# Supplementary material for: Molecular and functional signatures in a novel Alzheimer’s disease mouse model assessed by quantitative proteomics
Source: Mol Neurodegener. 2018 Jan 16;13:2. doi: 10.1186/s13024-017-0234-4 (PMC5771139; doi:10.1186/s13024-017-0234-4)
Supplement: Supplementary file 4 — All quantified protein groups. (XLSX 4540 kb) [file 13024_2017_234_MOESM4_ESM.xlsx]

## Sheet: Quantified proteins
Identifiers					Normalized protein abundance (Ratio to pooled sample)																																				Average of normalized protein abundance
Accession	Description	Gene ID	Entrez Gene ID	Ensembl Gene ID	4WT1	4WT2	4WT3	4APP/PS1	4APP/PS2	4APP/PS3	4Tau1	4Tau2	4Tau3	4APT1	4APT2	4APT3	7WT1	7WT2	7WT3	7APP/PS1	7APP/PS2	7APP/PS3	7Tau1	7Tau2	7Tau3	7APT1	7APT2	7APT3	10WT1	10WT2	10WT3	10APP/PS1	10APP/PS2	10APP/PS3	10Tau1	10Tau2	10Tau3	10APT1	10APT2	10APT3	4WT_avg	4APP/PS1_avg	4Tau_avg	4APT_avg	7WT_avg	7APP/PS1_avg	7Tau_avg	7APT_avg	10WT_avg
P16546	Spectrin alpha chain, non-erythrocytic 1 OS=Mus musculus GN=Sptan1 PE=1 SV=4	Sptan1	20740	ENSMUSG00000057738	1.0075	0.9705	1.0145	0.898	1.0045	0.9415	1.018	1.0325	0.927	1.0165	0.944	0.9345	0.9795	1.026	1.034	0.8745	0.967	0.9115	0.9495	1.0035	0.9305	0.984	0.9755	0.899	0.955	0.9895	0.98	0.905	0.9605	0.981	0.967	1.03	0.8925	0.978	0.8985	0.986	0.9975	0.948	0.9925	0.965	1.01317	0.917667	0.961167	0.952833	0.974833
Q9JHU4	Cytoplasmic dynein 1 heavy chain 1 OS=Mus musculus GN=Dync1h1 PE=1 SV=2	Dync1h1	13424	ENSMUSG00000018707	0.9765	0.931	0.9635	0.9325	1.0175	0.964	0.96	0.991	0.9015	1.0205	0.939	0.962	0.99	1.0115	0.9935	0.927	1.0005	0.949	0.9445	1.02	0.9285	1.0195	1.022	0.948	0.951	0.9445	0.8635	0.941	1.0125	1.001	0.9385	0.985	0.903	1.0255	0.9405	1.001	0.957	0.971333	0.950833	0.973833	0.998333	0.958833	0.964333	0.9965	0.919667
E9Q447	Spectrin alpha chain, non-erythrocytic 1 OS=Mus musculus GN=Sptan1 PE=1 SV=1	Sptan1	20740		1.0005	0.9945	0.981	0.867	1.013	0.9595	1.0415	1.036	0.883	1.0235	0.906	0.9365	0.9885	1.043	1.0365	0.8805	1.0375	0.905	0.95	1.031	0.907	1.033	1.0265	0.896	0.9585	0.998	0.9455	0.893	1.025	1.0435	0.931	1.0345	0.9095	1.054	0.941	1.0435	0.992	0.9465	0.986833	0.955333	1.02267	0.941	0.962667	0.985167	0.967333
B7ZWK3	Spna2 protein OS=Mus musculus GN=Sptan1 PE=2 SV=1	Spna2	20740		0.9595	0.9525	0.972	1.067	0.9835	1.0175	1.0375	1.002	0.97	0.933	0.964	0.9305	1.017	1.018	1.0215	1.321	1.143	1.163	0.96	1.106	0.988	1.123	1.1695	1.188	0.878	0.9315	1.119	1.437	1.171	1.1295	1.224	1.109	0.83	1.1645	1.0565	1.2885	0.961333	1.02267	1.00317	0.9425	1.01883	1.209	1.018	1.16017	0.976167
Q9QXS1-11	Isoform PLEC-1E,2A of Plectin OS=Mus musculus GN=Plec	Plek			0.967	0.8715	0.957	0.8965	0.983	0.915	0.9485	0.9825	0.891	1.0125	0.922	0.87	0.9725	1.0465	1.0185	0.912	0.9955	0.9525	0.907	0.994	0.9315	1.0065	0.981	0.9255	0.9065	0.9145	0.946	0.9335	1.024	0.991	0.9195	0.9555	0.959	1.0185	0.981	1.039	0.931833	0.9315	0.940667	0.934833	1.0125	0.953333	0.944167	0.971	0.922333
Q62261	Spectrin beta chain, non-erythrocytic 1 OS=Mus musculus GN=Sptbn1 PE=1 SV=2	Sptbn1	20742	ENSMUSG00000020315	0.971	0.9465	0.983	0.8965	0.9885	0.9325	0.9725	0.9935	0.9155	0.999	0.9255	0.922	0.976	1.0015	1.0045	0.884	0.9585	0.9155	0.938	0.994	0.92	0.9765	0.9835	0.8955	0.937	0.9605	0.962	0.907	0.971	0.9855	0.9525	1.003	0.9005	0.9685	0.9165	0.996	0.966833	0.939167	0.9605	0.948833	0.994	0.919333	0.950667	0.951833	0.953167
Q68FG2	Protein Sptbn2 OS=Mus musculus GN=Sptbn2 PE=1 SV=1	Sptbn2	20743	ENSMUSG00000067889	1.0305	0.997	1.0615	0.9055	0.992	0.9295	1.038	1.0595	0.974	0.993	0.9595	0.936	0.9755	1.031	1.0675	0.8515	0.932	0.893	0.958	0.972	0.9305	0.9625	0.9495	0.8945	0.9565	0.9855	0.9795	0.8975	0.9235	0.9595	0.9745	1.0365	0.856	0.9465	0.8465	0.9425	1.02967	0.942333	1.02383	0.962833	1.02467	0.892167	0.9535	0.9355	0.973833
Q9QXZ0	Microtubule-actin cross-linking factor 1 OS=Mus musculus GN=Macf1 PE=1 SV=2	Macf1	11426		0.986	0.937	0.987	0.9075	1.0135	0.9905	0.978	0.9935	0.9185	1.0285	0.9655	0.948	0.984	1.031	0.999	0.9185	1.0005	0.941	0.9535	1.013	0.938	1.015	1.021	0.9295	0.945	0.9465	0.9265	0.9375	1.0115	1.0225	0.9455	0.9905	0.9045	1.008	0.9635	1.027	0.97	0.9705	0.963333	0.980667	1.00467	0.953333	0.968167	0.9885	0.939333
Q5SXR6	Clathrin heavy chain OS=Mus musculus GN=Cltc PE=1 SV=1	Cltc	67300	ENSMUSG00000047126	0.9455	0.9995	0.967	0.9165	0.9315	0.959	0.962	0.942	0.953	0.9335	0.977	0.948	0.9555	0.9745	1.027	0.8795	0.8755	0.915	0.994	0.953	0.942	0.94	0.9595	0.912	0.987	0.9965	1.01	0.921	0.925	0.961	1.026	0.9845	1.036	0.9405	0.964	0.9175	0.970667	0.935667	0.952333	0.952833	0.985667	0.89	0.963	0.937167	0.997833
Q8C8R3-2	Isoform 2 of Ankyrin-2 OS=Mus musculus GN=Ank2	Ank2			0.9855	0.9505	0.9855	0.9315	0.9935	0.948	0.9645	0.9885	0.9255	1.05	0.951	0.9435	0.9975	1.041	1.026	0.8775	0.9385	0.9405	0.9475	0.967	0.936	0.9735	0.9505	0.9195	0.9345	0.976	0.979	0.943	0.953	0.973	0.96	1.001	0.9705	0.9415	0.931	0.953	0.973833	0.957667	0.9595	0.9815	1.0215	0.918833	0.950167	0.947833	0.963167
Q8C8R3-4	Isoform 4 of Ankyrin-2 OS=Mus musculus GN=Ank2	Ank2			0.959	0.945	1.012	0.957	0.9625	0.9255	0.95	0.94	0.8405	1.034	0.943	0.9275	1.011	1.0115	1.0565	0.943	0.9475	0.906	0.9395	1.0145	0.8845	0.9875	1.0155	0.9565	0.9865	0.976	0.9585	1.002	1.045	1.07	0.8985	1.04	0.891	0.969	0.9655	1.0575	0.972	0.948333	0.910167	0.968167	1.02633	0.932167	0.946167	0.9865	0.973667
F6Q750	Microtubule-actin cross-linking factor 1 (Fragment) OS=Mus musculus GN=Macf1 PE=1 SV=1	Macf1	11426	ENSMUSG00000028649	0.984	0.9375	1.0325	0.895	1.029	0.9715	0.9915	0.988	0.9	1.0095	0.977	0.9615	1.0135	1.0315	1.002	0.921	1.0495	0.9145	0.963	1.071	0.9355	1.0325	1.1055	0.94	0.9665	0.941	0.906	0.918	1.064	1.106	0.95	1.0365	0.882	1.0705	0.964	1.096	0.984667	0.965167	0.959833	0.982667	1.01567	0.961667	0.989833	1.026	0.937833
Q6A087	MKIAA0302 protein (Fragment) OS=Mus musculus GN=Sptbn2 PE=2 SV=1	Sptbn2	20743		0.5735	1.4615	0.621	0.935	0.5585	1.1	0.7745	0.821	0.875	0.621	1.145	1.502	0.5695	1.0375	1.028	0.917	0.733	0.9585	1.335	0.649	0.8895	0.973	0.718	1.112	1.0745	0.5495	1.214	0.9945	0.729	0.8125	1.2115	0.756	1.2085	0.883	0.803	0.8755	0.885333	0.8645	0.8235	1.08933	0.878333	0.8695	0.957833	0.934333	0.946
O88737	Protein bassoon OS=Mus musculus GN=Bsn PE=1 SV=4	Bsn	12217	ENSMUSG00000032589	1.0565	0.9545	1.021	0.9195	0.9975	0.9025	0.977	1.0135	0.933	1.085	0.9395	0.9045	0.996	1.082	1.095	0.8385	0.878	0.9125	0.9455	0.9435	0.918	0.93	0.9075	0.875	0.8915	0.976	0.9775	0.931	0.876	0.955	0.943	1.014	0.915	0.87	0.829	0.893	1.01067	0.939833	0.9745	0.976333	1.05767	0.876333	0.935667	0.904167	0.948333
Q6ZWR6	Nesprin-1 OS=Mus musculus GN=Syne1 PE=1 SV=2	Syne1	64009		0.978	0.9425	0.9995	0.901	1.002	0.96	0.9695	0.999	0.8955	0.9855	0.9455	0.92	0.993	1.0145	1.009	0.892	0.99	0.9225	0.949	0.9865	0.909	0.99	0.998	0.905	0.958	0.944	0.949	0.9045	0.985	1.0045	0.9475	1.0085	0.8985	0.97	0.907	0.9945	0.973333	0.954333	0.954667	0.950333	1.0055	0.934833	0.948167	0.964333	0.950333
P20357	Microtubule-associated protein 2 OS=Mus musculus GN=Map2 PE=1 SV=2	Map2	17756	ENSMUSG00000015222	1.118	0.9765	1.085	0.9425	1	0.904	0.997	0.9685	0.857	1.1395	1.1135	0.9225	1.0515	1.2125	1.2395	0.8295	0.92	0.8655	0.992	1.025	0.857	0.9625	0.947	0.8925	0.8175	1.0185	0.9915	0.9735	0.9255	1.0155	0.898	1.095	0.876	0.895	0.783	0.9385	1.05983	0.948833	0.940833	1.0585	1.16783	0.871667	0.958	0.934	0.9425
A2ARP8	Microtubule-associated protein 1A OS=Mus musculus GN=Map1a PE=1 SV=1	Map1a	17754	ENSMUSG00000027254	1.0585	0.9495	1.1	0.924	0.991	0.887	1.016	1.0045	0.886	1.0825	0.991	0.877	1.0485	1.128	1.1485	0.862	0.969	0.922	0.9245	1.058	0.905	0.978	0.9765	0.908	0.868	0.9945	0.9685	0.9075	0.9715	0.997	0.9505	1.053	0.8385	0.93	0.8345	0.972	1.036	0.934	0.968833	0.9835	1.10833	0.917667	0.9625	0.954167	0.943667
Q9QYX7	Protein piccolo OS=Mus musculus GN=Pclo PE=1 SV=4	Pclo	26875	ENSMUSG00000061601	1.0815	0.9605	1.054	0.9	0.9835	0.929	1.008	1.037	0.9565	1.047	0.971	0.931	1.0185	1.081	1.083	0.8525	0.922	0.927	0.9565	1.0325	0.936	0.9865	0.979	0.9055	0.9055	0.9915	0.9715	0.933	0.9445	1.017	0.94	1.04	0.9285	0.946	0.86	0.954	1.032	0.9375	1.0005	0.983	1.06083	0.9005	0.975	0.957	0.956167
Q3UH59	Myosin-10 OS=Mus musculus GN=Myh10 PE=1 SV=1	Myh10	77579	ENSMUSG00000020900	1.058	0.8825	1.0225	0.8895	1.1165	0.897	0.9655	1.0835	0.9185	1.0555	0.919	0.943	1.041	1.1165	1.0495	0.874	0.9045	0.9365	0.8495	0.988	0.9595	0.932	0.992	0.8625	0.8535	0.8865	0.925	0.8625	0.986	1.0285	0.919	1.0035	0.935	0.963	0.895	0.9795	0.987667	0.967667	0.989167	0.9725	1.069	0.905	0.932333	0.928833	0.888333
Q5SV64	Myosin-10 OS=Mus musculus GN=Myh10 PE=1 SV=1	Myh10	77579	ENSMUSG00000020900	0.9945	0.941	0.9765	0.935	1.011	0.992	0.987	1.001	0.9315	1.0355	0.9735	0.9445	1.0095	1.052	1.036	0.896	0.9765	0.941	0.966	1.0125	0.951	1.002	0.9995	0.941	0.9395	0.9685	0.9655	0.925	0.987	0.9925	0.941	0.9935	1.0185	1.0085	0.976	1.009	0.970667	0.979333	0.973167	0.9845	1.0325	0.937833	0.9765	0.980833	0.957833
E9Q401	Ryanodine receptor 2 OS=Mus musculus GN=Ryr2 PE=1 SV=1	Ryr2	20191	ENSMUSG00000021313	1.01	0.9755	1.0295	0.8805	0.975	0.9575	1.028	1.049	0.993	0.9615	0.934	0.9665	0.981	1.0015	1.025	0.8905	0.9645	0.9575	0.98	1.016	0.933	0.9775	0.9845	0.9185	0.996	1.0165	0.9625	0.9235	0.946	0.991	0.9435	1.032	0.9275	1.0175	0.937	0.99	1.005	0.937667	1.02333	0.954	1.0025	0.9375	0.976333	0.960167	0.991667
S4R1P5	Dystonin OS=Mus musculus GN=Dst PE=1 SV=1	Dst	13518	ENSMUSG00000103888	0.955	0.8735	0.9395	0.9215	0.998	0.9385	0.939	0.977	0.8665	1.01	0.926	0.927	1.004	0.9985	0.991	0.926	1.0195	0.9605	0.9	0.999	0.908	1.032	1.0055	0.9485	0.9005	0.912	0.9085	0.956	1.026	1.021	0.889	0.9615	0.9335	1.0285	0.957	1.035	0.922667	0.952667	0.9275	0.954333	0.997833	0.968667	0.935667	0.995333	0.907
B2RQQ5	Microtubule-associated protein 1B OS=Mus musculus GN=Map1b PE=2 SV=1	Map1b	17755		1.044	0.9595	1.0225	1.0055	1.004	0.9615	0.9595	0.997	0.9285	0.9945	1.0275	0.956	1.0045	1.0555	1.0535	0.933	0.939	0.948	0.997	1.086	0.927	0.9905	0.9715	0.933	0.9185	1.018	1.0255	0.9405	0.958	1.021	1.011	1.0525	0.953	0.9545	0.8385	0.9605	1.00867	0.990333	0.961667	0.992667	1.03783	0.94	1.00333	0.965	0.987333
P14873	Microtubule-associated protein 1B OS=Mus musculus GN=Map1b PE=1 SV=2	Map1b	17755	ENSMUSG00000052727	1.6555	0.3875	1.3025	1.169	0.365	0.399	0.277	1.546	1.088	0.2965	1.264	0.4265	0.4565	0.3355	0.4655	1.08	1.36	0.523	1.2445	1.457	0.548	1.4345	0.489	0.5195	0.3775	1.308	1.1815	1.0385	0.483	2.014	1.728	1.4165	1.9355	1.37	1.062	0.456	1.11517	0.644333	0.970333	0.662333	0.419167	0.987667	1.08317	0.814333	0.955667
Q6PIC6	Sodium/potassium-transporting ATPase subunit alpha-3 OS=Mus musculus GN=Atp1a3 PE=1 SV=1	Atp1a3	232975	ENSMUSG00000040907	0.945	0.99	0.952	0.965	0.9525	1.0015	0.955	0.941	0.9355	0.9035	0.9735	0.971	0.9645	0.9545	0.984	0.9175	0.9015	0.9365	0.9675	0.9625	0.937	0.948	0.9655	0.931	0.984	1.0045	0.9915	0.938	0.949	0.958	0.9875	0.964	0.991	0.9465	0.962	0.947	0.962333	0.973	0.943833	0.949333	0.967667	0.9185	0.955667	0.948167	0.993333
B2RY15	Tln2 protein OS=Mus musculus GN=Tln2 PE=2 SV=1	Tln2	70549		0.9925	0.948	0.9675	0.9265	1.0355	0.9645	0.9665	1.0035	0.9275	0.9925	0.958	0.9455	0.98	1.025	1.0115	0.9295	0.975	0.9355	0.9985	1.049	0.941	1.0055	1.008	0.9345	0.9765	0.983	0.9445	0.9055	0.9635	0.9965	0.9505	1.0195	0.8735	0.9585	0.942	0.995	0.969333	0.9755	0.965833	0.965333	1.0055	0.946667	0.996167	0.982667	0.968
Q8BPN8	DmX-like protein 2 OS=Mus musculus GN=Dmxl2 PE=1 SV=3	Dmxl2	235380	ENSMUSG00000041268	1.015	0.9855	1.0185	0.933	0.987	0.9605	1.005	1.012	0.9435	0.9645	0.9525	0.9255	0.9995	1.0135	1.04	0.884	0.927	0.9305	0.976	0.994	0.9285	0.9485	0.9645	0.915	0.9705	0.9855	0.9735	0.919	0.9505	0.9795	0.985	1.024	1.0025	0.9685	0.9255	0.9675	1.00633	0.960167	0.986833	0.9475	1.01767	0.913833	0.966167	0.942667	0.9765
P19096	Fatty acid synthase OS=Mus musculus GN=Fasn PE=1 SV=2	Fasn	14104	ENSMUSG00000025153	0.9025	0.881	0.923	0.9715	0.9885	1.0075	0.883	0.9275	0.8375	0.963	0.9765	0.9925	0.925	0.916	0.9455	1.032	1.054	1.0255	0.898	0.928	0.8775	0.981	1.0345	0.9965	0.8845	0.892	0.898	0.964	1.0495	1.051	0.8765	0.92	0.9135	1.044	0.977	1.0535	0.902167	0.989167	0.882667	0.977333	0.928833	1.03717	0.901167	1.004	0.8915
Q3UGX2	Spectrin beta 1 OS=Mus musculus GN=Sptb PE=1 SV=1	Sptb	20741	ENSMUSG00000021061	1.537	0.645	0.957	0.6275	1.252	0.5815	1.04	1.576	0.744	0.837	0.8325	0.8775	0.9435	0.804	0.806	0.56	0.81	0.9155	0.5635	1.1265	0.7495	0.698	0.9185	0.8755	0.945	1.0215	0.905	0.879	0.9205	0.768	0.9135	0.861	0.4935	1.017	0.6175	0.799	1.04633	0.820333	1.12	0.849	0.851167	0.761833	0.813167	0.830667	0.957167
Q8VDD5	Myosin-9 OS=Mus musculus GN=Myh9 PE=1 SV=4	Myh9	17886	ENSMUSG00000022443	0.954	0.8605	0.946	0.9215	0.9785	0.937	0.967	0.9515	0.8995	0.971	0.9465	0.8885	0.95	0.986	0.9815	1.004	1.049	0.964	0.9135	0.997	0.961	1.0355	1.015	1.028	0.872	0.8675	0.934	0.9525	1.0515	1.04	0.87	0.952	1.006	1.049	1.005	1.0765	0.920167	0.945667	0.939333	0.935333	0.9725	1.00567	0.957167	1.02617	0.891167
B2RX08	Spectrin beta 1 OS=Mus musculus GN=Sptb PE=2 SV=1	Sptb	20741		1.031	0.993	1.0715	0.847	0.9715	0.914	1.0565	1.054	0.99	0.978	0.8995	0.9165	0.9375	1.0015	1.012	0.8615	0.9535	0.91	0.947	1.028	0.9515	0.969	0.96	0.8835	0.959	0.993	0.954	0.888	0.9555	0.981	0.966	1.039	0.8585	0.963	0.875	1.012	1.03183	0.910833	1.0335	0.931333	0.983667	0.908333	0.9755	0.9375	0.968667
W6PPR4	480-kDa ankyrinG OS=Mus musculus GN=Ank3 PE=4 SV=1	Ank3	11735		1.01	0.945	1.0225	0.92	1.0165	0.9365	1.0225	1.009	0.9115	1.0225	0.938	0.9445	1.0085	1.0405	1.0295	0.9	0.974	0.933	0.9415	1.028	0.9195	0.988	0.978	0.913	0.944	0.9755	0.981	0.9165	0.977	0.9865	0.9505	1.022	0.892	0.9825	0.886	0.9795	0.9925	0.957667	0.981	0.968333	1.02617	0.935667	0.963	0.959667	0.966833
D3Z4J3	Unconventional myosin-Va OS=Mus musculus GN=Myo5a PE=1 SV=1	Myo5a	17918	ENSMUSG00000034593	1.0015	0.954	0.958	0.947	0.9995	0.9815	0.951	1.0165	0.9655	1.006	0.9695	0.949	0.982	1.0315	1.025	0.8705	0.917	0.9325	0.9425	0.983	0.938	0.959	0.944	0.91	0.9465	0.979	0.9825	0.928	0.9375	0.9565	0.9955	0.976	0.981	0.9795	0.9395	0.967	0.971167	0.976	0.977667	0.974833	1.01283	0.906667	0.9545	0.937667	0.969333
S4R2H6	Ankyrin-2 OS=Mus musculus GN=Ank2 PE=1 SV=1	Ank2		ENSMUSG00000032826	0.9835	0.913	0.9995	0.9545	0.961	0.8555	0.9335	1.0095	0.904	0.93	0.8965	0.86	0.9675	0.9505	1.0155	0.9095	0.9575	0.943	0.906	0.9435	0.8665	0.9825	0.998	0.974	0.822	0.8685	0.8745	1.0415	0.9365	1.019	0.889	0.9935	0.908	0.937	0.851	0.962	0.965333	0.923667	0.949	0.8955	0.977833	0.936667	0.905333	0.984833	0.855
Q6ZQ49	MCG142115, isoform CRA_b (Fragment) OS=Mus musculus GN=Atp1a2 PE=2 SV=1	Atp1a2	98660		0.9175	0.895	0.922	0.9715	0.979	0.979	0.8985	0.9075	0.8885	0.935	0.9405	0.9305	0.952	0.9705	0.959	0.9605	0.9595	0.983	0.91	0.915	0.911	0.996	0.9815	0.957	0.9235	0.9315	0.929	0.972	0.977	0.9915	0.9365	0.8905	0.9715	0.971	1.008	0.997	0.9115	0.9765	0.898167	0.935333	0.9605	0.967667	0.912	0.978167	0.928
P39053-4	Isoform 4 of Dynamin-1 OS=Mus musculus GN=Dnm1	Dnm1	13429	ENSMUSG00000026825	1.0235	0.9725	1.021	0.9315	1.0295	0.966	1.031	1.0255	0.943	0.991	0.947	0.971	0.976	1.0305	1.0325	0.8965	0.9455	0.9375	0.9715	1.029	0.9315	0.9885	0.99	0.921	0.975	0.988	0.988	0.9115	0.961	0.989	0.9935	1.031	0.9295	0.979	0.879	0.9685	1.00567	0.975667	0.999833	0.969667	1.013	0.9265	0.977333	0.9665	0.983667
P39053-3	Isoform 3 of Dynamin-1 OS=Mus musculus GN=Dnm1	Dnm1	13429	ENSMUSG00000026825	0.9855	0.9365	0.979	0.964	0.951	0.983	0.9695	0.9555	0.943	0.9055	0.925	0.958	0.9335	0.984	1.026	0.9235	0.893	0.9355	0.948	1.0035	0.9315	0.9535	0.957	0.9495	0.9445	0.949	1.0105	0.9315	0.963	0.948	1.006	1.012	0.916	0.974	0.8345	0.923	0.967	0.966	0.956	0.9295	0.981167	0.917333	0.961	0.953333	0.968
P11499	Heat shock protein HSP 90-beta OS=Mus musculus GN=Hsp90ab1 PE=1 SV=3	Hsp90ab1	15516	ENSMUSG00000023944	0.971	0.9	0.9685	0.981	1.0235	1.038	0.966	0.9735	0.864	1.032	1.011	0.958	0.9905	1.0605	1.0315	0.9745	1.0345	0.9735	0.9745	1.0045	0.9285	1.0425	1.0115	0.974	0.866	0.907	0.9075	0.915	1.0085	0.9845	0.9035	0.9625	0.9115	1.007	0.8235	0.9575	0.9465	1.01417	0.9345	1.00033	1.0275	0.994167	0.969167	1.00933	0.8935
P63017	Heat shock cognate 71 kDa protein OS=Mus musculus GN=Hspa8 PE=1 SV=1	Hspa8	15481	ENSMUSG00000015656	0.98	0.943	0.9685	0.977	0.9985	1.0115	0.965	0.98	0.891	1.0125	0.98	0.9515	0.9865	1.0275	1.0255	0.9555	0.986	0.9725	0.966	0.975	0.931	1.003	0.985	0.98	0.9005	0.947	0.94	0.9265	0.9925	0.9805	0.9375	0.9625	0.9535	1.006	0.9165	0.97	0.963833	0.995667	0.945333	0.981333	1.01317	0.971333	0.957333	0.989333	0.929167
P39053-6	Isoform 6 of Dynamin-1 OS=Mus musculus GN=Dnm1	Dnm1	13429	ENSMUSG00000026825	0.981	1.049	1.161	0.904	0.92	0.924	1.119	1.094	0.886	0.899	0.8905	0.945	1.074	1.003	1.029	0.839	1.004	0.855	1.037	1.077	0.978	0.992	1.0785	0.855	0.9915	1.0775	1.056	0.816	0.9475	1.0145	0.973	1.216	0.9415	1.014	0.889	1.0185	1.06367	0.916	1.033	0.9115	1.03533	0.899333	1.03067	0.975167	1.04167
P46460	Vesicle-fusing ATPase OS=Mus musculus GN=Nsf PE=1 SV=2	Nsf	18195	ENSMUSG00000034187	1.0195	0.9835	1.014	0.895	0.9935	0.9675	0.9985	1.0405	0.967	0.964	0.952	0.9465	0.967	1.017	1.0295	0.8655	0.898	0.9155	0.9775	0.9955	0.9305	0.939	0.948	0.899	0.9655	1.004	0.9705	0.9035	0.9125	0.9585	0.9875	1.0165	0.9745	0.94	0.869	0.9375	1.00567	0.952	1.002	0.954167	1.0045	0.893	0.967833	0.928667	0.98
P56480	ATP synthase subunit beta, mitochondrial OS=Mus musculus GN=Atp5b PE=1 SV=2	Atp5b	11947	ENSMUSG00000025393	1.023	0.9435	1.025	0.9075	1.012	0.9545	1.0515	1.0055	0.8815	0.9685	0.9385	0.908	1.0155	1.017	1.0165	0.9165	1.0125	0.893	0.9405	1.001	0.892	1.032	1.011	0.9005	0.946	0.942	0.9765	0.8975	0.991	1.024	0.9495	1.0205	1.0045	1.0365	0.913	0.994	0.997167	0.958	0.9795	0.938333	1.01633	0.940667	0.9445	0.981167	0.954833
Q80Y52	Heat shock protein 90, alpha (Cytosolic), class A member 1 OS=Mus musculus GN=Hsp90aa1 PE=2 SV=2	Hsp90aa1	15519	ENSMUSG00000021270	0.951	0.933	0.942	1.033	1.012	1.0655	0.929	0.941	0.903	1.008	1.0115	1.0075	0.988	1.059	1.054	0.996	0.976	0.9925	1.006	0.9915	0.9645	1.0105	0.997	1.0035	0.913	0.943	0.9545	0.9445	0.989	0.9725	0.951	0.938	0.918	0.9915	0.8755	0.9425	0.942	1.03683	0.924333	1.009	1.03367	0.988167	0.987333	1.00367	0.936833
Q80TJ1-4	Isoform 4 of Calcium-dependent secretion activator 1 OS=Mus musculus GN=Cadps	Cadps	27062		1	0.9795	1.0315	0.9215	0.9705	0.9545	1.0125	1.0075	0.954	0.9635	0.9395	0.9375	0.9675	1.012	1.029	0.9115	0.944	0.943	0.9565	1.0055	0.945	0.981	0.9795	0.919	0.9495	0.983	0.9765	0.9315	0.9445	0.971	0.9935	0.9905	0.9625	0.967	0.9535	0.9535	1.00367	0.948833	0.991333	0.946833	1.00283	0.932833	0.969	0.959833	0.969667
P26039	Talin-1 OS=Mus musculus GN=Tln1 PE=1 SV=2	Tln1	21894	ENSMUSG00000028465	0.9165	0.8375	0.888	0.892	1	0.9355	0.918	0.921	0.8235	0.9765	0.946	0.89	0.9035	0.9845	0.902	1.048	1.134	0.9805	0.902	0.947	0.901	1.078	1.054	1.0115	0.8875	0.8395	0.856	0.9815	1.089	1.058	0.828	0.8805	0.8905	1.0725	1.1035	1.08	0.880667	0.9425	0.8875	0.9375	0.93	1.05417	0.916667	1.04783	0.861
Q8BX70	Vacuolar protein sorting-associated protein 13C OS=Mus musculus GN=Vps13c PE=1 SV=2	Vps13c	320528	ENSMUSG00000035284	1.0125	0.913	1.023	0.8995	1.0185	0.9605	1.025	1.0035	0.8775	0.985	0.9405	0.9155	0.9895	1.017	1.0235	0.9075	1.015	0.922	0.9185	0.9935	0.8925	1.011	0.9975	0.913	0.899	0.9235	0.919	0.9305	1.0055	1.0155	0.924	1.0185	0.947	1.0145	0.8845	1.008	0.982833	0.9595	0.968667	0.947	1.01	0.948167	0.934833	0.973833	0.913833
Q69ZX3	MKIAA0866 protein (Fragment) OS=Mus musculus GN=Myh11 PE=2 SV=1	Myh11	17880		1.0405	0.9395	0.822	0.866	1.094	0.84	1.094	0.9935	1.0975	0.9105	0.935	0.7355	0.886	1.2635	0.9115	1.08	1.0055	0.7345	1.082	1.121	1.134	0.988	0.9975	0.953	1.1865	0.722	1.182	0.784	0.9935	0.9775	0.8725	0.829	0.958	0.8595	1.068	1.1595	0.934	0.933333	1.06167	0.860333	1.02033	0.94	1.11233	0.9795	1.03017
A2AN08-5	Isoform 5 of E3 ubiquitin-protein ligase UBR4 OS=Mus musculus GN=Ubr4	Ubr4			0.9775	0.911	0.971	0.937	1.0025	0.9595	0.9805	0.987	0.909	0.992	0.943	0.9405	0.971	1.0015	0.986	0.9725	1.0395	0.956	0.931	0.982	0.908	1.0185	1.0195	0.9665	0.9095	0.9365	0.941	0.971	1.0275	1.0305	0.927	0.9785	0.9275	1.051	0.9585	1.025	0.953167	0.966333	0.958833	0.9585	0.986167	0.989333	0.940333	1.0015	0.929
E9PX29	Protein Sptbn4 OS=Mus musculus GN=Sptbn4 PE=1 SV=1	Sptbn4	80297	ENSMUSG00000011751	0.9985	0.91	1.0055	0.9055	1.008	0.9135	1.012	1.018	0.902	0.9925	0.909	0.9165	1.007	1.0215	1.0005	0.8935	0.9925	0.92	0.922	1.016	0.932	0.996	0.98	0.896	0.9185	0.9555	0.9665	0.9145	0.9535	0.981	0.9555	1.017	0.8925	0.9745	0.8795	0.979	0.971333	0.942333	0.977333	0.939333	1.00967	0.935333	0.956667	0.957333	0.946833
Q80TJ1-2	Isoform 2 of Calcium-dependent secretion activator 1 OS=Mus musculus GN=Cadps	Cadps	27062	ENSMUSG00000054423	1.0115	0.896	1.029	0.8195	1.064	0.855	1.0825	1.0445	0.893	1.0885	0.8715	0.8975	1.006	1.1345	1.0875	0.838	1.0295	0.8415	0.875	1.0175	0.884	1.0555	1.0155	0.8615	0.852	0.8805	0.907	0.8655	0.934	0.9705	0.919	1.017	0.968	1.0135	0.849	0.93	0.978833	0.912833	1.00667	0.9525	1.076	0.903	0.9255	0.9775	0.879833
Q5SWR1	Putative uncharacterized protein OS=Mus musculus GN=Ap2b1 PE=2 SV=1	Ap2b1	71770	ENSMUSG00000035152	0.9815	0.9955	0.9865	0.9325	0.962	0.9715	0.986	0.9895	0.963	0.9535	0.9715	0.957	0.9635	0.985	1.0065	0.893	0.906	0.9235	0.989	0.979	0.9445	0.95	0.957	0.9365	0.994	0.9845	0.9905	0.938	0.937	0.971	1.0135	0.9945	1.012	0.9455	0.963	0.9445	0.987833	0.955333	0.9795	0.960667	0.985	0.9075	0.970833	0.947833	0.989667
Q9EPN1	Neurobeachin OS=Mus musculus GN=Nbea PE=2 SV=1	Nbea	26422	ENSMUSG00000027799	1.0055	0.9535	0.9975	0.927	0.9965	0.9655	0.9865	0.996	0.9405	1.022	0.967	0.9685	0.94	1.01	1.0015	0.9565	0.988	0.96	0.951	0.9615	0.925	0.9845	0.986	0.963	0.9285	0.957	0.9505	0.9515	0.985	1.007	0.9525	0.985	0.896	1.0075	0.917	0.9935	0.9855	0.963	0.974333	0.985833	0.983833	0.968167	0.945833	0.977833	0.945333
O08788	Dynactin subunit 1 OS=Mus musculus GN=Dctn1 PE=1 SV=3	Dctn1	13191	ENSMUSG00000031865	1.0015	0.9195	0.9915	0.9285	1.05	0.9895	0.9945	0.998	0.879	1.079	0.957	0.959	0.9905	1.0535	1.026	0.9295	1.0445	0.963	0.958	1.012	0.93	1.046	1.0395	0.9515	0.92	0.9605	0.926	0.926	1.004	1.0295	0.934	1.008	0.9245	1.0515	0.9555	1.02	0.970833	0.989333	0.957167	0.998333	1.02333	0.979	0.966667	1.01233	0.9355
O08599	Syntaxin-binding protein 1 OS=Mus musculus GN=Stxbp1 PE=1 SV=2	Stxbp1	20910	ENSMUSG00000026797	0.9665	0.9695	0.945	0.9425	1.0555	0.994	0.989	0.964	0.899	1.066	0.9965	1.0005	1.067	1.0755	1.0475	0.8585	0.9295	0.889	0.9735	1.069	0.93	0.996	1.017	0.867	0.985	0.9815	0.99	0.8785	0.9575	0.959	0.9735	0.9845	0.99	0.9625	0.8785	0.971	0.960333	0.997333	0.950667	1.021	1.06333	0.892333	0.990833	0.96	0.9855
O08599-2	Isoform 2 of Syntaxin-binding protein 1 OS=Mus musculus GN=Stxbp1	Stxbp1	20910	ENSMUSG00000026797	0.927	0.8775	1.049	0.862	1.049	0.87	0.9045	0.947	0.8005	0.927	0.871	0.8725	1.0025	0.977	0.9685	0.8595	1.0085	0.8705	0.885	0.92	0.8025	1.011	1.005	0.8585	0.858	0.846	0.8675	0.8725	1.0685	1.057	0.8635	0.952	0.8965	1.0425	0.986	1.093	0.951167	0.927	0.884	0.890167	0.982667	0.912833	0.869167	0.958167	0.857167
Q8VDN2	Sodium/potassium-transporting ATPase subunit alpha-1 OS=Mus musculus GN=Atp1a1 PE=1 SV=1	Atp1a1	11928	ENSMUSG00000033161	0.9825	0.9285	0.96	0.899	1.0195	0.941	0.957	0.9715	0.9135	1.1515	0.953	0.9545	1.033	1.052	1.0455	0.912	0.9595	0.8975	0.9315	1.0215	0.9575	0.9795	0.9825	0.92	0.9455	0.9565	0.966	0.8805	0.9795	0.9705	0.9505	0.97	0.9065	0.949	0.944	1.007	0.957	0.953167	0.947333	1.01967	1.0435	0.923	0.970167	0.960667	0.956
G5E829	Calcium-transporting ATPase OS=Mus musculus GN=Atp2b1 PE=1 SV=1	Atp2b1	67972	ENSMUSG00000019943	1.004	1.0195	1.023	0.9675	0.959	0.9555	0.9975	0.9865	1.024	0.984	0.979	0.9545	0.953	0.9765	1.022	0.9125	0.894	0.9325	0.9815	0.9705	0.944	0.931	0.928	0.918	0.9905	1.0115	1.0055	0.943	0.945	0.954	0.989	0.995	0.902	0.924	0.917	0.9515	1.0155	0.960667	1.00267	0.9725	0.983833	0.913	0.965333	0.925667	1.0025
P52480-2	Isoform M1 of Pyruvate kinase PKM OS=Mus musculus GN=Pkm	Pkm	18746	ENSMUSG00000032294	0.919	0.868	0.9185	0.882	0.9835	0.9115	0.864	0.953	0.835	0.9355	0.888	0.8945	0.9015	0.941	0.9275	0.8705	0.8925	0.9125	0.891	0.909	0.8915	0.916	0.9205	0.872	0.848	0.8765	0.8665	0.863	0.898	0.8985	0.893	0.883	0.899	0.915	0.86	0.9165	0.901833	0.925667	0.884	0.906	0.923333	0.891833	0.897167	0.902833	0.863667
Q68FD6	Tln2 protein OS=Mus musculus GN=Tln2 PE=2 SV=1	Tln2	70549		1.0135	0.9645	1.011	0.9075	1.0795	1.01	1.0095	0.9615	0.915	1.0255	0.995	0.848	1.02	1.0135	0.9945	0.858	0.964	0.9115	0.8805	1.0035	0.92	0.9865	0.938	0.8775	0.8365	0.858	0.9105	0.8835	0.951	0.9365	0.925	0.992	0.923	0.9265	0.8095	0.9775	0.996333	0.999	0.962	0.956167	1.00933	0.911167	0.934667	0.934	0.868333
Q7TSJ2	Microtubule-associated protein 6 OS=Mus musculus GN=Map6 PE=1 SV=2	Map6	17760	ENSMUSG00000055407	1.009	0.878	0.8715	0.9655	1.076	0.892	0.847	0.9695	0.836	1.1375	1.0035	1.0095	1.1255	1.1235	1.109	0.911	0.948	0.9145	0.92	1.015	0.942	1.0045	0.948	0.893	0.852	0.983	0.942	0.9215	0.8785	0.963	0.9165	0.9895	0.9145	0.8855	0.8255	0.8315	0.9195	0.977833	0.884167	1.05017	1.11933	0.9245	0.959	0.9485	0.925667
Q9Z1B3	1-phosphatidylinositol 4,5-bisphosphate phosphodiesterase beta-1 OS=Mus musculus GN=Plcb1 PE=2 SV=2	Plcb1	18795	ENSMUSG00000051177	1.0295	1.0235	1.029	0.9035	1.019	0.981	1.054	1.0245	0.976	1.1195	0.988	0.9705	0.9935	1.103	1.075	0.873	0.981	0.9205	1.0065	1.0915	0.978	1.0235	1.002	0.91	0.9785	1.0255	0.9965	0.905	0.9515	0.978	0.993	1.048	0.94	0.9815	0.9145	0.9865	1.02733	0.967833	1.01817	1.026	1.05717	0.924833	1.02533	0.9785	1.00017
Q3TB96	Putative uncharacterized protein OS=Mus musculus GN=Dctn1 PE=2 SV=1	Dctn1	13191		1.228	0.8035	1.197	1.1115	1.3285	0.8375	0.625	1.23	0.844	1.379	0.8135	0.79	0.657	1.0285	0.983	0.834	0.676	1.0145	0.8355	1.215	0.9745	0.9735	1.218	0.9835	1.0415	0.809	0.933	1.1065	0.631	0.915	1.113	1.239	1.146	0.706	1.1435	0.934	1.07617	1.0925	0.899667	0.994167	0.8895	0.8415	1.00833	1.05833	0.927833
P52480	Pyruvate kinase PKM OS=Mus musculus GN=Pkm PE=1 SV=4	Pkm	18746	ENSMUSG00000032294	0.898	0.927	0.9185	0.951	0.9595	0.9835	0.9075	0.9155	0.871	0.9255	0.9615	0.9755	0.9425	0.954	0.9575	0.9665	0.9755	0.983	0.9695	0.9995	0.936	0.9825	1.0095	0.9755	0.923	0.969	0.945	0.932	0.962	0.96	0.9475	0.92	1.007	0.9895	0.9295	0.9545	0.9145	0.964667	0.898	0.954167	0.951333	0.975	0.968333	0.989167	0.945667
P63038	60 kDa heat shock protein, mitochondrial OS=Mus musculus GN=Hspd1 PE=1 SV=1	Hspd1	15510	ENSMUSG00000025980	0.9985	0.9545	0.991	0.9705	1.0435	1.054	1.0225	0.968	0.893	0.981	1.002	0.9845	1.052	1.032	1.0365	0.9675	0.998	0.9295	0.984	1.057	0.89	1.024	1.0415	0.9465	0.958	0.959	0.9895	0.947	1.0135	1.0435	0.95	1.005	1.0315	1.041	0.932	1.0475	0.981333	1.02267	0.961167	0.989167	1.04017	0.965	0.977	1.004	0.968833
P58281-2	Isoform 2 of Dynamin-like 120 kDa protein, mitochondrial OS=Mus musculus GN=Opa1	Opa1	74143	ENSMUSG00000038084	1.009	0.986	1.0545	0.925	1.0305	0.9865	1.041	1.0135	0.9395	1.0245	0.9545	0.936	1.005	1.0475	1.035	0.884	0.983	0.9085	0.9755	1.0425	0.919	1.017	1.0255	0.905	0.9885	0.982	0.9795	0.9245	0.988	1.018	0.9935	1.031	0.944	0.997	0.955	1.047	1.0165	0.980667	0.998	0.971667	1.02917	0.925167	0.979	0.9825	0.983333
P12960	Contactin-1 OS=Mus musculus GN=Cntn1 PE=1 SV=1	Cntn1	12805	ENSMUSG00000055022	0.9715	0.946	0.9665	0.9075	0.997	0.9445	0.9595	0.995	0.9355	1.0015	0.919	0.921	0.959	1.019	0.9905	0.8875	0.93	0.952	0.947	0.9925	0.9485	0.9705	0.9545	0.9045	0.9455	0.986	0.967	0.9275	0.9455	0.964	0.9885	0.985	0.93	0.952	0.9435	0.956	0.961333	0.949667	0.963333	0.947167	0.9895	0.923167	0.962667	0.943167	0.966167
A2AS98	Nck-associated protein 1 OS=Mus musculus GN=Nckap1 PE=4 SV=1	Nckap1	50884	ENSMUSG00000027002	1.039	0.941	0.992	0.897	0.9975	0.9555	0.922	1.039	0.9715	1.015	0.956	0.94	0.9555	1.0145	1.01	0.887	0.9335	0.918	0.9685	1.006	0.9435	0.96	0.9465	0.9315	0.967	0.959	0.9405	0.9285	0.9395	0.992	0.934	1.008	0.9455	0.9635	0.9105	0.988	0.990667	0.95	0.9775	0.970333	0.993333	0.912833	0.972667	0.946	0.9555
P08553	Neurofilament medium polypeptide OS=Mus musculus GN=Nefm PE=1 SV=4	Nefm	18040		0.9165	0.8915	0.944	1.0745	1.043	0.924	0.8885	0.9845	0.8	1.031	0.8995	0.8695	1.091	0.9915	1.013	0.952	1.058	1.0715	0.876	1.051	0.97	1.01	0.971	0.9215	0.858	0.9125	0.9845	0.948	1.0185	0.966	0.915	0.94	0.969	0.9465	0.8805	0.9225	0.917333	1.01383	0.891	0.933333	1.03183	1.02717	0.965667	0.9675	0.918333
O08553	Dihydropyrimidinase-related protein 2 OS=Mus musculus GN=Dpysl2 PE=1 SV=2	Dpysl2	12934	ENSMUSG00000022048	0.958	0.907	0.955	0.9095	0.984	0.945	0.973	0.9655	0.8485	0.9965	0.9535	0.9595	1.005	1.012	0.9985	0.9155	1.005	0.9405	0.971	1.0675	0.9415	1.034	1.0565	0.946	0.9095	0.956	0.9325	0.901	0.9865	0.9935	0.9385	1.025	0.942	1.0115	0.9135	1.0065	0.94	0.946167	0.929	0.969833	1.00517	0.953667	0.993333	1.01217	0.932667
Q5DTI2	ATPase, Ca++ transporting, cardiac muscle, slow twitch 2, isoform CRA_b (Fragment) OS=Mus musculus GN=Atp2a2 PE=2 SV=1	Atp2a2	11938		0.9555	1.03	0.9715	0.953	0.922	1.0035	0.9535	0.955	0.994	0.931	0.963	0.9735	0.9485	0.948	0.983	0.946	0.919	0.9435	0.984	0.9395	0.9785	0.9395	0.9435	0.9455	1.0055	0.999	0.991	0.9535	0.952	0.9625	0.9765	0.958	0.9015	0.952	0.9425	0.946	0.985667	0.9595	0.9675	0.955833	0.959833	0.936167	0.967333	0.942833	0.9985
Q9JMH9-6	Isoform 6 of Unconventional myosin-XVIIIa OS=Mus musculus GN=Myo18a	Myo18a		ENSMUSG00000000631	0.969	0.9195	0.9685	0.9365	0.9805	0.972	0.9535	0.9785	0.9155	1	0.975	0.9465	0.9895	1.0035	1.0205	0.9015	0.96	0.94	0.9255	0.9825	0.9255	0.9945	0.988	0.94	0.921	0.947	0.9445	0.941	1.0095	1.0035	0.9425	0.9665	0.9685	0.9965	0.966	1.01	0.952333	0.963	0.949167	0.973833	1.0045	0.933833	0.9445	0.974167	0.9375
Q8CC13	Putative uncharacterized protein OS=Mus musculus GN=Ap1b1 PE=2 SV=1	Ap1b1	11764		0.978	1.0055	0.957	0.9325	0.982	0.9945	0.9815	0.964	0.936	1.0095	0.988	0.9885	0.9605	0.9945	0.988	0.932	0.9345	0.91	1.0165	1.0065	0.952	0.99	0.989	0.9435	0.9935	1.0005	0.9885	0.931	0.9715	1.001	0.982	0.9825	0.9985	0.973	1.001	0.9895	0.980167	0.969667	0.9605	0.995333	0.981	0.9255	0.991667	0.974167	0.994167
P50516	V-type proton ATPase catalytic subunit A OS=Mus musculus GN=Atp6v1a PE=1 SV=2	Atp6v1a	11964	ENSMUSG00000052459	0.9795	0.9165	0.9795	0.8595	0.9765	0.899	1.0045	0.986	0.877	0.9285	0.9185	0.9045	0.9545	0.963	0.9855	0.866	0.9655	0.8795	0.9175	0.988	0.8725	0.9775	0.9895	0.8695	0.9035	0.9335	0.929	0.8735	0.945	0.9995	0.9215	1.018	0.9885	0.981	0.9025	0.974	0.9585	0.911667	0.955833	0.917167	0.967667	0.903667	0.926	0.9455	0.922
O35643	AP-1 complex subunit beta-1 OS=Mus musculus GN=Ap1b1 PE=2 SV=2	Ap1b1	11764	ENSMUSG00000009090	1.0295	0.9615	0.968	0.947	1.019	0.981	1.01	1.039	0.9445	1.0105	0.9785	0.9465	1.0125	1.004	0.996	0.932	0.961	0.9485	0.989	1.0755	0.956	0.996	1.012	0.9455	1.001	0.973	0.9845	0.923	0.9895	1.023	0.9815	1.0215	0.9475	0.9945	0.995	1.062	0.986333	0.982333	0.997833	0.9785	1.00417	0.947167	1.00683	0.9845	0.986167
B1AQX9	SRC kinase-signaling inhibitor 1 OS=Mus musculus GN=Srcin1 PE=1 SV=1	Srcin1	56013	ENSMUSG00000038453	1.0485	0.9375	1.0035	0.9185	1.062	0.934	0.9805	1.0185	0.9215	1.064	0.9655	0.93	1.0035	1.0615	1.0525	0.8675	0.9105	0.909	0.9305	0.975	0.8915	0.961	0.9545	0.8775	0.895	0.952	0.952	0.924	0.9215	0.9725	0.909	1.0085	0.9285	0.907	0.8345	0.9445	0.9965	0.9715	0.9735	0.9865	1.03917	0.895667	0.932333	0.931	0.933
O88935	Synapsin-1 OS=Mus musculus GN=Syn1 PE=1 SV=2	Syn1	20964	ENSMUSG00000037217	1.043	0.991	1.017	0.9115	0.9965	0.945	1.0065	1.0225	0.9275	1.014	0.966	0.9435	0.9975	1.036	1.064	0.8595	0.9185	0.9135	0.9645	0.9965	0.9095	0.9595	0.952	0.883	0.9445	0.98	0.9715	0.918	0.9075	0.9605	0.9575	1.023	1.0135	0.9145	0.908	0.9275	1.017	0.951	0.9855	0.9745	1.0325	0.897167	0.956833	0.9315	0.965333
Q571M2	MKIAA4025 protein (Fragment) OS=Mus musculus GN=Hspa4 PE=2 SV=1	Hspa4	15525		0.996	0.947	0.9625	1.017	1.0115	1.0365	0.9785	0.995	0.947	1.0375	1.0145	0.993	1.001	1.062	1.038	0.971	0.995	0.988	0.9975	1.0275	0.972	1.0095	0.975	0.9835	0.9435	0.9855	0.985	0.9465	0.963	0.96	0.97	0.9745	0.9815	0.993	0.913	0.9605	0.9685	1.02167	0.9735	1.015	1.03367	0.984667	0.999	0.989333	0.971333
Q99KI0	Aconitate hydratase, mitochondrial OS=Mus musculus GN=Aco2 PE=1 SV=1	Aco2	11429	ENSMUSG00000022477	0.9965	0.975	1.007	0.9295	0.992	0.9825	0.952	0.981	0.9215	0.9645	0.937	0.9435	1.0085	0.991	1.024	0.9315	0.947	0.928	0.9635	1.029	0.927	0.9785	0.9845	0.9125	0.9695	0.9625	0.9635	0.922	0.9635	0.9775	0.9505	0.97	0.991	0.963	0.938	0.9765	0.992833	0.968	0.9515	0.948333	1.00783	0.9355	0.973167	0.9585	0.965167
B1AQX7	SRC kinase-signaling inhibitor 1 OS=Mus musculus GN=Srcin1 PE=1 SV=1	Srcin1	56013	ENSMUSG00000038453	0.998	0.9745	1.0695	0.948	1.0135	0.9655	0.9915	1.094	1.009	1.116	1.019	0.9355	1.009	1.0665	1.0705	0.807	0.7825	0.8355	0.892	0.881	0.853	0.839	0.9035	0.8415	0.865	0.921	0.9025	0.854	0.8625	0.937	0.8945	1.0475	0.946	0.842	0.7685	0.929	1.014	0.975667	1.0315	1.0235	1.04867	0.808333	0.875333	0.861333	0.896167
A1BN54	Alpha actinin 1a OS=Mus musculus GN=Actn1 PE=2 SV=1	Actn1	109711	ENSMUSG00000015143	0.851	1.059	0.903	1.0605	0.915	1.0655	0.8335	0.911	1.1735	0.8695	1.077	1.002	0.9055	0.9915	1.008	1.031	0.816	1.0355	1.0275	0.7835	1.044	0.817	0.9195	1.0655	1.055	1.0275	1.158	1.1225	0.8955	0.833	1.088	0.8365	1.074	0.9505	1.083	0.9365	0.937667	1.01367	0.972667	0.982833	0.968333	0.960833	0.951667	0.934	1.08017
Q6URW6-2	Isoform 2 of Myosin-14 OS=Mus musculus GN=Myh14	Myh14	71960	ENSMUSG00000030739	0.9335	0.82	0.946	0.8735	1.007	0.928	0.917	0.962	0.8465	0.9665	0.8725	0.889	0.983	0.973	0.9595	0.9715	1.0675	0.9755	0.9025	1.0025	0.929	1.046	1.049	0.9515	0.879	0.916	0.906	0.9395	1.073	1.0765	0.8845	1.006	0.875	1.0915	0.9615	1.07	0.899833	0.936167	0.9085	0.909333	0.971833	1.00483	0.944667	1.0155	0.900333
F7BQW7	Synaptojanin-1 (Fragment) OS=Mus musculus GN=Synj1 PE=1 SV=1	Synj1		ENSMUSG00000022973	1.0355	0.9745	1.003	0.932	1.0015	0.966	1.0075	1.0315	0.93	0.9385	0.9665	0.95	0.98	1.0175	1.0245	0.8915	0.932	0.928	0.977	1.029	0.922	0.9825	0.9725	0.913	0.9655	0.9955	0.9715	0.9265	0.948	0.9765	0.9715	1.0265	0.965	0.965	0.9035	0.973	1.00433	0.9665	0.989667	0.951667	1.00733	0.917167	0.976	0.956	0.9775
F6SEU4	Ras/Rap GTPase-activating protein SynGAP OS=Mus musculus GN=Syngap1 PE=1 SV=2	Syngap1	240057	ENSMUSG00000067629	1.039	0.971	1.0515	0.884	0.9995	0.906	1.0075	1.051	0.9825	1.0115	0.929	0.8975	0.9215	1.027	1.0145	0.868	0.916	0.9175	0.9455	0.9515	0.9275	0.951	0.9365	0.882	0.944	0.9775	0.9885	0.927	0.9205	0.967	0.9825	1.011	0.837	0.9365	0.8615	0.953	1.0205	0.929833	1.01367	0.946	0.987667	0.9005	0.9415	0.923167	0.97
Q7TPR4	Alpha-actinin-1 OS=Mus musculus GN=Actn1 PE=1 SV=1	Actn1	109711	ENSMUSG00000015143	0.951	0.955	0.9785	0.911	0.9675	0.9475	0.942	0.963	0.9585	0.9875	0.961	0.921	0.9685	1.0345	1.0515	0.9105	0.937	0.8955	0.964	0.967	0.938	0.998	0.9925	0.929	0.973	0.927	0.998	0.9485	0.9785	1.0115	0.938	0.971	1.0535	0.993	1.018	1.019	0.9615	0.942	0.9545	0.9565	1.01817	0.914333	0.956333	0.973167	0.966
Q3V3U0	Phosphorylase OS=Mus musculus GN=Pygb PE=2 SV=1	Pygb	110078		0.965	0.887	0.9455	0.897	0.989	0.9915	0.9545	0.9355	0.8445	1.0055	0.954	0.972	0.952	1.008	0.9785	1.0315	1.0895	0.974	1.004	1.0295	0.946	1.051	1.055	1.006	0.9635	0.998	0.9305	0.979	0.993	1.0505	0.8975	1.0075	0.9075	1.052	0.9665	1.031	0.9325	0.959167	0.9115	0.977167	0.9795	1.03167	0.993167	1.03733	0.964
J3QQ18	Ras/Rap GTPase-activating protein SynGAP OS=Mus musculus GN=Syngap1 PE=1 SV=1	Syngap1		ENSMUSG00000067629	1.042	0.9045	1.1525	0.857	1.043	0.804	1.0475	1.1085	1.019	1.0265	0.8515	0.796	0.956	1.06	1.0325	0.8265	0.914	0.9025	0.8555	0.9435	0.9055	0.985	0.932	0.8305	0.888	0.901	0.958	0.8905	0.907	1.0045	0.9425	1.0505	0.794	0.945	0.855	1.008	1.033	0.901333	1.05833	0.891333	1.01617	0.881	0.9015	0.915833	0.915667
E9Q616	Protein Ahnak OS=Mus musculus GN=Ahnak PE=1 SV=1	Ahnak	66395	ENSMUSG00000069833	0.8555	0.768	0.8125	0.8685	1.018	0.889	0.8815	0.868	0.765	0.964	0.9115	0.778	0.856	1.0765	0.89	1.0535	1.1395	0.931	0.935	0.9835	0.9675	1.0955	1.0865	1.029	0.894	0.726	0.8315	0.9555	1.237	1.0615	0.7675	0.8025	0.946	1.116	1.2175	1.2325	0.812	0.925167	0.838167	0.8845	0.940833	1.04133	0.962	1.07033	0.817167
P08551	Neurofilament light polypeptide OS=Mus musculus GN=Nefl PE=1 SV=5	Nefl	18039	ENSMUSG00000022055	0.931	0.88	0.9225	1.049	1.0425	0.9505	0.901	0.925	0.769	0.994	0.887	0.881	1.1065	1.037	1.0155	0.9675	1.072	1.0395	0.895	1.05	0.957	1.021	1.0005	0.934	0.91	0.9375	0.9915	0.957	1.0215	0.9705	0.9185	0.9575	1.0155	0.9805	0.904	0.942	0.911167	1.014	0.865	0.920667	1.053	1.02633	0.967333	0.985167	0.946333
O88935-1	Isoform Ib of Synapsin-1 OS=Mus musculus GN=Syn1	Syn1	20964	ENSMUSG00000037217	1.232	0.861	1.0845	0.6885	0.8565	0.6845	1.063	1.167	0.8515	1.0495	0.855	0.82	0.965	1.15	1.1635	0.7335	0.897	0.8085	0.867	0.931	0.7635	0.947	0.815	0.7215	0.7985	0.899	0.8085	0.8255	0.7865	0.867	0.793	1.0685	0.882	0.73	0.745	0.8085	1.05917	0.743167	1.02717	0.908167	1.09283	0.813	0.853833	0.827833	0.835333
Q4JG03	Mcl-1 ubiquitin ligase OS=Mus musculus GN=Huwe1 PE=2 SV=1	Huwe1	59026		0.998	0.9635	0.9825	0.9775	0.9925	0.9885	0.9815	0.994	0.9615	0.9845	0.969	0.9645	0.9515	1.0095	0.994	0.9675	0.9865	0.9855	0.9765	0.9785	0.97	1.001	0.9925	0.975	0.95	0.962	0.9685	0.9545	0.9605	0.973	0.988	0.964	0.9355	0.9625	0.948	0.9595	0.981333	0.986167	0.979	0.972667	0.985	0.979833	0.975	0.9895	0.960167
P17710	Hexokinase-1 OS=Mus musculus GN=Hk1 PE=1 SV=3	Hk1	15275		0.9795	0.9655	0.976	0.916	0.97	0.9615	0.983	0.976	0.917	0.949	0.963	0.9425	0.959	0.9785	0.986	0.895	0.927	0.9205	0.9645	0.9585	0.899	0.9615	0.947	0.9075	0.9745	0.973	0.974	0.92	0.9515	0.969	0.9715	0.9615	1.082	0.961	0.9645	0.965	0.973667	0.949167	0.958667	0.9515	0.9745	0.914167	0.940667	0.938667	0.973833
Q920I9	WD repeat-containing protein 7 OS=Mus musculus GN=Wdr7 PE=1 SV=3	Wdr7	104082	ENSMUSG00000040560	0.982	1.018	0.9875	0.9625	0.9675	0.9815	0.9585	0.9765	0.976	0.944	0.9895	0.961	0.962	0.9865	1.017	0.9155	0.904	0.945	1.0035	0.9515	0.9455	0.9205	0.9375	0.9395	0.979	0.998	0.997	0.9445	0.9175	0.9515	1.025	0.982	1.0275	0.937	0.94	0.935	0.995833	0.9705	0.970333	0.964833	0.9885	0.9215	0.966833	0.9325	0.991333
P17426	AP-2 complex subunit alpha-1 OS=Mus musculus GN=Ap2a1 PE=1 SV=1	Ap2a1	11771	ENSMUSG00000060279	0.915	0.994	0.9335	0.945	0.917	0.9725	0.901	0.9335	0.9885	0.912	0.9715	0.9675	0.923	0.9305	0.97	0.912	0.8555	0.955	0.9905	0.908	0.9565	0.908	0.9265	0.9315	0.9935	0.988	0.993	0.941	0.9055	0.928	1.0175	0.927	0.995	0.886	0.9685	0.8755	0.9475	0.944833	0.941	0.950333	0.941167	0.9075	0.951667	0.922	0.9915
P70398	Probable ubiquitin carboxyl-terminal hydrolase FAF-X OS=Mus musculus GN=Usp9x PE=1 SV=2	Usp9x	22284		0.9325	0.934	0.9465	0.9715	0.97	0.9775	0.925	0.953	0.968	0.9715	0.954	0.9555	0.954	0.9855	0.983	0.9525	0.957	0.968	0.9505	0.959	0.952	0.97	0.981	0.961	0.949	0.9585	0.982	0.9645	0.9555	0.984	0.989	0.9525	0.938	0.968	0.9655	0.9575	0.937667	0.973	0.948667	0.960333	0.974167	0.959167	0.953833	0.970667	0.963167
B9EHN0	Ubiquitin-activating enzyme E1, Chr X OS=Mus musculus GN=Uba1 PE=2 SV=1	Uba1	22201	ENSMUSG00000001924	0.9675	0.9375	0.966	0.9545	0.9735	0.977	0.9525	0.967	0.9215	0.9805	0.9585	0.9705	0.9585	0.999	0.982	0.954	0.983	0.964	0.985	1.034	0.9675	0.9965	0.9975	0.9675	0.9415	0.974	0.957	0.9355	0.961	0.964	0.9615	0.967	0.9595	0.9735	0.936	0.9735	0.957	0.968333	0.947	0.969833	0.979833	0.967	0.9955	0.987167	0.9575
Q8CAQ8-2	Isoform 2 of MICOS complex subunit Mic60 OS=Mus musculus GN=Immt	Immt	76614	ENSMUSG00000052337	1.0045	0.938	0.991	0.928	1.024	0.956	0.978	0.9975	0.909	0.9955	0.937	0.893	0.9835	1.0235	1.04	0.888	0.928	0.918	0.9355	0.953	0.9225	0.9765	0.9575	0.8985	0.917	0.932	0.958	0.9095	0.9655	0.968	0.9675	0.955	0.9995	0.97	0.9295	0.9735	0.977833	0.969333	0.9615	0.941833	1.01567	0.911333	0.937	0.944167	0.935667
Q6ZQ38	Cullin-associated NEDD8-dissociated protein 1 OS=Mus musculus GN=Cand1 PE=2 SV=2	Cand1	71902	ENSMUSG00000020114	0.9565	0.986	0.9455	0.995	0.9645	1.0155	0.9515	0.9665	0.9805	0.9655	0.993	0.996	0.95	0.995	0.9905	0.9835	0.952	1.011	1.0295	0.9615	1.0025	0.966	0.982	1.006	0.9875	1.005	1.0075	0.973	0.97	0.9715	1.0095	0.9565	0.981	0.9595	0.9725	0.9315	0.962667	0.991667	0.966167	0.984833	0.9785	0.982167	0.997833	0.984667	1
P11881-3	Isoform 3 of Inositol 1,4,5-trisphosphate receptor type 1 OS=Mus musculus GN=Itpr1	Itpr1		ENSMUSG00000030102	0.9945	0.977	1.0105	0.912	0.9835	0.9645	0.977	1.006	0.98	1.038	0.9685	0.9575	0.948	0.996	0.98	0.9275	0.9895	0.9415	0.948	1.0115	0.9415	0.993	1.0185	0.954	0.9945	0.9575	0.967	0.963	1.002	0.9895	0.9705	1.0225	0.853	1.028	0.9365	1.03	0.994	0.953333	0.987667	0.988	0.974667	0.952833	0.967	0.9885	0.973
E9Q3L2	Protein Pi4ka OS=Mus musculus GN=Pi4ka PE=1 SV=1	Pi4ka	224020	ENSMUSG00000041720	1.015	0.989	0.9795	0.971	0.99	0.9745	1.0085	1.0175	0.9775	0.9495	0.9685	0.9505	0.967	0.989	1	0.905	0.9295	0.9305	0.9915	0.9235	0.943	0.9635	0.9185	0.9315	0.981	0.974	0.983	0.935	0.913	0.949	0.9965	0.997	1.026	0.9305	0.952	0.9095	0.9945	0.9785	1.00117	0.956167	0.985333	0.921667	0.952667	0.937833	0.979333
Q01853	Transitional endoplasmic reticulum ATPase OS=Mus musculus GN=Vcp PE=1 SV=4	Vcp	269523	ENSMUSG00000028452	0.931	0.9335	0.914	0.961	0.969	1.0025	0.914	0.9335	0.893	0.992	0.9815	0.9745	0.9375	0.9755	0.966	0.978	0.984	0.983	0.951	0.952	0.92	0.9885	1.0005	0.9655	0.9395	0.9535	0.955	0.955	0.9955	0.983	0.927	0.9165	0.959	1.011	1	1.004	0.926167	0.9775	0.9135	0.982667	0.959667	0.981667	0.941	0.984833	0.949333
F8VPK5	Rho-associated protein kinase OS=Mus musculus GN=Rock2 PE=3 SV=1	Rock2	19878	ENSMUSG00000020580	1.0055	0.971	0.999	0.972	1.028	1.009	0.9625	1.012	0.947	0.9935	0.988	0.96	1.0135	1.06	1.079	0.894	0.928	0.9565	0.997	1.039	0.971	0.999	0.991	0.9465	0.947	1.003	0.9865	0.932	0.9625	0.983	0.9935	1.032	0.968	0.9435	0.879	0.953	0.991833	1.003	0.973833	0.9805	1.05083	0.926167	1.00233	0.978833	0.978833
P68369	Tubulin alpha-1A chain OS=Mus musculus GN=Tuba1a PE=1 SV=1	Tuba1a	22142	ENSMUSG00000072235	0.8905	0.9845	0.9345	0.9375	0.8955	0.9915	0.9275	0.922	0.927	0.898	1.003	1.0085	0.9195	0.9105	0.9295	0.9405	0.9085	0.9505	1.0245	0.986	0.984	0.939	0.9825	0.9795	0.9855	1.0165	0.9815	0.921	0.942	0.932	1.009	0.978	0.9985	0.959	0.982	0.9455	0.9365	0.9415	0.9255	0.969833	0.919833	0.933167	0.998167	0.967	0.9945
Q3U804	Putative uncharacterized protein OS=Mus musculus GN=Actb PE=2 SV=1	Actb	11461		0.945	0.955	0.933	0.9095	0.934	0.963	0.9255	0.96	0.934	0.9265	0.9375	0.9375	0.896	0.945	0.939	0.933	0.9165	0.942	0.948	0.9205	0.9445	0.931	0.9285	0.941	0.9575	0.964	0.962	0.935	0.928	0.9315	0.954	0.9135	0.975	0.955	0.9625	0.928	0.944333	0.9355	0.939833	0.933833	0.926667	0.9305	0.937667	0.9335	0.961167
D5L240	Calcium-transporting ATPase OS=Mus musculus GN=Atp2b2 PE=2 SV=1	Atp2b2	11941		0.98	1.017	0.962	0.8365	0.888	1.047	1.069	0.8485	1	1.0875	1.0275	1.029	1.001	1.032	1.0495	1.0625	1.016	0.9715	1.103	0.948	0.833	0.974	0.8485	0.9475	1.0135	1.0155	0.874	0.8155	1.0225	0.952	0.8535	0.957	0.8335	1.017	0.912	1.021	0.986333	0.923833	0.9725	1.048	1.0275	1.01667	0.961333	0.923333	0.967667
K3W4R5	Cytoskeleton-associated protein 5 OS=Mus musculus GN=Ckap5 PE=4 SV=1	Ckap5	75786	ENSMUSG00000040549	0.9795	0.9205	0.979	0.9595	1.0175	0.987	0.9745	1.0115	0.933	1.0105	0.9545	0.961	1.015	1.01	1.0045	0.943	1.022	0.975	0.9555	1.008	0.939	1.0215	1.024	0.9595	0.9515	0.9455	0.955	0.955	1.0165	1.0255	0.942	0.9985	0.9215	1.0305	0.952	1.015	0.959667	0.988	0.973	0.975333	1.00983	0.98	0.9675	1.00167	0.950667
Q7TMM9	Tubulin beta-2A chain OS=Mus musculus GN=Tubb2a PE=1 SV=1	Tubb2a	22151	ENSMUSG00000058672	0.9025	0.9495	0.917	0.956	0.919	0.978	0.902	0.923	0.93	0.9395	1.009	1.003	0.918	0.9565	0.9605	0.909	0.866	0.9415	0.999	0.9725	0.9865	0.92	0.948	0.957	0.962	0.9905	0.9835	0.9125	0.91	0.907	1.003	0.954	0.9705	0.9355	0.9605	0.9205	0.923	0.951	0.918333	0.983833	0.945	0.9055	0.986	0.941667	0.978667
Q9WV92	Band 4.1-like protein 3 OS=Mus musculus GN=Epb41l3 PE=1 SV=1	Epb4.1l3	13823	ENSMUSG00000024044	0.997	0.957	0.946	0.998	1.0125	0.962	0.927	0.9335	0.876	1.101	0.9935	0.986	1.0555	1.109	1.066	0.913	0.936	0.95	0.9545	1.0285	0.961	0.961	0.9635	0.9175	0.9075	1.0015	1.0025	0.9135	0.918	0.952	0.964	0.9635	0.842	0.8875	0.8205	0.9195	0.966667	0.990833	0.912167	1.02683	1.07683	0.933	0.981333	0.947333	0.9705
Q5FW97	Enolase 1, alpha non-neuron OS=Mus musculus GN=EG433182 PE=2 SV=1	Eno1	13806;433182	ENSMUSG00000059040;ENSMUSG00000063524	0.96	0.932	0.958	0.9235	0.984	0.9595	0.956	0.9585	0.8705	0.9635	0.9585	0.957	0.9785	0.9895	0.99	0.94	0.996	0.936	0.979	1.0295	0.951	1.005	1.0165	0.9445	0.9345	0.965	0.9385	0.912	0.96	0.9795	0.939	0.967	0.9685	0.9915	0.8945	0.959	0.95	0.955667	0.928333	0.959667	0.986	0.957333	0.9865	0.988667	0.946
Q61301-3	Isoform 3 of Catenin alpha-2 OS=Mus musculus GN=Ctnna2	Ctnna2	12386	ENSMUSG00000063063	1.004	0.9865	1.005	0.9555	1.029	0.976	1.0055	1.0135	0.959	1.0105	0.9755	0.954	0.995	1.0325	1.03	0.882	0.9455	0.903	0.974	1.0055	0.932	0.993	1.003	0.9175	0.9685	0.972	0.9905	0.938	0.972	1.0075	0.992	1.0165	0.934	0.9645	0.898	0.9945	0.9985	0.986833	0.992667	0.98	1.01917	0.910167	0.9705	0.971167	0.977
P68372	Tubulin beta-4B chain OS=Mus musculus GN=Tubb4b PE=1 SV=1	Tubb4b	227613	ENSMUSG00000036752	0.9625	0.898	0.9565	0.919	1.0035	0.941	0.9735	0.99	0.8535	1.0155	0.961	0.948	1.0115	1.032	0.9885	0.889	0.959	0.9145	0.9515	1.0275	0.9525	1.0085	0.9985	0.932	0.91	0.9735	0.9495	0.8785	0.941	0.9455	0.9585	1.0155	0.9385	0.9785	0.9	0.9505	0.939	0.9545	0.939	0.974833	1.01067	0.920833	0.977167	0.979667	0.944333
S4R1C4	Calcium-transporting ATPase OS=Mus musculus GN=Atp2b2 PE=3 SV=1	Atp2b2		ENSMUSG00000030302	1.002	1.0285	1.0495	0.7965	0.8675	1.008	1.0845	0.86	1.005	1.062	0.9235	0.9325	1.095	0.9965	1.1045	1.139	1.008	1.015	1.088	0.942	0.777	0.932	0.8	0.9265	1.0235	0.9825	0.7865	0.742	1.092	0.967	0.789	1.025	0.803	0.9495	0.964	0.955	1.02667	0.890667	0.983167	0.972667	1.06533	1.054	0.935667	0.886167	0.930833
Q3TYV5	Cyclic nucleotide phosphodiesterase 1, isoform CRA_b OS=Mus musculus GN=Cnp PE=2 SV=1	Cnp	12799	ENSMUSG00000006782	0.8425	0.9155	0.8635	1.0235	0.962	0.9175	0.807	0.888	0.8345	0.939	0.885	1.0395	1.0605	0.8925	0.924	1.003	0.921	1.032	0.9095	1.0415	1.0045	0.886	0.927	0.9705	0.986	1.0635	1.052	0.908	0.9735	0.861	0.9755	0.946	0.8795	0.9305	0.9325	0.891	0.873833	0.967667	0.843167	0.9545	0.959	0.985333	0.985167	0.927833	1.03383
Q5SQX6	Cytoplasmic FMR1-interacting protein 2 OS=Mus musculus GN=Cyfip2 PE=1 SV=2	Cyfip2	76884	ENSMUSG00000020340	1.014	0.9765	1	0.906	0.96	0.963	0.9495	1.026	1.011	0.9795	0.977	0.965	0.9495	0.9845	1.0105	0.899	0.9625	0.8985	1.0005	1.015	0.945	0.9595	0.951	0.952	1.002	0.963	0.95	0.925	0.9505	1.008	0.959	1.032	0.9555	0.9795	0.9555	0.9785	0.996833	0.943	0.9955	0.973833	0.9815	0.92	0.986833	0.954167	0.971667
Q9CWF2	Tubulin beta-2B chain OS=Mus musculus GN=Tubb2b PE=1 SV=1	Tubb2b	73710	ENSMUSG00000045136	1.0485	0.893	1.0285	1.0925	1.078	1.028	1.0305	1.0625	0.9355	1.25	1.167	1.083	1.0325	1.05	1.148	0.9195	0.966	0.9095	0.9225	1.109	0.8945	0.941	0.978	0.979	0.8635	0.8585	0.912	0.914	1.0415	1.048	0.9395	1.045	1.053	1.0875	1.0185	1.114	0.99	1.06617	1.0095	1.16667	1.07683	0.931667	0.975333	0.966	0.878
Q3U7X9	Putative uncharacterized protein OS=Mus musculus GN=Ap2a2 PE=2 SV=1	Ap2a2	11772		1.2355	0.8345	0.966	0.742	1.0195	0.8015	1.1385	1.2665	0.8625	1.02	0.763	0.6595	0.915	1.112	0.987	0.734	0.9495	0.8515	0.8225	0.886	0.8015	0.9505	0.789	0.718	0.759	0.8165	0.819	0.711	0.748	0.844	0.859	0.885	1.019	0.8885	0.77	0.815	1.012	0.854333	1.08917	0.814167	1.00467	0.845	0.836667	0.819167	0.798167
Q69ZW4	MKIAA0899 protein (Fragment) OS=Mus musculus GN=Ap2a2 PE=2 SV=1	Ap2a2	11772		0.943	1.0325	0.9395	0.9225	0.9005	0.9795	0.9375	0.933	0.99	0.896	0.981	0.946	0.9115	0.9495	0.988	0.8905	0.8465	0.9255	1.0145	0.951	0.924	0.917	0.9215	0.9125	1.0105	1.0035	0.992	0.934	0.921	0.9345	0.9995	0.9445	1.091	0.918	0.9915	0.9325	0.971667	0.934167	0.9535	0.941	0.949667	0.8875	0.963167	0.917	1.002
Q9QVP9	Protein-tyrosine kinase 2-beta OS=Mus musculus GN=Ptk2b PE=1 SV=2	Ptk2b	19229	ENSMUSG00000059456	1.002	1.044	1.073	0.927	0.9665	0.988	1.0605	1.0085	1.056	0.925	0.9355	0.9625	0.8885	0.9655	0.9895	0.985	0.9515	1.012	1.031	1.0115	0.9725	0.9595	0.966	0.986	1.0245	1.07	1.04	1.0195	0.9495	0.9725	1.0685	0.9985	0.9425	0.9735	1.002	0.9775	1.03967	0.9605	1.04167	0.941	0.947833	0.982833	1.005	0.9705	1.04483
G3X9H5	Huntingtin OS=Mus musculus GN=Htt PE=1 SV=1	Htt	15194	ENSMUSG00000029104	1.0035	0.952	0.9975	0.9415	1.0245	0.956	0.999	1.009	0.9505	1.0085	0.9435	0.949	0.965	1.011	1.0085	0.9165	0.9915	0.946	0.9595	0.977	0.943	0.9965	0.985	0.927	0.9495	0.9495	0.9565	0.932	0.9545	0.991	0.9735	1	0.94	0.9895	0.928	0.975	0.984333	0.974	0.986167	0.967	0.994833	0.951333	0.959833	0.9695	0.951833
Q60597	2-oxoglutarate dehydrogenase, mitochondrial OS=Mus musculus GN=Ogdh PE=1 SV=3	Ogdh	18293	ENSMUSG00000020456	0.9745	0.919	1.066	0.8335	0.9835	0.8055	1.055	0.9985	0.784	0.9125	0.8995	0.9125	1.0895	0.947	1.0115	0.8715	1.083	0.7835	0.903	1.139	0.8425	1.056	1.1585	0.8825	0.8875	0.88	0.9685	0.911	1.098	1.149	0.893	1.1145	0.9205	1.0865	0.9375	1.156	0.9865	0.874167	0.945833	0.908167	1.016	0.912667	0.9615	1.03233	0.912
B9EKP5	Filamin, alpha OS=Mus musculus GN=Flna PE=2 SV=1	Flna	192176		1.0965	0.911	0.8435	0.937	0.8875	0.9165	1.1795	1.0615	1.0425	0.798	1.05	0.6125	0.768	1.047	0.9815	0.9175	1.024	0.9345	0.843	1.1875	1.1305	1.254	0.984	0.8935	0.861	0.7185	0.625	0.833	1.0475	0.8665	0.8905	0.73	0.8325	0.9455	1.3195	1.3735	0.950333	0.913667	1.0945	0.820167	0.932167	0.958667	1.05367	1.04383	0.734833
Q8BTM8	Filamin-A OS=Mus musculus GN=Flna PE=1 SV=5	Flna	192176	ENSMUSG00000031328	0.9445	0.849	0.794	0.8725	1.0445	0.83	0.949	0.913	0.924	0.936	0.9235	0.7935	0.8615	1.087	0.8775	1.1035	1.0755	0.8715	1.003	1.012	1.003	1.0525	1.033	1.034	1.0085	0.7255	1.0065	0.944	1.1135	1.0605	0.8215	0.8005	0.967	1.0185	1.185	1.1585	0.8625	0.915667	0.928667	0.884333	0.942	1.01683	1.006	1.03983	0.9135
Q6ZPE2-2	Isoform 2 of Myotubularin-related protein 5 OS=Mus musculus GN=Sbf1	Sbf1	77980	ENSMUSG00000036529	1.02	0.918	1.039	0.9065	1.022	0.9265	1.024	1.033	0.921	1.034	0.931	0.9215	0.9925	1.0365	1.0325	0.876	0.982	0.918	0.9245	1.001	0.907	0.985	0.9875	0.8925	0.9225	0.9395	0.931	0.9005	0.9645	0.9925	0.9245	1.0185	0.9535	0.979	0.9165	0.9745	0.992333	0.951667	0.992667	0.962167	1.0205	0.925333	0.944167	0.955	0.931
P03995	Glial fibrillary acidic protein OS=Mus musculus GN=Gfap PE=1 SV=4	Gfap	14580	ENSMUSG00000020932	0.625	0.5375	0.6705	0.7295	0.7415	0.8145	0.6495	0.641	0.5505	0.731	0.8375	0.754	0.6775	0.6615	0.658	1.242	1.532	1.1525	0.599	0.68	0.586	1.306	1.2615	1.198	0.584	0.5525	0.584	1.439	1.8325	1.528	0.589	0.6475	0.9995	1.889	1.7215	1.8415	0.611	0.761833	0.613667	0.774167	0.665667	1.30883	0.621667	1.25517	0.5735
E9Q800	Mitochondrial inner membrane protein OS=Mus musculus GN=Immt PE=1 SV=1	Immt	76614	ENSMUSG00000052337	1.156	0.9525	1.1265	0.9275	1.131	0.9085	1.131	1.1175	0.9505	1.0955	0.8625	0.901	1.08	1.08	1.255	0.876	0.9355	0.9355	0.9005	1.103	0.972	0.9925	1.065	0.949	0.9105	0.954	0.973	0.993	1.151	0.998	1.0525	1.1225	1.0325	1.104	0.8965	1.103	1.07833	0.989	1.06633	0.953	1.13833	0.915667	0.991833	1.00217	0.945833
A2ALL9	Calcium-transporting ATPase OS=Mus musculus GN=Atp2b3 PE=1 SV=1	Atp2b3	320707	ENSMUSG00000031376	1.004	1.039	0.9825	0.9805	1.004	1.004	0.9865	1.003	1.0295	0.9695	0.996	0.975	0.9145	0.9955	0.9905	0.955	0.8935	0.968	1.0145	0.9955	1.001	0.9645	0.944	0.961	1.0385	1.0425	1.047	0.9665	0.9385	0.9415	1.0345	0.9635	0.9515	0.9525	0.946	0.954	1.0085	0.996167	1.00633	0.980167	0.966833	0.938833	1.00367	0.9565	1.04267
Q0KL02-4	Isoform 4 of Triple functional domain protein OS=Mus musculus GN=Trio	Trio	223435	ENSMUSG00000022263	0.9995	0.9545	0.997	0.938	1.008	0.954	0.9975	1.001	0.955	1.03	0.9645	0.947	0.975	1.0305	1.0185	0.8855	0.9505	0.922	0.9555	0.9755	0.9325	0.9875	0.956	0.917	0.9455	0.957	0.962	0.9175	0.9345	0.9655	0.9515	0.9915	0.9365	0.962	0.9105	0.955	0.983667	0.966667	0.9845	0.9805	1.008	0.919333	0.9545	0.9535	0.954833
Q3UBP6	Putative uncharacterized protein OS=Mus musculus GN=Actb PE=2 SV=1	Actb	11461		0.9935	0.935	1.001	0.8705	0.9935	0.93	0.997	1.0145	0.91	0.9795	0.9185	0.9235	0.956	1.0035	0.989	0.9035	1.0045	0.9225	0.933	0.9945	0.9205	1.005	0.996	0.905	0.9355	0.9525	0.936	0.9185	0.976	1.014	0.933	0.991	0.968	1.017	0.946	1.0055	0.9765	0.931333	0.973833	0.9405	0.982833	0.9435	0.949333	0.968667	0.941333
Q9WV92-8	Isoform 8 of Band 4.1-like protein 3 OS=Mus musculus GN=Epb41l3	Epb4.1l3	13823		0.974	0.9045	0.946	1.003	1.019	0.9325	0.9305	0.9915	0.8925	0.995	0.896	0.885	1.039	1.0155	1.003	0.911	0.954	0.975	0.911	1.0105	0.9735	0.9545	0.968	0.895	0.898	0.9095	0.9575	0.905	0.9385	0.9505	0.9785	0.9555	0.8755	0.939	0.86	0.946	0.9415	0.984833	0.938167	0.925333	1.01917	0.946667	0.965	0.939167	0.921667
Q545V3	Enolase 2, gamma neuronal, isoform CRA_a OS=Mus musculus GN=Eno2 PE=2 SV=1	Eno2	13807	ENSMUSG00000004267	0.9705	0.9275	0.9865	0.9705	1.0345	0.9855	1.003	1.004	0.8605	0.9785	0.976	0.9475	1.0405	1.022	1.011	0.9115	1.0325	0.9555	0.967	1.045	0.933	1.0455	1.057	0.9405	0.909	0.952	0.9245	0.906	0.9785	1.012	0.927	1.038	0.9405	1.033	0.842	0.944	0.9615	0.996833	0.955833	0.967333	1.0245	0.9665	0.981667	1.01433	0.9285
Q0VF55	Calcium-transporting ATPase OS=Mus musculus GN=Atp2b3 PE=2 SV=1	Atp2b3	320707	ENSMUSG00000031376	1.0015	1.133	0.957	1.066	1.0115	1.071	0.906	0.901	1.081	0.9845	1.035	1.1005	0.92	0.9875	0.993	0.9805	0.845	0.904	1.05	0.9565	1.0135	0.9355	0.909	0.914	1.2135	1.1505	1.0475	1.0445	0.884	0.902	1.091	0.9075	1.0315	0.877	1.047	0.894	1.0305	1.0495	0.962667	1.04	0.966833	0.909833	1.00667	0.9195	1.13717
Q60597-4	Isoform 4 of 2-oxoglutarate dehydrogenase, mitochondrial OS=Mus musculus GN=Ogdh	Ogdh	18293	ENSMUSG00000020456	0.893	1.0105	0.8995	1.0375	0.9095	1.028	0.883	0.873	1.0165	0.886	1.027	1.009	0.9235	0.93	0.9915	1.018	0.88	0.991	1.0335	0.9455	0.997	0.943	0.95	1.0095	1.0485	1.022	1.1085	1.036	0.9515	0.939	1.054	0.8885	1.0835	0.9595	1.0285	0.954	0.934333	0.991667	0.924167	0.974	0.948333	0.963	0.992	0.9675	1.05967
Q8BL66	Early endosome antigen 1 OS=Mus musculus GN=Eea1 PE=1 SV=2	Eea1	216238	ENSMUSG00000036499	1.027	0.9065	0.982	0.911	1.0375	0.956	0.977	1.016	0.882	1.0605	0.9555	0.8665	0.995	1.0665	1.062	0.8835	0.987	0.9445	0.944	1.0165	0.9305	1.025	0.995	0.9115	0.852	0.9315	0.9205	0.886	0.9785	1.0095	0.909	0.99	0.938	0.963	0.875	1.005	0.971833	0.968167	0.958333	0.960833	1.04117	0.938333	0.963667	0.977167	0.901333
Q3V117	ATP-citrate synthase OS=Mus musculus GN=Acly PE=1 SV=1	Acly	104112	ENSMUSG00000020917	0.906	0.866	0.8825	0.997	0.97	1.01	0.873	0.9045	0.839	0.949	0.994	0.996	0.988	0.9435	0.9485	0.989	1.0305	0.967	0.935	0.952	0.8735	1.0015	1.026	0.9955	0.8775	0.92	0.8965	0.93	1.0215	1.013	0.888	0.931	0.948	1.04	0.9355	1.0065	0.884833	0.992333	0.872167	0.979667	0.96	0.9955	0.920167	1.00767	0.898
Q03265	ATP synthase subunit alpha, mitochondrial OS=Mus musculus GN=Atp5a1 PE=1 SV=1	Atp5a1	11946	ENSMUSG00000025428	1.0335	0.9485	1.0235	0.9115	1.0285	0.969	1.039	1.016	0.899	0.974	0.937	0.9	1.0315	1.0305	1.028	0.9015	0.9775	0.8885	0.9375	0.991	0.888	1.015	0.9825	0.885	0.9635	0.94	0.979	0.8915	0.9825	1.0095	0.9505	1.0145	1.0245	1.004	0.9165	0.9755	1.00183	0.969667	0.984667	0.937	1.03	0.9225	0.938833	0.960833	0.960833
Q4KMM3	Oxidation resistance protein 1 OS=Mus musculus GN=Oxr1 PE=2 SV=3	Oxr1	170719	ENSMUSG00000022307	1.0575	0.9275	0.9995	0.8995	1.059	0.949	0.994	1.022	0.8925	1.0065	0.9785	0.9245	1.009	1.086	1.096	0.8705	0.9715	0.912	0.9515	1.0325	0.911	1.0165	1	0.891	0.919	1.0005	0.9525	0.879	0.948	0.998	0.943	1.061	0.922	0.9785	0.8625	0.9735	0.994833	0.969167	0.9695	0.969833	1.06367	0.918	0.965	0.969167	0.957333
P68373	Tubulin alpha-1C chain OS=Mus musculus GN=Tuba1c PE=1 SV=1	Tuba1c	22146	ENSMUSG00000043091	0.976	0.766	1.0435	0.906	1.079	0.8105	1.054	0.9625	0.908	1.0565	0.8755	0.844	1.053	1.1135	1.04	0.937	1.1805	0.868	0.927	1.1445	0.9355	1.228	1.181	0.9465	0.8725	0.8005	1.003	0.857	1.093	1.135	1.0235	1.126	0.8365	1.2635	0.8985	1.1995	0.9285	0.931833	0.974833	0.925333	1.06883	0.995167	1.00233	1.1185	0.892
Q9D6F9	Tubulin beta-4A chain OS=Mus musculus GN=Tubb4a PE=1 SV=3	Tubb4a	22153	ENSMUSG00000062591	0.926	0.898	0.989	0.8885	0.9415	0.8925	0.992	0.953	0.866	0.942	0.933	0.939	0.986	0.964	0.963	0.8895	0.995	0.885	0.9405	1.0445	0.9185	1.0065	1.0275	0.9215	0.9285	0.947	0.9315	0.889	1.0005	1.0035	0.9515	1.0455	0.8845	1.0165	0.92	0.9945	0.937667	0.9075	0.937	0.938	0.971	0.923167	0.967833	0.985167	0.935667
P68368	Tubulin alpha-4A chain OS=Mus musculus GN=Tuba4a PE=1 SV=1	Tuba4a	22145	ENSMUSG00000026202	0.6895	1.176	0.732	1.049	0.697	1.1155	0.699	0.7175	1.0845	0.706	1.103	1.1135	0.722	0.772	0.851	1.0345	0.67	1.076	1.2225	0.782	1.1745	0.79	0.8295	1.1475	1.1795	1.2275	1.1525	1.058	0.811	0.757	1.2155	0.745	1.1795	0.8235	1.0835	0.731	0.865833	0.953833	0.833667	0.974167	0.781667	0.926833	1.05967	0.922333	1.1865
Q7TMB8	Cytoplasmic FMR1-interacting protein 1 OS=Mus musculus GN=Cyfip1 PE=1 SV=1	Cyfip1	20430	ENSMUSG00000030447	1.0235	0.9585	0.981	0.9185	1.0015	1.016	0.8665	0.9855	0.9705	1.0235	1.017	0.9875	0.9135	0.9825	0.988	0.959	0.995	0.972	0.9875	1.004	0.9665	0.9895	0.993	1.0025	1.0005	0.971	0.965	1.003	1.014	1.064	0.952	1.007	0.93	1.031	0.981	1.0685	0.987667	0.978667	0.940833	1.00933	0.961333	0.975333	0.986	0.995	0.978833
P16858	Glyceraldehyde-3-phosphate dehydrogenase OS=Mus musculus GN=Gapdh PE=1 SV=2	Gapdh	14433;100042025;100042746	ENSMUSG00000057666	0.9745	0.932	0.9935	0.9625	1.028	0.9835	0.978	0.9785	0.8815	1.0205	0.9625	0.982	1.017	1.0285	1.0175	0.957	1.0245	0.9605	0.963	1.0575	0.9485	1.024	1.049	0.9735	0.9325	0.9705	0.9455	0.93	0.995	1.0215	0.945	1.012	0.9695	1.0215	0.9135	0.9975	0.966667	0.991333	0.946	0.988333	1.021	0.980667	0.989667	1.0155	0.9495
E9PVA8	Protein Gcn1l1 OS=Mus musculus GN=Gcn1l1 PE=4 SV=1	Gcn1l1	231659	ENSMUSG00000041638	1.007	0.964	0.936	0.9185	1.019	0.9945	1.025	0.99	0.8845	1.0455	0.944	1.0015	0.957	0.989	0.943	0.965	1.065	0.9435	0.9845	0.9895	0.928	1.0395	1.003	0.973	0.926	0.978	0.941	0.9435	1.0285	1.039	0.915	0.973	0.9265	1.0355	0.993	1.036	0.969	0.977333	0.9665	0.997	0.963	0.991167	0.967333	1.00517	0.948333
Q64727	Vinculin OS=Mus musculus GN=Vcl PE=1 SV=4	Vcl	22330	ENSMUSG00000021823	0.913	0.874	0.8495	0.9165	0.984	0.9265	0.9265	0.927	0.8515	0.9415	0.9865	0.908	0.932	0.988	0.9215	1.049	1.056	0.968	0.985	0.9645	0.9485	1.0355	1.005	1.0275	0.9285	0.8825	0.9115	1.004	1.1265	1.0735	0.8585	0.8855	0.961	1.0615	1.042	1.0815	0.878833	0.942333	0.901667	0.945333	0.947167	1.02433	0.966	1.02267	0.9075
P57780	Alpha-actinin-4 OS=Mus musculus GN=Actn4 PE=1 SV=1	Actn4	60595	ENSMUSG00000054808	0.981	0.9305	0.972	0.908	1.007	0.94	0.9525	0.988	0.9385	1.0125	0.966	0.9115	0.984	1.0415	1.0405	0.9225	0.9555	0.9015	0.9585	0.9975	0.9365	1.005	0.9855	0.9405	0.946	0.93	0.971	0.928	0.99	1.0015	0.918	0.9745	0.9905	0.9795	0.9785	1.028	0.961167	0.951667	0.959667	0.963333	1.022	0.9265	0.964167	0.977	0.949
B9EIU1	Glutamyl-prolyl-tRNA synthetase OS=Mus musculus GN=Eprs PE=2 SV=1	Eprs	107508		0.9725	0.9435	0.966	0.9965	1.0075	0.9925	0.9505	0.995	0.9785	1.008	0.979	1.0005	1.0105	0.994	1.018	1.003	1.021	0.991	0.978	1.011	0.9395	1.0365	1.04	1.0145	0.9525	0.984	0.9575	0.998	1.0165	1.0345	0.935	0.991	0.907	1.025	0.984	1.0395	0.960667	0.998833	0.974667	0.995833	1.0075	1.005	0.976167	1.03033	0.964667
P99024	Tubulin beta-5 chain OS=Mus musculus GN=Tubb5 PE=1 SV=1	Tubb5	22154	ENSMUSG00000001525	0.966	0.9015	0.987	0.8385	0.9655	0.882	0.9955	1.0085	0.852	0.9875	0.9245	0.91	0.9755	0.989	0.939	0.821	0.95	0.824	0.9435	1.067	0.881	0.9985	1.014	0.866	0.885	0.898	0.8995	0.789	0.937	0.958	0.931	1.0605	0.851	1.0085	0.861	0.992	0.9515	0.895333	0.952	0.940667	0.967833	0.865	0.963833	0.9595	0.894167
Q6P1J1	Crmp1 protein OS=Mus musculus GN=Crmp1 PE=1 SV=1	Crmp1	12933	ENSMUSG00000029121	0.984	0.9455	1.017	0.888	1.004	0.9535	1.0205	0.9905	0.902	1.049	0.9685	0.9705	0.9985	1.0295	1.011	0.88	0.9945	0.91	0.967	1.077	0.928	1.001	1.0445	0.906	0.9145	0.959	0.939	0.875	0.9785	1.0035	0.9535	1.0395	0.9405	1.0045	0.916	1.02	0.982167	0.9485	0.971	0.996	1.013	0.928167	0.990667	0.983833	0.9375
Q91ZX7	Prolow-density lipoprotein receptor-related protein 1 OS=Mus musculus GN=Lrp1 PE=1 SV=1	Lrp1	16971		0.963	0.914	0.9745	0.916	1.0045	0.973	0.929	0.956	0.903	1.011	0.9695	0.932	0.9725	0.996	0.985	0.94	0.9845	0.9345	0.9295	0.978	0.913	1.008	1.011	0.961	0.9155	0.9165	0.932	0.95	1.011	1.0285	0.896	0.966	0.918	0.982	0.9965	1.0485	0.9505	0.9645	0.929333	0.970833	0.9845	0.953	0.940167	0.993333	0.921333
Q6P4T2	U5 small nuclear ribonucleoprotein 200 kDa helicase OS=Mus musculus GN=Snrnp200 PE=1 SV=1	Snrnp200	320632	ENSMUSG00000003660	0.9815	0.943	0.9525	0.915	1.0055	0.988	0.984	0.9805	0.909	1.001	0.963	0.9735	0.941	1.004	0.9775	0.94	1.002	0.929	0.9515	0.964	0.9275	1.0165	0.9935	0.946	0.957	0.9515	0.9475	0.9355	0.9995	0.991	0.928	0.947	0.867	1.0015	0.948	1.005	0.959	0.9695	0.957833	0.979167	0.974167	0.957	0.947667	0.985333	0.952
Q8CHF1	MKIAA0531 protein (Fragment) OS=Mus musculus GN=mKIAA0531 PE=2 SV=1	Kif5c	16574		0.9595	0.9135	0.974	0.967	1.0335	0.983	0.985	0.9745	0.8835	1.019	0.9855	0.976	0.997	1.0245	1.0285	0.919	0.993	0.979	0.9415	1.0025	0.9075	1.0025	1.0405	0.956	0.9035	0.945	0.9315	0.9095	1.002	1.0075	0.9475	0.9805	0.909	1.0425	0.9385	1.0035	0.949	0.9945	0.947667	0.9935	1.01667	0.963667	0.9505	0.999667	0.926667
Q61699	Heat shock protein 105 kDa OS=Mus musculus GN=Hsph1 PE=1 SV=2	Hsph1	15505	ENSMUSG00000029657	0.934	0.9565	0.958	1.058	0.9655	1.0735	0.95	0.934	0.9155	0.9665	1.072	1.014	1.001	1.027	1.054	0.9735	0.9665	0.9735	1.0195	0.989	0.9355	1.004	0.9715	1.028	0.913	0.963	0.951	0.933	0.9685	0.962	0.9475	0.9595	0.9815	0.9945	0.8905	0.9515	0.9495	1.03233	0.933167	1.0175	1.02733	0.971167	0.981333	1.00117	0.942333
P38647	Stress-70 protein, mitochondrial OS=Mus musculus GN=Hspa9 PE=1 SV=3	Hspa9	15526	ENSMUSG00000024359	0.963	0.927	0.9805	0.94	0.98	0.9955	0.9415	0.9485	0.8955	0.9875	0.965	0.9245	1.0325	0.9975	1.036	0.9235	0.9465	0.922	0.962	0.976	0.905	0.99	0.991	0.927	0.951	0.952	0.936	0.9295	0.9985	1.004	0.9375	0.963	0.9585	1.0025	0.9575	1.009	0.956833	0.971833	0.9285	0.959	1.022	0.930667	0.947667	0.969333	0.946333
Q3UHJ0	AP2-associated protein kinase 1 OS=Mus musculus GN=Aak1 PE=1 SV=2	Aak1	269774	ENSMUSG00000057230	1.047	1.019	0.998	0.956	0.992	0.94	1.032	0.9795	0.911	1.02	1.007	0.996	1.021	1.063	1.1135	0.9175	0.96	0.945	1.0025	1.0135	0.9695	0.9675	0.9545	0.955	0.9355	1.0735	1.0645	0.9515	0.94	0.9825	0.9945	1.0245	0.9895	0.951	0.8735	0.952	1.02133	0.962667	0.974167	1.00767	1.06583	0.940833	0.995167	0.959	1.0245
Q9JLN9	Serine/threonine-protein kinase mTOR OS=Mus musculus GN=Mtor PE=1 SV=2	Mtor	56717	ENSMUSG00000028991	0.9925	0.8865	0.9955	0.89	0.994	0.9105	0.989	0.9825	0.88	0.9865	0.8985	0.9055	1.003	1.004	1.0185	0.891	0.968	0.8915	0.896	1.027	0.9	0.9825	1.01	0.9015	0.906	0.9135	0.924	0.8835	1.01	1.0095	0.908	1.011	0.878	1	0.8755	1.0445	0.958167	0.9315	0.9505	0.930167	1.0085	0.916833	0.941	0.964667	0.9145
A2AGR0	MAP kinase-activating death domain protein OS=Mus musculus GN=Madd PE=1 SV=1	Madd	228355	ENSMUSG00000040687	1.016	0.9665	1.0295	0.9555	1.039	0.9815	1.045	1.0275	0.9365	0.996	0.9685	0.9595	0.981	1.008	1.009	0.9155	0.9815	0.9385	0.984	1.0075	0.92	1.0145	0.9965	0.9405	0.9475	0.9675	0.9615	0.9375	0.9675	1.023	0.969	1.0275	0.9265	1.0085	0.9025	0.979	1.004	0.992	1.003	0.974667	0.999333	0.945167	0.9705	0.983833	0.958833
E9Q0N0	Intersectin-1 OS=Mus musculus GN=Itsn1 PE=1 SV=1	Itsn1	16443	ENSMUSG00000022957	1.0225	0.9495	1.006	0.932	1.016	0.969	1.0005	1.0165	0.95	1.031	0.9525	0.919	0.99	1.053	1.027	0.896	0.9625	0.9445	0.9615	0.9895	0.9395	0.999	0.98	0.9145	0.942	0.976	0.96	0.9275	0.9595	0.9825	0.9535	1.0095	0.908	0.9765	0.923	0.978	0.992667	0.972333	0.989	0.9675	1.02333	0.934333	0.9635	0.9645	0.959333
Q6PB66	Leucine-rich PPR motif-containing protein, mitochondrial OS=Mus musculus GN=Lrpprc PE=1 SV=2	Lrpprc	72416	ENSMUSG00000024120	0.944	0.9255	0.9985	0.932	0.9725	0.9745	0.9575	0.9965	0.943	0.985	0.9245	0.8875	1.0575	0.9675	1.027	0.9395	0.9705	0.937	0.9985	0.9965	0.953	0.9935	1.005	0.9495	0.988	0.978	0.9305	0.9035	0.9815	0.9635	0.9605	0.9875	0.9165	0.971	0.9345	0.9865	0.956	0.959667	0.965667	0.932333	1.01733	0.949	0.982667	0.982667	0.9655
P46660	Alpha-internexin OS=Mus musculus GN=Ina PE=1 SV=3	Ina	226180	ENSMUSG00000034336	0.9245	0.8885	0.99	1.038	0.9975	0.8965	0.903	0.9455	0.832	1.0435	0.899	0.8585	1.038	0.932	1.0105	0.9725	1.0435	1.0555	0.841	1.095	0.9235	1.037	0.978	0.8785	0.846	0.947	0.932	0.944	0.9955	0.9535	0.9475	0.982	0.9265	0.965	0.917	0.9475	0.934333	0.977333	0.8935	0.933667	0.9935	1.02383	0.953167	0.9645	0.908333
E9PUD2	Dynamin-1-like protein OS=Mus musculus GN=Dnm1l PE=1 SV=1	Dnm1l	74006	ENSMUSG00000022789	0.944	0.9775	0.977	0.978	0.979	1.006	0.952	0.946	0.9085	0.943	0.983	0.9695	0.9715	0.985	1.01	0.9025	0.928	0.9315	0.9815	0.9635	0.9225	0.9685	0.986	0.9335	0.941	0.971	0.951	0.92	0.934	0.974	0.962	0.9765	0.9765	0.934	0.9135	0.941	0.966167	0.987667	0.9355	0.965167	0.988833	0.920667	0.955833	0.962667	0.954333
Q64521	Glycerol-3-phosphate dehydrogenase, mitochondrial OS=Mus musculus GN=Gpd2 PE=1 SV=2	Gpd2	14571	ENSMUSG00000026827	0.9785	0.9785	1.016	0.8755	0.9455	0.94	1.0565	1.035	0.9515	0.9255	0.963	0.9105	0.986	0.9875	1.018	0.885	0.948	0.9205	0.9575	1.0575	0.8655	0.9635	0.9635	0.8765	0.9865	0.9745	1.0225	0.881	1.003	0.993	0.9945	0.9995	0.9005	1.046	0.9485	0.9975	0.991	0.920333	1.01433	0.933	0.997167	0.917833	0.960167	0.9345	0.9945
Q8K1M6	Dynamin-1-like protein OS=Mus musculus GN=Dnm1l PE=1 SV=2	Dnm1l	74006		0.9785	0.9935	0.9655	0.9585	0.997	1.0055	0.987	0.9505	0.857	0.9955	0.997	1.0085	0.99	1.0235	1.0285	0.9205	1.006	0.924	0.998	0.9775	0.931	1.017	1.0085	0.922	0.9425	1.0005	0.953	0.9395	0.974	0.984	0.9555	0.9825	0.9855	0.9725	0.907	0.941	0.979167	0.987	0.9315	1.00033	1.014	0.950167	0.968833	0.9825	0.965333
Q64332	Synapsin-2 OS=Mus musculus GN=Syn2 PE=1 SV=2	Syn2	20965	ENSMUSG00000009394	1.0295	1.05	1.011	0.924	0.9625	0.992	1.04	0.9885	0.9555	0.9285	1.0045	0.974	0.969	1.042	1.055	0.94	0.9265	0.9675	1.049	1.0545	0.9685	0.975	0.9745	0.9565	1.0235	1.0685	1.0345	0.9785	0.9845	1.0155	1.0285	1.066	1.1085	0.978	0.967	0.9905	1.03017	0.9595	0.994667	0.969	1.022	0.944667	1.024	0.968667	1.04217
P97427	Dihydropyrimidinase-related protein 1 OS=Mus musculus GN=Crmp1 PE=1 SV=1	Crmp1	12933	ENSMUSG00000029121	0.9465	0.807	0.8995	0.82	0.971	0.8535	0.841	0.9985	0.834	0.979	0.8335	0.829	0.9065	0.941	0.938	0.791	0.819	0.868	0.859	0.876	0.866	0.847	0.8865	0.806	0.8065	0.8435	0.8025	0.807	0.8445	0.8595	0.866	0.8615	0.8485	0.7875	0.814	0.86	0.884333	0.8815	0.891167	0.8805	0.9285	0.826	0.867	0.8465	0.8175
P48722	Heat shock 70 kDa protein 4L OS=Mus musculus GN=Hspa4l PE=1 SV=2	Hspa4l	18415	ENSMUSG00000025757	0.9415	0.9565	0.923	1.0245	1.004	1.029	0.9275	0.9405	0.9285	0.957	1.0035	1.0015	0.9635	1.0075	1.0055	0.9505	0.937	0.9845	0.9935	0.972	0.9515	0.9775	0.9825	0.967	0.9485	0.9875	0.973	0.9415	0.9505	0.9395	0.984	0.9335	0.9095	0.958	0.881	0.9285	0.940333	1.01917	0.932167	0.987333	0.992167	0.957333	0.972333	0.975667	0.969667
A2AUK5	Band 4.1-like protein 1 OS=Mus musculus GN=Epb4.1l1 PE=1 SV=1	Epb4.1l1	13821	ENSMUSG00000027624	1.028	0.9585	1.0035	0.936	0.993	0.9555	1.002	0.9945	0.945	1.067	0.9825	0.9295	1.015	1.0705	1.0525	0.878	0.9345	0.916	0.972	0.9685	0.9085	0.9425	0.9345	0.897	0.915	0.988	0.977	0.9	0.917	0.9575	0.9565	1.0055	0.9375	0.9205	0.875	0.9235	0.996667	0.9615	0.9805	0.993	1.046	0.9095	0.949667	0.924667	0.96
P06745	Glucose-6-phosphate isomerase OS=Mus musculus GN=Gpi PE=1 SV=4	Gpi1	14751	ENSMUSG00000036427	0.9885	0.9065	0.9955	0.9385	1.032	0.949	0.985	0.9975	0.872	1.023	0.934	0.937	0.994	1.0215	1.0165	0.9425	1.015	0.9575	0.9665	1.0235	0.918	1.0125	1.0295	0.9445	0.9215	0.9495	0.944	0.9135	0.9765	1.006	0.9395	0.996	1.0075	0.9995	0.9095	0.983	0.9635	0.973167	0.9515	0.964667	1.01067	0.971667	0.969333	0.9955	0.938333
P13595	Neural cell adhesion molecule 1 OS=Mus musculus GN=Ncam1 PE=1 SV=3	Ncam1	17967		0.9775	0.987	0.9565	0.938	1.021	0.989	0.9595	0.986	0.942	1.0165	0.9785	0.9675	0.9925	1.031	0.991	0.8705	0.905	0.9235	0.9705	0.986	0.933	0.956	0.9715	0.9125	0.958	0.9975	0.9575	0.925	0.9645	0.959	0.992	0.988	0.984	0.943	0.961	0.983	0.973667	0.982667	0.9625	0.9875	1.00483	0.899667	0.963167	0.946667	0.971
P47857	ATP-dependent 6-phosphofructokinase, muscle type OS=Mus musculus GN=Pfkm PE=1 SV=3	Pfkm	18642	ENSMUSG00000033065	0.9455	0.923	0.9645	0.955	0.9755	0.974	0.9225	0.95	0.912	0.9835	0.957	0.9415	0.9855	1.009	1.0205	0.9485	0.965	0.9865	0.9595	0.989	0.954	0.9805	0.9895	0.9635	0.934	0.977	0.959	0.963	0.961	0.9825	0.964	0.974	1.033	0.974	0.9655	0.9615	0.944333	0.968167	0.928167	0.960667	1.005	0.966667	0.9675	0.977833	0.956667
Q8BYI9	Tenascin-R OS=Mus musculus GN=Tnr PE=1 SV=2	Tnr	21960	ENSMUSG00000015829	1.0425	0.9335	1.033	0.876	1.0115	0.93	1.0675	1.0515	0.8915	1.017	0.911	0.899	1.0175	1.066	1.021	0.8645	1.0275	0.9425	0.9515	1.0525	0.9155	1.0425	1.0205	0.897	0.933	0.991	0.979	0.9085	0.991	1.0205	0.951	1.0575	0.9285	1.0165	0.9195	1.0115	1.003	0.939167	1.0035	0.942333	1.03483	0.944833	0.973167	0.986667	0.967667
D3YZU5	SH3 and multiple ankyrin repeat domains protein 1 OS=Mus musculus GN=Shank1 PE=1 SV=1	Shank1	243961	ENSMUSG00000038738	1.0535	0.9505	1.003	0.8975	1.0215	0.9055	1.012	1.0585	0.9075	0.9265	0.933	0.9225	0.9605	1	1.027	0.8595	0.9025	0.897	0.938	1.004	0.879	0.9795	0.969	0.8845	0.9235	0.957	0.942	0.918	0.9345	0.99	0.9245	1.0425	0.907	0.9495	0.833	0.9615	1.00233	0.9415	0.992667	0.927333	0.995833	0.886333	0.940333	0.944333	0.940833
B6ZHD0	Erythrocyte protein band 4.1-like 2 OS=Mus musculus GN=Epb4.1l2 PE=2 SV=1	Epb4.1l2	13822		0.872	0.914	0.8615	0.897	0.9315	0.9405	0.8435	0.898	0.844	0.954	0.918	0.906	0.943	0.9935	0.9685	0.9995	0.991	0.981	0.935	0.9215	0.9295	1.0065	0.991	0.978	0.8985	0.9555	0.9115	1.0225	1.023	1.0025	0.9355	0.914	0.871	0.972	0.9875	0.9685	0.8825	0.923	0.861833	0.926	0.968333	0.9905	0.928667	0.991833	0.921833
Q8R0Y6	Cytosolic 10-formyltetrahydrofolate dehydrogenase OS=Mus musculus GN=Aldh1l1 PE=1 SV=1	Aldh1l1	107747	ENSMUSG00000030088	0.8915	0.8245	0.8895	0.876	1.0025	0.962	0.8685	0.877	0.832	0.988	0.9375	0.931	0.929	0.948	0.9435	1.0385	1.07	1.0045	0.9265	0.953	0.92	1.122	1.091	1.054	0.8965	0.932	0.8615	1.055	1.1325	1.1035	0.8325	0.9275	0.8835	1.0635	1.0355	1.045	0.8685	0.946833	0.859167	0.952167	0.940167	1.03767	0.933167	1.089	0.896667
D3Z3M7	CAP-Gly domain-containing linker protein 1 OS=Mus musculus GN=Clip1 PE=1 SV=1	Clip1	56430	ENSMUSG00000049550	1.0135	0.9245	1.019	0.899	1.012	0.94	0.981	0.996	0.9105	1.0485	0.964	0.903	0.992	1.049	1.0615	0.88	0.9775	0.9415	0.954	1.0425	0.931	0.9975	1.0015	0.9285	0.86	0.919	0.9205	0.903	0.9895	0.989	0.917	1.012	0.8855	0.9675	0.8865	1.0035	0.985667	0.950333	0.9625	0.971833	1.03417	0.933	0.975833	0.975833	0.899833
Q99PV0	Pre-mRNA-processing-splicing factor 8 OS=Mus musculus GN=Prpf8 PE=1 SV=2	Prpf8	192159	ENSMUSG00000020850	1.0035	0.9175	0.9815	0.896	1.02	0.9555	1.01	1	0.9	1.019	0.925	0.941	0.9695	1.0115	0.9935	0.9115	1.0305	0.9085	0.9205	0.994	0.9	1.0325	1.0155	0.922	0.919	0.9175	0.9325	0.9065	1.007	1.0195	0.9125	0.988	0.8385	1.021	0.92	1.0345	0.9675	0.957167	0.97	0.961667	0.9915	0.950167	0.938167	0.99	0.923
P58252	Elongation factor 2 OS=Mus musculus GN=Eef2 PE=1 SV=2	Eef2	13629	ENSMUSG00000034994	0.9195	0.954	0.9095	1.001	0.9585	1.038	0.8925	0.9235	0.9345	0.99	1.039	1.0065	0.9025	0.981	0.954	1.047	0.996	1.0205	0.9965	0.9265	0.9685	1.008	0.9855	1.0515	0.9495	0.949	0.9375	0.9725	0.9995	0.967	0.9475	0.892	0.9475	1.001	0.96	0.9345	0.927667	0.999167	0.916833	1.01183	0.945833	1.02117	0.963833	1.015	0.945333
O54774	AP-3 complex subunit delta-1 OS=Mus musculus GN=Ap3d1 PE=1 SV=1	Ap3d1	11776	ENSMUSG00000020198	0.95	0.9725	0.95	0.952	0.977	1.011	0.933	0.956	0.925	0.9605	0.992	0.99	0.9405	0.9775	0.9845	0.925	0.9345	0.937	0.9705	0.9395	0.9275	0.961	0.977	0.945	0.941	0.9695	0.9345	0.94	0.9525	0.9795	0.9515	0.942	0.9745	0.975	0.962	0.9545	0.9575	0.98	0.938	0.980833	0.9675	0.932167	0.945833	0.961	0.948333
Q91VD9	NADH-ubiquinone oxidoreductase 75 kDa subunit, mitochondrial OS=Mus musculus GN=Ndufs1 PE=1 SV=2	Ndufs1	227197	ENSMUSG00000025968	0.956	0.953	1.016	0.979	0.9575	1.011	0.936	0.955	0.954	0.96	0.9625	0.94	1.0145	0.999	1.0535	0.9525	0.931	0.9635	0.9865	0.9965	0.9505	0.9655	0.9765	0.9525	1.025	1.0135	1.0135	0.9625	0.969	0.972	1.0065	1.0145	0.9995	0.959	0.9725	0.9855	0.975	0.9825	0.948333	0.954167	1.02233	0.949	0.977833	0.964833	1.01733
P62814	V-type proton ATPase subunit B, brain isoform OS=Mus musculus GN=Atp6v1b2 PE=1 SV=1	Atp6v1b2	11966	ENSMUSG00000006273	0.9515	0.963	0.963	0.9345	0.953	0.9655	0.9725	0.953	0.905	0.921	0.9685	0.959	0.962	0.971	0.9905	0.909	0.9365	0.9335	0.9745	0.9905	0.9205	0.9705	0.9895	0.9245	0.9555	0.9935	0.989	0.943	0.9545	0.9805	0.9735	0.991	1.043	0.979	0.9305	0.9765	0.959167	0.951	0.9435	0.9495	0.9745	0.926333	0.961833	0.9615	0.979333
Q8C605	6-phosphofructokinase OS=Mus musculus GN=Pfkp PE=1 SV=1	Pfkp	56421	ENSMUSG00000021196	0.986	0.9115	0.9625	0.9435	1.015	0.939	0.9425	0.9835	0.8915	1.0285	0.953	0.9275	0.9955	1.0385	1.038	0.9285	0.9765	0.961	0.9465	1.004	0.9385	1.002	0.9755	0.9585	0.9245	0.9565	0.95	0.9455	0.967	0.9835	0.9385	0.974	1.01	0.9685	0.9285	0.961	0.953333	0.965833	0.939167	0.969667	1.024	0.955333	0.963	0.978667	0.943667
Q4ACU6	SH3 and multiple ankyrin repeat domains protein 3 OS=Mus musculus GN=Shank3 PE=1 SV=3	Shank3	58234	ENSMUSG00000022623	1.04	0.929	1.065	0.923	1.0245	0.92	1.011	1.03	0.965	1.1845	0.9185	0.8765	1.0275	1.0825	1.078	0.85	0.9645	0.8925	0.912	0.9545	0.939	0.972	0.9385	0.8745	0.884	0.9355	0.943	0.8995	0.9115	0.9745	0.92	1.0205	0.8885	0.922	0.877	0.93	1.01133	0.955833	1.002	0.993167	1.06267	0.902333	0.935167	0.928333	0.920833
F6ZDS4	Nucleoprotein TPR OS=Mus musculus GN=Tpr PE=1 SV=1	Tpr	108989	ENSMUSG00000006005	1.005	0.9185	0.975	0.8875	1.025	0.9615	0.9665	1.0105	0.9075	1.0295	0.941	0.918	0.965	1.0115	0.9955	0.917	0.994	0.941	0.946	0.9875	0.941	1.011	0.9875	0.93	0.9015	0.9275	0.905	0.9105	0.977	0.9775	0.9005	0.965	0.8375	0.9625	0.89	1.005	0.966167	0.958	0.9615	0.962833	0.990667	0.950667	0.958167	0.976167	0.911333
Q5J8K6	CAST1/ERC2 splicing variant-3 OS=Mus musculus GN=Erc2 PE=2 SV=1	Erc2	238988		1.0075	0.9765	1.076	0.9205	0.999	0.8925	1.0115	1	0.943	0.9885	0.9105	0.886	1.0105	0.984	1.0365	0.837	0.944	0.885	0.9175	1.027	0.9225	0.9675	1.032	0.874	0.9245	0.96	0.9845	0.919	0.961	1.0345	0.9695	1.075	0.9475	1.001	0.887	1.036	1.02	0.937333	0.984833	0.928333	1.01033	0.888667	0.955667	0.957833	0.956333
Q922J3	CAP-Gly domain-containing linker protein 1 OS=Mus musculus GN=Clip1 PE=1 SV=1	Clip1	56430	ENSMUSG00000049550	1.0605	0.888	1.0935	0.822	1	0.8905	1.07	0.998	0.9755	0.9785	0.9065	0.8605	0.944	1.0765	1.0955	0.8465	0.995	0.9125	0.9815	1.1105	0.9525	0.9845	1.0505	0.8855	0.849	0.8085	0.93	0.9735	1.087	1.0415	0.801	1.0035	0.955	1.007	0.8975	1.064	1.014	0.904167	1.0145	0.915167	1.03867	0.918	1.01483	0.9735	0.8625
A2AGQ8	MAP kinase-activating death domain protein OS=Mus musculus GN=Madd PE=1 SV=1	Madd	228355	ENSMUSG00000040687	0.946	0.974	1.0455	0.9625	1.008	0.9595	0.9505	0.941	0.908	0.969	0.955	0.92	1.014	0.9835	1.0685	0.8885	0.8915	0.918	0.9485	1.0255	0.8985	0.947	1.048	0.898	0.9515	0.9695	0.9705	0.9245	0.9595	1.0565	0.9625	1.0595	0.9635	0.9345	0.8565	1.0035	0.9885	0.976667	0.933167	0.948	1.022	0.899333	0.9575	0.964333	0.963833
B9EKK3	IQ motif containing GTPase activating protein 2 OS=Mus musculus GN=Iqgap2 PE=2 SV=1	Iqgap2	544963		1.079	0.95	1.097	0.918	0.927	0.8655	1.004	1.107	1.0315	0.8965	0.8965	0.8845	0.9485	0.944	1.041	0.8915	0.9445	0.907	0.928	0.988	0.981	0.9455	0.9225	0.919	0.9445	0.9755	1.0155	0.9405	0.936	0.963	0.9735	1.0485	0.8365	0.9765	0.874	0.9945	1.042	0.9035	1.0475	0.8925	0.977833	0.914333	0.965667	0.929	0.9785
Q04690	Neurofibromin OS=Mus musculus GN=Nf1 PE=1 SV=1	Nf1	18015	ENSMUSG00000020716	0.963	0.946	0.9655	0.94	1.005	0.9765	0.966	0.9785	0.9145	1.0185	0.9475	0.9675	1.019	1.0065	1.004	0.9345	0.99	0.945	0.9585	0.991	0.936	1.0075	1.004	0.9465	0.9635	0.9655	0.941	0.9385	0.9945	1.0055	0.9445	0.9855	0.92	0.9925	0.95	1.0035	0.958167	0.973833	0.953	0.977833	1.00983	0.9565	0.961833	0.986	0.956667
Q3UHT7	Putative uncharacterized protein OS=Mus musculus GN=Erc2 PE=2 SV=1	Erc2	238988		1.0485	0.9795	1.0645	0.9095	1.0185	0.952	1.025	1.0595	0.9735	1.0385	0.936	0.9095	0.996	1.061	1.085	0.833	0.919	0.9245	0.955	0.991	0.9335	0.9565	0.945	0.8855	0.9495	0.991	0.972	0.9165	0.9335	0.975	0.9655	1.045	0.9595	0.9465	0.9215	0.9595	1.03083	0.96	1.01933	0.961333	1.04733	0.892167	0.959833	0.929	0.970833
Q8BH59	Calcium-binding mitochondrial carrier protein Aralar1 OS=Mus musculus GN=Slc25a12 PE=1 SV=1	Slc25a12	78830	ENSMUSG00000027010	0.968	0.973	0.996	0.9085	0.949	0.9345	0.9745	0.9785	0.957	0.917	0.958	0.974	0.9785	0.9435	1.008	0.9345	0.914	0.8935	0.9745	1.0145	0.8945	0.967	0.943	0.9235	0.999	0.9935	0.9955	0.9635	0.9525	0.971	0.968	1.0005	1.029	0.9625	0.948	0.973	0.979	0.930667	0.97	0.949667	0.976667	0.914	0.961167	0.9445	0.996
K3W4T3	V-type proton ATPase 116 kDa subunit a isoform 1 OS=Mus musculus GN=Atp6v0a1 PE=1 SV=1	Atp6v0a1		ENSMUSG00000019302	0.9775	0.9665	0.983	0.9425	0.977	0.9555	0.9675	0.975	0.936	0.952	0.953	0.942	0.9695	0.9865	1.015	0.9055	0.922	0.93	0.9425	0.963	0.9175	0.964	0.9625	0.938	0.94	0.968	0.981	0.9615	0.954	0.982	0.9845	0.9965	1.0045	0.9795	0.947	0.972	0.975667	0.958333	0.9595	0.949	0.990333	0.919167	0.941	0.954833	0.963
P20029	78 kDa glucose-regulated protein OS=Mus musculus GN=Hspa5 PE=1 SV=3	Hspa5	14828	ENSMUSG00000026864	0.984	0.904	0.977	0.971	1.0415	1.0375	0.978	0.9745	0.8675	1.034	1.0215	0.9325	1.008	1.0315	1.011	1.0095	1.0775	0.946	0.9585	1.0235	0.925	1.0745	1.0525	0.996	0.8945	0.896	0.929	0.909	1.0515	1.0635	0.8755	0.974	0.936	1.0705	0.9445	1.074	0.955	1.01667	0.94	0.996	1.01683	1.011	0.969	1.041	0.9065
Q4LG64	AMPA-selective glutamate receptor 2 flip type OS=Mus musculus GN=Gria2 PE=2 SV=1	Gria2	14800		0.352	1.438	0.426	1.352	0.411	1.212	0.248	0.3	1.706	0.395	1.3465	1.312	0.383	0.461	0.782	1.175	0.254	1.302	1.271	0.442	1.368	0.463	0.535	1.245	1.263	1.375	1.38	1.467	0.597	0.479	1.491	0.314	1.013	0.513	0.973	0.396	0.738667	0.991667	0.751333	1.01783	0.542	0.910333	1.027	0.747667	1.33933
P17156	Heat shock-related 70 kDa protein 2 OS=Mus musculus GN=Hspa2 PE=1 SV=2	Hspa2	15512	ENSMUSG00000059970	0.9945	0.9105	0.9835	0.839	0.9185	0.9135	0.966	0.9765	0.9265	0.976	0.8935	0.91	0.895	0.9725	0.9415	0.9455	1.0255	0.9775	0.935	0.9985	0.93	0.975	1.011	0.9545	0.948	0.9565	0.9485	0.9735	1.0615	1.0255	0.945	0.94	0.872	1.049	1.0445	1.096	0.962833	0.890333	0.956333	0.9265	0.936333	0.982833	0.9545	0.980167	0.951
Q64487	Receptor-type tyrosine-protein phosphatase delta OS=Mus musculus GN=Ptprd PE=1 SV=3	Ptprd	19266	ENSMUSG00000028399	1.0105	0.9475	0.9695	0.9005	1.024	0.955	1.008	1.014	0.906	1.0235	0.9475	0.9695	0.956	1.017	0.9975	0.917	1.0175	0.936	0.944	0.987	0.8955	1.0195	0.9915	0.9305	0.953	0.969	0.9355	0.9135	0.997	0.9915	0.9295	0.98	0.895	1.022	0.912	1.006	0.975833	0.959833	0.976	0.980167	0.990167	0.956833	0.942167	0.9805	0.9525
P40142	Transketolase OS=Mus musculus GN=Tkt PE=1 SV=1	Tkt	21881	ENSMUSG00000021957	0.926	0.876	0.9285	0.9405	1.0195	0.975	0.9	0.9515	0.831	1.046	0.931	0.9705	1.0075	1.0135	0.9705	1.037	1.094	0.996	0.9485	1.0415	0.9445	1.0775	1.107	1.008	0.9365	0.933	0.9005	0.941	1.0655	1.053	0.8975	0.9775	0.8555	1.0495	0.991	1.041	0.910167	0.978333	0.894167	0.9825	0.997167	1.04233	0.978167	1.06417	0.923333
B9EJA4	Clasp2 protein OS=Mus musculus GN=Clasp2 PE=2 SV=1	Clasp2	76499		1.0225	0.928	0.9795	0.9785	1.02	0.9755	0.9735	0.9955	0.9065	1.0355	0.969	0.9805	0.9975	1.0385	1.0215	0.9105	0.95	0.9415	0.9525	1.0085	0.9285	0.9905	0.972	0.933	0.9465	0.968	0.957	0.9385	0.962	0.983	0.9475	1.0055	0.901	0.958	0.8795	0.988	0.976667	0.991333	0.9585	0.995	1.01917	0.934	0.963167	0.965167	0.957167
Q9Z0H8	CAP-Gly domain-containing linker protein 2 OS=Mus musculus GN=Clip2 PE=1 SV=2	Clip2	269713	ENSMUSG00000063146	0.995	0.909	0.9805	0.911	1.027	0.9445	0.9535	0.998	0.9175	1.099	0.949	0.931	0.987	1.0485	1.014	0.891	0.9845	0.9535	0.9365	1.015	0.9255	1.005	0.979	0.9255	0.8855	0.923	0.9075	0.9155	0.968	0.9655	0.91	0.9705	0.8845	0.978	0.9035	0.989	0.9615	0.960833	0.956333	0.993	1.0165	0.943	0.959	0.969833	0.905333
E9PZ16	Basement membrane-specific heparan sulfate proteoglycan core protein OS=Mus musculus GN=Hspg2 PE=4 SV=1	Hspg2	15530	ENSMUSG00000028763	0.968	0.902	0.866	0.9345	1.056	0.9135	0.9775	0.936	0.9355	0.988	0.9515	0.865	0.965	1.0985	0.9475	1.0095	0.964	0.8625	1.0225	1.0745	1.1115	0.9935	0.936	0.946	1.0635	0.875	1.084	0.8285	0.924	0.9105	0.919	0.932	1.028	0.8915	0.972	1.0425	0.912	0.968	0.949667	0.934833	1.00367	0.945333	1.0695	0.9585	1.0075
P09411	Phosphoglycerate kinase 1 OS=Mus musculus GN=Pgk1 PE=1 SV=4	Pgk1	18655	ENSMUSG00000066632;ENSMUSG00000062070	0.97	0.9035	0.9745	0.9565	1.029	0.9535	0.938	0.9805	0.8715	0.9945	0.95	0.945	1.0125	1.0245	1.0415	0.9475	0.995	0.9635	0.9485	1.0735	0.9675	1.0185	1.017	0.9585	0.9045	0.9415	0.9085	0.897	0.964	0.984	0.939	0.981	0.9745	0.952	0.876	0.9445	0.949333	0.979667	0.93	0.963167	1.02617	0.968667	0.9965	0.998	0.918167
Q3UNH4	G protein-regulated inducer of neurite outgrowth 1 OS=Mus musculus GN=Gprin1 PE=1 SV=2	Gprin1	26913	ENSMUSG00000069227	1.1145	0.9515	1.0725	0.8625	0.996	0.8685	0.981	1.042	0.9505	1.206	0.9835	0.8875	0.9915	1.147	1.1545	0.821	0.893	0.877	0.9345	0.983	0.9	0.9375	0.9095	0.8565	0.8635	0.9795	0.978	0.9005	0.9115	0.954	0.9255	1.027	0.8395	0.8565	0.8065	0.941	1.04617	0.909	0.991167	1.02567	1.09767	0.863667	0.939167	0.901167	0.940333
Q91XM9-7	Isoform 7 of Disks large homolog 2 OS=Mus musculus GN=Dlg2	Dlg2			1.006	0.9765	1.0065	0.925	1.0175	0.976	0.984	1.02	0.9535	1.0205	0.9665	0.9435	0.94	1.0185	1.0315	0.8915	0.945	0.932	0.9515	0.978	0.933	0.989	0.9835	0.9195	0.9435	0.982	0.983	0.944	0.9545	0.989	0.9825	1	0.8795	0.9635	0.8935	0.968	0.996333	0.972833	0.985833	0.976833	0.996667	0.922833	0.954167	0.964	0.9695
Q9JME5	AP-3 complex subunit beta-2 OS=Mus musculus GN=Ap3b2 PE=1 SV=2	Ap3b2	11775	ENSMUSG00000062444	0.9965	0.941	0.9795	0.9415	1.008	0.992	0.9625	1.008	0.9345	0.994	0.9655	0.9595	0.974	1.009	1.025	0.8865	0.94	0.9245	0.961	0.9635	0.909	0.966	0.96	0.9145	0.938	0.9575	0.9355	0.916	0.943	0.9755	0.9445	0.996	0.9555	0.9645	0.9215	0.953	0.972333	0.9805	0.968333	0.973	1.00267	0.917	0.9445	0.946833	0.943667
Q08EB6	CLIP associating protein 2 OS=Mus musculus GN=Clasp2 PE=1 SV=1	Clasp2	76499	ENSMUSG00000033392	1.088	0.936	1.076	1.078	1.021	0.9425	1.0115	0.9965	0.9435	1.1245	0.968	0.9885	1.133	1.0555	1.148	0.954	0.9215	0.9055	0.9375	1.1335	0.918	0.944	0.9935	0.972	0.943	0.969	1.098	1.005	0.985	1.04	0.978	1.169	0.9885	0.933	0.853	1.0035	1.03333	1.01383	0.983833	1.027	1.11217	0.927	0.996333	0.969833	1.00333
E9PZ43	Microtubule-associated protein OS=Mus musculus GN=Map4 PE=1 SV=1	Map4	17758	ENSMUSG00000032479	1.0765	0.9255	1.009	1.0025	1.0105	0.916	0.9665	1.016	0.876	1.0075	0.9755	0.956	1.0235	1.025	1.1005	0.9475	0.954	0.9465	0.9505	0.954	0.89	0.9655	0.9455	0.9405	0.877	0.9595	0.9555	1.0075	0.9425	1.03	0.9055	1.0145	0.8885	0.9255	0.8335	0.9315	1.00367	0.976333	0.952833	0.979667	1.04967	0.949333	0.9315	0.9505	0.930667
P28652	Calcium/calmodulin-dependent protein kinase type II subunit beta OS=Mus musculus GN=Camk2b PE=1 SV=2	Camk2b	12323	ENSMUSG00000057897	1.0295	1.19	1.1895	1.4385	1.178	1.6145	1.0285	1.0025	1.1785	1.061	1.416	1.5645	1.044	1.0945	1.158	1.34	1.1105	1.2625	1.315	1.046	1.2035	1.003	1.034	1.3315	1.406	1.55	1.665	1.3825	1.058	1.048	1.4565	1.113	1.404	1.069	0.97	1.062	1.13633	1.41033	1.06983	1.34717	1.09883	1.23767	1.18817	1.12283	1.54033
Q6TA13	Kinesin-like protein KIF1A OS=Mus musculus GN=Kif1a PE=2 SV=1	Kif1a	16560	ENSMUSG00000014602	0.9795	0.8925	0.974	0.9485	1.0595	0.967	0.958	0.9875	0.8725	1.041	0.939	0.946	0.9885	1.035	1.0085	0.9325	1.012	0.964	0.9025	0.9745	0.893	1.0215	0.9995	0.9405	0.8695	0.8905	0.9125	0.9275	0.9875	1.014	0.911	0.954	0.904	0.999	0.898	0.996	0.948667	0.991667	0.939333	0.975333	1.01067	0.9695	0.923333	0.987167	0.890833
Q5SVJ0	Calcium/calmodulin-dependent protein kinase II, beta, isoform CRA_b OS=Mus musculus GN=Camk2b PE=1 SV=1	Camk2b	12323	ENSMUSG00000057897	0.952	1.0335	1.064	0.991	0.9155	1.0485	0.958	0.967	1.0355	0.9055	1.002	1.033	0.9155	0.9575	1.0195	0.981	0.921	1.0025	1.0025	0.9485	1.0085	0.9405	0.9635	1.0205	1.0555	1.0525	1.0095	1.0225	0.9585	0.9725	1.0525	0.995	0.9585	1.016	1.042	0.974	1.0165	0.985	0.986833	0.980167	0.964167	0.968167	0.9865	0.974833	1.03917
Q11011	Puromycin-sensitive aminopeptidase OS=Mus musculus GN=Npepps PE=1 SV=2	Npepps	19155	ENSMUSG00000001441	0.972	0.917	0.968	0.9375	1.0255	1.0115	0.9555	0.986	0.897	0.9975	0.955	0.952	0.9755	1.0585	1.0125	0.943	0.9985	0.9765	0.986	1.0325	0.9575	1.0215	1.0155	0.95	0.9195	0.9675	0.9255	0.9315	0.967	0.989	0.9535	0.9815	0.943	0.982	0.9095	0.9695	0.952333	0.9915	0.946167	0.968167	1.0155	0.972667	0.992	0.995667	0.9375
Q80TN1	MKIAA0968 protein (Fragment) OS=Mus musculus GN=Camk2a PE=2 SV=3	Camk2a	12322		0.9585	1.0285	1.035	0.9195	0.899	1.0085	0.9695	0.987	1.028	0.9295	0.943	0.9995	0.8935	0.952	0.9865	0.9255	0.877	0.9465	0.9905	0.9355	0.988	0.88	0.932	0.957	1.021	1.035	1.039	0.957	0.905	0.903	1.044	0.986	0.947	0.9665	0.9535	0.934	1.00733	0.942333	0.994833	0.957333	0.944	0.916333	0.971333	0.923	1.03167
B0V2N1	Receptor-type tyrosine-protein phosphatase S OS=Mus musculus GN=Ptprs PE=1 SV=1	Ptprs	19280	ENSMUSG00000013236	1.04	0.9795	1.035	0.8985	0.989	0.9645	1.0705	1.028	0.9245	0.991	0.958	0.947	0.9735	1.0025	1.009	0.9015	1.018	0.9235	0.9615	1.0035	0.901	1.003	0.998	0.9155	0.957	0.9665	0.9635	0.9495	1.009	1.035	0.949	1.033	0.9445	1.0455	0.952	1.0345	1.01817	0.950667	1.00767	0.965333	0.995	0.947667	0.955333	0.972167	0.962333
Q91XV3	Brain acid soluble protein 1 OS=Mus musculus GN=Basp1 PE=1 SV=3	Basp1	70350	ENSMUSG00000045763	1.0385	1.065	1.01	0.9625	1.0955	1.024	1.0815	1.07	0.9865	1.127	1.0055	1.0215	1.0765	1.1335	1.067	0.8115	0.864	0.8665	1.039	1.0905	0.9675	0.972	0.929	0.8325	1.04	1.038	0.993	0.8295	0.879	0.916	1.024	1.036	1.061	0.886	0.889	0.9245	1.03783	1.02733	1.046	1.05133	1.09233	0.847333	1.03233	0.911167	1.02367
Q9WUB3	Glycogen phosphorylase, muscle form OS=Mus musculus GN=Pygm PE=1 SV=3	Pygm	19309	ENSMUSG00000032648;ENSMUSG00000106877	1.0075	0.8545	0.9705	0.989	1.1165	0.988	0.917	0.9795	0.8705	1.164	0.9095	0.9435	1.0745	1.136	1.0705	0.9325	1.0215	0.994	0.9655	1.059	1.0955	1.049	1.052	0.9355	1.0025	1.0095	0.982	0.8865	0.8425	0.9345	0.9545	1.0265	0.8445	0.8385	0.8295	0.8395	0.944167	1.03117	0.922333	1.00567	1.09367	0.982667	1.04	1.01217	0.998
Q9JKR6	Hypoxia up-regulated protein 1 OS=Mus musculus GN=Hyou1 PE=1 SV=1	Hyou1	12282	ENSMUSG00000032115	0.9595	0.932	0.971	0.9455	0.9935	1.0245	0.9515	0.964	0.884	1	0.9905	0.9725	0.992	1.0025	0.9965	0.965	1.021	0.948	0.947	0.9995	0.902	1.0385	1.0555	0.9815	0.91	0.9215	0.9155	0.945	1.045	1.0555	0.907	0.9685	0.9125	1.0405	0.9375	1.057	0.954167	0.987833	0.933167	0.987667	0.997	0.978	0.9495	1.02517	0.915667
B2RXT3	Ogdhl protein OS=Mus musculus GN=Ogdhl PE=2 SV=1	Ogdhl	239017		0.9665	0.973	0.9425	0.9575	1.0025	1.015	0.98	0.96	0.935	0.982	0.9835	0.991	0.9825	0.9975	1.002	0.965	0.9835	0.9465	0.9915	1.0115	0.946	1.0205	1.0185	0.94	1.041	0.986	1.0305	0.9755	1	0.986	1.0015	0.948	1.0595	1.019	0.982	1.0075	0.960667	0.991667	0.958333	0.9855	0.994	0.965	0.983	0.993	1.01917
H3BJZ7	Protein unc-13 homolog A OS=Mus musculus GN=Unc13a PE=1 SV=1	Unc13a	382018	ENSMUSG00000034799	0.987	1.005	1.03	0.916	0.9735	0.9805	0.9775	0.9885	0.9805	0.986	0.957	0.9565	0.9805	1.0105	1.036	0.876	0.91	0.9145	0.987	0.9825	0.933	0.925	0.9595	0.9015	0.988	0.9965	0.9645	0.926	0.9525	0.9825	0.976	1.0175	0.9495	0.9475	0.965	0.9485	1.00733	0.956667	0.982167	0.9665	1.009	0.900167	0.9675	0.928667	0.983
Q3UDK4	Annexin OS=Mus musculus GN=Anxa6 PE=2 SV=1	Anxa6	11749		0.92	0.8535	0.935	0.9305	0.9725	0.9905	0.933	0.937	0.876	0.9955	0.934	0.9305	0.988	1.0265	1.009	0.976	1.014	0.957	0.907	1.0095	0.9315	1.0145	0.9645	0.9765	0.934	0.8915	0.931	0.9485	1.0545	1.006	0.905	0.917	0.9975	1.0335	1.0035	1.0665	0.902833	0.9645	0.915333	0.953333	1.00783	0.982333	0.949333	0.985167	0.918833
Q3TFD9	Putative uncharacterized protein OS=Mus musculus GN=Vim PE=2 SV=1	Vim	22352		0.6905	0.622	0.73	0.737	0.758	0.8045	0.7135	0.7215	0.613	0.6935	0.792	0.684	0.735	0.7595	0.726	1.189	1.287	1.0235	0.717	0.784	0.6965	1.3045	1.1845	1.2005	0.7825	0.6255	0.694	1.578	1.7745	1.467	0.639	0.676	1.0065	1.608	1.9445	1.7065	0.680833	0.7665	0.682667	0.723167	0.740167	1.1665	0.7325	1.22983	0.700667
Q542X7	Chaperonin subunit 2 (Beta), isoform CRA_a OS=Mus musculus GN=Cct2 PE=2 SV=1	Cct2	12461	ENSMUSG00000034024	1.01	0.9335	0.9815	0.9425	1.0255	0.9845	1.0125	1.0275	0.908	0.9895	0.948	0.957	1.023	1.0275	1.004	0.94	1.041	0.959	0.962	1.0265	0.915	1.0375	1.0275	0.9375	0.941	0.9605	0.9505	0.9245	0.9915	1.0135	0.9295	1.0115	0.9415	1.048	0.9115	1.0085	0.975	0.984167	0.982667	0.964833	1.01817	0.98	0.967833	1.00083	0.950667
Q99JX6	Annexin OS=Mus musculus GN=Anxa6 PE=2 SV=1	Anxa6	11749		0.8275	1.1425	1.141	1.27	0.885	0.969	0.8505	0.835	0.8435	0.8965	1.3075	0.943	0.9	0.9465	0.9085	0.9565	0.907	1.228	1.221	0.936	1.21	1.1685	0.91	0.9505	0.9125	1.2345	0.9375	1.268	0.997	0.58	1.203	0.844	0.973	0.963	1.3595	0.9725	1.037	1.04133	0.843	1.049	0.918333	1.0305	1.12233	1.00967	1.02817
B8QI35	Liprin-alpha 3 OS=Mus musculus GN=Ppfia3 PE=1 SV=1	Ppfia3	76787	ENSMUSG00000003863	1.0245	0.947	1.034	0.943	1.0005	0.9385	1.011	1.007	0.928	1.0315	0.9335	0.9175	0.988	1.0395	1.043	0.8625	0.928	0.9165	0.921	1.0005	0.907	0.9575	0.9685	0.8915	0.902	0.933	0.949	0.93	0.945	0.9555	0.954	0.9995	0.892	0.9265	0.8585	0.9795	1.00183	0.960667	0.982	0.960833	1.0235	0.902333	0.942833	0.939167	0.928
Q04447	Creatine kinase B-type OS=Mus musculus GN=Ckb PE=1 SV=1	Ckb	12709	ENSMUSG00000001270	0.9415	0.891	0.9395	0.9215	1.01	0.9695	0.9505	0.961	0.8235	0.974	0.928	0.9725	1.0325	0.9815	0.9895	0.9505	1.0495	0.9635	0.9375	1.028	0.929	1.068	1.109	0.959	0.9245	0.9195	0.8875	0.9475	1.048	1.022	0.8835	0.95	0.914	1.0435	0.895	0.971	0.924	0.967	0.911667	0.958167	1.00117	0.987833	0.964833	1.04533	0.9105
P59764	Dedicator of cytokinesis protein 4 OS=Mus musculus GN=Dock4 PE=1 SV=1	Dock4	238130	ENSMUSG00000035954	1.062	0.9795	1.0565	0.877	0.974	0.9305	1.003	1.05	0.97	0.975	0.9175	0.936	0.963	1.0315	1.0125	0.88	0.9545	0.9275	0.943	0.957	0.948	0.9665	0.9705	0.905	0.9645	0.996	0.97	0.975	0.943	1.024	0.972	1.0155	0.963	0.9865	0.9895	0.9845	1.03267	0.927167	1.00767	0.942833	1.00233	0.920667	0.949333	0.947333	0.976833
P50396	Rab GDP dissociation inhibitor alpha OS=Mus musculus GN=Gdi1 PE=1 SV=3	Gdi1	14567	ENSMUSG00000015291	0.956	0.9565	0.9375	0.9275	1.0085	0.992	0.97	0.9595	0.8805	0.9835	0.9615	1.008	0.984	1.0215	0.967	0.9495	1.034	0.9475	1.0005	1.0015	0.929	1.009	1.0205	0.964	0.9575	0.999	0.949	0.914	0.9805	0.988	0.9385	0.976	0.9595	1.0305	0.927	0.9605	0.95	0.976	0.936667	0.984333	0.990833	0.977	0.977	0.997833	0.9685
P26443	Glutamate dehydrogenase 1, mitochondrial OS=Mus musculus GN=Glud1 PE=1 SV=1	Glud1	14661	ENSMUSG00000021794	0.981	0.909	0.946	0.904	0.989	0.941	0.9675	0.96	0.8785	0.975	0.918	0.911	0.979	0.9875	0.964	0.9985	1.051	0.917	0.9225	0.959	0.881	1.0385	1.0035	0.9415	0.921	0.9285	0.91	0.946	1.037	1.0125	0.904	0.9475	0.8775	1.0625	0.9785	1.0255	0.945333	0.944667	0.935333	0.934667	0.976833	0.988833	0.920833	0.9945	0.919833
E9Q2E4	Protein Gm15800 OS=Mus musculus GN=Gm15800 PE=1 SV=2	Gm15800	269700	ENSMUSG00000042744	0.9895	0.9485	0.996	0.931	0.999	0.9625	0.99	0.9915	0.919	0.994	0.953	0.9485	0.9605	0.9975	0.9935	0.946	1.0105	0.96	0.952	0.992	0.937	0.9995	0.988	0.943	0.9385	0.963	0.934	0.9435	0.9685	0.9935	0.94	1.004	0.9425	1.0015	0.9435	0.985	0.978	0.964167	0.966833	0.965167	0.983833	0.972167	0.960333	0.976833	0.945167
Q3UD67	Alanine--tRNA ligase, cytoplasmic OS=Mus musculus GN=Aars PE=2 SV=1	Aars	234734		0.9805	0.912	0.961	0.9415	1.019	0.974	0.942	0.9805	0.863	1.0225	0.962	0.979	0.9865	1.004	0.98	0.9515	1.034	0.9825	0.936	1.062	0.9385	1.0375	1.026	0.972	0.9035	0.9525	0.901	0.935	0.9975	1.011	0.9245	0.961	0.9075	0.9915	0.9485	1.0345	0.951167	0.978167	0.9285	0.987833	0.990167	0.989333	0.978833	1.01183	0.919
E9QB01	Neural cell adhesion molecule 1 OS=Mus musculus GN=Ncam1 PE=1 SV=1	Ncam1	17967	ENSMUSG00000039542	0.988	0.984	1.018	0.8765	1.004	1.001	1.021	0.975	0.92	0.9745	1.0205	1.013	0.991	0.9455	1.035	0.825	0.9305	0.793	0.957	1.098	0.855	0.9765	1.046	0.871	0.96	0.9735	0.873	0.8615	1.0355	1.0815	0.921	1.129	0.9265	0.9985	0.989	1.101	0.996667	0.9605	0.972	1.00267	0.9905	0.8495	0.97	0.9645	0.9355
P23116	Eukaryotic translation initiation factor 3 subunit A OS=Mus musculus GN=Eif3a PE=1 SV=5	Eif3a	13669	ENSMUSG00000024991	0.9905	0.914	0.9695	0.928	1.0035	0.9715	0.9685	1.0045	0.931	1.0155	0.9395	0.923	0.957	1.009	0.9915	0.9355	1.002	0.966	0.9175	0.942	0.9195	1.0115	0.9835	0.938	0.9135	0.922	0.925	0.9325	0.9765	0.994	0.911	0.9375	0.8665	1.003	0.9435	0.987	0.958	0.967667	0.968	0.959333	0.985833	0.967833	0.926333	0.977667	0.920167
Q9Z2H5-2	Isoform 2 of Band 4.1-like protein 1 OS=Mus musculus GN=Epb41l1	Epb4.1l1	13821		0.6975	0.655	0.795	1.7145	0.7595	0.6175	1.197	0.676	1.163	1.239	1.9925	1.2315	1.167	0.713	0.807	1.2215	1.2925	0.862	0.638	0.853	0.7515	0.7985	0.882	1.269	0.609	0.602	0.763	0.8855	1.567	0.9035	1.2065	0.7595	1.1535	1.242	1.134	0.9335	0.715833	1.0305	1.012	1.48767	0.895667	1.12533	0.7475	0.983167	0.658
Q3TWV0	Putative uncharacterized protein OS=Mus musculus GN=Vim PE=2 SV=1	Vim	22352		0.7145	0.758	0.799	0.82	0.768	0.8825	0.7325	0.7135	0.7	0.7185	0.881	0.8165	0.8245	0.793	0.858	1.0825	1.1305	0.961	0.8225	0.8705	0.781	1.1655	1.121	1.0955	0.8665	0.768	0.804	1.3475	1.4615	1.2475	0.761	0.787	1.0095	1.33	1.598	1.3675	0.757167	0.8235	0.715333	0.805333	0.825167	1.058	0.824667	1.12733	0.812833
Q6PGK0	Cyfip2 protein OS=Mus musculus GN=Cyfip2 PE=2 SV=1	Cyfip2	76884		0.9405	0.913	0.9955	0.909	0.9075	0.906	0.8185	1.0015	0.9935	0.956	0.9155	0.8635	0.963	0.945	1.0215	0.815	0.7845	0.8475	0.935	0.991	0.8925	0.8575	0.928	0.891	0.8635	0.8225	0.8655	0.8305	0.8995	1.0025	0.9335	0.9535	0.9005	0.85	0.8905	0.9715	0.949667	0.9075	0.937833	0.911667	0.9765	0.815667	0.9395	0.892167	0.8505
E9QPD7	Pyruvate carboxylase OS=Mus musculus GN=Pcx PE=1 SV=1	Pcx	18563	ENSMUSG00000024892	0.955	0.8685	0.938	0.9405	1.023	0.954	0.951	0.937	0.8745	0.984	0.928	0.904	1.0355	0.995	1.0205	0.9605	0.999	0.927	0.9015	0.9855	0.9095	0.9755	1.003	0.9045	0.9255	0.941	0.931	0.9115	0.968	0.9655	0.9205	0.9515	0.855	0.9835	0.9465	1.0035	0.9205	0.9725	0.920833	0.938667	1.017	0.962167	0.932167	0.961	0.9325
Q3THQ5	Putative uncharacterized protein OS=Mus musculus GN=Stip1 PE=2 SV=1	Stip1	20867		0.9185	0.95	0.872	1.047	1.0075	1.1125	0.8775	0.914	0.9375	0.973	1.058	1.075	0.9445	1.032	0.991	0.983	0.909	1.015	1.03	0.9745	0.98	0.979	0.945	1.0165	0.9495	0.999	0.9635	0.968	0.9145	0.9155	0.975	0.879	0.96	0.9455	0.9075	0.9175	0.9135	1.05567	0.909667	1.03533	0.989167	0.969	0.994833	0.980167	0.970667
P63318	Protein kinase C gamma type OS=Mus musculus GN=Prkcg PE=1 SV=1	Prkcg	18752	ENSMUSG00000078816;ENSMUSG00000097449	0.9155	1.0535	0.904	0.99	0.8925	0.9865	0.8675	0.917	1.0465	0.8585	1.0095	0.9995	0.8665	0.93	0.9485	0.9405	0.8395	0.9905	1.024	0.904	0.99	0.8875	0.9215	0.965	1.059	1.098	1.0895	1.019	0.8995	0.9175	1.0665	0.917	0.9845	0.953	0.984	0.891	0.957667	0.956333	0.943667	0.955833	0.915	0.9235	0.972667	0.924667	1.08217
Q3UAD6	Heat shock protein 90kDa beta (Grp94), member 1 OS=Mus musculus GN=Hsp90b1 PE=2 SV=1	Hsp90b1	22027	ENSMUSG00000020048	0.948	0.8525	0.919	0.966	1.054	0.9995	0.919	0.9545	0.8375	1.0535	0.999	0.932	0.964	1.004	0.958	1.0255	1.0715	0.9415	0.918	0.9765	0.9055	1.063	1.0375	1.002	0.8435	0.831	0.895	0.914	1.0275	1.04	0.8395	0.896	0.8645	1.0415	0.9105	1.057	0.9065	1.0065	0.903667	0.994833	0.975333	1.01283	0.933333	1.03417	0.8565
Q6P9K8	Caskin-1 OS=Mus musculus GN=Caskin1 PE=1 SV=2	Caskin1	268932	ENSMUSG00000033597	1.0285	0.9625	0.9965	0.9465	1.055	0.957	0.9675	1.013	0.9545	1.05	0.9575	0.9405	0.9905	1.0315	1.046	0.892	0.9185	0.9505	0.951	0.99	0.9555	0.9675	0.9495	0.9135	0.941	0.9775	0.9575	0.9365	0.909	0.9695	0.9515	0.9875	0.8605	0.8895	0.846	0.929	0.995833	0.986167	0.978333	0.982667	1.02267	0.920333	0.9655	0.9435	0.958667
Q9Z2I0	LETM1 and EF-hand domain-containing protein 1, mitochondrial OS=Mus musculus GN=Letm1 PE=2 SV=1	Letm1	56384	ENSMUSG00000005299	0.9735	1.0115	0.9355	0.9305	0.991	1.011	1.01	0.961	0.9275	0.967	1.0075	0.987	0.9485	1.005	0.9975	0.9405	0.982	0.923	1.005	0.978	0.931	1.0045	0.992	0.9335	1.0195	1.0245	1.0115	0.936	0.9925	0.9855	0.9895	0.9305	1.039	1.029	1.012	0.9975	0.9735	0.9775	0.966167	0.987167	0.983667	0.9485	0.971333	0.976667	1.0185
Q3TG92	Putative uncharacterized protein OS=Mus musculus GN=Actc1 PE=2 SV=1	Actc1	11464		1.0385	0.841	0.9785	0.9675	1.0735	0.8405	1.1715	1.0235	0.8185	0.996	0.9665	0.866	0.998	1.105	1.0025	0.8955	1.139	0.7845	0.8705	1.0665	0.864	1.0915	0.9965	0.8485	1.0035	0.788	0.928	0.824	1.048	1.1205	0.821	1.009	0.8415	1.066	0.8555	1.005	0.952667	0.9605	1.0045	0.942833	1.03517	0.939667	0.933667	0.978833	0.9065
E9Q6L9	Leucine-rich repeat-containing protein 7 OS=Mus musculus GN=Lrrc7 PE=1 SV=1	Lrrc7	242274	ENSMUSG00000028176	1.047	0.988	1.0615	0.945	1.016	0.93	1.0335	1.03	0.9675	1.0125	0.9525	0.925	0.9885	1.0465	1.0455	0.8805	0.968	0.9035	0.9655	1.0025	0.9255	0.977	0.97	0.9095	0.9415	0.9895	0.994	0.9315	0.9585	1.0005	0.962	1.0555	0.9075	0.983	0.8805	0.9845	1.03217	0.963667	1.01033	0.963333	1.02683	0.917333	0.9645	0.952167	0.975
Q3TIJ9	Putative uncharacterized protein OS=Mus musculus GN=Actb PE=2 SV=1	Actb	11461		1.0595	0.838	1.084	1.035	1.0325	0.843	1.2235	1.0245	1.027	0.9885	0.8065	0.8935	1.052	0.981	1.079	1.203	1.4005	0.98	0.8955	1.191	1.082	1.3025	1.406	1.142	0.9185	0.955	1.14	1.179	1.199	1.179	1.199	1.274	0.892	1.2815	0.8955	1.328	0.993833	0.970167	1.09167	0.896167	1.03733	1.1945	1.05617	1.2835	1.0045
P63101	14-3-3 protein zeta/delta OS=Mus musculus GN=Ywhaz PE=1 SV=1	Ywhaz	22631	ENSMUSG00000022285	0.957	0.9695	0.9615	0.953	0.966	1.0065	0.9525	0.9565	0.9225	0.99	0.968	0.9805	0.993	1.0375	1.04	0.943	0.971	0.9565	0.989	1.032	0.961	1.0005	1.0055	0.9475	0.9655	0.992	0.9735	0.902	0.9815	0.975	0.9665	0.98	0.964	1.001	0.905	0.954	0.962667	0.975167	0.943833	0.9795	1.0235	0.956833	0.994	0.9845	0.977
D3YUZ8	Disks large homolog 2 OS=Mus musculus GN=Dlg2 PE=1 SV=1	Dlg2	23859	ENSMUSG00000052572	0.91	1.041	1.127	1.028	1.007	0.9385	1.127	0.955	0.868	0.922	1.033	0.9855	1.0365	1.015	1.1635	0.897	1.081	0.862	0.971	1.1795	0.941	1.017	1.0425	0.959	0.9685	1.0445	1.051	1.01	1.1035	1.136	0.948	1.238	0.841	1.183	0.8445	1.119	1.026	0.991167	0.983333	0.980167	1.07167	0.946667	1.0305	1.00617	1.02133
D3Z7P3	Glutaminase kidney isoform, mitochondrial OS=Mus musculus GN=Gls PE=1 SV=1	Gls	14660	ENSMUSG00000026103	0.9635	1.238	1.016	1.058	0.9205	0.952	0.9965	0.8905	0.9585	0.881	1.0465	1.0235	0.954	0.893	1.0065	0.972	0.919	0.9875	1.087	0.7835	0.848	0.985	0.964	0.9975	0.9535	1.1	1.0675	1.1065	0.8025	0.951	0.957	1.072	1.127	0.9385	0.9605	0.8545	1.0725	0.976833	0.9485	0.983667	0.951167	0.9595	0.906167	0.982167	1.04033
P62259	14-3-3 protein epsilon OS=Mus musculus GN=Ywhae PE=1 SV=1	Ywhae	22627	ENSMUSG00000020849	0.9625	0.9565	0.959	0.933	0.976	0.9845	0.9565	0.9565	0.9065	0.991	0.96	0.964	0.9565	1.008	0.9885	0.9475	0.9905	0.9675	0.9795	0.963	0.955	0.9895	0.9705	0.958	0.947	0.9855	0.932	0.9255	0.948	0.97	0.953	0.962	0.957	0.98	0.9285	0.942	0.959333	0.9645	0.939833	0.971667	0.984333	0.9685	0.965833	0.972667	0.954833
Q80YC2	Hsp90ab1 protein (Fragment) OS=Mus musculus GN=Hsp90ab1 PE=2 SV=1	Hsp90ab1	15516		0.985	1.037	0.608	1.122	0.9305	1.1735	1.096	1.0045	0.9585	0.9475	1.214	1.1475	0.736	0.963	0.857	1.0915	1.117	1.0315	1.1825	0.738	1.04	1.1385	0.985	1.1055	1.0285	0.99	0.927	1.082	1.05	0.832	1.0535	0.652	0.9945	1.22	1.0585	0.863	0.876667	1.07533	1.01967	1.103	0.852	1.08	0.986833	1.07633	0.981833
P70168	Importin subunit beta-1 OS=Mus musculus GN=Kpnb1 PE=1 SV=2	Kpnb1	16211	ENSMUSG00000001440	0.948	0.965	0.951	0.96	0.9535	1.0065	0.913	0.943	0.9485	0.973	0.9625	0.9655	0.93	0.976	0.9965	0.9655	0.939	0.968	1.008	0.949	0.9605	0.976	0.9915	0.987	0.9595	0.9795	0.971	0.966	1.0025	1.002	0.9655	0.951	0.9535	0.9785	0.964	0.9655	0.954667	0.973333	0.934833	0.967	0.9675	0.9575	0.9725	0.984833	0.97
Q64514-2	Isoform Short of Tripeptidyl-peptidase 2 OS=Mus musculus GN=Tpp2	Tpp2	22019	ENSMUSG00000041763	1.023	0.972	1.036	0.986	1.018	0.993	0.988	1.02	0.966	1.058	0.9845	0.9695	1.033	1.0495	1.057	0.928	0.9745	0.9725	0.9685	0.9845	0.967	0.9945	0.9965	0.953	0.9445	0.9825	0.9775	0.955	0.9605	0.998	0.9835	1	0.952	0.961	0.9455	0.96	1.01033	0.999	0.991333	1.004	1.0465	0.958333	0.973333	0.981333	0.968167
Q5H8C4	Vacuolar protein sorting-associated protein 13A OS=Mus musculus GN=Vps13a PE=2 SV=1	Vps13a	271564	ENSMUSG00000046230	0.9815	0.9375	0.98	0.8815	1.019	0.941	0.996	0.996	0.9075	1.006	0.928	0.9175	0.9735	1.0125	1.0095	0.9105	0.9965	0.9195	0.921	1.008	0.9045	1.009	1.0035	0.8925	0.9285	0.9355	0.9315	0.915	0.9895	1.0015	0.931	0.9975	0.8785	1.002	0.913	1.0085	0.966333	0.947167	0.9665	0.9505	0.9985	0.942167	0.9445	0.968333	0.931833
Q99P72	Reticulon-4 OS=Mus musculus GN=Rtn4 PE=1 SV=2	Rtn4	68585	ENSMUSG00000020458	0.973	0.935	1.0115	0.8945	0.9765	0.8735	0.9245	0.9415	0.834	1.0645	0.9935	0.9305	1.0445	1.032	1.0965	0.9055	0.9995	0.8885	0.905	1.0015	0.8605	0.972	1.031	0.9225	0.832	0.94	0.9725	0.9345	1.0425	1.0855	0.9185	1.042	0.861	1.009	0.9015	1.014	0.973167	0.914833	0.9	0.996167	1.05767	0.931167	0.922333	0.975167	0.914833
Q80Z38-2	Isoform 2 of SH3 and multiple ankyrin repeat domains protein 2 OS=Mus musculus GN=Shank2	Shank2			1.0385	0.9525	1.0085	0.8805	1.0365	0.922	0.9665	1.0285	0.933	1.1205	0.991	0.9155	1.006	1.0955	1.075	0.8345	0.9485	0.9015	0.958	1.0235	0.93	0.983	0.9645	0.884	0.9165	0.9645	0.9505	0.9135	0.954	0.9895	0.9435	0.997	0.9315	0.938	0.881	0.9855	0.999833	0.946333	0.976	1.009	1.05883	0.894833	0.9705	0.943833	0.943833
E9QNY8	Sacsin OS=Mus musculus GN=Sacs PE=4 SV=1	Sacs	50720	ENSMUSG00000048279	1.0215	0.9	1.026	0.9475	1.013	0.8865	1.0375	1.043	0.895	1.003	0.8815	0.8935	1.0185	1.031	1.0255	0.911	1.0325	0.942	0.879	1.029	0.9225	1.0175	1.0015	0.9265	0.8975	0.9005	0.9485	0.914	0.9915	1.014	0.9505	1.0345	0.914	1.0195	0.8775	0.9835	0.9825	0.949	0.991833	0.926	1.025	0.961833	0.9435	0.981833	0.9155
E9QLL2	Dynamin-3 OS=Mus musculus GN=Dnm3 PE=1 SV=1	Dnm3		ENSMUSG00000040265	0.928	0.963	0.8555	0.961	0.9855	1.038	0.898	0.922	0.9005	0.936	0.991	1.032	0.934	0.9705	0.924	0.929	0.9185	0.938	0.9975	0.924	0.936	0.956	0.9585	0.941	0.9885	0.996	0.9235	0.925	0.9145	0.917	0.948	0.889	0.9295	0.9085	0.9415	0.9015	0.9155	0.994833	0.906833	0.986333	0.942833	0.9285	0.9525	0.951833	0.969333
Q9ERD7	Tubulin beta-3 chain OS=Mus musculus GN=Tubb3 PE=1 SV=1	Tubb3	22152	ENSMUSG00000062380	0.8745	0.996	0.9275	0.968	0.8885	0.9985	0.917	0.881	0.949	0.894	1.0105	1.0115	0.9365	0.9145	0.9335	0.9415	0.9075	0.949	1.005	0.9605	0.9935	0.95	0.985	0.984	0.964	0.9945	0.992	0.906	0.936	0.9325	0.991	0.9795	0.9295	0.9415	0.9595	0.9015	0.932667	0.951667	0.915667	0.972	0.928167	0.932667	0.986333	0.973	0.9835
Q61768	Kinesin-1 heavy chain OS=Mus musculus GN=Kif5b PE=1 SV=3	Kif5b	16573	ENSMUSG00000006740	0.9435	0.857	0.942	0.987	1.0405	0.992	0.9115	0.9425	0.866	1.0135	0.97	0.9735	0.979	0.9975	0.9685	1.0075	1.0345	1.002	0.932	0.992	0.929	1.033	1.0435	1.029	0.8765	0.907	0.9025	0.9905	1.0505	1.0465	0.915	0.965	0.932	1.0475	0.9785	1.0505	0.914167	1.0065	0.906667	0.985667	0.981667	1.01467	0.951	1.03517	0.895333
Q810U3	Neurofascin OS=Mus musculus GN=Nfasc PE=1 SV=1	Nfasc	269116	ENSMUSG00000026442	0.995	1.0365	0.9965	0.9445	1.0085	1.044	1.047	0.979	0.8905	1.005	1.0325	1.05	1.032	1.0625	1.035	0.9125	1.0065	0.945	1.081	1.037	1.01	1.0325	1.0125	0.995	1.0925	1.1185	1.0715	0.945	0.983	1.014	1.073	1.0365	1.111	1.0365	1.044	0.9865	1.00933	0.999	0.972167	1.02917	1.04317	0.954667	1.04267	1.01333	1.09417
P19246	Neurofilament heavy polypeptide OS=Mus musculus GN=Nefh PE=1 SV=3	Nefh	380684	ENSMUSG00000020396	0.8885	0.834	0.867	1.1215	0.942	1.0085	0.778	0.835	0.809	0.948	0.888	0.845	1.0325	1.0365	1.018	0.984	0.951	1.173	0.896	0.9255	1.021	0.971	0.9595	1.029	0.877	1.0005	1.004	1.014	0.9405	0.9055	0.9805	0.851	1.0705	0.905	0.9765	0.9305	0.863167	1.024	0.807333	0.893667	1.029	1.036	0.9475	0.9865	0.9605
E9Q828	Calcium-transporting ATPase OS=Mus musculus GN=Atp2b4 PE=1 SV=1	Atp2b4	381290	ENSMUSG00000026463	0.9865	0.9	0.7955	0.945	1.0415	1.064	0.8615	0.907	0.9025	1.234	1.0335	0.988	1.019	1.255	1.0845	0.881	0.912	0.8515	0.991	0.8965	0.93	1.0375	0.987	0.8755	0.9525	0.8985	0.883	0.863	0.891	0.8895	0.8925	0.8605	0.8715	0.853	0.855	0.8925	0.894	1.01683	0.890333	1.08517	1.1195	0.8815	0.939167	0.966667	0.911333
Q9Z0E0	Neurochondrin OS=Mus musculus GN=Ncdn PE=1 SV=1	Ncdn	26562	ENSMUSG00000028833	0.8615	1.038	0.936	1.018	0.8105	0.997	0.8825	0.854	1.0465	0.8155	0.988	1.011	0.8375	0.86	0.9025	1.02	0.86	1.0345	1.0145	0.857	1.013	0.8385	0.884	1.027	0.991	1.0115	1.0395	0.99	0.876	0.8765	1.053	0.88	0.9275	0.8805	0.9435	0.8485	0.945167	0.941833	0.927667	0.938167	0.866667	0.9715	0.9615	0.9165	1.014
Q3UPA3	Putative uncharacterized protein (Fragment) OS=Mus musculus GN=Gdi2 PE=2 SV=1	Gdi2	14569		0.954	0.9355	0.9565	0.9455	1.0055	0.9935	0.9405	0.9895	0.89	1.0015	0.986	0.9895	0.9765	1.0105	0.977	0.9725	1.03	0.9745	0.9525	0.9945	0.9135	1.021	1.0265	0.9645	0.908	0.945	0.8845	0.93	0.991	0.974	0.926	0.9375	0.9515	1.0225	0.944	0.9655	0.948667	0.9815	0.94	0.992333	0.988	0.992333	0.9535	1.004	0.9125
Q8CHG7	Rap guanine nucleotide exchange factor 2 OS=Mus musculus GN=Rapgef2 PE=1 SV=2	Rapgef2	76089	ENSMUSG00000062232	1.051	0.955	1.052	0.9335	1.0015	0.9405	1.037	1.031	0.934	1.0265	0.938	0.934	1.025	1.0385	1.0585	0.9015	1	0.928	0.974	1.0565	0.9555	0.9905	1.0035	0.9215	0.954	0.977	0.9715	0.9335	0.9945	1.038	0.9635	1.0745	0.8855	0.994	0.8865	0.9955	1.01933	0.9585	1.00067	0.966167	1.04067	0.943167	0.995333	0.971833	0.9675
Q62108-2	Isoform 2 of Disks large homolog 4 OS=Mus musculus GN=Dlg4	Dlg4	13385	ENSMUSG00000020886	1.0055	0.963	1.0425	0.8915	0.9875	0.935	0.983	1.012	0.9685	1.0175	0.946	0.9175	0.9745	1.023	1.05	0.8465	0.9095	0.9015	0.9355	0.9775	0.921	0.957	0.952	0.8815	0.9535	0.9805	0.9675	0.9225	0.9315	0.9625	0.969	1.0045	0.8775	0.9185	0.884	0.9615	1.00367	0.938	0.987833	0.960333	1.01583	0.885833	0.944667	0.930167	0.967167
A2CG49-9	Isoform 9 of Kalirin OS=Mus musculus GN=Kalrn	Kalrn	545156	ENSMUSG00000061751	1.0545	0.9915	1.063	0.8935	1.0085	0.9025	1.04	1.0575	1.0105	1.0095	0.9235	0.9295	0.933	1.0015	1.0185	0.868	0.9305	0.8985	0.9395	0.9705	0.9385	0.933	0.933	0.8965	0.946	0.9575	0.9675	0.9155	0.911	0.971	0.9615	1.018	0.894	0.934	0.8815	0.945	1.03633	0.934833	1.036	0.954167	0.984333	0.899	0.9495	0.920833	0.957
Q80UG2	Plexin-A4 OS=Mus musculus GN=Plxna4 PE=1 SV=3	Plxna4	243743	ENSMUSG00000029765	1.0345	1.015	1.029	0.9045	0.9735	0.9765	1.0345	1.0585	1.014	0.957	0.934	0.9565	0.9695	0.9895	0.9935	0.8805	0.9095	0.9585	0.9855	1.0085	0.9555	0.9345	0.954	0.9105	1.018	1.007	0.9965	0.9255	0.95	0.971	1	1.0215	1.0285	0.9575	0.9625	0.9625	1.02617	0.9515	1.03567	0.949167	0.984167	0.916167	0.983167	0.933	1.00717
Q8C0T5	Signal-induced proliferation-associated 1-like protein 1 OS=Mus musculus GN=Sipa1l1 PE=1 SV=2	Sipa1l1	217692	ENSMUSG00000042700	1.007	0.9445	1.0015	0.915	1.0045	0.9355	0.955	0.9885	0.9205	0.9865	0.971	0.9605	0.975	1.0115	1.044	0.894	0.9335	0.9315	0.9485	0.97	0.9055	0.9745	0.952	0.9315	0.923	0.9845	0.972	0.969	0.9475	1.0035	0.942	1.0135	0.909	0.934	0.8815	0.9775	0.984333	0.951667	0.954667	0.972667	1.01017	0.919667	0.941333	0.952667	0.959833
Q3U4W8	Ubiquitin carboxyl-terminal hydrolase OS=Mus musculus GN=Usp5 PE=1 SV=1	Usp5	22225	ENSMUSG00000038429	0.979	0.9425	0.9955	0.9675	1.0235	0.9805	1.002	0.9935	0.9045	1.0245	0.957	0.953	1.0125	1.049	1.0195	0.9485	1.0415	0.973	0.9805	1.058	0.95	1.0465	1.061	0.9815	0.9165	0.968	0.941	0.9415	1.028	1.0355	0.952	1.0175	0.9435	1.031	0.907	1.023	0.972333	0.9905	0.966667	0.978167	1.027	0.987667	0.996167	1.02967	0.941833
Q9QXY6	EH domain-containing protein 3 OS=Mus musculus GN=Ehd3 PE=1 SV=2	Ehd3	57440	ENSMUSG00000024065	0.9535	0.881	0.9225	0.917	0.945	0.959	1.037	0.9965	0.849	0.964	0.904	0.88	0.9635	1.0545	1.0525	0.886	0.918	0.9615	1.0045	0.9825	0.969	0.9775	1	0.9005	0.9335	0.935	0.8585	0.8935	0.9905	0.9995	1.0055	1.0295	1.0495	0.937	0.9265	0.992	0.919	0.940333	0.960833	0.916	1.0235	0.921833	0.985333	0.959333	0.909
Q3TU36	Putative uncharacterized protein OS=Mus musculus GN=Rap1gds1 PE=2 SV=1	Rap1gds1	229877	ENSMUSG00000028149	0.9435	0.962	0.9755	1.028	0.9825	0.9905	0.9365	0.9695	0.92	0.9835	1.003	1.0105	0.9725	0.998	0.9995	0.9725	1.011	0.99	1.008	0.9445	0.9655	1.0495	0.9985	0.9785	0.9445	0.9725	0.9455	0.939	0.9405	0.9285	0.961	0.9355	0.956	0.9775	0.9235	0.9325	0.960333	1.00033	0.942	0.999	0.99	0.991167	0.972667	1.00883	0.954167
Q5SWU9-2	Isoform 2 of Acetyl-CoA carboxylase 1 OS=Mus musculus GN=Acaca	Acaca	107476		0.967	0.8745	0.9505	0.926	1.002	0.982	0.978	0.967	0.859	0.9855	0.96	0.937	0.9525	1.0115	0.9725	0.943	1.069	0.968	0.8915	0.9735	0.87	1.059	1.0365	0.9535	0.901	0.8955	0.8915	0.919	1.038	1.0355	0.8975	0.962	0.9075	1.062	0.9665	1.0105	0.930667	0.97	0.934667	0.960833	0.978833	0.993333	0.911667	1.01633	0.896
Q3UL48	Putative uncharacterized protein OS=Mus musculus GN=Ezr PE=2 SV=1	Ezr	22350		0.8995	0.8	0.848	0.9235	0.9385	0.9675	0.882	0.8425	0.7855	0.983	0.9635	0.9135	0.9075	0.902	0.8645	1.177	1.097	0.9595	0.909	1.001	1.024	1.0995	1.1	1.1345	0.867	0.8465	0.866	1.009	1.158	1.151	0.859	0.866	0.967	1.0575	1.1965	1.161	0.849167	0.943167	0.836667	0.953333	0.891333	1.07783	0.978	1.11133	0.859833
E9QN14	SLIT-ROBO Rho GTPase-activating protein 3 OS=Mus musculus GN=Srgap3 PE=1 SV=1	Srgap3	259302	ENSMUSG00000030257	1.029	0.9615	1.0205	0.9015	0.9965	0.948	1.009	1.0305	0.9505	0.9865	0.948	0.936	0.9525	1.0045	1.0015	0.9105	0.9775	0.9405	0.9635	0.983	0.9165	0.9945	0.9725	0.926	0.9405	0.971	0.943	0.9415	0.9485	0.9895	0.9305	1.026	0.9555	0.984	0.965	0.986	1.00367	0.948667	0.996667	0.956833	0.986167	0.942833	0.954333	0.964333	0.9515
Q3TA69	Putative uncharacterized protein OS=Mus musculus GN=Rap1gds1 PE=2 SV=1	Rap1gds1	229877		1.139	1.1365	0.7525	0.9915	1.1845	1.203	1.1505	0.9685	0.7165	1.002	0.986	1.0075	1.2555	1.2065	1.2895	1.0885	0.9985	0.7765	0.9595	1.246	0.8935	0.82	0.96	0.743	0.921	1.1625	1.0785	0.757	1.204	1.1955	0.7465	1.234	1.086	0.9805	0.748	0.711	1.00933	1.12633	0.945167	0.9985	1.2505	0.9545	1.033	0.841	1.054
Q3TXZ6	cGMP-dependent 3',5'-cyclic phosphodiesterase OS=Mus musculus GN=Pde2a PE=2 SV=1	Pde2a	207728	ENSMUSG00000030653	0.955	0.964	0.9345	0.9665	0.9475	1.029	0.967	0.946	0.959	1.015	1.0535	0.978	0.94	1.0545	1.011	0.8945	0.93	0.9195	1.0135	0.9385	0.9365	0.949	0.9575	0.941	0.9585	0.968	0.943	0.9115	0.907	0.918	0.963	0.942	1.1475	0.919	0.956	0.935	0.951167	0.981	0.957333	1.0155	1.00183	0.914667	0.962833	0.949167	0.9565
F8VPN4	Protein Agl OS=Mus musculus GN=Agl PE=4 SV=1	Agl	77559	ENSMUSG00000033400	0.9615	0.8695	0.961	0.928	0.984	0.963	0.915	0.944	0.868	1.0065	0.987	0.951	0.981	1.001	1.0165	0.969	1.0245	0.929	0.9465	0.988	0.905	1.0295	1.005	0.969	0.9205	0.94	0.9295	0.95	0.965	1.002	0.8845	1.0115	0.9375	0.979	0.9125	0.9765	0.930667	0.958333	0.909	0.9815	0.9995	0.974167	0.9465	1.00117	0.93
Q9QYC0	Alpha-adducin OS=Mus musculus GN=Add1 PE=1 SV=2	Add1	11518	ENSMUSG00000029106	0.9585	0.9755	0.956	0.923	0.9685	0.9545	0.949	0.964	0.907	0.9805	0.9565	0.962	0.943	1.007	1.0055	0.9255	0.943	0.936	0.9625	0.9665	0.9315	0.9635	0.965	0.935	0.947	1.01	0.997	0.962	0.975	0.974	0.965	0.9715	0.918	0.9715	0.9155	0.971	0.963333	0.948667	0.94	0.966333	0.985167	0.934833	0.9535	0.9545	0.984667
Q76MZ3	Serine/threonine-protein phosphatase 2A 65 kDa regulatory subunit A alpha isoform OS=Mus musculus GN=Ppp2r1a PE=1 SV=3	Ppp2r1a	51792	ENSMUSG00000007564	0.925	0.9935	0.912	0.952	0.92	1.0025	0.9175	0.937	0.9525	0.9345	0.946	0.976	0.9205	0.965	0.945	0.947	0.907	0.9395	1.0255	0.935	0.956	0.9165	0.9265	0.9695	0.988	0.977	0.98	0.9455	0.9045	0.9095	0.977	0.912	0.987	0.927	0.9505	0.898	0.9435	0.958167	0.935667	0.952167	0.9435	0.931167	0.972167	0.9375	0.981667
P68134	Actin, alpha skeletal muscle OS=Mus musculus GN=Acta1 PE=1 SV=1	Acta1	11459	ENSMUSG00000031972	0.845	0.993	0.7015	0.897	0.9355	0.9095	0.877	0.8185	1.0325	0.7775	0.983	0.854	0.7485	1.042	0.8155	1.12	0.861	0.8155	1.1165	0.9445	1.482	0.8885	0.8935	1.0125	1.22	0.8335	1.138	0.9145	0.8765	0.8565	0.9515	0.7235	0.99	0.815	1.092	0.9505	0.8465	0.914	0.909333	0.8715	0.868667	0.932167	1.181	0.9315	1.06383
Q6ZQ54	MKIAA0756 protein (Fragment) OS=Mus musculus GN=Nfasc PE=2 SV=1	Nfasc	269116		0.899	0.953	0.888	0.9335	0.9065	0.964	0.8675	0.897	0.912	0.92	0.952	0.959	0.9555	0.981	0.9855	0.931	0.8815	0.9955	0.99	0.9315	0.9795	0.939	0.9275	0.953	1.0315	1.059	1.0355	0.9875	0.9725	0.942	1.0305	0.9315	1.043	0.944	1.028	0.933	0.913333	0.934667	0.892167	0.943667	0.974	0.936	0.967	0.939833	1.042
Q8BKC5	Importin-5 OS=Mus musculus GN=Ipo5 PE=1 SV=3	Ipo5	70572	ENSMUSG00000030662	0.954	0.9335	0.948	0.9675	0.9945	1.003	0.9635	0.9605	0.909	0.9985	0.9955	0.982	0.958	0.998	0.9745	0.981	1.036	0.972	0.969	0.9685	0.9235	1.045	1.0055	1.0015	0.9325	0.9455	0.9245	0.9685	1.0005	1.0195	0.939	0.953	0.911	1.0535	0.954	1.0065	0.945167	0.988333	0.944333	0.992	0.976833	0.996333	0.953667	1.01733	0.934167
Q9DBJ1	Phosphoglycerate mutase 1 OS=Mus musculus GN=Pgam1 PE=1 SV=3	Pgam1	18648	ENSMUSG00000011752	0.9045	0.9505	0.9135	1.0165	0.9565	1.0205	0.889	0.9165	0.8945	0.9085	1.005	1.022	0.964	0.9715	1.013	0.9695	0.925	0.98	1.0115	0.9785	0.9955	0.976	0.9995	1.0055	0.9555	1	0.9745	0.948	0.94	0.958	0.9855	0.928	1.05	0.945	0.935	0.9105	0.922833	0.997833	0.9	0.9785	0.982833	0.958167	0.995167	0.993667	0.976667
Q8K2B3	Succinate dehydrogenase [ubiquinone] flavoprotein subunit, mitochondrial OS=Mus musculus GN=Sdha PE=1 SV=1	Sdha	66945	ENSMUSG00000021577	0.9365	1.0105	0.9665	0.987	0.932	1.014	0.884	0.905	0.9775	0.9165	0.977	0.966	0.9665	0.9395	0.998	0.9305	0.885	0.969	0.996	0.9045	0.971	0.907	0.9565	0.9595	1.019	1.0135	1.042	0.9615	0.9405	0.983	1.0135	0.9175	1.038	0.9185	0.993	0.9075	0.971167	0.977667	0.922167	0.953167	0.968	0.928167	0.957167	0.941	1.02483
Q9QZQ1-2	Isoform 1 of Afadin OS=Mus musculus GN=Mllt4	Mllt4		ENSMUSG00000068036	1.0125	0.9145	0.994	0.8955	1.029	0.9395	0.978	1	0.876	1.0615	0.9645	0.9095	0.9915	1.0715	1.0455	0.874	0.966	0.89	0.9505	0.975	0.885	0.997	0.9735	0.8765	0.897	0.93	0.932	0.897	0.966	0.9905	0.894	0.996	0.8815	0.9565	0.864	0.966	0.973667	0.954667	0.951333	0.9785	1.03617	0.91	0.936833	0.949	0.919667
P61264	Syntaxin-1B OS=Mus musculus GN=Stx1b PE=1 SV=1	Stx1b	56216	ENSMUSG00000030806	1.021	0.9495	0.971	0.973	1.078	0.975	1.011	1.017	0.9085	1.047	0.963	0.9585	1.0955	1.0905	1.0595	0.8625	0.9225	0.9185	0.941	1.0815	0.9185	0.9915	0.978	0.8805	0.963	0.96	0.998	0.8945	0.941	0.9515	0.9655	0.9975	0.97	0.9345	0.8635	0.975	0.9805	1.00867	0.978833	0.9895	1.08183	0.901167	0.980333	0.95	0.973667
Q3V1M8	Putative uncharacterized protein OS=Mus musculus GN=Hdlbp PE=2 SV=1	Hdlbp	110611		0.981	0.9105	0.937	0.969	1.0485	0.9595	0.9735	0.9825	0.902	1.025	0.96	0.9245	0.9605	1.03	0.9915	0.971	1.0365	0.9675	0.9245	0.9715	0.952	1.054	1.0025	0.9785	0.9055	0.9095	0.9475	0.965	0.998	0.9955	0.9305	0.9405	0.9055	1.008	0.9505	0.998	0.942833	0.992333	0.952667	0.969833	0.994	0.991667	0.949333	1.01167	0.920833
Q9Z1G3	V-type proton ATPase subunit C 1 OS=Mus musculus GN=Atp6v1c1 PE=1 SV=4	Atp6v1c1	66335	ENSMUSG00000022295	0.9545	0.9725	0.9835	0.9105	0.9275	0.947	0.941	0.9545	0.9255	0.888	0.935	0.937	0.974	0.9665	1.0215	0.8795	0.9015	0.8935	0.9715	1.005	0.909	0.953	0.9805	0.9195	0.9715	0.953	0.948	0.9245	0.951	0.9995	0.9825	1.0115	1.016	0.9575	0.942	0.9695	0.970167	0.928333	0.940333	0.92	0.987333	0.8915	0.961833	0.951	0.9575
Q05793	Basement membrane-specific heparan sulfate proteoglycan core protein OS=Mus musculus GN=Hspg2 PE=1 SV=1	Hspg2	15530		0.798	0.958	0.84	1.1105	1.235	0.9835	1.101	0.792	0.8945	1.1535	1.086	0.7375	0.97	1.334	0.994	0.699	1.1035	0.853	1.305	1.144	1.1365	1.2645	1.046	1.0075	1.072	0.742	1.153	0.9055	0.981	1.0305	1.178	1.0145	1.2145	0.912	0.985	1.2325	0.865333	1.10967	0.929167	0.992333	1.09933	0.885167	1.19517	1.106	0.989
B2RY79	Dock9 protein OS=Mus musculus GN=Dock9 PE=2 SV=1	Dock9	105445		0.972	0.922	0.96	0.96	1.019	0.982	0.9735	0.9635	0.911	0.9915	0.952	0.9365	0.929	0.961	0.9475	0.9515	1.0155	0.9775	0.9165	0.941	0.917	1.0085	0.9985	0.985	0.921	0.9395	0.932	1.0145	1.025	1.0295	0.93	0.975	0.908	1.0535	1.0335	1.0415	0.951333	0.987	0.949333	0.96	0.945833	0.9815	0.924833	0.997333	0.930833
Q6A0F1	MKIAA0002 protein (Fragment) OS=Mus musculus GN=Cct8 PE=2 SV=1	Cct8	12469		0.9825	0.923	0.935	0.9355	0.997	0.9755	0.9215	0.994	0.9055	0.9745	0.95	0.9545	0.9745	1.0035	0.983	0.9315	0.9675	0.9615	0.9535	0.9705	0.9195	0.9925	0.9775	0.9385	0.928	0.953	0.929	0.928	0.951	0.963	0.922	0.9475	0.9335	0.97	0.9195	0.9555	0.946833	0.969333	0.940333	0.959667	0.987	0.9535	0.947833	0.9695	0.936667
E9Q1K3	Alpha-adducin OS=Mus musculus GN=Add1 PE=1 SV=1	Add1	11518	ENSMUSG00000029106	1.102	1.026	1.022	0.934	1.062	0.914	0.924	1.027	1.0195	1.174	0.912	0.905	1.0255	1.1505	1.1555	0.8825	0.936	0.9115	0.9625	1.025	0.923	0.9625	0.915	0.9375	0.9405	0.988	1.0365	0.9515	0.89	0.9745	0.9915	0.9935	0.873	0.857	0.8405	0.9325	1.05	0.97	0.990167	0.997	1.1105	0.91	0.970167	0.938333	0.988333
Q9JI91	Alpha-actinin-2 OS=Mus musculus GN=Actn2 PE=1 SV=2	Actn2	11472	ENSMUSG00000052374	1.057	0.97	1.022	0.8395	0.9075	0.89	0.9215	1.044	0.9545	1.0025	0.8655	0.911	0.9835	0.9975	1.025	0.8595	0.9895	0.8805	0.9285	1.0095	0.9885	0.946	1.016	0.8245	1.045	0.921	1.055	0.9425	1.033	1.058	1.0695	1.006	0.9545	1.109	0.953	1.051	1.01633	0.879	0.973333	0.926333	1.002	0.909833	0.9755	0.928833	1.007
E9QNN1	ATP-dependent RNA helicase A OS=Mus musculus GN=Dhx9 PE=1 SV=1	Dhx9	13211	ENSMUSG00000042699	0.9815	0.931	0.98	0.888	0.9825	0.967	0.991	0.975	0.907	0.969	0.9385	0.9475	0.953	0.9795	0.966	0.9105	0.994	0.903	0.929	0.9785	0.9115	0.994	0.988	0.914	0.945	0.926	0.9365	0.8995	0.9815	0.988	0.9235	0.978	0.84	1.003	0.922	1.018	0.964167	0.945833	0.957667	0.951667	0.966167	0.935833	0.939667	0.965333	0.935833
E9Q0J5	Kinesin-like protein KIF21A OS=Mus musculus GN=Kif21a PE=1 SV=2	Kif21a		ENSMUSG00000022629	0.962	0.9365	0.9815	0.9935	1.053	0.9965	0.954	0.987	0.9405	1.0085	1.0065	0.9955	0.9885	1.0325	1.006	0.944	1.0045	0.9785	0.974	1.027	0.945	1.034	1.017	0.9835	0.908	0.967	0.9645	0.942	0.9895	0.9935	0.9835	1.007	0.9375	1.003	0.9125	1.0055	0.96	1.01433	0.9605	1.0035	1.009	0.975667	0.982	1.0115	0.9465
Q80Y09	Pdcd6ip protein OS=Mus musculus GN=Pdcd6ip PE=2 SV=1	Pdcd6ip	18571		0.9795	0.9135	0.978	0.9675	1.0235	1.0005	0.9465	0.9755	0.9135	1.003	0.962	0.96	1.006	1.0325	1.01	0.974	0.98	0.9885	0.9655	1.021	0.937	1.0115	1.0205	0.985	0.957	0.9755	0.972	0.969	1.022	1.015	0.9515	0.9905	0.9915	0.9945	0.962	1.029	0.957	0.997167	0.945167	0.975	1.01617	0.980833	0.9745	1.00567	0.968167
E9QKH0	CLIP-associating protein 1 OS=Mus musculus GN=Clasp1 PE=1 SV=1	Clasp1	76707	ENSMUSG00000064302	0.971	0.9215	0.9655	0.966	1.0025	0.9585	0.9285	0.975	0.9125	1.0155	0.9465	0.934	0.9815	0.9975	0.9915	0.9265	0.957	0.954	0.9255	0.9725	0.931	0.958	0.9555	0.9435	0.9035	0.924	0.9355	0.9355	0.9395	0.9635	0.941	0.9555	0.88	0.953	0.901	0.97	0.952667	0.975667	0.938667	0.965333	0.990167	0.945833	0.943	0.952333	0.921
P05202	Aspartate aminotransferase, mitochondrial OS=Mus musculus GN=Got2 PE=1 SV=1	Got2	14719	ENSMUSG00000031672	0.93	1.0155	0.911	0.9845	0.93	1.016	0.9	0.9245	0.9765	0.8885	0.993	0.9805	0.921	0.941	0.975	0.979	0.861	0.9735	1.0095	0.9105	0.9535	0.9105	0.903	0.955	1.027	0.998	1.022	0.9655	0.905	0.8955	1.013	0.8835	1.091	0.9215	0.995	0.878	0.952167	0.976833	0.933667	0.954	0.945667	0.937833	0.957833	0.922833	1.01567
Q9WU78-3	Isoform 3 of Programmed cell death 6-interacting protein OS=Mus musculus GN=Pdcd6ip	Pdcd6ip	18571	ENSMUSG00000032504	1.052	0.929	1.0165	0.921	1.091	0.937	1.205	1.037	0.9225	1.036	0.92	0.871	1.013	1.077	1.022	0.9195	1.168	0.8795	0.983	1.0655	0.896	1.056	1.03	0.9065	0.907	0.919	0.9935	0.9015	1.0395	1.074	0.9375	1.0135	0.97	1.144	0.94	1.014	0.999167	0.983	1.05483	0.942333	1.03733	0.989	0.9815	0.9975	0.939833
Q6ZWR6-5	Isoform 5 of Nesprin-1 OS=Mus musculus GN=Syne1	Syne1	64009	ENSMUSG00000096054	1.0415	1.086	1.1605	0.813	1.0105	1.0285	1.2735	1.0385	0.8555	0.9395	1.0115	1.0405	1.1065	0.9975	1.057	0.874	1.285	0.8425	1.056	1.1725	0.8615	1.1615	1.164	0.9065	0.9825	1.0455	0.891	0.8915	1.1305	1.197	0.941	1.2315	0.996	1.2365	0.949	1.204	1.096	0.950667	1.05583	0.997167	1.05367	1.0005	1.03	1.07733	0.973
B1AWN6	Sodium channel protein OS=Mus musculus GN=Scn2a1 PE=3 SV=1	Scn2a1	110876	ENSMUSG00000075318	0.9475	1.029	0.9745	0.9105	0.9525	1.0075	1.0015	0.96	0.9235	0.9265	0.9845	0.9715	0.982	1.008	1.021	0.8755	0.926	0.906	1.0015	1.006	0.8815	0.9675	0.988	0.876	1.023	1.026	0.982	0.91	0.993	1.002	0.969	1	0.9655	1.015	0.9275	1.0065	0.983667	0.956833	0.961667	0.960833	1.00367	0.9025	0.963	0.943833	1.01033
O08532-5	Isoform 2E of Voltage-dependent calcium channel subunit alpha-2/delta-1 OS=Mus musculus GN=Cacna2d1	Cacna2d1	12293	ENSMUSG00000040118	1.01	0.985	0.9975	0.9105	0.988	0.9555	0.9525	1.0095	0.998	1.019	0.943	0.9445	0.979	1.0475	1.029	0.8685	0.8935	0.94	0.965	0.9775	0.985	0.9655	0.9615	0.8975	0.9995	1.04	1.021	0.9265	0.9315	0.947	1.012	0.984	1.0365	0.9595	0.9225	0.917	0.9975	0.951333	0.986667	0.968833	1.0185	0.900667	0.975833	0.9415	1.02017
Q3U4U6	T-complex protein 1 subunit gamma OS=Mus musculus GN=Cct3 PE=2 SV=1	Cct3	12462	ENSMUSG00000001416	0.9755	0.9305	0.92	0.964	1.002	0.971	0.948	0.985	0.915	0.972	0.943	0.95	0.9585	1.003	0.9685	0.969	0.994	0.9855	0.9545	0.9625	0.9355	1.014	0.9875	0.974	0.935	0.945	0.972	0.9565	0.973	0.968	0.9455	0.9425	0.935	1.0205	0.9325	0.9635	0.942	0.979	0.949333	0.955	0.976667	0.982833	0.950833	0.991833	0.950667
P18872	Guanine nucleotide-binding protein G(o) subunit alpha OS=Mus musculus GN=Gnao1 PE=1 SV=3	Gnao1	14681	ENSMUSG00000031748	0.9675	0.969	0.944	0.891	0.9865	0.937	0.9445	0.9915	0.943	0.9975	0.9265	0.9045	0.9555	1.022	0.9765	0.8635	0.8985	0.9205	0.9535	0.9305	0.934	0.9215	0.9295	0.8685	0.9815	0.9755	0.9595	0.894	0.9115	0.912	0.969	0.959	0.9305	0.9065	0.89	0.904	0.960167	0.938167	0.959667	0.942833	0.984667	0.894167	0.939333	0.9065	0.972167
Q99J49	Tubb2a protein (Fragment) OS=Mus musculus GN=Tubb2a PE=2 SV=1	Tubb2a	22151		0.895	0.865	0.893	0.862	0.9295	0.873	0.808	0.9875	0.9215	0.9275	0.894	0.914	0.853	0.952	0.94	0.796	0.7445	0.8885	0.841	0.933	0.9005	0.8305	0.909	0.8505	0.881	0.899	0.901	0.8555	0.847	0.812	0.9015	0.954	0.842	0.826	0.851	0.806	0.884333	0.888167	0.905667	0.911833	0.915	0.809667	0.8915	0.863333	0.893667
Q3TY98	Putative uncharacterized protein OS=Mus musculus GN=Atp6v0a1 PE=2 SV=1	Atp6v0a1	11975		0.933	0.868	0.84	0.662	1.009	0.775	1.219	0.896	0.588	0.843	0.925	1.039	1.003	0.98	0.803	0.742	1.184	0.672	0.721	1.013	0.853	0.981	1.168	0.807	0.7	0.865	0.945	0.787	0.834	1.134	0.81	1.036	1.033	1.221	0.726	1.017	0.880333	0.815333	0.901	0.935667	0.928667	0.866	0.862333	0.985333	0.836667
Q9JLM8	Serine/threonine-protein kinase DCLK1 OS=Mus musculus GN=Dclk1 PE=1 SV=1	Dclk1	13175	ENSMUSG00000027797	1.0245	0.956	1.006	0.919	1.0285	0.971	0.9835	1.022	0.9245	1.0605	0.961	0.9475	0.9795	1.054	1.026	0.9125	0.94	0.95	0.9815	0.965	0.9305	0.9765	0.9705	0.9225	0.9175	0.9685	0.946	0.929	0.932	0.976	0.946	1.0085	0.951	0.965	0.9045	0.956	0.9955	0.972833	0.976667	0.989667	1.01983	0.934167	0.959	0.9565	0.944
E9Q175	Unconventional myosin-VI OS=Mus musculus GN=Myo6 PE=4 SV=1	Myo6	17920	ENSMUSG00000033577	0.901	0.8625	0.8925	0.867	0.9625	0.9445	0.8835	0.9145	0.83	0.9765	0.9235	0.9235	0.921	0.955	0.9455	0.9795	1.087	1.0165	0.882	0.9405	0.89	1.0535	1.046	1.007	0.89	0.911	0.8745	1.0475	1.1435	1.1035	0.87	0.928	0.9105	1.1655	1.085	1.141	0.885333	0.924667	0.876	0.941167	0.9405	1.02767	0.904167	1.0355	0.891833
A2AVJ7	Ribosome-binding protein 1 OS=Mus musculus GN=Rrbp1 PE=1 SV=1	Rrbp1	81910	ENSMUSG00000027422	0.878	0.834	0.8635	1.078	1.012	1.0085	0.809	0.8705	0.843	1.0405	1.09	0.9635	0.8935	0.956	0.9235	1.0745	1.0665	1.0695	0.8775	0.9235	0.9295	1.0255	1.0325	1.107	0.836	0.8345	0.8825	1.079	1.159	1.112	0.836	0.8375	0.818	1.0355	1.0415	1.102	0.8585	1.03283	0.840833	1.03133	0.924333	1.07017	0.910167	1.055	0.851
P28663	Beta-soluble NSF attachment protein OS=Mus musculus GN=Napb PE=1 SV=2	Napb	17957	ENSMUSG00000027438	0.9165	1.0035	0.9225	0.9315	0.936	1.0015	0.921	0.9305	0.918	0.907	0.997	0.989	0.9375	0.9675	0.991	0.8825	0.875	0.91	0.985	0.9285	0.91	0.92	0.943	0.902	1.007	1.0155	0.9585	0.9255	0.9305	0.9435	0.9935	0.9345	1.043	0.938	0.9775	0.9205	0.9475	0.956333	0.923167	0.964333	0.965333	0.889167	0.941167	0.921667	0.993667
Q5SSL4	Active breakpoint cluster region-related protein OS=Mus musculus GN=Abr PE=1 SV=1	Abr	109934	ENSMUSG00000017631	0.9535	1.01	0.999	1.007	0.9975	0.964	0.9775	0.957	0.955	0.9625	1.017	0.999	0.977	0.995	1.0555	0.9765	0.954	0.9685	1.0245	1.022	0.957	0.963	0.9925	0.968	0.97	1.028	0.9685	0.995	0.9755	0.956	0.9875	1.0175	0.979	0.9225	0.9285	0.991	0.9875	0.9895	0.963167	0.992833	1.00917	0.966333	1.00117	0.9745	0.988833
Q2PFD7	PH and SEC7 domain-containing protein 3 OS=Mus musculus GN=Psd3 PE=1 SV=2	Psd3	234353		1.02	0.9835	1.001	0.9245	1.0535	0.9345	0.9635	1.0395	0.966	1.1205	0.9625	0.9515	0.9475	1.069	1.069	0.8395	0.9075	0.908	0.968	1.015	0.964	0.9685	0.9565	0.893	0.953	0.986	0.9575	0.8895	0.902	0.944	0.988	1.004	0.9065	0.8865	0.8455	0.9285	1.0015	0.970833	0.989667	1.0115	1.0285	0.885	0.982333	0.939333	0.9655
Q8BMS1	Trifunctional enzyme subunit alpha, mitochondrial OS=Mus musculus GN=Hadha PE=1 SV=1	Hadha	97212	ENSMUSG00000025745	0.9495	0.8775	0.94	0.8855	0.9855	0.958	0.9095	0.9205	0.862	0.975	0.9025	0.8905	0.969	0.9685	0.9465	0.9825	1.069	0.9495	0.8985	1.028	0.8965	1.082	1.0855	0.9415	0.924	0.8885	0.9365	0.97	1.096	1.0895	0.8615	0.9385	0.9485	1.1005	1.0745	1.1575	0.922333	0.943	0.897333	0.922667	0.961333	1.00033	0.941	1.03633	0.916333
E9PWE8	Dihydropyrimidinase-related protein 3 OS=Mus musculus GN=Dpysl3 PE=1 SV=1	Dpysl3	22240	ENSMUSG00000024501	0.9535	1.0135	0.9385	0.96	1.018	1.031	0.9575	0.9905	0.9655	1.0525	1.082	1.048	0.8895	0.946	0.906	0.899	0.913	0.933	0.9955	0.972	0.951	0.9425	0.9525	0.9175	0.916	0.921	0.9105	0.8805	0.8745	0.8785	0.9645	0.8845	0.95	0.924	0.9725	0.917	0.9685	1.003	0.971167	1.06083	0.913833	0.915	0.972833	0.9375	0.915833
P70206	Plexin-A1 OS=Mus musculus GN=Plxna1 PE=1 SV=1	Plxna1	18844	ENSMUSG00000030084	1.0205	0.9755	1.0195	0.881	0.993	0.9305	1.0805	1.035	0.988	0.9605	0.8885	0.9065	0.9835	0.9775	0.9595	0.8875	0.9375	0.93	0.937	1.012	0.9455	0.958	0.946	0.8795	0.9435	0.931	0.955	0.89	0.9635	0.9815	0.9575	1.0375	0.8715	0.989	0.9125	0.965	1.00517	0.934833	1.0345	0.9185	0.9735	0.918333	0.964833	0.927833	0.943167
Q80TH1	Discs, large homolog 3 (Drosophila), isoform CRA_c (Fragment) OS=Mus musculus GN=Dlg3 PE=2 SV=1	Dlg3	53310		1.0145	0.9305	1.042	0.932	0.9955	0.9315	0.9975	1.0135	0.9475	1.003	0.9315	0.9025	0.981	1.035	1.035	0.895	0.953	0.915	0.919	0.9895	0.919	0.9645	0.959	0.9095	0.9035	0.944	0.9535	0.9225	0.9545	0.9785	0.9415	1.0205	0.899	0.9555	0.8645	0.989	0.995667	0.953	0.986167	0.945667	1.017	0.921	0.9425	0.944333	0.933667
Q5FWI9	Adaptor protein complex AP-2, mu1 OS=Mus musculus GN=Ap2m1 PE=2 SV=1	Ap2m1	11773	ENSMUSG00000022841	0.9525	0.9765	0.97	0.929	0.9525	0.959	0.9495	0.9535	0.964	0.95	0.957	0.9475	0.9605	0.975	1.0105	0.8995	0.891	0.9235	0.9785	0.9785	0.933	0.942	0.9535	0.916	0.9775	0.981	0.983	0.929	0.945	0.9745	0.998	0.9905	0.9775	0.945	0.963	0.955	0.966333	0.946833	0.955667	0.9515	0.982	0.904667	0.963333	0.937167	0.9805
P46096	Synaptotagmin-1 OS=Mus musculus GN=Syt1 PE=1 SV=1	Syt1	20979	ENSMUSG00000035864	1.028	0.9615	1.015	0.889	1.0185	0.9405	1.0205	1.0335	0.9265	0.9855	0.9305	0.9215	0.994	1.0195	1.042	0.8485	0.9235	0.9055	0.931	1.007	0.902	0.9685	0.974	0.8695	0.952	0.963	0.97	0.8995	0.9555	1	0.9765	1.0395	0.9475	0.9815	0.905	0.9815	1.0015	0.949333	0.9935	0.945833	1.0185	0.8925	0.946667	0.937333	0.961667
P27773	Protein disulfide-isomerase A3 OS=Mus musculus GN=Pdia3 PE=1 SV=2	Pdia3	14827	ENSMUSG00000027248	0.938	0.8905	0.957	0.979	1.0075	0.9855	0.9545	0.9435	0.866	1.0205	0.988	0.9465	0.9815	0.9965	0.9735	1.0135	1.052	0.9675	0.92	0.973	0.9165	1.0225	1.0375	1.006	0.868	0.8565	0.891	0.9105	1.0465	1.02	0.8825	0.9245	0.896	1.0545	0.9675	1.0295	0.9285	0.990667	0.921333	0.985	0.983833	1.011	0.9365	1.022	0.871833
Q543Y7	Putative uncharacterized protein OS=Mus musculus GN=Pacsin1 PE=2 SV=1	Pacsin1	23969	ENSMUSG00000040276	0.9875	1.0145	0.9395	0.972	0.992	1.004	0.903	0.958	0.9925	1.045	0.9815	1.015	0.982	1.07	1.0755	0.8375	0.825	0.912	0.9835	1.002	0.9455	0.891	0.91	0.864	0.9935	1.001	0.9645	0.8675	0.8385	0.884	1.0205	0.948	0.9645	0.8685	0.847	0.885	0.9805	0.989333	0.951167	1.01383	1.0425	0.858167	0.977	0.888333	0.986333
P11983	T-complex protein 1 subunit alpha OS=Mus musculus GN=Tcp1 PE=1 SV=3	Tcp1	21454	ENSMUSG00000068039	0.945	1.013	0.9475	1.023	0.9615	1.0735	0.927	0.942	0.969	0.947	1.044	1.065	0.992	0.9855	1.0165	1.005	0.9655	1.0055	1.043	1.0065	0.976	0.9985	1.022	1.015	1.034	1.059	1.034	1.009	1.015	1.0085	0.998	0.983	1.009	1.028	1.0055	0.9935	0.9685	1.01933	0.946	1.01867	0.998	0.992	1.0085	1.01183	1.04233
Q8K596	Protein Slc8a2 OS=Mus musculus GN=Slc8a2 PE=2 SV=1	Slc8a2	110891	ENSMUSG00000030376	1.023	1.03	1.0925	0.854	0.9745	0.9245	1.079	1.026	0.989	1.008	0.9135	0.899	1.0065	1.054	1.0585	0.8325	0.935	0.8665	0.966	1.0515	0.968	0.9595	0.9775	0.859	0.995	0.9905	1.0035	0.8565	0.9675	0.9915	0.996	1.0875	0.919	0.9445	0.8845	0.993	1.0485	0.917667	1.03133	0.940167	1.03967	0.878	0.995167	0.932	0.996333
P80315	T-complex protein 1 subunit delta OS=Mus musculus GN=Cct4 PE=1 SV=3	Cct4	12464	ENSMUSG00000007739	0.9615	0.9565	0.8945	1.0005	0.977	1.0165	0.9285	0.9595	0.953	0.95	0.9835	1.0045	0.9375	0.983	0.9725	0.9905	0.9795	0.992	0.989	0.9455	0.9605	1.009	0.981	0.9975	0.978	0.9865	0.987	0.983	0.965	0.967	0.972	0.914	0.9535	1.008	0.962	0.951	0.9375	0.998	0.947	0.979333	0.964333	0.987333	0.965	0.995833	0.983833
A2A5R2	Brefeldin A-inhibited guanine nucleotide-exchange protein 2 OS=Mus musculus GN=Arfgef2 PE=1 SV=1	Arfgef2	99371	ENSMUSG00000074582	0.974	0.9505	0.956	0.977	1.0045	0.99	0.9495	0.9805	0.9485	0.9885	0.9755	0.983	0.968	1.0005	1.0125	0.9695	0.988	0.9875	0.9825	0.9655	0.9705	1.0045	1	0.988	0.9525	0.9575	0.9865	0.963	0.9695	0.9895	0.978	0.959	0.9795	0.9925	0.957	0.9725	0.960167	0.9905	0.9595	0.982333	0.993667	0.981667	0.972833	0.9975	0.9655
Q9QYB8	Beta-adducin OS=Mus musculus GN=Add2 PE=1 SV=4	Add2	11519	ENSMUSG00000030000	1.028	0.99	1.0335	0.937	0.998	0.962	1.05	1.037	0.9545	1.012	0.9595	0.974	0.985	1.0305	1.038	0.8955	0.952	0.9255	0.958	0.992	0.947	0.951	0.943	0.9175	0.9555	1.0045	1.003	0.9145	0.9255	0.936	0.981	1.0255	0.8825	0.9375	0.849	0.931	1.01717	0.965667	1.01383	0.981833	1.01783	0.924333	0.965667	0.937167	0.987667
Q99NE5	Regulating synaptic membrane exocytosis protein 1 OS=Mus musculus GN=Rims1 PE=1 SV=2	Rims1	116837		1.026	0.98	0.9975	0.9205	1.01	0.9315	1.012	1.023	0.968	1.0035	0.9405	0.929	0.9415	1.0405	1.0165	0.8665	0.918	0.925	0.97	0.949	0.934	0.9585	0.9185	0.8785	0.9605	0.98	0.975	0.923	0.918	0.935	0.978	0.9875	0.928	0.9545	0.9015	0.926	1.00117	0.954	1.001	0.957667	0.9995	0.903167	0.951	0.9185	0.971833
P26041	Moesin OS=Mus musculus GN=Msn PE=1 SV=3	Msn	17698	ENSMUSG00000031207	0.8275	0.736	0.817	0.88	0.936	0.9185	0.806	0.827	0.7495	0.966	0.942	0.8765	0.8455	0.8935	0.8485	1.15	1.2145	1.0665	0.836	0.8965	0.8645	1.1495	1.1195	1.1195	0.809	0.783	0.792	1.112	1.277	1.1955	0.791	0.8245	1.008	1.208	1.391	1.2205	0.7935	0.9115	0.794167	0.928167	0.8625	1.14367	0.865667	1.1295	0.794667
E9PV14	Band 4.1-like protein 1 (Fragment) OS=Mus musculus GN=Epb4.1l1 PE=1 SV=1	Epb4.1l1		ENSMUSG00000027624	1.049	0.9465	1.035	0.9355	1.046	0.9	0.9735	0.9685	0.805	1.013	0.911	0.9665	1.0465	1.131	1.111	0.8705	0.9735	0.9195	0.9285	1.094	0.9105	1.064	1.0195	0.858	0.878	0.983	0.9855	0.922	0.946	1.023	0.8445	1.0535	0.828	0.922	0.714	1.001	1.01017	0.9605	0.915667	0.9635	1.09617	0.921167	0.977667	0.9805	0.948833
Q6NY00	Aldolase A, fructose-bisphosphate OS=Mus musculus GN=Aldoa PE=2 SV=1	Aldoa	11674		0.929	0.923	0.9455	0.9245	0.9625	0.9415	0.8975	0.944	0.874	0.9395	0.9305	0.9505	0.944	0.968	0.983	0.9165	0.9355	0.9425	0.9555	0.955	0.9345	0.9615	0.9675	0.931	0.925	0.954	0.926	0.918	0.926	0.9455	0.9435	0.923	0.989	0.9405	0.92	0.919	0.9325	0.942833	0.905167	0.940167	0.965	0.9315	0.948333	0.953333	0.935
E9PYX7	Afadin OS=Mus musculus GN=Mllt4 PE=1 SV=1	Mllt4		ENSMUSG00000068036	0.9405	0.945	0.5835	0.96	0.9625	0.986	0.9795	0.932	0.8885	0.9565	1.0045	0.925	0.568	1.001	0.5635	0.8605	1	0.9055	0.9825	0.609	0.904	1.0065	0.592	0.886	0.935	0.9675	0.921	0.9245	0.591	0.577	0.9285	0.6095	0.9045	1.051	0.8555	0.6255	0.823	0.9695	0.933333	0.962	0.710833	0.922	0.831833	0.828167	0.941167
O08532-4	Isoform 2D of Voltage-dependent calcium channel subunit alpha-2/delta-1 OS=Mus musculus GN=Cacna2d1	Cacna2d1	12293	ENSMUSG00000040118	0.835	0.9855	0.968	0.795	0.896	0.914	0.886	0.861	0.853	0.833	1.037	1.106	0.959	0.79	0.9	0.973	1.14	0.76	0.9785	1.107	0.883	1.087	1.181	0.911	1.0045	0.8865	0.901	0.94	1.058	1.073	1.014	1.058	0.8955	1.102	1.039	1.215	0.9295	0.868333	0.866667	0.992	0.883	0.957667	0.9895	1.05967	0.930667
O08539	Myc box-dependent-interacting protein 1 OS=Mus musculus GN=Bin1 PE=1 SV=1	Bin1	30948	ENSMUSG00000024381	0.944	0.957	0.928	0.952	0.9305	0.954	0.948	0.928	0.894	1.0005	0.993	0.9795	1.0055	1.0095	1.0385	0.9095	0.9165	0.96	0.9775	1.011	0.957	0.9575	0.9905	0.9265	0.948	0.986	0.988	0.9205	0.985	0.9685	0.991	0.9885	0.952	0.9695	0.913	0.941	0.943	0.9455	0.923333	0.991	1.01783	0.928667	0.981833	0.958167	0.974
G3X9G4	Dynamin-2 OS=Mus musculus GN=Dnm2 PE=1 SV=1	Dnm2	13430	ENSMUSG00000033335	0.9665	0.8845	0.946	0.9205	1.0075	0.973	0.9615	0.968	0.855	1.0065	0.927	0.935	0.979	1	0.9475	0.9945	1.0565	0.9795	0.929	1.0005	0.9145	1.0615	1.045	1.001	0.9015	0.923	0.9165	0.9905	1.04	1.038	0.9075	0.967	0.8975	1.052	1.0105	1.0375	0.932333	0.967	0.928167	0.956167	0.9755	1.01017	0.948	1.03583	0.913667
D3Z7P3-2	Isoform 2 of Glutaminase kidney isoform, mitochondrial OS=Mus musculus GN=Gls	Gls	14660	ENSMUSG00000026103	1.002	1.031	1.025	0.91	0.9685	0.927	1.067	0.979	0.9055	1.041	0.9865	0.981	1.0345	0.98	1.035	0.9045	1.1315	0.858	1.05	0.996	0.839	1.0565	1	0.888	0.9615	1.0595	0.9585	0.8905	0.985	0.9965	0.8375	1.1115	0.9775	1.0825	0.9355	1.0305	1.01933	0.935167	0.983833	1.00283	1.0165	0.964667	0.961667	0.9815	0.993167
E9PUA3	IQ motif and SEC7 domain-containing protein 1 OS=Mus musculus GN=Iqsec1 PE=1 SV=1	Iqsec1	232227	ENSMUSG00000034312	1.004	0.9675	0.988	0.9485	1.0055	0.973	1.008	1.011	0.9455	0.994	0.9595	0.9715	0.976	1.0125	1.0305	0.9125	0.9595	0.96	0.9335	0.9705	0.952	0.964	0.9595	0.9345	0.9535	0.996	1.0005	0.945	0.9715	0.9815	0.9885	0.9695	0.9535	0.994	0.9605	0.9725	0.9865	0.975667	0.988167	0.975	1.00633	0.944	0.952	0.952667	0.983333
P16125	L-lactate dehydrogenase B chain OS=Mus musculus GN=Ldhb PE=1 SV=2	Ldhb	16832	ENSMUSG00000030246	0.93	0.8895	0.9075	0.9645	1.0445	1.013	0.895	0.948	0.8425	1.0545	0.9355	0.977	1.041	1.045	1.022	0.9895	1.0225	0.9985	0.943	1.0155	0.97	1.043	1.039	0.9575	0.907	0.9465	0.895	0.889	0.9455	0.9545	0.9195	0.922	0.8585	0.935	0.8295	0.906	0.909	1.00733	0.895167	0.989	1.036	1.0035	0.976167	1.01317	0.916167
Q3UGC8	Propionyl-Coenzyme A carboxylase, alpha polypeptide, isoform CRA_b OS=Mus musculus GN=Pcca PE=2 SV=1	Pcca	110821	ENSMUSG00000041650	0.9845	0.913	0.9635	0.934	0.9855	0.9515	0.991	0.9595	0.92	0.94	0.9255	0.9115	0.954	0.98	0.9635	0.989	1.0075	0.935	0.951	1.0275	0.9415	1.0085	1.014	0.952	0.9405	0.9235	1.0165	0.9605	1.004	1.0105	0.9585	0.9625	0.922	1.0285	0.956	1.0405	0.953667	0.957	0.956833	0.925667	0.965833	0.977167	0.973333	0.9915	0.960167
P80316	T-complex protein 1 subunit epsilon OS=Mus musculus GN=Cct5 PE=1 SV=1	Cct5	12465	ENSMUSG00000022234	0.9725	0.9335	0.9465	0.9605	0.991	0.9955	0.942	0.9775	0.936	0.969	0.9615	0.974	0.979	0.999	0.993	0.9645	0.9825	0.9915	0.9675	0.996	0.9415	0.9965	1.004	0.97	0.94	0.962	0.9695	0.953	0.9715	0.9895	0.946	0.9705	0.9485	1.0115	0.932	0.9805	0.950833	0.982333	0.951833	0.968167	0.990333	0.9795	0.968333	0.990167	0.957167
Q3TJ43	Vacuolar protein sorting-associated protein 35 OS=Mus musculus GN=Vps35 PE=2 SV=1	Vps35	65114		0.9255	0.986	0.9445	0.957	0.952	1.001	0.9445	0.9345	0.942	0.939	1.001	0.986	0.9235	0.944	0.9455	0.977	0.9915	0.9465	0.992	0.936	0.908	0.9925	1.013	0.9945	0.9795	0.9325	0.9465	0.9795	1.0195	1.0355	0.9765	0.9455	0.895	1.036	1.026	1.0095	0.952	0.97	0.940333	0.975333	0.937667	0.971667	0.945333	1	0.952833
A2A5Y6	Microtubule-associated protein OS=Mus musculus GN=Mapt PE=1 SV=1	Mapt	17762	ENSMUSG00000018411	0.9	0.809	0.8485	0.8215	0.946	0.843	0.9495	1.0605	0.879	1.193	1.213	1.101	0.8975	0.9595	0.9155	0.7485	0.818	0.8055	1.0975	1.108	1.05	1.0035	1.087	1.015	0.7775	0.836	0.786	0.777	0.806	0.8365	1.0225	1.182	1.0175	1.0745	0.99	0.9875	0.8525	0.870167	0.963	1.169	0.924167	0.790667	1.08517	1.03517	0.799833
Q8CGY8	UDP-N-acetylglucosamine--peptide N-acetylglucosaminyltransferase 110 kDa subunit OS=Mus musculus GN=Ogt PE=1 SV=2	Ogt	108155	ENSMUSG00000034160	0.989	0.9555	1.0165	0.9405	1.007	0.982	0.9855	1.007	0.9575	1.031	0.953	0.951	0.982	1.028	1.0265	0.915	0.965	0.9445	0.9595	0.9975	0.927	0.975	0.988	0.9425	0.9425	0.965	0.9505	0.9185	0.9635	1.009	0.95	0.997	0.9065	0.9855	0.9245	0.994	0.987	0.9765	0.983333	0.978333	1.01217	0.9415	0.961333	0.9685	0.952667
Q8CGK3	Lon protease homolog, mitochondrial OS=Mus musculus GN=Lonp1 PE=1 SV=2	Lonp1	74142	ENSMUSG00000041168	0.9855	0.955	0.9745	0.951	1.014	0.9955	1.024	0.9675	0.9095	1.002	1.004	0.986	1.0175	1.0035	1.0085	0.9855	1.042	0.919	0.979	1.098	0.8975	1.024	1.032	0.9655	0.9785	0.9565	0.98	0.953	1.0235	1.012	0.929	0.996	0.978	1.05	0.9795	1.1285	0.971667	0.986833	0.967	0.997333	1.00983	0.982167	0.9915	1.00717	0.971667
E9Q7G0	Protein Numa1 OS=Mus musculus GN=Numa1 PE=1 SV=1	Numa1	101706	ENSMUSG00000066306	0.9665	0.8675	0.9505	0.8855	0.9975	0.9615	0.9465	0.985	0.8745	0.9755	0.9355	0.877	0.9285	0.984	0.96	0.927	1.0155	0.9605	0.939	0.9725	0.9375	0.9945	0.99	0.948	0.8615	0.897	0.886	0.9115	0.9915	0.977	0.8755	0.9485	0.7905	0.9735	0.918	1.0215	0.928167	0.948167	0.935333	0.929333	0.9575	0.967667	0.949667	0.9775	0.8815
P40124	Adenylyl cyclase-associated protein 1 OS=Mus musculus GN=Cap1 PE=1 SV=4	Cap1	12331	ENSMUSG00000028656	0.9445	0.9375	0.961	0.964	0.9635	0.9705	0.9295	0.9405	0.9195	0.9615	0.9825	0.963	0.968	1.0105	1.0315	0.98	0.984	1.0005	0.9655	1.0025	0.9425	1.0035	1.0265	0.996	0.936	0.975	0.974	1.001	1.0155	1.029	0.965	0.9695	1.057	1.0155	0.966	1	0.947667	0.966	0.929833	0.969	1.00333	0.988167	0.970167	1.00867	0.961667
Q9QXS6	Drebrin OS=Mus musculus GN=Dbn1 PE=1 SV=4	Dbn1	56320	ENSMUSG00000034675	1.041	0.944	1.0675	0.899	0.9895	0.918	1.0335	1.042	0.9645	1.027	0.94	0.8865	0.999	1.0485	1.0595	0.8485	0.9565	0.8985	0.9315	1.0415	0.911	0.883	0.972	0.873	0.9105	0.953	0.988	0.915	0.969	1.0055	0.9435	1.053	0.9045	0.9775	0.8485	1.011	1.0175	0.9355	1.01333	0.951167	1.03567	0.901167	0.961333	0.909333	0.9505
P27546	Microtubule-associated protein 4 OS=Mus musculus GN=Map4 PE=1 SV=3	Map4	17758	ENSMUSG00000032479	0.9225	0.822	0.885	0.968	0.955	0.8905	0.829	0.88	0.815	1.0495	0.9885	0.9145	0.961	1.0075	1.0185	1.032	0.993	1.047	0.922	0.9785	0.9525	1.0105	1.0415	1.1105	0.795	0.939	0.93	1.083	1.0965	1.0965	0.8755	0.9265	0.9125	0.9425	0.9515	1.0635	0.8765	0.937833	0.841333	0.984167	0.995667	1.024	0.951	1.05417	0.888
Q60875	Rho guanine nucleotide exchange factor 2 OS=Mus musculus GN=Arhgef2 PE=1 SV=4	Arhgef2	16800	ENSMUSG00000028059	1.015	0.9655	1.0605	0.9435	0.9835	0.935	0.9935	1.009	0.9825	1.0475	0.9705	0.9495	0.982	1.0305	1.0675	0.9005	0.9595	0.9535	0.96	0.9935	0.9435	0.9635	0.963	0.927	0.938	0.9895	0.9885	0.941	0.955	0.975	0.96	1.033	0.879	0.958	0.886	0.9675	1.01367	0.954	0.995	0.989167	1.02667	0.937833	0.965667	0.951167	0.972
P62631	Elongation factor 1-alpha 2 OS=Mus musculus GN=Eef1a2 PE=1 SV=1	Eef1a2	13628	ENSMUSG00000016349	0.969	0.947	0.9495	0.9605	1.028	0.9985	0.927	0.968	0.903	1.0615	0.9815	0.979	0.9765	1.028	1.0335	0.964	0.979	0.9585	0.952	0.9745	0.934	0.9945	0.9735	0.96	0.9265	0.9635	0.9225	0.9235	0.973	0.966	0.9345	0.931	0.901	0.9795	0.9255	0.9465	0.955167	0.995667	0.932667	1.00733	1.01267	0.967167	0.9535	0.976	0.9375
Q61548	Clathrin coat assembly protein AP180 OS=Mus musculus GN=Snap91 PE=1 SV=1	Snap91	20616		1.058	0.946	1.0335	0.8765	0.942	0.9025	0.994	1.0185	0.9115	1.0395	0.974	0.9155	1.002	1.057	1.105	0.832	0.8975	0.8795	0.9495	1.021	0.8885	0.9635	0.9465	0.873	0.903	0.942	0.947	0.8825	0.918	0.9745	0.944	1.0265	1.0135	0.9105	0.8965	0.9345	1.0125	0.907	0.974667	0.976333	1.05467	0.869667	0.953	0.927667	0.930667
Q8BWF0	Succinate-semialdehyde dehydrogenase, mitochondrial OS=Mus musculus GN=Aldh5a1 PE=1 SV=1	Aldh5a1	214579	ENSMUSG00000035936	0.9695	0.9755	0.929	0.9265	0.9735	1.01	0.944	0.956	0.926	0.912	0.944	0.9835	0.9635	1.0075	0.988	0.9605	0.9415	0.955	0.999	0.9625	0.925	0.99	0.9885	0.9185	0.9995	0.991	1.032	0.9495	0.9425	0.952	1.015	0.951	0.98	1.0115	0.922	0.9395	0.958	0.97	0.942	0.9465	0.986333	0.952333	0.962167	0.965667	1.0075
Q80U49	Centrosomal protein of 170 kDa protein B OS=Mus musculus GN=Cep170b PE=1 SV=2	Cep170b	217882	ENSMUSG00000072825	1.0105	0.9285	0.978	0.924	1.01	0.9305	0.9465	1.0095	0.904	1.042	0.969	0.9465	1.002	1.0505	1.0205	0.863	0.887	0.8955	0.9135	0.9535	0.8935	0.942	0.9395	0.868	0.8915	0.9455	0.925	0.9085	0.905	0.934	0.893	0.96	0.9165	0.8795	0.8235	0.8955	0.972333	0.954833	0.953333	0.985833	1.02433	0.881833	0.920167	0.9165	0.920667
P80313	T-complex protein 1 subunit eta OS=Mus musculus GN=Cct7 PE=1 SV=1	Cct7	12468	ENSMUSG00000030007	0.9855	0.955	0.953	0.934	0.9815	0.9875	0.958	0.994	0.904	0.957	0.967	0.974	0.982	0.9855	0.983	0.9475	0.994	0.9485	0.976	0.998	0.913	1.002	1.0105	0.9405	0.9515	0.968	0.9355	0.9195	0.978	0.998	0.9225	0.9805	0.9485	0.9995	0.944	0.981	0.9645	0.967667	0.952	0.966	0.9835	0.963333	0.962333	0.984333	0.951667
Q80ZI9	WD repeat domain 1 (Fragment) OS=Mus musculus GN=Wdr1 PE=2 SV=1	Wdr1	22388		0.977	0.957	0.95	0.962	0.975	0.9875	0.9235	0.9765	0.959	0.9595	0.9625	0.959	0.9455	1.0015	0.998	0.954	0.9385	0.9925	0.9955	0.978	0.981	0.9745	0.971	0.984	0.9635	0.9955	0.9865	0.9805	0.952	0.9635	0.9915	0.951	0.959	0.948	0.9315	0.9395	0.961333	0.974833	0.953	0.960333	0.981667	0.961667	0.984833	0.9765	0.981833
P12382	ATP-dependent 6-phosphofructokinase, liver type OS=Mus musculus GN=Pfkl PE=1 SV=4	Pfkl	18641	ENSMUSG00000020277	1.009	0.916	1.009	0.881	0.998	0.8935	0.997	1.007	0.8975	0.9825	0.8975	0.8945	0.9725	1.0215	1.0285	0.8935	0.996	0.9235	0.9345	1.0115	0.9085	0.9845	0.953	0.9125	0.9155	0.9605	0.928	0.898	0.963	0.977	0.9165	1.03	0.975	1.004	0.8915	0.971	0.978	0.924167	0.967167	0.924833	1.0075	0.937667	0.9515	0.95	0.934667
Q8BVE3	V-type proton ATPase subunit H OS=Mus musculus GN=Atp6v1h PE=1 SV=1	Atp6v1h	108664	ENSMUSG00000033793	0.997	0.9985	0.974	0.9455	0.98	0.999	1.0215	1.0145	0.941	0.9385	1.0005	0.984	0.9755	0.9975	1.006	0.909	0.9615	0.93	1.0105	0.997	0.925	0.9915	0.987	0.929	1.0145	1.0285	0.996	0.947	0.959	0.9805	0.9905	1.012	1.108	1.011	0.978	0.9695	0.989833	0.974833	0.992333	0.974333	0.993	0.9335	0.9775	0.969167	1.013
E9QAD8	IQ motif and SEC7 domain-containing protein 2 OS=Mus musculus GN=Iqsec2 PE=1 SV=1	Iqsec2	245666	ENSMUSG00000041115	0.9975	0.947	1.022	0.9175	1.005	0.933	0.989	1.0135	1.0035	1.025	0.948	0.9265	0.9385	1.0255	1.031	0.9085	0.923	0.959	0.946	0.956	0.954	0.954	0.948	0.9235	0.9455	0.9695	1.012	0.948	0.9345	0.959	1.0025	0.979	0.892	0.9475	0.903	0.9645	0.988833	0.951833	1.002	0.9665	0.998333	0.930167	0.952	0.941833	0.975667
F8WGF2	Nitric oxide synthase, brain OS=Mus musculus GN=Nos1 PE=4 SV=1	Nos1	18125	ENSMUSG00000029361	0.937	0.984	1.0135	0.835	0.975	0.98	0.9415	0.9735	0.9555	0.9625	0.9405	0.943	0.8735	0.9725	0.928	0.9205	0.953	0.962	1.0095	0.9865	0.916	0.9725	0.999	0.917	0.9335	0.974	0.8985	0.908	0.987	0.998	0.9395	0.9855	0.9475	0.9795	0.9385	1.039	0.978167	0.93	0.956833	0.948667	0.924667	0.945167	0.970667	0.962833	0.935333
Q9CS84	Neurexin-1 OS=Mus musculus GN=Nrxn1 PE=1 SV=3	Nrxn1	18189	ENSMUSG00000024109	0.9545	0.875	0.9505	0.9035	1.004	0.973	0.915	0.965	0.907	1.0365	0.9645	0.9325	0.966	0.989	1.002	0.9555	1.014	0.9685	0.8895	0.9525	0.8445	1.0055	1.009	0.9575	0.88	0.8875	0.855	1.0065	1.0755	1.0545	0.886	0.9725	0.8305	1.0675	1.0235	1.108	0.926667	0.960167	0.929	0.977833	0.985667	0.979333	0.8955	0.990667	0.874167
Q9JJZ2	Tubulin alpha-8 chain OS=Mus musculus GN=Tuba8 PE=1 SV=1	Tuba8	53857	ENSMUSG00000030137	0.978	0.9725	1.027	0.852	0.8925	0.8985	0.962	0.954	0.8595	0.9165	0.9165	0.8895	0.889	0.963	1.016	0.9125	0.9595	0.943	1.0285	1.03	0.9255	0.9545	0.9325	0.8775	0.983	1.01	0.9705	0.914	1.007	1.042	1.0295	1.024	0.9635	1.073	1.0135	1.033	0.9925	0.881	0.925167	0.9075	0.956	0.938333	0.994667	0.9215	0.987833
Q9CZU6	Citrate synthase, mitochondrial OS=Mus musculus GN=Cs PE=1 SV=1	Cs	12974	ENSMUSG00000005683	0.9	0.974	0.9095	0.9775	0.9145	1.0115	0.8585	0.881	0.9625	0.9175	0.978	0.967	0.935	0.929	0.9815	0.9685	0.858	0.966	0.981	0.906	0.957	0.9105	0.9305	0.949	0.977	0.98	1	0.9615	0.92	0.92	1.0005	0.884	1.0865	0.918	0.9725	0.8965	0.927833	0.967833	0.900667	0.954167	0.9485	0.930833	0.948	0.93	0.985667
Q3TW71	Putative uncharacterized protein OS=Mus musculus GN=Psmd2 PE=2 SV=1	Psmd2	21762		0.9865	0.928	0.9805	0.942	1.0065	0.963	0.9685	0.9985	0.918	1.003	0.9525	0.9475	0.97	1.0085	1.0005	0.953	1.005	0.9765	0.9375	0.981	0.926	1.0135	1.0125	0.9595	0.907	0.9385	0.937	0.959	1.0035	1.0285	0.9335	0.967	0.9285	1.008	0.946	1.007	0.965	0.9705	0.961667	0.967667	0.993	0.978167	0.948167	0.995167	0.9275
Q8K0U4	Heat shock 70 kDa protein 12A OS=Mus musculus GN=Hspa12a PE=1 SV=1	Hspa12a	73442	ENSMUSG00000025092	1.016	1.0065	1.0325	0.9345	1.0025	0.948	0.9765	1.0285	0.974	1.0115	0.9525	0.944	0.9435	0.9535	0.9765	0.901	0.9705	0.9095	0.9375	1.044	0.964	0.962	0.946	0.8485	0.903	1.007	0.947	0.885	0.883	0.9695	0.9885	1.005	0.7885	0.8945	0.8475	0.893	1.01833	0.961667	0.993	0.969333	0.957833	0.927	0.981833	0.918833	0.952333
P68404-2	Isoform Beta-II of Protein kinase C beta type OS=Mus musculus GN=Prkcb	Prkcb	18751	ENSMUSG00000052889	1.002	0.919	0.9815	0.9695	1.023	0.9505	0.97	1.019	0.941	1.0655	0.9435	0.9365	1.0535	1.0805	1.062	0.8735	0.9225	0.922	0.9015	1.021	0.9485	0.943	0.955	0.9095	0.917	0.9515	0.95	0.9125	0.9325	0.9545	0.9575	0.9875	0.814	0.9435	0.8025	0.928	0.9675	0.981	0.976667	0.981833	1.06533	0.906	0.957	0.935833	0.9395
E9Q6R7	Protein Utrn OS=Mus musculus GN=Utrn PE=1 SV=1	Utrn	22288	ENSMUSG00000019820	0.9075	0.8405	0.9015	0.863	1.01	0.907	0.898	0.915	0.8225	0.9565	0.9225	0.8515	0.923	0.975	0.9215	0.9695	1.0335	0.874	0.9395	0.985	0.9495	1.026	1.0055	0.9405	0.8985	0.822	0.8935	0.885	1.046	1.035	0.829	0.91	0.911	0.997	1.0215	1.103	0.883167	0.926667	0.8785	0.910167	0.939833	0.959	0.958	0.990667	0.871333
Q61292	Laminin subunit beta-2 OS=Mus musculus GN=Lamb2 PE=2 SV=2	Lamb2	16779	ENSMUSG00000052911	0.944	0.878	0.877	0.8625	1.0095	0.86	0.9615	0.9385	0.8985	0.9745	0.8975	0.826	0.958	1.0915	0.9555	0.9585	0.9485	0.8435	0.9655	1.0295	0.9995	0.963	0.9605	0.877	1.053	0.8855	1.047	0.82	0.9465	0.9215	0.9085	0.951	0.9645	0.9125	0.9515	1.062	0.899667	0.910667	0.932833	0.899333	1.00167	0.916833	0.998167	0.9335	0.995167
B2RTN5	Glucocorticoid receptor DNA binding factor 1 OS=Mus musculus GN=Arhgap35 PE=2 SV=1	Arhgap35	232906	ENSMUSG00000058230	1.005	0.949	1.0075	0.9325	1.019	0.982	0.995	1.018	0.9165	1.0305	0.961	0.9515	1.0055	1.0345	1.0215	0.909	0.9875	0.9345	0.9655	1.02	0.932	1.0155	1.02	0.932	0.948	0.972	0.9475	0.923	0.9845	1.017	0.945	1.0065	0.929	0.9995	0.9425	1.0095	0.987167	0.977833	0.9765	0.981	1.0205	0.943667	0.9725	0.989167	0.955833
P70175	Disks large homolog 3 OS=Mus musculus GN=Dlg3 PE=1 SV=1	Dlg3	53310	ENSMUSG00000000881	0.9255	0.9885	1.1585	1.0315	1.028	1.0645	0.953	1.084	1.175	1.037	1.0465	1.104	1.1035	1.147	1.1625	0.8505	0.889	0.88	0.9485	0.9945	1.0915	1.03	0.8785	1.0605	1.0625	1.05	1.031	0.999	0.9855	0.983	1.225	1.1945	1.038	1.0285	1.0165	1.1225	1.02417	1.04133	1.07067	1.0625	1.13767	0.873167	1.0115	0.989667	1.04783
Q3U111	Putative uncharacterized protein (Fragment) OS=Mus musculus GN=Rdx PE=2 SV=1	Rdx	19684		0.916	0.8785	0.891	0.991	0.9975	0.9915	0.9035	0.931	0.867	1.011	0.9735	0.967	0.9425	1.0045	0.9535	1.009	1.045	1.0275	0.941	0.981	0.963	1.0735	1.04	1.003	0.907	0.936	0.934	0.983	1.079	1.0245	0.9465	0.917	0.894	1.062	0.984	1.0365	0.895167	0.993333	0.9005	0.983833	0.966833	1.02717	0.961667	1.03883	0.925667
P97807	Fumarate hydratase, mitochondrial OS=Mus musculus GN=Fh PE=1 SV=3	Fh1	14194	ENSMUSG00000026526	1.002	0.9305	0.994	0.925	1.0465	0.9635	0.997	0.986	0.904	1	0.9435	0.939	1.035	1.021	1.032	0.93	0.994	0.9215	0.9285	1.0815	0.9	1.0235	1.013	0.903	0.943	0.9395	0.9605	0.91	0.9975	1.0135	0.9445	0.9965	0.962	1.013	0.901	1.0395	0.9755	0.978333	0.962333	0.960833	1.02933	0.9485	0.97	0.979833	0.947667
P48678	Prelamin-A/C OS=Mus musculus GN=Lmna PE=1 SV=2	Lmna	16905	ENSMUSG00000028063	0.948	0.877	0.8765	0.897	1.052	0.934	0.9345	0.961	0.8955	1.0465	0.9335	0.888	0.956	1.0425	0.969	0.9485	0.979	0.9085	0.9345	1.0145	0.9525	1.0045	0.9895	0.929	0.972	0.8735	0.9605	0.9125	1.0085	0.976	0.8895	0.8875	0.896	0.9405	1.024	1.062	0.9005	0.961	0.930333	0.956	0.989167	0.945333	0.967167	0.974333	0.935333
P26231	Catenin alpha-1 OS=Mus musculus GN=Ctnna1 PE=1 SV=1	Ctnna1	12385	ENSMUSG00000037815	0.906	0.899	0.904	0.84	0.9835	1.0045	0.9105	0.8995	0.7945	0.9565	0.945	0.9565	0.9345	0.981	0.911	0.9595	1.121	0.926	0.9405	1.0075	0.89	1.094	1.1195	0.99	0.953	0.9345	0.853	0.9995	1.151	1.183	0.815	0.924	0.9865	1.1345	1.195	1.229	0.903	0.942667	0.868167	0.952667	0.942167	1.00217	0.946	1.06783	0.9135
A0JNY3	Gephyrin OS=Mus musculus GN=Gphn PE=1 SV=1	Gphn	268566	ENSMUSG00000047454	1	0.9665	0.989	0.9245	0.9505	0.9555	0.9955	1.013	0.961	0.975	0.9535	0.9465	0.9595	1.002	1.019	0.907	0.948	0.944	0.9695	0.9815	0.95	0.9725	0.9725	0.9205	0.9565	0.98	0.9725	0.93	0.964	0.972	0.97	0.9955	0.982	0.9625	0.915	0.9525	0.985167	0.9435	0.989833	0.958333	0.9935	0.933	0.967	0.955167	0.969667
Q3TCI7	L-lactate dehydrogenase OS=Mus musculus GN=Ldha PE=2 SV=1	Ldha	16828		0.9125	0.999	0.938	1	0.9265	1.0215	0.9135	0.8925	0.911	0.9765	1.007	0.9915	0.952	1	1.0325	0.9255	0.907	0.9255	0.975	1.003	0.953	0.9235	0.9855	0.962	0.9595	0.9535	0.9635	0.941	0.918	0.9205	0.9905	0.9005	1.0115	0.9015	0.848	0.9435	0.949833	0.982667	0.905667	0.991667	0.994833	0.919333	0.977	0.957	0.958833
Q8K1X5	EH-domain containing 1 (Fragment) OS=Mus musculus GN=Ehd1 PE=2 SV=1	Ehd1	13660		0.9875	0.9525	1.0145	0.88	0.973	0.9355	1.0185	1.0035	0.9005	0.9605	0.9415	0.9385	0.9555	0.996	0.974	0.911	1.009	0.912	0.975	1.0125	0.915	0.9985	1.002	0.9145	0.9595	0.9575	0.958	0.8935	0.999	1.008	0.955	1.0055	0.9685	1.042	0.9635	1.0185	0.984833	0.9295	0.974167	0.946833	0.975167	0.944	0.9675	0.971667	0.958333
Q3U1J4	DNA damage-binding protein 1 OS=Mus musculus GN=Ddb1 PE=1 SV=2	Ddb1	13194	ENSMUSG00000024740	0.98	0.9305	0.972	0.953	1.018	1.006	0.9635	0.987	0.952	1.03	0.972	0.967	0.9715	1.0275	1.0005	0.9605	0.9945	0.973	0.954	1.018	0.9485	0.989	1.002	0.9685	0.9255	0.959	0.9645	0.9595	0.9855	0.994	0.9565	0.9675	0.9165	0.986	0.9585	1.0265	0.960833	0.992333	0.9675	0.989667	0.999833	0.976	0.9735	0.9865	0.949667
Q80VM5	Dipeptidyl aminopeptidase-like protein 6 OS=Mus musculus GN=Dpp6 PE=2 SV=1	Dpp6	13483	ENSMUSG00000061576	1.106	0.9695	1.0105	0.792	1.0435	0.8995	1.005	1.112	0.9455	1.0635	0.8545	0.862	0.9395	1.022	1.0145	0.7515	0.8765	0.812	0.8675	0.9015	0.85	0.8845	0.8305	0.756	0.971	0.9125	0.847	0.7775	0.806	0.833	0.834	0.946	0.7915	0.8475	0.722	0.811	1.02867	0.911667	1.02083	0.926667	0.992	0.813333	0.873	0.823667	0.910167
A8IP69	14-3-3 protein gamma subtype OS=Mus musculus GN=Ywhag PE=2 SV=1	Ywhag	22628	ENSMUSG00000051391	0.96	0.9225	0.9335	0.973	0.9755	0.9875	0.939	0.984	0.9145	1.005	0.957	0.9525	0.928	1.013	1.0055	0.9205	0.9295	0.949	0.954	0.971	0.9605	0.9835	0.9315	0.9405	0.914	0.95	0.9355	0.9165	0.9185	0.885	0.9525	0.9255	0.9505	0.9235	0.8715	0.8975	0.938667	0.978667	0.945833	0.9715	0.982167	0.933	0.961833	0.951833	0.933167
Q9Z1Z0	General vesicular transport factor p115 OS=Mus musculus GN=Uso1 PE=1 SV=2	Uso1	56041	ENSMUSG00000029407	0.9915	0.924	0.998	0.957	1.0045	0.9885	0.9775	1.003	0.896	1.024	0.979	0.945	1.0105	1.038	1.042	0.9175	1.003	0.931	0.9595	1.006	0.9165	1.0135	1.0265	0.959	0.886	0.945	0.901	0.932	1.0055	1.0285	0.929	0.99	0.922	1.002	0.9575	1.0175	0.971167	0.983333	0.958833	0.982667	1.03017	0.9505	0.960667	0.999667	0.910667
Q9ES97	Reticulon-3 OS=Mus musculus GN=Rtn3 PE=1 SV=2	Rtn3	20168	ENSMUSG00000024758	1.0805	0.951	1.0385	0.896	1.044	0.8905	0.9915	1.0105	0.8705	1.153	0.973	0.9095	1.038	1.124	1.102	0.8685	0.9565	0.8725	0.913	1.0165	0.852	0.9755	0.971	0.879	0.8795	0.9565	0.924	0.8995	0.963	1.02	0.8755	1.028	0.857	0.9315	0.848	0.9915	1.02333	0.9435	0.9575	1.01183	1.088	0.899167	0.927167	0.941833	0.92
Q790I0	Valyl-tRNA synthetase 2, isoform CRA_b OS=Mus musculus GN=Vars PE=3 SV=1	Vars	22321	ENSMUSG00000007029	0.962	0.9145	0.955	0.9325	1.0135	0.956	0.9745	0.979	0.887	1.016	0.966	0.947	0.9565	1.0025	0.9685	0.9505	1.0125	0.945	0.924	0.9965	0.913	1.0075	1.003	0.934	0.9245	0.915	0.909	0.9425	1.0025	0.995	0.927	0.941	0.9155	0.99	0.9605	1.019	0.943833	0.967333	0.946833	0.976333	0.975833	0.969333	0.9445	0.9815	0.916167
Q3THB4	L-lactate dehydrogenase OS=Mus musculus GN=Ldha PE=2 SV=1	Ldha	16828		1.0335	1.044	1.0255	1.0615	1.051	1.0965	1.044	0.9735	0.9265	1.1645	1.074	0.9785	1.0495	1.1775	1.1495	0.962	0.989	0.9935	1.06	1.1255	0.994	1.012	1.0335	0.994	1.0095	1.0255	1.049	1.013	0.955	0.9875	1.0605	0.994	1.1335	1.0025	0.846	1.036	1.03433	1.06967	0.981333	1.07233	1.1255	0.9815	1.05983	1.01317	1.028
F8VQC7	Kinectin OS=Mus musculus GN=Ktn1 PE=4 SV=1	Ktn1	16709	ENSMUSG00000021843	0.9595	0.9085	0.9745	0.941	1.0045	0.9775	0.9355	0.9725	0.8915	1.0155	0.952	0.9075	0.9935	1.0065	1.022	0.9125	0.9985	0.946	0.941	0.9965	0.916	1.019	1.0115	0.9405	0.8885	0.928	0.9245	0.951	1.0185	1.025	0.917	0.9865	0.899	0.9885	0.9345	1.0455	0.9475	0.974333	0.933167	0.958333	1.00733	0.952333	0.951167	0.990333	0.913667
G3X914	Cullin 5 OS=Mus musculus GN=Cul5 PE=3 SV=1	Cul5	75717	ENSMUSG00000032030	0.976	0.932	0.9875	0.926	1.002	0.9755	0.985	0.978	0.9005	1.021	0.953	0.9795	0.999	1.022	1.012	0.9315	1.008	0.927	0.952	1.0665	0.929	1.005	1.0315	0.9405	0.9195	0.936	0.945	0.9235	0.9995	1.019	0.933	1.004	0.9395	1.012	0.9065	1.028	0.965167	0.967833	0.9545	0.9845	1.011	0.9555	0.9825	0.992333	0.9335
Q3UGY8	Brefeldin A-inhibited guanine nucleotide-exchange protein 3 OS=Mus musculus GN=Arfgef3 PE=1 SV=1	Arfgef3	215821	ENSMUSG00000019852	0.9045	0.843	0.8965	1.002	1.0125	1.012	0.882	0.9005	0.8365	1.0145	0.9785	1.0535	0.8615	0.901	0.895	1.1005	1.079	1.0955	0.8335	0.876	0.8485	1.0235	1.03	1.1015	0.8375	0.835	0.856	1.0345	1.054	1.064	0.8525	0.8755	0.835	1.1245	1.055	1.0925	0.881333	1.00883	0.873	1.0155	0.885833	1.09167	0.852667	1.05167	0.842833
B2RQQ7	CDC42 binding protein kinase beta OS=Mus musculus GN=Cdc42bpb PE=2 SV=1	Cdc42bpb	217866		0.963	0.8995	0.9575	0.9265	1.0005	0.954	0.9325	0.9695	0.929	1.0295	0.936	0.931	0.982	1.0175	1.008	0.9025	0.935	0.944	0.935	1.002	0.9585	0.9655	0.9665	0.93	0.9045	0.924	0.945	0.9225	0.9405	0.9595	0.952	0.955	0.909	0.956	0.9075	0.9815	0.94	0.960333	0.943667	0.9655	1.0025	0.927167	0.965167	0.954	0.9245
Q6P5E4	UDP-glucose:glycoprotein glucosyltransferase 1 OS=Mus musculus GN=Uggt1 PE=1 SV=4	Uggt1	320011	ENSMUSG00000037470	0.962	0.8965	0.9835	0.9285	1.012	0.947	0.976	0.963	0.8555	0.9835	0.944	0.8915	0.9785	0.9905	0.992	0.958	1.0615	0.927	0.906	0.989	0.8825	1.0455	1.052	0.9635	0.8835	0.873	0.9185	0.935	1.048	1.067	0.8995	0.9825	0.891	1.061	0.9265	1.0715	0.947333	0.9625	0.9315	0.939667	0.987	0.982167	0.925833	1.02033	0.891667
Q9CQV8	14-3-3 protein beta/alpha OS=Mus musculus GN=Ywhab PE=1 SV=3	Ywhab	54401	ENSMUSG00000018326	0.8355	0.9985	0.831	1.076	0.861	1.027	0.85	0.816	0.961	0.871	1.0315	1.0445	0.869	0.929	0.9825	1.0645	0.8995	0.996	1.0215	0.9735	1.0305	1.0105	1.072	1.1085	1.008	1.018	1.0505	1.0425	1.0615	0.999	1.072	0.844	1.025	1.0435	0.993	0.948	0.888333	0.988	0.875667	0.982333	0.926833	0.986667	1.0085	1.06367	1.0255
E9PWX1	Dipeptidyl aminopeptidase-like protein 6 OS=Mus musculus GN=Dpp6 PE=4 SV=1	Dpp6	13483	ENSMUSG00000061576	1.0345	1.0035	1.064	0.881	1.0025	0.9685	1.033	1.0615	0.9885	0.963	0.922	0.9265	0.98	1.0175	0.9985	0.848	0.9205	0.9035	0.943	1.034	0.9435	0.931	0.958	0.86	0.9905	0.9865	0.95	0.8705	0.942	0.947	0.9695	1.0295	0.952	0.9325	0.873	0.955	1.034	0.950667	1.02767	0.937167	0.998667	0.890667	0.9735	0.916333	0.975667
Q5F2D0	Putative uncharacterized protein OS=Mus musculus GN=Acsl6 PE=2 SV=1	Acsl6	216739	ENSMUSG00000020333	0.957	0.929	0.909	0.9705	1.0285	0.99	0.9365	0.9585	0.9265	1.0175	0.955	0.9665	0.969	1.018	0.9895	0.9705	0.996	0.971	0.928	0.917	0.9435	1	0.9575	0.97	0.9575	0.9665	0.9715	0.9855	0.9665	0.9775	0.9685	0.9275	0.9645	0.985	0.985	0.9775	0.931667	0.996333	0.9405	0.979667	0.992167	0.979167	0.9295	0.975833	0.965167
Q3UA81	Elongation factor 1-alpha OS=Mus musculus GN=Eef1a1 PE=2 SV=1	Eef1a1	13627		0.941	0.887	0.915	0.9295	0.9635	0.9555	0.9155	0.9245	0.8385	0.9845	0.9495	0.931	0.9455	0.985	0.9825	1.026	1.052	0.952	0.9325	0.998	0.9155	1.0445	1.007	0.9955	0.854	0.9095	0.897	0.94	1.045	1.012	0.8735	0.9285	0.883	1.042	0.9345	1.0045	0.914333	0.9495	0.892833	0.955	0.971	1.01	0.948667	1.01567	0.886833
Q4VA93	Protein kinase C OS=Mus musculus GN=Prkca PE=2 SV=1	Prkca	18750	ENSMUSG00000050965	0.951	0.9615	0.966	0.937	0.9135	0.991	0.9045	0.9665	0.982	0.912	0.9535	0.989	0.914	0.963	0.968	0.911	0.848	0.9785	0.9585	0.9545	0.9735	0.8805	0.9145	0.942	0.97	1.0095	1.001	0.962	0.922	0.9455	1.023	0.953	0.901	0.953	0.939	0.9535	0.9595	0.947167	0.951	0.9515	0.948333	0.9125	0.962167	0.912333	0.9935
P61922	4-aminobutyrate aminotransferase, mitochondrial OS=Mus musculus GN=Abat PE=1 SV=1	Abat	268860	ENSMUSG00000057880	0.89	0.968	0.935	0.988	0.9205	1.073	0.874	0.878	0.926	0.8505	0.9605	0.9875	1.0105	0.9145	0.967	0.9755	0.9035	0.9575	1.013	0.944	0.9525	0.946	0.992	0.953	1.013	1.003	0.9845	0.9465	0.9355	0.967	0.986	0.948	1.0295	0.9485	0.986	0.903	0.931	0.993833	0.892667	0.932833	0.964	0.9455	0.969833	0.963667	1.00017
Q91V14	Solute carrier family 12 member 5 OS=Mus musculus GN=Slc12a5 PE=1 SV=2	Slc12a5	57138	ENSMUSG00000017740	1.0035	0.9835	0.996	0.917	1.025	0.9645	0.964	0.986	0.943	1.0315	0.9895	0.97	0.9895	1.031	1.0505	0.909	0.9385	0.914	0.936	0.999	0.911	0.973	0.972	0.9045	0.9435	0.973	0.949	0.9065	0.964	0.995	0.9315	0.9815	0.8465	0.927	0.865	0.9605	0.994333	0.968833	0.964333	0.997	1.02367	0.9205	0.948667	0.949833	0.955167
E9Q8N8	Electrogenic sodium bicarbonate cotransporter 1 OS=Mus musculus GN=Slc4a4 PE=1 SV=1	Slc4a4	54403	ENSMUSG00000060961	0.9675	0.8935	0.9815	0.9455	1.0125	1.0105	0.9355	0.9695	0.876	0.9535	0.8985	0.9125	1.0335	1.022	0.976	0.936	0.99	0.964	0.9085	0.992	0.912	1.0355	1.098	0.9395	0.942	0.9765	0.8785	0.986	1.0295	1.075	0.916	1.011	0.838	1.0595	0.999	1.0425	0.9475	0.9895	0.927	0.9215	1.0105	0.963333	0.9375	1.02433	0.932333
Q9JIF7	Coatomer subunit beta OS=Mus musculus GN=Copb1 PE=1 SV=1	Copb1	70349	ENSMUSG00000030754	0.9825	0.9355	0.984	0.9905	1.0035	1.0025	1.0055	0.99	0.941	1.0265	0.994	0.9785	0.9675	1.0195	0.9845	1.019	1.061	0.994	0.982	1.0025	0.972	1.0545	1.02	1.02	0.94	0.9535	0.979	0.9735	1.022	1.0205	0.9585	0.978	0.9205	1.062	0.9725	1.03	0.967333	0.998833	0.978833	0.999667	0.9905	1.02467	0.9855	1.0315	0.9575
P08249	Malate dehydrogenase, mitochondrial OS=Mus musculus GN=Mdh2 PE=1 SV=3	Mdh2	17448	ENSMUSG00000019179	0.8965	0.992	0.9075	0.969	0.889	1.0015	0.848	0.8825	0.9705	0.868	0.9815	0.9625	0.9315	0.901	0.972	0.956	0.8235	0.965	0.985	0.9065	0.957	0.8735	0.889	0.944	0.991	0.9815	1.005	0.9585	0.883	0.895	1.008	0.8815	1.1075	0.868	0.9695	0.8705	0.932	0.953167	0.900333	0.937333	0.934833	0.914833	0.9495	0.902167	0.9925
O35927	Catenin delta-2 OS=Mus musculus GN=Ctnnd2 PE=1 SV=1	Ctnnd2	18163		1.034	0.9205	0.9885	0.9435	1.0345	0.928	0.9635	1.014	0.948	1.093	0.951	0.918	0.969	1.059	1.041	0.9175	0.928	0.934	0.9315	0.967	0.921	0.9705	0.9595	0.939	0.9025	0.945	0.9685	0.9765	0.9585	0.992	0.954	1.0055	0.931	0.937	0.9205	0.9985	0.981	0.968667	0.975167	0.987333	1.023	0.9265	0.939833	0.956333	0.938667
Q02357-6	Isoform 6 of Ankyrin-1 OS=Mus musculus GN=Ank1	Ank1			1.033	0.9565	1.0145	0.943	1.046	0.9245	1.019	1.023	0.9225	1.036	0.905	0.9315	1.0165	1.024	1.0085	0.8755	0.967	0.939	0.8935	0.9535	0.913	0.9965	0.9725	0.878	0.906	0.9405	0.94	0.8855	0.9255	0.9595	0.926	0.9885	0.912	0.957	0.8575	0.932	1.00133	0.971167	0.988167	0.9575	1.01633	0.927167	0.92	0.949	0.928833
B2RRX2	Serine/threonine-protein phosphatase OS=Mus musculus GN=Ppp3ca PE=2 SV=1	Ppp3ca	19055	ENSMUSG00000028161	1.0365	0.97	1.0225	0.8805	0.9705	0.9155	1.0385	1.0485	0.9345	0.9785	0.9165	0.9165	0.933	1.0175	1.007	0.882	0.9275	0.9225	0.947	0.9985	0.921	0.9225	0.927	0.886	0.953	0.9775	0.975	0.8835	0.908	0.9245	0.948	1.026	0.9	0.945	0.848	0.9335	1.00967	0.922167	1.00717	0.937167	0.985833	0.910667	0.9555	0.911833	0.9685
F8WHL2	Coatomer subunit alpha OS=Mus musculus GN=Copa PE=1 SV=1	Copa	12847	ENSMUSG00000026553	0.9725	0.9125	0.943	0.94	1.014	0.978	0.932	0.9895	0.9085	1.0265	0.9705	0.9495	0.938	1.0095	0.9685	0.9645	1.009	0.9605	0.9445	0.9555	0.9335	1.0215	0.9865	0.9705	0.922	0.913	0.9235	0.946	0.991	0.9955	0.9185	0.9115	0.8925	1.0015	0.971	1.011	0.942667	0.977333	0.943333	0.982167	0.972	0.978	0.9445	0.992833	0.9195
E9Q1G8	Septin-7 OS=Mus musculus GN=Sept7 PE=1 SV=2	Sept7	235072	ENSMUSG00000001833	0.9645	0.9755	0.946	0.973	1.026	1.0285	0.9665	0.947	0.9305	1.0725	0.998	0.9765	1.0315	1.071	1.054	0.94	0.973	0.971	0.9955	1.001	0.9645	1.0095	1.021	0.9535	0.993	1.0015	0.988	0.9515	1.004	1.0075	0.9955	0.98	0.988	0.9895	0.95	0.9715	0.962	1.00917	0.948	1.01567	1.05217	0.961333	0.987	0.994667	0.994167
Q8BFR5	Elongation factor Tu, mitochondrial OS=Mus musculus GN=Tufm PE=1 SV=1	Tufm	233870	ENSMUSG00000073838	0.9975	0.933	1	0.9625	1.0235	0.9865	0.99	0.9755	0.891	1.0155	0.9655	0.931	1.06	1.027	1.0585	0.92	0.9705	0.929	0.943	1.0475	0.8905	1.0055	1.0015	0.9105	0.932	0.962	0.9725	0.9255	0.985	0.986	0.9275	0.9995	0.9965	0.992	0.888	1.013	0.976833	0.990833	0.952167	0.970667	1.0485	0.939833	0.960333	0.9725	0.9555
E9Q3M9	Protein 2010300C02Rik OS=Mus musculus GN=2010300C02Rik PE=1 SV=1	2010300C02Rik	72097	ENSMUSG00000026090	1.054	0.924	1.078	0.914	0.9935	0.881	0.9375	1.0065	0.9235	0.9895	0.9165	0.9075	0.9805	1.0425	1.098	0.8655	0.9295	0.9005	0.9225	0.9485	0.908	0.951	0.923	0.908	0.8775	0.9425	0.967	0.927	0.8865	0.957	0.9535	1.0315	0.877	0.901	0.8065	0.9395	1.01867	0.9295	0.955833	0.937833	1.04033	0.8985	0.926333	0.927333	0.929
Q6P1B9	Bin1 protein OS=Mus musculus GN=Bin1 PE=1 SV=1	Bin1	30948	ENSMUSG00000024381	0.9115	0.7615	0.834	0.8545	0.9315	0.8155	0.822	0.959	0.783	1.0045	0.8405	0.8855	1.076	0.912	0.9615	0.9555	0.9945	1.0195	0.896	1.167	0.9075	0.9965	1.0435	0.911	0.9105	0.928	0.904	0.88	1.1325	0.971	0.915	1.033	0.8085	0.999	0.8655	1.005	0.835667	0.867167	0.854667	0.910167	0.983167	0.989833	0.990167	0.983667	0.914167
Q62420	Endophilin-A1 OS=Mus musculus GN=Sh3gl2 PE=1 SV=2	Sh3gl2	20404	ENSMUSG00000028488	1.0355	0.9955	1.0165	0.957	1.0425	0.972	1.0165	1.009	0.904	0.9795	0.969	0.9495	1.0365	1.062	1.084	0.8925	0.958	0.9145	0.9705	1.017	0.917	1.003	0.9825	0.8995	0.992	1.03	1.0145	0.9495	0.95	0.969	0.968	1.0305	1.083	0.9655	0.8635	0.947	1.01583	0.9905	0.9765	0.966	1.06083	0.921667	0.968167	0.961667	1.01217
P18872-2	Isoform Alpha-2 of Guanine nucleotide-binding protein G(o) subunit alpha OS=Mus musculus GN=Gnao1	Gnao1	14681		0.5815	1.075	0.6925	1.118	0.596	1.156	0.5515	0.572	1.146	0.6175	1.106	1.1775	0.7085	0.6455	0.7485	1.231	0.6705	1.223	1.1125	0.761	1.198	0.672	0.8345	1.261	1.202	1.2	1.2755	1.2815	0.899	0.8335	1.249	0.726	1.089	0.7205	1.3265	0.8475	0.783	0.956667	0.7565	0.967	0.700833	1.0415	1.02383	0.9225	1.22583
Q6R891	Neurabin-2 OS=Mus musculus GN=Ppp1r9b PE=1 SV=1	Ppp1r9b	217124	ENSMUSG00000038976	1.0605	0.9475	1.0105	0.9035	1.025	0.931	1.0225	1.056	0.9145	0.911	0.9425	0.923	0.9525	1.0105	1.0055	0.8525	0.9155	0.901	0.9355	0.9885	0.87	1.001	0.9635	0.896	0.937	0.949	0.9605	0.953	0.941	0.996	0.945	1.0305	1.003	0.969	0.878	0.9985	1.00617	0.953167	0.997667	0.9255	0.9895	0.889667	0.931333	0.9535	0.948833
Q3TU85	Heat shock protein 1B OS=Mus musculus GN=Hspa1b PE=2 SV=1	Hspa1b	193740;15511	ENSMUSG00000091971	1.031	0.8625	1.1235	0.965	0.97	0.9355	1.0665	1.0725	0.888	0.977	0.932	0.8975	0.9895	1.0775	1.0315	0.8885	1.021	0.8885	0.9805	1.0695	0.9395	0.995	1.024	0.886	0.984	0.918	0.924	0.9715	1	1.068	0.9585	1.04	1.0235	1.02	1.0435	1.093	1.00567	0.956833	1.009	0.9355	1.03283	0.932667	0.9965	0.968333	0.942
Q6NZJ6	Eukaryotic translation initiation factor 4 gamma 1 OS=Mus musculus GN=Eif4g1 PE=1 SV=1	Eif4g1	208643	ENSMUSG00000045983	0.984	0.9065	0.971	0.9455	0.992	0.9525	0.9565	0.9865	0.9095	1.028	0.9595	0.9445	0.9495	1.0145	0.9855	0.916	0.973	0.934	0.9275	0.961	0.91	0.998	0.944	0.932	0.9005	0.9065	0.9055	0.941	0.9465	0.9645	0.907	0.9375	0.902	0.9535	0.908	0.969	0.953833	0.963333	0.950833	0.977333	0.983167	0.941	0.932833	0.958	0.904167
Q3UHD9	Arf-GAP with GTPase, ANK repeat and PH domain-containing protein 2 OS=Mus musculus GN=Agap2 PE=2 SV=1	Agap2	216439;105242480	ENSMUSG00000025422	1.0275	0.9665	1.08	0.933	0.98	0.957	1.0195	1.0175	1.0505	1.086	0.9455	0.94	1.005	1.0575	1.0605	0.8895	0.943	0.924	0.9565	0.9615	0.97	0.9325	0.9205	0.9075	0.9575	0.965	0.982	0.925	0.909	0.9385	0.981	1.0095	0.903	0.941	0.914	0.9335	1.02467	0.956667	1.02917	0.9905	1.041	0.918833	0.962667	0.920167	0.968167
B2RXX8	Cdc42bpa protein OS=Mus musculus GN=Cdc42bpa PE=2 SV=1	Cdc42bpa	226751		0.9755	0.9375	1.004	0.958	1.0095	0.9905	0.979	0.969	0.891	0.991	0.968	0.9905	1.0545	1.022	1.0285	0.939	1.0275	0.9595	0.958	1.0325	0.943	1.0425	1.0405	0.967	0.958	0.9885	0.96	0.9675	1.061	1.064	0.9375	1.062	0.9135	1.076	0.9725	1.057	0.972333	0.986	0.946333	0.983167	1.035	0.975333	0.977833	1.01667	0.968833
Q5DTM9	MKIAA4112 protein (Fragment) OS=Mus musculus GN=Ppfia2 PE=2 SV=1	Ppfia2	327814		1.0215	0.9395	1.046	0.8995	0.9735	0.9195	1.015	1.0245	0.9395	0.9745	0.9225	0.9025	0.9735	1.0115	1.043	0.86	0.9425	0.908	0.952	0.998	0.906	0.964	0.9745	0.88	0.911	0.9645	0.97	0.924	0.964	1.002	0.951	1.0495	0.931	0.977	0.9075	0.993	1.00233	0.930833	0.993	0.933167	1.00933	0.9035	0.952	0.9395	0.9485
P14733	Lamin-B1 OS=Mus musculus GN=Lmnb1 PE=1 SV=3	Lmnb1	16906	ENSMUSG00000024590	0.9895	0.9245	0.9575	0.9615	1.0775	1.022	0.979	1.004	0.946	1.0775	0.979	0.9495	0.963	1.0145	0.9915	0.933	0.9915	0.936	0.93	1.02	0.9445	0.9945	1.0035	0.928	0.896	0.877	0.954	0.907	1.014	0.995	0.8845	0.928	0.806	0.9735	0.908	1.0545	0.957167	1.02033	0.976333	1.002	0.989667	0.9535	0.964833	0.975333	0.909
Q9CPY7	Cytosol aminopeptidase OS=Mus musculus GN=Lap3 PE=1 SV=3	Lap3	66988	ENSMUSG00000039682	0.846	0.874	0.835	0.9085	0.9235	0.9675	0.8085	0.858	0.8375	0.9215	0.9425	0.979	0.9045	0.9315	0.9025	1.0555	1.1005	1.0755	0.907	0.9195	0.9075	1.061	1.0545	1.0725	0.9165	0.9285	0.887	1.045	1.1245	1.04	0.895	0.879	0.906	1.093	1.0105	1.0355	0.851667	0.933167	0.834667	0.947667	0.912833	1.07717	0.911333	1.06267	0.910667
Q80TT4	MKIAA0719 protein (Fragment) OS=Mus musculus GN=Tomm70a PE=2 SV=1	Tomm70a	28185		0.9455	1.023	0.9375	0.9945	0.948	1.0325	0.9165	0.956	1.0055	0.9205	1.0155	0.994	0.943	0.969	0.9825	0.908	0.868	0.9605	1.0015	0.96	0.9485	0.929	0.938	0.945	1.0225	1	1.035	0.989	0.946	0.9515	1.0435	0.9355	1.055	0.9255	1.001	0.967	0.968667	0.991667	0.959333	0.976667	0.964833	0.912167	0.97	0.937333	1.01917
Q69ZD1	MKIAA1699 protein (Fragment) OS=Mus musculus GN=Exoc4 PE=2 SV=1	Exoc4	20336		0.994	0.9785	0.9875	0.913	0.985	0.985	1.0095	1.039	0.9725	0.9885	0.9775	0.9805	0.9555	0.9895	0.9815	0.907	0.978	0.916	0.975	0.986	0.9215	0.9885	0.9685	0.9105	0.9885	0.9895	0.9275	0.9275	0.976	0.9775	0.9465	0.98	0.93	0.995	0.966	0.969	0.986667	0.961	1.007	0.982167	0.9755	0.933667	0.960833	0.955833	0.9685
G3UYW1	WD repeat and FYVE domain-containing protein 3 OS=Mus musculus GN=Wdfy3 PE=1 SV=1	Wdfy3	72145	ENSMUSG00000043940	0.9875	0.933	0.978	0.925	1.0055	0.973	0.967	1.005	0.906	0.993	0.9485	0.9485	0.958	1	0.9785	0.9265	0.99	0.956	0.94	0.958	0.9085	0.992	0.9895	0.941	0.9315	0.939	0.923	0.939	0.991	1.0165	0.941	0.991	0.9415	1.002	0.9715	1.011	0.966167	0.967833	0.959333	0.963333	0.978833	0.9575	0.9355	0.974167	0.931167
Q3UCC6	Putative uncharacterized protein (Fragment) OS=Mus musculus GN=Sucla2 PE=2 SV=1	Sucla2	20916		0.9585	0.9415	0.9445	0.9095	0.952	0.966	0.91	0.9495	0.907	0.878	0.9285	0.9165	0.9745	0.947	0.978	0.9045	0.8865	0.918	0.9525	0.9805	0.8825	0.935	0.944	0.8905	0.9685	0.9415	0.952	0.9085	0.912	0.9445	0.9505	0.9295	1.0385	0.9325	0.934	0.9485	0.948167	0.9425	0.922167	0.907667	0.9665	0.903	0.9385	0.923167	0.954
Q8JZQ2	AFG3-like protein 2 OS=Mus musculus GN=Afg3l2 PE=1 SV=1	Afg3l2	69597	ENSMUSG00000024527	0.9945	0.9735	0.9745	0.9785	1.0305	1	0.976	0.987	0.942	0.9955	0.9925	0.954	0.997	1.012	1.02	0.9065	0.9515	0.925	0.9485	0.974	0.916	0.9675	0.969	0.914	0.9595	0.9515	0.996	0.9345	0.9635	0.9915	0.975	0.961	1.0285	0.9645	0.9395	0.98	0.980833	1.003	0.968333	0.980667	1.00967	0.927667	0.946167	0.950167	0.969
G5E866	Splicing factor 3B subunit 1 OS=Mus musculus GN=Sf3b1 PE=1 SV=1	Sf3b1	81898	ENSMUSG00000025982	0.977	0.927	0.971	0.906	1.011	0.9725	0.9655	0.983	0.9125	1.0165	0.954	0.9615	0.962	1.014	1.003	0.9155	1.012	0.9185	0.9295	0.971	0.9255	1.0285	1.004	0.923	0.9255	0.93	0.9375	0.9125	0.9975	0.9965	0.923	0.966	0.848	0.9975	0.916	1.021	0.958333	0.963167	0.953667	0.977333	0.993	0.948667	0.942	0.985167	0.931
Q9JM52	Misshapen-like kinase 1 OS=Mus musculus GN=Mink1 PE=1 SV=3	Mink1	50932	ENSMUSG00000020827	1.1305	0.8645	0.943	1.0265	0.9205	0.8475	0.8995	1.1175	0.876	1.1725	1.089	1.069	1.0825	1.1555	0.9455	0.7885	1.026	0.8325	0.8595	0.8975	1.0465	0.8895	0.871	1.013	0.866	0.8995	0.8785	0.8415	1.0205	1.083	0.8695	1.1355	0.841	1.0285	0.831	0.9085	0.979333	0.9315	0.964333	1.11017	1.06117	0.882333	0.9345	0.9245	0.881333
Q6PDI5	Proteasome-associated protein ECM29 homolog OS=Mus musculus GN=Ecm29 PE=1 SV=3	AI314180	230249	ENSMUSG00000050812	0.9645	0.9285	1.0345	0.91	0.999	0.9605	0.956	0.9855	0.921	1.003	0.9515	0.958	0.989	1.0055	0.991	0.9355	1.015	0.931	0.945	1.011	0.9315	1.0275	1.026	0.942	0.9215	0.9235	0.902	0.9255	1.0185	1.0415	0.9235	1.01	0.9275	1.0145	0.967	1.007	0.975833	0.9565	0.954167	0.970833	0.995167	0.9605	0.9625	0.9985	0.915667
A7E1Z5	Electrogenic Na-bicarbonate cotransporter splice variant NBCe1-E OS=Mus musculus GN=Slc4a4 PE=1 SV=1	Slc4a4	54403	ENSMUSG00000060961	1.103	0.919	1.1	0.9055	1.178	1.003	1.19	1.09	0.8315	1.109	1.084	1.033	1.2185	1.176	1.0295	0.9205	1.294	0.967	1.047	1.0495	0.936	1.169	1.2285	0.9925	1.068	1.064	0.983	0.942	1.296	1.2375	0.8805	1.316	0.997	1.324	1.019	1.4375	1.04067	1.02883	1.03717	1.07533	1.14133	1.0605	1.01083	1.13	1.03833
O54991	Contactin-associated protein 1 OS=Mus musculus GN=Cntnap1 PE=2 SV=2	Cntnap1	53321	ENSMUSG00000017167	0.9835	0.962	0.9915	0.8935	0.955	0.909	0.989	0.9805	0.911	0.921	0.906	0.9265	0.9665	0.9515	0.938	0.918	0.978	0.9625	0.9535	1.006	0.9265	0.9765	0.976	0.9345	0.967	1.0145	0.989	0.938	1.0145	1.0105	1.005	1.041	0.8685	1.0165	0.954	1.001	0.979	0.919167	0.960167	0.917833	0.952	0.952833	0.962	0.962333	0.990167
Q545N7	Creatine kinase, mitochondrial 1, ubiquitous, isoform CRA_a OS=Mus musculus GN=Ckmt1 PE=2 SV=1	Ckmt1	12716	ENSMUSG00000000308	0.9275	0.996	0.961	0.965	0.933	0.908	0.9795	0.931	0.9155	0.8975	0.9415	0.9395	0.92	0.9165	0.926	0.9245	0.9345	0.932	0.9285	0.8635	0.904	0.947	0.9655	0.9075	0.928	0.9325	0.9535	0.915	0.9295	0.8975	1.0025	0.91	0.913	0.968	0.8935	0.863	0.9615	0.935333	0.942	0.926167	0.920833	0.930333	0.898667	0.94	0.938
Q8CJ40	Rootletin OS=Mus musculus GN=Crocc PE=1 SV=2	Crocc	230872	ENSMUSG00000040860	1.063	0.9305	1.036	0.752	0.8805	1.01	1.049	1.069	0.9405	0.77	0.9555	0.9265	1.003	0.863	0.8315	0.9815	1.07	0.972	0.7875	1.0805	0.9925	0.865	1.0615	0.9775	0.7705	0.966	0.963	0.942	1.03	1.043	0.7585	1.0355	0.821	1.023	0.7735	0.892	1.00983	0.880833	1.0195	0.884	0.899167	1.00783	0.9535	0.968	0.899833
E9Q1V9	Calcium/calmodulin-dependent protein kinase type II subunit delta OS=Mus musculus GN=Camk2d PE=1 SV=1	Camk2d	108058	ENSMUSG00000053819	0.98	0.966	0.903	0.9765	1.1415	1.0415	0.9075	0.9825	0.955	1.2355	0.957	0.9085	1.114	1.3445	1.142	0.8615	0.966	0.9215	0.947	0.9435	0.9135	1.0255	1.0265	0.882	0.9225	0.9135	0.929	0.9015	0.969	0.9405	0.9605	0.9195	0.918	0.89	0.895	0.9705	0.949667	1.05317	0.948333	1.03367	1.20017	0.916333	0.934667	0.978	0.921667
Q3TW51	Putative uncharacterized protein OS=Mus musculus GN=Snd1 PE=2 SV=1	Snd1	56463		0.9435	0.942	0.9695	0.9815	0.9585	0.9915	0.913	0.949	0.9665	0.9805	0.996	0.9865	0.951	0.9565	0.9755	0.976	0.9545	0.993	0.937	0.95	0.95	0.9765	1.0045	1.0015	0.9485	0.9565	0.98	1.0045	1.019	1.019	0.9475	0.957	0.906	0.998	1.017	1.0165	0.951667	0.977167	0.942833	0.987667	0.961	0.9745	0.945667	0.994167	0.961667
G3X9J4	Protein 2310035C23Rik OS=Mus musculus GN=2310035C23Rik PE=1 SV=1	2310035C23Rik	227446	ENSMUSG00000026319	0.9625	0.947	0.9975	0.932	0.944	0.978	0.931	0.9385	0.933	0.9545	0.9705	0.963	0.987	0.969	1.0225	0.89	0.9135	0.9235	0.9465	1.022	0.923	0.94	1.0005	0.926	0.918	0.967	0.937	0.9285	0.959	0.9825	0.941	0.9905	0.957	0.9495	0.917	0.9975	0.969	0.951333	0.934167	0.962667	0.992833	0.909	0.963833	0.9555	0.940667
Q6ZQ77	MKIAA0655 protein (Fragment) OS=Mus musculus GN=Hip1r PE=2 SV=1	Hip1r	29816		0.9765	0.9295	0.9535	0.898	1.0105	0.963	0.9375	0.993	0.873	1.0825	0.975	0.9575	1.02	1.0425	1.044	0.8695	0.973	0.8795	0.932	0.979	0.9115	1.0205	0.9555	0.885	0.874	0.977	0.89	0.8935	0.937	0.9565	0.9265	0.99	0.937	0.9335	0.8775	0.985	0.953167	0.957167	0.9345	1.005	1.0355	0.907333	0.940833	0.953667	0.913667
Q8VD37-6	Isoform 6 of SH3-containing GRB2-like protein 3-interacting protein 1 OS=Mus musculus GN=Sgip1	Sgip1	73094		1.0255	1.02	1.046	0.9375	1.011	0.9635	1.0305	1.014	0.9715	1.052	0.978	0.965	1.0285	1.064	1.0465	0.8805	0.9695	0.9265	1.0025	1.031	0.942	0.983	1.0035	0.905	0.9615	1.011	0.988	0.9275	0.9675	1.0215	1.003	1.0695	0.975	0.982	0.98	1.011	1.0305	0.970667	1.00533	0.998333	1.04633	0.9255	0.991833	0.963833	0.986833
Q69ZN0	MKIAA1258 protein (Fragment) OS=Mus musculus GN=Gda PE=2 SV=1	Gda	14544		0.948	0.9765	0.946	0.964	0.994	1.0325	0.9435	0.9965	0.9515	1.0345	1.0035	1.006	0.991	1.0865	1.017	0.906	0.985	0.9085	0.9895	1.003	0.9405	0.974	1.0045	0.9095	0.973	0.988	0.9605	0.935	0.927	0.979	0.967	1.015	0.936	0.9415	0.8645	0.9785	0.956833	0.996833	0.963833	1.01467	1.0315	0.933167	0.977667	0.962667	0.973833
Q3TXS7	26S proteasome non-ATPase regulatory subunit 1 OS=Mus musculus GN=Psmd1 PE=1 SV=1	Psmd1	70247	ENSMUSG00000026229	1.0135	0.9535	0.974	0.9555	1.019	0.967	0.9825	1.02	0.921	1.0325	0.939	0.943	0.977	1.028	1.0145	0.9655	1.011	0.983	0.943	0.9775	0.936	1.026	0.9995	0.971	0.915	0.946	0.957	0.982	0.9975	1.013	0.9405	0.969	0.9325	1.0225	0.9585	1.003	0.980333	0.9805	0.9745	0.9715	1.0065	0.9865	0.952167	0.998833	0.939333
Q91WD5	NADH dehydrogenase [ubiquinone] iron-sulfur protein 2, mitochondrial OS=Mus musculus GN=Ndufs2 PE=1 SV=1	Ndufs2	226646	ENSMUSG00000013593	0.9365	0.927	0.9815	0.98	0.9515	0.984	0.9375	0.9405	0.9375	0.9425	0.945	0.9315	1.0215	0.9965	1.0295	0.965	0.949	0.9605	0.9585	1.012	0.9675	0.978	1.0065	0.965	1.004	0.994	1.019	0.9545	0.9875	0.987	1.029	0.993	0.9845	0.9855	0.9425	1.002	0.948333	0.971833	0.9385	0.939667	1.01583	0.958167	0.979333	0.983167	1.00567
Q5DTG0	ATPase, aminophospholipid transporter (APLT), class I, type 8A, member 1, isoform CRA_b (Fragment) OS=Mus musculus GN=Atp8a1 PE=2 SV=1	Atp8a1	11980		0.9995	0.9615	1.007	0.91	0.99	0.9565	0.992	1.027	0.9625	0.9795	0.92	0.9155	0.98	1.0375	1.03	0.8805	0.952	0.9385	0.9465	0.981	0.9045	0.9755	0.961	0.9065	0.987	0.985	0.9705	0.9605	0.981	1.0035	0.9685	1.0145	1.0765	1.0085	1.055	1.019	0.989333	0.952167	0.993833	0.938333	1.01583	0.923667	0.944	0.947667	0.980833
E9QM90	Protein 2310035C23Rik OS=Mus musculus GN=2310035C23Rik PE=1 SV=1	2310035C23Rik	227446	ENSMUSG00000026319	1.034	0.901	0.9715	0.976	1.064	0.919	0.9075	1.001	0.911	1.023	0.924	0.938	1.0235	1.073	1.048	0.9565	1.0005	0.977	0.894	1.018	0.8865	1.057	0.9405	0.942	0.837	0.914	0.897	0.969	1.0175	1.008	0.841	0.98	0.897	0.9755	0.879	0.9905	0.968833	0.986333	0.939833	0.961667	1.04817	0.978	0.932833	0.979833	0.882667
Q91VA7	Isocitrate dehydrogenase 3 (NAD+) beta OS=Mus musculus GN=Idh3b PE=2 SV=1	Idh3b	170718	ENSMUSG00000027406	1.0035	0.9515	0.9695	0.924	0.987	0.957	0.95	0.987	0.9135	0.9485	0.944	0.9425	0.9765	0.971	1.012	0.8985	0.9225	0.9095	0.925	0.9495	0.888	0.9565	0.9375	0.881	0.9515	0.9345	0.946	0.906	0.9145	0.9535	0.9335	0.941	1.0155	0.9515	0.929	0.926	0.974833	0.956	0.950167	0.945	0.9865	0.910167	0.920833	0.925	0.944
D4AFX7	Receptor mediated endocytosis-8 OS=Mus musculus GN=Dnajc13 PE=2 SV=1	Dnajc13	235567	ENSMUSG00000032560	1.004	0.9065	1.0245	0.899	1.013	0.938	1.045	1.0045	0.8925	1.005	0.92	0.909	1.024	1.0225	1.016	0.912	1.0825	0.9225	0.922	1.024	0.901	1.0445	1.053	0.9175	0.9075	0.9125	0.9205	0.9295	1.0345	1.064	0.928	1.049	0.9305	1.0835	0.948	1.0725	0.978333	0.95	0.980667	0.944667	1.02083	0.972333	0.949	1.005	0.9135
P11983-2	Isoform 2 of T-complex protein 1 subunit alpha OS=Mus musculus GN=Tcp1	Tcp1	21454	ENSMUSG00000068039	1.046	0.9045	1.028	0.88	1.035	0.971	1.0945	1.039	0.843	0.994	0.933	0.95	1.045	1.043	1.047	0.888	1.2215	0.937	0.937	1.083	0.877	1.1445	1.108	0.869	0.941	0.9505	0.923	0.895	1.0735	1.1355	0.937	1.096	0.9175	1.2325	0.921	1.1065	0.992833	0.962	0.992167	0.959	1.045	1.0155	0.965667	1.0405	0.938167
Q5SWZ5	Myosin phosphatase Rho-interacting protein OS=Mus musculus GN=Mprip PE=1 SV=1	Mprip	26936	ENSMUSG00000005417	0.997	0.904	0.9755	0.8975	1.0265	0.9305	0.985	1.003	0.8605	1.0035	0.9335	0.889	1.012	1.0235	1.027	0.8805	0.9975	0.8895	0.9215	0.978	0.9135	1.0005	0.97	0.8915	0.891	0.9315	0.9295	0.883	0.961	0.9795	0.8915	0.979	0.921	0.9865	0.887	0.9755	0.958833	0.9515	0.9495	0.942	1.02083	0.9225	0.937667	0.954	0.917333
A2AEW8	GRIP1-associated protein 1 OS=Mus musculus GN=Gripap1 PE=1 SV=1	Gripap1	54645	ENSMUSG00000031153	1.011	0.9185	1.003	0.913	1.0175	0.9255	0.9975	1.0225	0.894	1.0565	0.9355	0.914	1.007	1.046	1.032	0.881	0.978	0.9125	0.932	0.999	0.9255	0.995	0.9985	0.906	0.8785	0.9305	0.922	0.9055	0.9625	0.989	0.9185	0.9925	0.886	0.986	0.871	0.9875	0.9775	0.952	0.971333	0.968667	1.02833	0.923833	0.952167	0.9665	0.910333
Q3TI05	Chaperonin containing Tcp1, subunit 6a (Zeta) OS=Mus musculus GN=Cct6a PE=2 SV=1	Cct6a	12466		0.989	0.9475	0.943	0.9535	1.0105	1.006	0.9585	0.997	0.9145	0.9795	0.963	0.983	0.9845	1.013	0.9805	0.9655	0.998	0.971	0.9735	0.9875	0.9345	1.011	1	0.9565	0.9585	0.979	0.9645	0.947	0.9675	0.9825	0.946	0.9655	0.958	1.018	0.9365	0.979	0.959833	0.99	0.956667	0.975167	0.992667	0.978167	0.965167	0.989167	0.967333
Q9D0K2	Succinyl-CoA:3-ketoacid coenzyme A transferase 1, mitochondrial OS=Mus musculus GN=Oxct1 PE=1 SV=1	Oxct1	67041	ENSMUSG00000022186	0.99	0.94	0.9695	0.8655	1.0265	0.981	0.9605	0.9825	0.9	0.9975	0.945	0.938	0.9725	1.009	0.993	0.9	0.9765	0.9145	0.915	1.044	0.9035	1.0305	1.0335	0.894	0.965	0.9395	0.9285	0.896	1.0015	1.013	0.9445	0.984	0.935	1.01	0.9605	1.024	0.9665	0.957667	0.947667	0.960167	0.9915	0.930333	0.954167	0.986	0.944333
Q9DB77	Cytochrome b-c1 complex subunit 2, mitochondrial OS=Mus musculus GN=Uqcrc2 PE=1 SV=1	Uqcrc2	67003	ENSMUSG00000030884	1.0095	0.924	0.986	0.894	1.004	0.9375	0.9805	0.9955	0.901	0.9685	0.9085	0.9015	0.9965	0.9985	1.0205	0.8955	0.9365	0.891	0.9135	0.979	0.88	0.966	0.958	0.88	0.946	0.92	0.9535	0.886	0.9505	0.971	0.935	0.9735	0.964	0.9755	0.9005	0.9795	0.973167	0.945167	0.959	0.926167	1.00517	0.907667	0.924167	0.934667	0.939833
Q7TQF7	Amphiphysin OS=Mus musculus GN=Amph PE=1 SV=1	Amph	218038	ENSMUSG00000021314	1.0155	0.959	0.9995	0.926	0.9965	0.931	1.0125	1.002	0.906	1.017	0.959	0.9465	0.972	1.0385	1.049	0.8465	0.927	0.9025	0.9555	1.0425	0.9515	0.98	0.9675	0.8825	0.961	1.0025	0.9755	0.861	0.9045	0.9765	1.0015	1.027	0.995	0.929	0.8645	0.945	0.991333	0.951167	0.9735	0.974167	1.01983	0.892	0.983167	0.943333	0.979667
Q6P9K9	Neurexin-3 OS=Mus musculus GN=Nrxn3 PE=1 SV=2	Nrxn3	18191	ENSMUSG00000066392	0.98	0.9355	1.007	0.9585	1.004	0.948	0.9875	1.016	0.9395	0.9735	0.933	0.9115	0.9955	0.9845	1.006	0.9165	0.965	0.957	0.9055	0.9595	0.9085	0.9825	0.9765	0.9475	0.9185	0.92	0.9525	0.9905	1	1.0155	0.9615	0.9885	0.9455	1.019	0.962	1.0025	0.974167	0.970167	0.981	0.939333	0.995333	0.946167	0.9245	0.968833	0.930333
Q7TNB5	Glutamate receptor 1 OS=Mus musculus GN=Gria1 PE=2 SV=1	Gria1	14799	ENSMUSG00000020524	1.1005	1.041	1.133	0.883	0.9105	0.929	1.0835	1.087	1.0645	0.898	0.93	0.929	0.9275	0.948	1	0.908	0.9165	0.9425	0.9815	1.0165	0.929	0.9075	0.93	0.922	1.015	1.03	1.014	0.9505	0.9765	1.0005	0.9845	1.097	0.9145	0.989	0.955	1.018	1.0915	0.9075	1.07833	0.919	0.9585	0.922333	0.975667	0.919833	1.01967
Q80TZ3	Putative tyrosine-protein phosphatase auxilin OS=Mus musculus GN=Dnajc6 PE=2 SV=2	Dnajc6	72685	ENSMUSG00000028528	0.9545	0.986	0.959	0.993	0.969	1.019	0.9245	0.947	0.948	0.94	0.9895	0.9715	0.9595	0.977	1.026	0.9055	0.855	0.958	0.979	0.963	0.9465	0.923	0.9475	0.9365	0.9545	0.982	0.9985	0.944	0.9105	0.959	1.013	0.9685	0.9715	0.905	0.9055	0.925	0.9665	0.993667	0.939833	0.967	0.9875	0.906167	0.962833	0.935667	0.978333
Q3TWN5	Putative uncharacterized protein OS=Mus musculus GN=Hnrnpu PE=2 SV=1	Hnrnpu	51810		0.96	0.9975	0.911	1.0245	0.9875	1.085	0.9055	0.952	1.0275	1.032	1.0375	1.0375	0.932	0.998	0.989	1.0455	0.938	1.03	1.008	0.919	1.039	0.963	0.9555	1.032	1.03	1.006	1.0465	1.0005	0.962	0.951	1.025	0.902	0.895	0.9475	0.9535	0.952	0.956167	1.03233	0.961667	1.03567	0.973	1.0045	0.988667	0.9835	1.0275
Q80X90	Filamin-B OS=Mus musculus GN=Flnb PE=1 SV=3	Flnb	286940	ENSMUSG00000025278	0.871	0.79	0.879	0.8715	0.9615	0.8955	0.8435	0.897	0.836	0.923	0.8625	0.823	0.8775	1.001	0.946	0.983	1.042	0.9855	0.907	0.9665	0.9985	1.0535	1.069	0.9875	0.8845	0.815	0.882	0.962	1.054	1.0925	0.845	0.888	0.9235	1.0095	1.098	1.114	0.846667	0.9095	0.858833	0.8695	0.9415	1.0035	0.957333	1.03667	0.8605
Q6ZQ56	MKIAA0743 protein (Fragment) OS=Mus musculus GN=mKIAA0743 PE=4 SV=1	Nrxn3	18191		0.988	0.9855	1.005	1.068	0.979	1.0145	0.795	1.006	1.101	0.944	1.0985	1.105	0.949	0.882	1.0175	0.956	0.86	1.1485	0.977	0.968	1.104	0.966	0.9725	1.086	0.9575	1.033	0.989	1.027	0.9635	1.023	1.105	0.9855	1.071	0.961	1.0495	0.939	0.992833	1.0205	0.967333	1.04917	0.9495	0.988167	1.01633	1.00817	0.993167
G5E884	Serine/threonine-protein kinase PAK 1 OS=Mus musculus GN=Pak1 PE=1 SV=1	Pak1	18479	ENSMUSG00000030774	0.997	0.95	0.96	1.012	1.024	1.022	0.986	1.0035	0.9395	1.059	0.995	0.958	1.0115	1.094	1.042	0.936	0.979	0.98	0.9975	1.004	0.9725	1.005	0.9725	0.967	0.9325	0.9715	0.9665	0.9315	0.9395	0.9455	0.9805	0.9735	0.9145	0.9565	0.8565	0.9355	0.969	1.01933	0.976333	1.004	1.04917	0.965	0.991333	0.9815	0.956833
F6VW30	14-3-3 protein theta (Fragment) OS=Mus musculus GN=Ywhaq PE=3 SV=1	Ywhaq		ENSMUSG00000076432	0.6555	1.099	0.7455	1.1355	0.699	1.155	0.629	0.648	1.046	0.7165	1.1295	1.174	0.8	0.7805	0.936	1.1035	0.7085	1.076	1.141	0.8335	1.086	0.8295	0.9545	1.127	1.106	1.1075	1.07	1.0385	0.9575	0.871	1.0825	0.7645	1	0.8725	1.028	0.8045	0.833333	0.9965	0.774333	1.00667	0.838833	0.962667	1.02017	0.970333	1.0945
P58871	182 kDa tankyrase-1-binding protein OS=Mus musculus GN=Tnks1bp1 PE=1 SV=2	Tnks1bp1	228140	ENSMUSG00000033955	0.754	0.7565	0.853	0.7835	0.724	0.8425	0.259	0.64	0.9635	0.959	1.0605	0.8415	0.787	0.931	1.4015	0.8035	0.486	0.8245	0.8635	1.1115	1.0045	0.833	0.7575	1.0285	0.7845	0.997	0.8375	0.976	0.678	1.0605	0.75	1.07	0.8675	0.565	0.62	1.0395	0.787833	0.783333	0.620833	0.953667	1.03983	0.704667	0.993167	0.873	0.873
E9PUC5	PH and SEC7 domain-containing protein 3 OS=Mus musculus GN=Psd3 PE=1 SV=1	Psd3	234353	ENSMUSG00000030465	1.0045	1.032	0.948	1.1215	1.07	1.0285	0.9075	0.9255	1.0175	1.14	1.0715	1.0845	1.0075	1.098	1.1295	0.9695	0.844	0.9615	0.9995	1.0105	0.9815	0.924	0.9405	1.032	1.016	1.124	1.059	1.1155	0.8885	0.95	1.022	1.0595	0.9085	0.822	0.894	0.912	0.994833	1.07333	0.950167	1.09867	1.07833	0.925	0.997167	0.9655	1.06633
Q8C290	Putative uncharacterized protein OS=Mus musculus GN=Hnrnpu PE=2 SV=1	Hnrnpu	51810		0.9615	0.994	0.9895	0.8795	1.055	1.0495	0.942	0.9615	0.8875	1.0875	1.032	1.018	1.002	1.054	1.051	0.9025	0.968	0.917	0.9595	0.9735	0.903	1.003	1.0325	0.8835	0.9585	1.013	0.9175	0.878	0.992	1.0195	0.9055	0.9715	0.884	0.969	0.8865	1.0035	0.981667	0.994667	0.930333	1.04583	1.03567	0.929167	0.945333	0.973	0.963
G3X9V4	Glutamate receptor ionotropic, NMDA 2B OS=Mus musculus GN=Grin2b PE=1 SV=1	Grin2b	14812	ENSMUSG00000030209	1.0125	1.001	1.037	0.901	0.979	0.9525	0.9725	1.0385	1.0015	0.9905	0.956	0.926	0.934	0.9865	1.0025	0.8725	0.9155	0.9195	0.956	0.9565	0.9205	0.932	0.9405	0.901	0.975	0.9965	0.955	0.936	0.932	0.9805	0.963	1.0105	0.857	0.9355	0.893	0.9505	1.01683	0.944167	1.00417	0.9575	0.974333	0.9025	0.944333	0.9245	0.9755
E9Q035	Protein Gm20425 OS=Mus musculus GN=Gm20425 PE=4 SV=1	Gm20425		ENSMUSG00000090639	0.961	1.0055	0.9925	0.9415	0.8995	0.9195	0.9955	0.9765	1.0125	0.873	0.9505	0.9235	0.9065	0.8745	0.8935	1.087	1.059	1.0645	0.8765	1.0035	0.98	1.0315	1.013	1.1065	0.8675	0.861	0.87	1.0345	1.138	1.0635	0.8445	0.9105	0.9855	1.0635	0.979	1.065	0.986333	0.920167	0.994833	0.915667	0.8915	1.07017	0.953333	1.05033	0.866167
O35098	Dihydropyrimidinase-related protein 4 OS=Mus musculus GN=Dpysl4 PE=1 SV=1	Dpysl4	26757		1.009	0.905	0.9695	0.8835	1.0165	0.9225	0.9805	1.021	0.884	1.055	0.933	0.9355	0.9815	1.014	0.9805	0.887	0.999	0.907	0.9325	0.983	0.924	0.9945	0.992	0.8825	0.88	0.917	0.882	0.87	0.9395	0.946	0.9035	0.98	0.9265	0.9795	0.9045	0.9445	0.961167	0.940833	0.961833	0.9745	0.992	0.931	0.9465	0.956333	0.893
Q80XI3-3	Isoform 3 of Eukaryotic translation initiation factor 4 gamma 3 OS=Mus musculus GN=Eif4g3	Eif4g3			1.0355	0.933	1.005	0.9525	1.025	0.955	0.9865	1.0095	0.931	1.0635	0.9525	0.9405	1.0095	1.0325	1.0535	0.913	1.0035	0.951	0.92	0.99	0.9365	1.0285	0.996	0.9315	0.8995	0.934	0.9485	0.927	0.966	1.01	0.9325	0.9995	0.9195	0.95	0.9125	0.9645	0.991167	0.9775	0.975667	0.9855	1.03183	0.955833	0.948833	0.985333	0.927333
Q6P5F9	Exportin-1 OS=Mus musculus GN=Xpo1 PE=1 SV=1	Xpo1	103573	ENSMUSG00000020290	0.9415	0.965	0.9655	0.936	0.943	0.9935	0.97	0.9505	0.9175	0.9455	0.987	0.982	0.9785	0.972	0.983	0.974	1.021	0.9365	1.0185	1.004	0.93	1.014	1.044	0.965	0.9655	0.957	0.9485	0.9165	1.024	1.0245	0.9405	0.9785	0.9215	1.0355	0.934	1.0015	0.957333	0.9575	0.946	0.9715	0.977833	0.977167	0.984167	1.00767	0.957
P63328-2	Isoform 2 of Serine/threonine-protein phosphatase 2B catalytic subunit alpha isoform OS=Mus musculus GN=Ppp3ca	Ppp3ca	19055	ENSMUSG00000028161	1.0585	0.917	1.0835	0.9245	0.943	0.916	1.114	1.089	1.035	0.934	0.8785	0.9705	0.984	1.037	1.052	0.905	0.9295	1.014	0.93	1.0185	0.921	0.94	0.9485	0.9345	0.965	0.97	1.071	0.96	0.9425	0.9165	1.009	1.044	0.9815	0.983	0.8995	1.051	1.01967	0.927833	1.07933	0.927667	1.02433	0.9495	0.9565	0.941	1.002
Q6ZQ84	MKIAA0617 protein (Fragment) OS=Mus musculus GN=mKIAA0617 PE=3 SV=1	Cul3	26554		0.9665	0.9295	0.971	0.9215	0.991	0.974	0.962	0.98	0.92	0.971	0.9655	0.9565	0.987	1.0105	1.0185	0.918	0.9825	0.936	0.963	1.027	0.92	0.9915	1.01	0.939	0.9345	0.954	0.934	0.9195	0.983	1.002	0.9405	1.0045	0.924	0.9905	0.9125	0.9785	0.955667	0.962167	0.954	0.964333	1.00533	0.9455	0.97	0.980167	0.940833
Q5DQR4	Syntaxin-binding protein 5-like OS=Mus musculus GN=Stxbp5l PE=2 SV=1	Stxbp5l	207227	ENSMUSG00000022829	1.025	0.999	1.029	0.935	1.0035	0.9705	1.0185	1.0585	0.998	0.985	0.9645	0.961	0.9845	1.0055	1.0265	0.9125	0.9265	0.94	0.964	0.9815	0.9445	0.942	0.9415	0.932	0.964	0.9895	0.993	0.9725	0.9455	0.9855	0.9965	1.0225	1.0275	0.9525	1.0095	0.966	1.01767	0.969667	1.025	0.970167	1.0055	0.926333	0.963333	0.9385	0.982167
Q497P1	Syntaxin 1A (Brain) OS=Mus musculus GN=Stx1a PE=2 SV=1	Stx1a	20907	ENSMUSG00000007207	1.0165	0.979	0.9895	0.91	1.1155	0.958	1.019	1.0165	0.926	1.2835	1.016	0.986	1.0825	1.164	1.1	0.8285	0.9565	0.864	0.952	1.0795	0.9095	1.014	1.0095	0.8555	0.9775	0.97	0.9435	0.8605	0.973	0.971	0.9335	1.0345	0.883	0.9325	0.8375	0.9665	0.995	0.9945	0.987167	1.09517	1.1155	0.883	0.980333	0.959667	0.963667
B9EKJ7	Tankyrase 1 binding protein 1 OS=Mus musculus GN=Tnks1bp1 PE=2 SV=1	Tnks1bp1	228140		1.04	0.995	1.0085	0.9645	0.993	0.938	0.9735	0.9945	0.92	1.0585	1.036	0.975	0.9695	1.0615	1.0495	0.95	0.961	0.965	1.016	0.9855	0.9405	0.9795	0.9485	0.96	0.9315	1.061	1.02	0.982	0.9515	0.9625	0.961	0.987	0.921	0.955	0.8945	0.9655	1.0145	0.965167	0.962667	1.02317	1.02683	0.958667	0.980667	0.962667	1.00417
Q80XI3-4	Isoform 4 of Eukaryotic translation initiation factor 4 gamma 3 OS=Mus musculus GN=Eif4g3	Eif4g3			0.897	0.942	0.842	1.194	1.123	1.005	1.244	0.703	0.9805	1.335	1.187	1.292	0.947	1.113	0.834	0.9105	1.195	0.959	1.046	0.935	0.908	0.839	0.919	0.9735	0.89	1.024	1.016	0.938	1.007	1.011	0.9555	0.857	0.835	0.879	1.053	0.649	0.893667	1.10733	0.975833	1.27133	0.964667	1.0215	0.963	0.9105	0.976667
Q3V3R1	Monofunctional C1-tetrahydrofolate synthase, mitochondrial OS=Mus musculus GN=Mthfd1l PE=1 SV=2	Mthfd1l	270685	ENSMUSG00000040675	1.027	1.0705	1.031	0.9325	1.036	0.9025	1.008	0.9745	1.041	1.0385	0.966	1.023	1.026	0.9495	0.9775	0.962	0.9555	0.956	0.9745	0.996	0.9225	0.91	1	0.891	1.0055	0.9975	0.963	0.8615	0.9275	1.0005	0.9925	0.9885	0.945	1.054	0.977	1.0185	1.04283	0.957	1.00783	1.00917	0.984333	0.957833	0.964333	0.933667	0.988667
P11531	Dystrophin OS=Mus musculus GN=Dmd PE=1 SV=3	Dmd	13405	ENSMUSG00000045103	1.0025	0.958	1.0015	0.8925	1.0095	0.903	1.0215	0.9935	0.9115	0.998	0.9335	0.901	0.9805	1.02	1.0005	0.9085	1.0125	0.9205	0.948	1.008	0.916	1.025	1.0255	0.927	0.958	0.942	0.944	0.9375	1.0285	1.043	0.9255	1.0195	0.9245	1.0315	0.927	1.059	0.987333	0.935	0.9755	0.944167	1.00033	0.947167	0.957333	0.9925	0.948
Q5SYD0	Unconventional myosin-Id OS=Mus musculus GN=Myo1d PE=1 SV=1	Myo1d	338367	ENSMUSG00000035441	0.88	0.8515	0.8955	0.904	0.96	0.868	0.8415	0.8965	0.7895	0.911	0.825	0.9205	1.024	0.918	0.924	1.0095	1.059	1.017	0.853	1.0145	0.946	0.9745	1.0135	0.9685	0.9885	0.991	0.9405	0.963	1.108	0.983	0.935	0.983	0.85	1.041	1.052	1.011	0.875667	0.910667	0.8425	0.8855	0.955333	1.0285	0.937833	0.9855	0.973333
P60879	Synaptosomal-associated protein 25 OS=Mus musculus GN=Snap25 PE=1 SV=1	Snap25	20614	ENSMUSG00000027273	1.013	0.9495	1.0005	0.9485	1.0175	0.9585	1.016	1.0085	0.9115	1.043	0.9485	0.9445	0.9965	1.0455	1.015	0.9	0.939	0.919	0.9285	0.9965	0.9005	0.9675	0.964	0.899	0.9735	0.98	0.9665	0.896	0.9665	0.971	0.938	0.9975	0.8615	0.948	0.88	0.967	0.987667	0.974833	0.978667	0.978667	1.019	0.919333	0.941833	0.9435	0.973333
Q6A0E3	MKIAA0031 protein (Fragment) OS=Mus musculus GN=Eftud2 PE=2 SV=1	Eftud2	20624		1.0005	0.914	0.9915	0.8885	1.018	0.968	1.007	1.0045	0.8825	1.026	0.941	0.954	0.9665	1.02	0.979	0.9195	1.022	0.908	0.92	0.987	0.9075	1.0295	0.998	0.924	0.921	0.923	0.935	0.912	0.985	1.001	0.917	0.9745	0.871	1.023	0.9085	1.0235	0.968667	0.958167	0.964667	0.973667	0.9885	0.949833	0.938167	0.983833	0.926333
E9QKE4	Rab3 GTPase-activating protein non-catalytic subunit OS=Mus musculus GN=Rab3gap2 PE=1 SV=1	Rab3gap2	98732	ENSMUSG00000039318	1.0195	0.9505	0.983	0.9375	1.0335	0.9805	0.957	1.0185	0.9235	1.0145	0.9435	0.9465	0.9865	1.0495	1.023	0.9175	0.964	0.9625	0.9645	0.9745	0.924	1.0105	0.9995	0.943	0.9235	0.967	0.9475	0.927	0.9545	0.998	0.9535	0.988	0.9485	0.998	0.927	0.965	0.984333	0.983833	0.966333	0.968167	1.01967	0.948	0.954333	0.984333	0.946
Q99PU5	Long-chain-fatty-acid--CoA ligase ACSBG1 OS=Mus musculus GN=Acsbg1 PE=1 SV=1	Acsbg1	94180	ENSMUSG00000032281	0.9605	0.899	0.9685	0.906	1.013	0.9555	0.9435	0.9655	0.8605	1.0155	0.911	0.9255	0.9735	1.0215	0.9995	0.918	1.02	0.971	0.91	0.9605	0.8845	1.054	1.031	0.932	0.918	0.9415	0.9045	0.98	1.051	1.051	0.9055	0.9585	0.898	1.064	1.002	1.032	0.942667	0.958167	0.923167	0.950667	0.998167	0.969667	0.918333	1.00567	0.921333
E9PV45	Ubiquitin carboxyl-terminal hydrolase OS=Mus musculus GN=Usp24 PE=1 SV=1	Usp24		ENSMUSG00000028514	0.931	0.8895	0.944	0.886	0.9435	0.932	0.959	0.934	0.8755	0.9255	0.9135	0.922	0.9425	0.949	0.962	0.9225	1.0225	0.932	0.9125	0.965	0.897	1.002	1.0315	0.9205	0.8965	0.9205	0.906	0.9225	1.0165	1.037	0.9155	0.961	0.91	1.029	0.9295	1.013	0.9215	0.9205	0.922833	0.920333	0.951167	0.959	0.924833	0.984667	0.907667
P10636-6	Isoform Tau-D of Microtubule-associated protein tau OS=Homo sapiens GN=MAPT	hMAPT			0.5125	0.528	0.475	0.4195	0.5245	0.531	0.9735	1.333	0.9285	1.3525	1.8115	1.408	0.4645	0.4865	0.4595	0.423	0.4695	0.4475	1.5155	1.5285	1.5525	1.1545	1.6085	1.447	0.511	0.5055	0.4345	0.4535	0.49	0.4675	1.4035	1.7965	1.407	1.569	1.504	1.2405	0.505167	0.491667	1.07833	1.524	0.470167	0.446667	1.53217	1.40333	0.483667
B9EKR1	Receptor-type tyrosine-protein phosphatase zeta OS=Mus musculus GN=Ptprz1 PE=1 SV=1	Ptprz1	19283	ENSMUSG00000068748	0.995	0.9265	0.9815	0.8995	1.009	0.951	0.999	1.0105	0.9085	1.0245	0.932	0.924	0.963	1.037	0.986	0.857	0.985	0.9105	0.9325	0.993	0.8955	1.005	0.9915	0.893	0.932	0.9545	0.94	0.9215	0.9765	1.005	0.9445	0.998	0.9245	1	0.9335	1.009	0.967667	0.953167	0.972667	0.960167	0.995333	0.9175	0.940333	0.963167	0.942167
O08529	Calpain-2 catalytic subunit OS=Mus musculus GN=Capn2 PE=2 SV=4	Capn2	12334	ENSMUSG00000026509	0.866	0.866	0.863	0.9555	0.9255	0.9655	0.892	0.8745	0.858	0.918	0.9765	0.9685	0.93	0.9315	0.9135	1.029	1.021	0.997	0.962	0.9185	0.9355	1.025	1.0035	1.04	0.8955	0.9115	0.911	1.0135	1.058	1.007	0.923	0.8955	0.981	1.0325	1.028	1.0005	0.865	0.948833	0.874833	0.954333	0.925	1.01567	0.938667	1.02283	0.906
P43006	Excitatory amino acid transporter 2 OS=Mus musculus GN=Slc1a2 PE=1 SV=1	Slc1a2	20511	ENSMUSG00000005089	0.863	0.992	0.9065	0.937	0.8865	1.018	0.8485	0.8525	0.9665	0.9395	1.037	1.0105	0.878	0.953	1.012	0.94	0.872	0.9515	1.021	0.924	0.955	0.9615	0.9475	0.9685	1.036	1.0645	1.0375	1.043	0.951	1.018	1.005	0.9315	1.058	0.923	1.001	0.9555	0.9205	0.947167	0.889167	0.995667	0.947667	0.921167	0.966667	0.959167	1.046
Q3TCS0	Putative uncharacterized protein OS=Mus musculus GN=Prep PE=2 SV=1	Prep	19072		0.9525	0.9375	0.9605	0.9685	1.005	0.9675	0.942	0.9695	0.922	1.034	0.962	0.9885	0.959	1.0035	0.968	0.962	1.006	0.9965	0.9665	1.007	0.9645	1.003	1.0005	0.967	0.9345	0.972	0.9405	0.949	0.9725	0.9795	0.958	0.96	0.922	0.9765	0.9345	0.9655	0.950167	0.980333	0.9445	0.994833	0.976833	0.988167	0.979333	0.990167	0.949
P47708	Rabphilin-3A OS=Mus musculus GN=Rph3a PE=1 SV=2	Rph3a	19894	ENSMUSG00000029608	1.019	0.9905	1.024	1.0115	1.023	0.986	1.002	1.052	0.9955	1.0035	0.986	0.979	0.9995	1.028	1.045	0.9355	0.9095	0.9535	0.952	0.9565	0.9465	0.949	0.9175	0.943	0.967	0.975	0.9965	0.9695	0.918	0.972	0.998	0.974	1	0.9315	0.907	0.908	1.01117	1.00683	1.0165	0.9895	1.02417	0.932833	0.951667	0.9365	0.9795
Q8C338	Isocitrate dehydrogenase [NADP] OS=Mus musculus GN=Idh1 PE=2 SV=1	Idh1	15926		0.8965	0.8865	0.889	1.025	1.0275	1.033	0.8615	0.8925	0.8255	1.003	1.054	1.0075	0.9305	0.962	0.943	1.0735	1.095	1.03	0.9415	0.9325	0.899	1.076	1.079	1.0585	0.855	0.9245	0.9125	1.037	1.0545	1.091	0.893	0.929	0.929	1.058	1.0855	1.0275	0.890667	1.0285	0.859833	1.0215	0.945167	1.06617	0.924333	1.07117	0.897333
Q3TKG4	Putative uncharacterized protein (Fragment) OS=Mus musculus GN=Psmc3 PE=2 SV=1	Psmc3	19182		1.0035	0.937	0.9845	0.9355	1.043	0.975	1	1.013	0.897	1.044	0.9665	0.958	1.0005	1.043	1.015	0.9505	1.048	0.963	0.952	1.0105	0.921	1.054	1.0495	0.9615	0.9175	0.957	0.937	0.9515	1.034	1.06	0.9295	0.988	0.962	1.0525	0.955	1.04	0.975	0.9845	0.97	0.9895	1.0195	0.987167	0.961167	1.02167	0.937167
C9K0Y3	AMPA-selective glutamate receptor 1 flip type OS=Mus musculus GN=Gria1 PE=2 SV=1	Gria1	14799		1.039	1.056	1.101	0.827	1.0185	1.005	1.021	1.1355	1.057	1.001	0.937	0.889	0.925	1.0355	1.023	0.8765	0.8945	0.9655	0.983	0.9855	0.9105	0.8775	0.933	0.911	0.941	0.943	0.9475	0.906	0.895	0.9995	0.935	0.994	0.971	0.9565	1.017	1.004	1.06533	0.950167	1.07117	0.942333	0.9945	0.912167	0.959667	0.907167	0.943833
Q8BIJ6	Isoleucine--tRNA ligase, mitochondrial OS=Mus musculus GN=Iars2 PE=1 SV=1	Iars2	381314	ENSMUSG00000026618	1.0105	0.9535	0.9955	0.972	1.0075	0.989	1.032	0.9935	0.9565	0.9815	0.98	0.9635	1.016	0.9985	1.0115	0.991	1.0015	0.952	0.9755	1.0575	0.949	1.01	1.013	0.9765	0.9995	0.9585	1.027	0.986	1.0335	1.0405	0.996	1.004	0.99	1.056	0.984	1.076	0.9865	0.9895	0.994	0.975	1.00867	0.9815	0.994	0.999833	0.995
Q8BHN3	Neutral alpha-glucosidase AB OS=Mus musculus GN=Ganab PE=1 SV=1	Ganab	14376		0.9845	0.9115	0.9565	0.934	1.0235	0.974	0.99	0.9885	0.8945	0.9965	0.9555	0.9585	0.9525	1.009	0.9665	0.98	1.051	0.9615	0.9305	0.976	0.9255	1.0385	1.0185	0.9795	0.912	0.9075	0.94	0.949	1.0125	1.0175	0.9035	0.959	0.881	1.0625	0.9285	1.0255	0.950833	0.977167	0.957667	0.970167	0.976	0.9975	0.944	1.01217	0.919833
E9Q2W9	Alpha-actinin-4 (Fragment) OS=Mus musculus GN=Actn4 PE=4 SV=1	Actn4		ENSMUSG00000054808	0.977	0.971	1.0545	0.91	1.0595	0.9995	1.009	1.004	0.8995	1.057	1.017	0.998	1.0695	1.054	1.098	0.895	1.0955	0.895	0.9905	1.031	0.881	1.1085	1.062	0.944	0.9425	1.0125	0.9805	0.9545	1.0385	1.0595	0.953	1.055	1.0575	1.1175	0.9645	1.048	1.00083	0.989667	0.970833	1.024	1.07383	0.961833	0.9675	1.03817	0.9785
P05201	Aspartate aminotransferase, cytoplasmic OS=Mus musculus GN=Got1 PE=1 SV=3	Got1	14718	ENSMUSG00000025190	0.9785	0.946	0.9615	1.022	1.001	0.9935	0.946	0.9805	0.954	1.007	0.985	0.971	0.951	1.002	1.014	1.0035	0.9785	1.0485	1.0075	1.0375	0.9995	1.024	0.99	0.9795	0.977	1.016	0.975	0.967	0.948	0.9485	1.023	0.974	0.95	0.969	0.9255	0.93	0.962	1.0055	0.960167	0.987667	0.989	1.01017	1.01483	0.997833	0.989333
P05063	Fructose-bisphosphate aldolase C OS=Mus musculus GN=Aldoc PE=1 SV=4	Aldoc	11676	ENSMUSG00000017390	0.9425	0.845	0.9355	0.9245	0.9975	0.9605	0.929	0.952	0.821	0.9865	0.9075	0.9375	0.9685	0.9985	0.963	0.974	1.049	0.9745	0.905	0.9315	0.916	1.0335	1.0515	0.9825	0.8895	0.92	0.896	1.001	1	1.064	0.91	0.9255	0.9005	1.003	0.9745	0.992	0.907667	0.960833	0.900667	0.943833	0.976667	0.999167	0.9175	1.0225	0.901833
Q8QZT1	Acetyl-CoA acetyltransferase, mitochondrial OS=Mus musculus GN=Acat1 PE=1 SV=1	Acat1	110446	ENSMUSG00000032047	1.032	0.956	0.999	0.93	1.043	0.982	1.004	1.013	0.939	1.0085	0.935	0.92	1	1.0255	1.0305	0.932	0.9685	0.9235	0.941	1.01	0.9095	1.005	0.986	0.9045	0.9405	0.9295	0.9765	0.9265	0.972	1.002	0.95	0.962	1.0425	0.9975	0.9355	0.9965	0.995667	0.985	0.985333	0.9545	1.01867	0.941333	0.9535	0.965167	0.948833
Q68FL0	Slc8a1 protein OS=Mus musculus GN=Slc8a1 PE=2 SV=1	Slc8a1	20541	ENSMUSG00000054640	1.0335	1.0015	0.9925	0.9025	1.0205	0.9525	1.048	1.0435	0.9175	0.9345	0.9565	0.9305	0.982	1.014	0.979	0.8425	0.947	0.8795	0.97	1.021	0.9085	0.984	0.9895	0.869	0.9475	0.9935	0.95	0.888	0.9525	0.9765	0.9585	1.0475	0.9845	0.949	0.906	0.9845	1.00917	0.9585	1.003	0.9405	0.991667	0.889667	0.9665	0.9475	0.963667
Q922F4	Tubulin beta-6 chain OS=Mus musculus GN=Tubb6 PE=1 SV=1	Tubb6	67951	ENSMUSG00000001473	0.9025	1.055	1.156	0.907	0.7565	0.854	1.1065	0.926	1.0275	0.808	0.964	0.9245	1.022	0.8195	0.968	0.9165	0.949	0.831	1.1205	1.136	0.963	0.905	1.124	0.975	0.992	0.868	0.993	0.8435	1.1265	1.1675	1.0855	1.261	0.868	1.0135	1.079	1.1105	1.03783	0.839167	1.02	0.898833	0.9365	0.898833	1.07317	1.00133	0.951
Q3TSQ1	Putative uncharacterized protein OS=Mus musculus GN=Atp1b1 PE=2 SV=1	Atp1b1	11931		0.902	1.0185	0.86	1.033	0.929	1.042	0.8275	0.897	1.0085	0.91	1.001	1.0205	0.9085	0.9385	0.975	0.944	0.7645	0.969	1.0025	0.8715	0.9925	0.8565	0.872	0.9735	1.0365	1.034	1.0485	0.961	0.868	0.874	1.0555	0.8595	1.0125	0.874	0.9955	0.844	0.926833	1.00133	0.911	0.977167	0.940667	0.8925	0.9555	0.900667	1.03967
O08749	Dihydrolipoyl dehydrogenase, mitochondrial OS=Mus musculus GN=Dld PE=1 SV=2	Dld	13382	ENSMUSG00000020664	1.0075	0.9765	1.0075	0.913	1.0145	0.9715	1.0245	0.994	0.921	0.987	0.955	0.9355	1.047	1.026	1.043	0.944	0.982	0.926	0.9745	1.072	0.9045	1	1.0315	0.928	0.988	0.977	1.0145	0.9535	1.034	1.032	0.9805	1.02	1.052	1.0385	0.9685	1.068	0.997167	0.966333	0.979833	0.959167	1.03867	0.950667	0.983667	0.9865	0.993167
Q9Z140	Copine-6 OS=Mus musculus GN=Cpne6 PE=2 SV=1	Cpne6	12891	ENSMUSG00000022212	0.969	1.0105	1.018	0.891	0.918	0.949	0.9855	0.9925	1.009	0.9045	0.9475	0.966	0.8745	0.9415	0.9425	0.951	0.9585	0.982	0.991	1.01	0.925	0.9205	0.9545	0.9695	1.0105	1.041	1.0245	0.974	0.971	0.984	1.0145	0.991	0.9	1.036	1.024	1.0705	0.999167	0.919333	0.995667	0.939333	0.9195	0.963833	0.975333	0.948167	1.02533
Q923T9	Calcium/calmodulin-dependent protein kinase type II subunit gamma OS=Mus musculus GN=Camk2g PE=1 SV=1	Camk2g	12325	ENSMUSG00000021820	0.913	0.9955	0.9435	0.987	0.943	1.06	0.8875	0.886	1.002	1.045	1.0555	1.0555	0.963	0.9785	1.01	0.9845	0.942	1.027	1.017	0.9445	0.9685	0.9735	0.9955	0.9855	1.0435	1.031	1.005	1.011	1.0115	1.0145	1.014	0.925	0.9855	0.9805	1.0765	1	0.950667	0.996667	0.925167	1.052	0.983833	0.9845	0.976667	0.984833	1.0265
E9QKC6	Tripartite motif-containing protein 2 OS=Mus musculus GN=Trim2 PE=4 SV=1	Trim2	80890	ENSMUSG00000027993	0.953	0.9105	1.005	0.931	1.003	0.966	0.9535	0.9405	0.884	0.9995	0.9375	0.956	0.9945	1.041	1.056	0.931	0.9905	0.953	0.957	1.0455	0.941	1.0075	1.022	0.9755	0.926	0.9625	0.948	0.924	1.0255	1.012	0.9645	1.034	0.939	1.042	0.917	1.0415	0.956167	0.966667	0.926	0.964333	1.0305	0.958167	0.981167	1.00167	0.9455
Q99NE5-7	Isoform 7 of Regulating synaptic membrane exocytosis protein 1 OS=Mus musculus GN=Rims1	Rims1			1.066	0.9655	1.017	0.9135	1.0415	0.913	0.978	1.061	0.9485	1.039	0.9285	0.899	0.9185	1.038	1.0415	0.826	0.884	0.914	0.942	0.919	0.9115	0.9305	0.8715	0.8555	0.924	0.964	0.9575	0.902	0.8335	0.8985	0.9585	0.9985	0.8785	0.8815	0.7895	0.864	1.01617	0.956	0.995833	0.9555	0.999333	0.874667	0.924167	0.885833	0.9485
E9PUJ6	E3 ubiquitin-protein ligase MYCBP2 OS=Mus musculus GN=Mycbp2 PE=1 SV=1	Mycbp2	105689	ENSMUSG00000033004	0.997	0.9165	0.9885	0.9265	1.0055	0.904	0.968	0.9975	0.9535	1.0075	0.917	0.8825	0.9845	1.0135	1.0035	0.947	0.9995	0.9825	0.9005	0.986	0.937	0.987	0.9775	0.948	0.9185	0.9135	0.951	0.9455	0.9765	1.0085	0.9505	0.995	0.892	0.998	0.9545	1.0205	0.967333	0.945333	0.973	0.935667	1.0005	0.976333	0.941167	0.970833	0.927667
Q922D8	C-1-tetrahydrofolate synthase, cytoplasmic OS=Mus musculus GN=Mthfd1 PE=1 SV=4	Mthfd1	108156	ENSMUSG00000021048	0.9895	0.891	0.965	0.917	1.006	0.9545	0.9475	0.964	0.878	0.9935	0.921	0.937	0.974	0.9795	0.9815	1	1.0645	1	0.933	1.0345	0.955	1.056	1.0495	1.0065	0.9045	0.9325	0.927	0.96	1.0455	1.0335	0.903	0.989	0.895	1.041	0.937	1.0425	0.9485	0.959167	0.929833	0.9505	0.978333	1.0215	0.974167	1.03733	0.921333
P09405	Nucleolin OS=Mus musculus GN=Ncl PE=1 SV=2	Ncl	17975	ENSMUSG00000026234	0.9795	0.901	0.939	0.9445	1.0445	0.9835	0.968	0.9805	0.9205	1.073	0.962	0.9625	0.9725	1.032	0.9905	0.971	1.019	0.946	0.922	1.0115	0.9235	1.0485	1.0125	0.9555	0.9295	0.915	0.9365	0.9445	1.0195	1.011	0.918	0.952	0.8505	1.0025	0.9445	1.073	0.939833	0.990833	0.956333	0.999167	0.998333	0.978667	0.952333	1.0055	0.927
Q3UHL1	CaM kinase-like vesicle-associated protein OS=Mus musculus GN=Camkv PE=1 SV=2	Camkv	235604	ENSMUSG00000032936	0.9695	1.0185	0.996	0.885	0.951	0.9395	0.9805	1.0165	0.989	1.0025	0.946	0.944	0.9465	0.9875	0.985	0.892	0.94	0.9315	1	0.969	0.9735	0.9255	0.959	0.916	0.993	0.9995	0.9975	0.9195	0.9395	0.9725	0.9695	0.98	0.854	0.95	0.911	0.9425	0.994667	0.925167	0.995333	0.964167	0.973	0.921167	0.980833	0.9335	0.996667
Q3UM45	Protein phosphatase 1 regulatory subunit 7 OS=Mus musculus GN=Ppp1r7 PE=1 SV=2	Ppp1r7	66385	ENSMUSG00000026275	0.9545	0.945	0.98	0.9485	1.0435	1.0095	0.959	0.981	0.9165	1.0305	0.961	0.971	1.0085	1.052	1.0285	0.9105	1.0175	0.9725	0.9685	1.052	0.9735	0.982	1.03	0.9355	0.923	0.9895	0.93	0.9085	0.9905	1.016	0.9855	1.03	0.9025	0.968	0.8605	0.9995	0.959833	1.0005	0.952167	0.9875	1.02967	0.966833	0.998	0.9825	0.9475
Q9D051	Pyruvate dehydrogenase E1 component subunit beta, mitochondrial OS=Mus musculus GN=Pdhb PE=1 SV=1	Pdhb	68263	ENSMUSG00000021748	1.0075	0.977	1.011	0.8755	0.98	0.9495	1.0455	0.965	0.8845	0.9685	0.948	0.9115	1.024	1.002	1.0145	0.9065	1.0065	0.8915	0.9755	1.0055	0.881	0.9915	0.985	0.8995	0.959	0.98	0.98	0.928	0.9955	1.0045	0.9495	1.003	1.012	1.029	0.9505	1.0225	0.9985	0.935	0.965	0.942667	1.0135	0.934833	0.954	0.958667	0.973
P68510	14-3-3 protein eta OS=Mus musculus GN=Ywhah PE=1 SV=2	Ywhah	22629	ENSMUSG00000018965	0.934	1.032	0.9515	1.045	0.9365	1.05	0.909	0.9175	0.975	0.9955	1.043	1.0605	0.9305	0.985	1.0495	0.981	0.931	1.0045	1.0345	0.9305	1.003	0.9795	0.9795	1.0295	0.9865	1.03	0.986	0.999	0.9785	0.9845	1.0155	0.9375	0.995	0.9805	0.958	0.921	0.9725	1.0105	0.933833	1.033	0.988333	0.972167	0.989333	0.996167	1.00083
Q9ERK4	Exportin-2 OS=Mus musculus GN=Cse1l PE=2 SV=1	Cse1l	110750	ENSMUSG00000002718	0.976	0.9435	0.9505	0.9595	0.997	0.99	0.972	0.967	0.942	0.99	0.9825	0.999	0.98	0.9875	1.0085	0.9795	1.074	0.971	0.9785	1.0215	0.981	1.0535	1.0175	0.984	0.954	0.962	0.959	0.929	1.0215	1.0065	0.965	0.994	0.9175	1.0145	0.9265	1.008	0.956667	0.982167	0.960333	0.9905	0.992	1.00817	0.993667	1.01833	0.958333
F8VPM7	ELKS/Rab6-interacting/CAST family member 1 OS=Mus musculus GN=Erc1 PE=1 SV=1	Erc1	111173	ENSMUSG00000030172	1.0165	0.9125	0.963	0.9335	1.03	0.98	0.9925	1.0425	0.9495	1.047	0.974	0.9075	0.9735	1.0895	1.009	0.881	0.9615	0.9355	0.9575	0.985	0.913	1.0435	0.9545	0.9135	0.9105	0.944	0.919	0.929	0.9335	0.977	0.9275	1.003	0.9445	0.974	0.8795	0.9455	0.964	0.981167	0.994833	0.976167	1.024	0.926	0.951833	0.9705	0.9245
F8VQJ3	Laminin subunit gamma-1 OS=Mus musculus GN=Lamc1 PE=4 SV=1	Lamc1	226519	ENSMUSG00000026478	0.935	0.869	0.855	0.908	1.037	0.8615	0.9365	0.919	0.921	0.952	0.932	0.823	0.9625	1.1045	0.937	0.995	0.95	0.8405	0.99	1.123	1.0605	0.9795	0.976	0.925	1.047	0.87	1.121	0.828	0.9585	0.9305	0.9125	0.9665	0.987	0.9205	0.9995	1.1405	0.886333	0.9355	0.9255	0.902333	1.00133	0.9285	1.05783	0.960167	1.01267
Q9Z2Q6	Septin-5 OS=Mus musculus GN=Sept5 PE=1 SV=2	Sept5	18951	ENSMUSG00000072214	0.96	0.9645	0.9405	0.9945	1.028	1.018	0.9555	0.9465	0.9575	1.067	1.002	0.979	1.0175	1.071	1.055	0.898	0.9345	0.942	0.973	0.9765	0.963	0.97	0.9855	0.9205	0.9795	0.9935	1.0135	0.9245	0.93	0.9635	1.02	0.9695	0.971	0.9325	0.894	0.924	0.955	1.0135	0.953167	1.016	1.04783	0.924833	0.970833	0.958667	0.9955
P06801	NADP-dependent malic enzyme OS=Mus musculus GN=Me1 PE=1 SV=2	Me1	17436	ENSMUSG00000032418	1.002	0.863	0.9875	0.922	0.982	0.924	1.009	1.014	0.8405	0.9845	0.961	0.89	0.9545	1.012	0.962	0.9485	1.056	0.99	0.8895	1.035	0.8905	1.0775	1.023	0.9605	0.8575	0.874	0.905	1.0065	1.118	1.093	0.917	0.9755	1.099	1.084	1.011	1.0825	0.950833	0.942667	0.9545	0.945167	0.976167	0.998167	0.938333	1.02033	0.878833
Q6ZQ61	MCG121979, isoform CRA_c (Fragment) OS=Mus musculus GN=Matr3 PE=2 SV=1	Matr3	17184		0.983	0.9415	0.9755	0.9175	1.0105	0.9765	0.946	0.982	0.9445	1.0285	0.952	0.952	0.9685	1.0065	1.0185	0.8975	0.9325	0.918	0.928	0.9615	0.91	0.972	0.9625	0.899	0.926	0.926	0.9435	0.907	0.958	0.9675	0.932	0.9705	0.8395	0.937	0.89	0.9735	0.966667	0.968167	0.9575	0.9775	0.997833	0.916	0.933167	0.9445	0.931833
Q5SUC3	Calnexin, isoform CRA_a OS=Mus musculus GN=Canx PE=2 SV=1	Canx	12330	ENSMUSG00000020368	0.95	0.9175	0.93	0.922	1.006	1.003	0.9345	0.962	0.881	0.9935	0.963	0.948	0.9715	0.982	0.9905	0.9705	1.021	0.969	0.926	0.9695	0.893	1.0325	1.0385	0.9785	0.9225	0.9055	0.9025	0.9495	1.0835	1.0705	0.888	0.956	0.8935	1.08	0.998	1.085	0.9325	0.977	0.925833	0.968167	0.981333	0.986833	0.9295	1.0165	0.910167
Q02248	Catenin beta-1 OS=Mus musculus GN=Ctnnb1 PE=1 SV=1	Ctnnb1	12387	ENSMUSG00000006932	1.011	0.956	0.9675	0.9525	1.0195	0.9775	0.9675	0.9995	0.9585	1.0165	0.9745	0.927	0.949	1.039	1.011	0.915	0.9155	0.9465	0.956	0.942	0.9305	0.961	0.947	0.9305	0.9425	0.953	0.9685	0.951	0.948	0.9525	0.9635	0.9525	0.955	0.949	0.96	0.9605	0.978167	0.983167	0.975167	0.972667	0.999667	0.925667	0.942833	0.946167	0.954667
P35486	Pyruvate dehydrogenase E1 component subunit alpha, somatic form, mitochondrial OS=Mus musculus GN=Pdha1 PE=1 SV=1	Pdha1	18597	ENSMUSG00000031299	0.9875	0.9635	0.982	0.907	0.9655	0.955	0.962	0.96	0.925	0.9565	0.935	0.893	0.9895	0.9785	1.002	0.9075	0.9175	0.9185	0.9535	0.959	0.9015	0.9185	0.9255	0.894	0.951	0.952	0.9775	0.917	0.954	0.9505	0.9655	0.961	0.985	0.9575	0.9405	0.9635	0.977667	0.9425	0.949	0.928167	0.99	0.9145	0.938	0.912667	0.960167
Q80SW1	Putative adenosylhomocysteinase 2 OS=Mus musculus GN=Ahcyl1 PE=1 SV=1	Ahcyl1	229709	ENSMUSG00000027893	0.9445	0.984	0.8905	1.0375	0.963	1.087	0.8895	0.924	0.982	0.96	1.0345	1.03	0.911	0.975	0.936	1.019	0.901	1.0435	1.012	0.8985	1.0265	0.9355	0.9445	1.0255	0.9995	1.059	1.0075	1.05	0.9025	0.927	1.018	0.8895	0.9595	0.931	1.0225	0.9025	0.939667	1.02917	0.931833	1.00817	0.940667	0.987833	0.979	0.9685	1.022
O88569	Heterogeneous nuclear ribonucleoproteins A2/B1 OS=Mus musculus GN=Hnrnpa2b1 PE=1 SV=2	Hnrnpa2b1	53379	ENSMUSG00000004980	0.9925	0.9485	1.003	0.877	1.0015	0.988	1.012	0.9865	0.904	1.028	0.9605	0.975	0.983	1.0165	1.012	0.916	1.024	0.9135	0.9365	1.004	0.911	1.029	1.02	0.9155	0.957	0.957	0.949	0.9025	1.022	1.0195	0.912	1.004	0.841	1.0385	0.8985	1.058	0.981333	0.9555	0.9675	0.987833	1.00383	0.951167	0.9505	0.988167	0.954333
Q8BMF3	NADP-dependent malic enzyme, mitochondrial OS=Mus musculus GN=Me3 PE=1 SV=2	Me3	109264	ENSMUSG00000030621	0.9585	0.9715	0.9405	0.8665	0.695	1.0985	1.175	0.726	1.1715	1.063	1.1255	0.6805	0.911	1.142	0.9565	0.895	0.909	0.8875	1.168	0.936	0.885	0.7135	0.9015	0.8815	0.9635	0.9525	0.719	0.7145	1.1015	0.9395	0.9535	0.932	1.1695	0.726	0.769	1.132	0.956833	0.886667	1.02417	0.956333	1.00317	0.897167	0.996333	0.832167	0.878333
Q8CC88	von Willebrand factor A domain-containing protein 8 OS=Mus musculus GN=Vwa8 PE=2 SV=2	Vwa8	219189	ENSMUSG00000058997	0.9805	0.8945	0.945	0.912	1.0095	0.9255	0.953	0.9555	0.8825	0.9675	0.8905	0.8855	1.002	0.9955	0.995	0.927	0.9875	0.9205	0.917	0.973	0.896	0.996	1.002	0.908	0.914	0.913	0.926	0.916	0.994	1.006	0.9035	0.9585	0.936	1.015	0.949	1.0355	0.94	0.949	0.930333	0.9145	0.9975	0.945	0.928667	0.968667	0.917667
Q60902	Epidermal growth factor receptor substrate 15-like 1 OS=Mus musculus GN=Eps15l1 PE=1 SV=3	Eps15l1	13859	ENSMUSG00000006276	1.0375	0.9435	1.053	0.893	1.025	0.9455	1.035	1.036	0.916	1.0445	0.9485	0.9075	1.039	1.0665	1.069	0.8675	0.997	0.911	0.9455	1.0465	0.917	1.024	1.0175	0.902	0.927	0.983	0.953	0.8945	0.995	1.023	0.9505	1.055	0.9225	1.003	0.9385	1.0235	1.01133	0.9545	0.995667	0.966833	1.05817	0.925167	0.969667	0.981167	0.954333
D3Z6I8	Tropomyosin alpha-3 chain OS=Mus musculus GN=Tpm3 PE=3 SV=1	Tpm3	59069	ENSMUSG00000027940	1.02	0.915	1.023	0.931	1.0015	0.9005	0.966	1.0235	0.952	1.064	0.938	0.884	0.998	1.0675	1.0845	0.9195	0.96	0.976	0.9155	1.026	0.975	0.985	0.9755	0.9465	0.895	0.953	1.0235	0.9605	0.979	1.016	0.9635	1.01	0.8455	0.982	0.881	1.033	0.986	0.944333	0.9805	0.962	1.05	0.951833	0.972167	0.969	0.957167
Q6ZPJ3	E2/E3 hybrid ubiquitin-protein ligase UBE2O OS=Mus musculus GN=Ube2o PE=1 SV=3	Ube2o	217342	ENSMUSG00000020802	0.9885	0.941	0.988	0.9555	1.012	0.971	0.9675	0.9995	0.9235	1.048	0.975	0.984	1.0085	1.037	1.0145	0.945	0.997	0.966	0.9555	1.019	0.9435	0.9885	0.991	0.948	0.9205	0.9735	0.9405	0.932	0.9615	0.978	0.9635	0.98	0.915	0.975	0.9315	0.9805	0.9725	0.9795	0.9635	1.00233	1.02	0.969333	0.972667	0.975833	0.944833
E9PXY8	Ubiquitin carboxyl-terminal hydrolase OS=Mus musculus GN=Usp7 PE=3 SV=1	Usp7	252870	ENSMUSG00000022710	1.0015	0.98	1.0035	0.969	1.0135	0.9825	1.009	1.011	0.9655	1.0215	0.991	0.9835	0.9785	1.033	1.022	0.942	0.994	0.968	0.982	0.987	0.9725	1.015	1.015	0.97	0.9785	0.9975	0.9975	0.9725	0.9765	1.0135	1.001	1.0055	0.966	1.0015	0.955	0.9865	0.995	0.988333	0.995167	0.998667	1.01117	0.968	0.9805	1	0.991167
Q9CVB6	Actin-related protein 2/3 complex subunit 2 OS=Mus musculus GN=Arpc2 PE=1 SV=3	Arpc2	76709	ENSMUSG00000006304	1.0575	0.978	1.062	0.8965	0.986	0.929	1.047	1.053	0.9715	0.985	0.9285	0.9315	0.9725	1.013	1.0235	0.91	0.975	0.9145	0.9655	1.044	0.945	0.997	0.9865	0.9285	0.97	1.0005	0.961	0.931	0.9735	1.0155	0.962	1.049	0.97	1.0095	0.899	1.007	1.0325	0.937167	1.02383	0.948333	1.003	0.933167	0.984833	0.970667	0.977167
Q6GQT9	Nodal modulator 1 OS=Mus musculus GN=Nomo1 PE=1 SV=1	Nomo1	211548	ENSMUSG00000030835	0.983	0.9145	0.9775	0.9055	1.0205	0.9605	0.956	0.9705	0.876	1.028	0.9625	0.9345	0.958	0.9795	0.9885	0.896	0.9875	0.9175	0.9005	0.956	0.8825	0.9845	0.9915	0.9015	0.8955	0.921	0.9085	0.914	1.0005	1.0125	0.8955	0.9535	0.8965	1.0035	0.971	1.012	0.958333	0.962167	0.934167	0.975	0.975333	0.933667	0.913	0.959167	0.908333
Q7TNL5	Protein phosphatase 2, regulatory subunit B (B56), delta isoform, isoform CRA_a OS=Mus musculus GN=Ppp2r5d PE=2 SV=1	Ppp2r5d	21770		0.9955	0.991	0.9985	1.019	1.0405	1.053	0.9915	0.982	0.9305	1.0245	0.804	1.053	1.02	1.014	1.033	0.9715	1.0045	0.9795	1.0255	1.0345	0.983	0.826	1.0275	1.0175	0.983	1.0155	0.9915	0.9805	0.9925	1.0295	0.985	1.004	0.9685	0.991	0.936	1.002	0.995	1.0375	0.968	0.9605	1.02233	0.985167	1.01433	0.957	0.996667
Q6A065	Centrosomal protein of 170 kDa OS=Mus musculus GN=Cep170 PE=1 SV=2	Cep170	545389	ENSMUSG00000057335	1.0395	0.913	0.9835	0.952	1.0725	0.956	0.9655	0.9915	0.8555	1.1095	0.978	0.9825	1.019	1.086	1.0425	0.892	0.95	0.8955	0.93	0.997	0.8655	0.9895	0.965	0.888	0.897	0.9395	0.917	0.9205	0.9315	0.974	0.873	0.999	0.8775	0.927	0.8365	0.951	0.978667	0.9935	0.9375	1.02333	1.04917	0.9125	0.930833	0.9475	0.917833
H3BIV5	A-kinase anchor protein 5 OS=Mus musculus GN=Akap5 PE=4 SV=1	Akap5	238276	ENSMUSG00000021057	1.026	0.976	1	0.9165	1.031	1.0495	0.9655	0.984	0.913	1.155	1.0485	0.95	1.0265	1.1765	1.144	0.833	0.949	0.8825	1.0015	0.9835	0.9555	0.999	0.975	0.8995	0.9235	1.0335	0.995	0.911	0.9135	0.9685	0.934	1.037	0.911	0.892	0.798	0.916	1.00067	0.999	0.954167	1.05117	1.11567	0.888167	0.980167	0.957833	0.984
P14211	Calreticulin OS=Mus musculus GN=Calr PE=1 SV=1	Calr	12317	ENSMUSG00000003814	0.994	0.916	0.9595	1.008	1.037	1.044	0.931	0.9725	0.932	1.046	1.0285	0.9675	0.985	1.0365	1.0475	1.049	1.0575	1.024	0.9615	1.03	0.9865	1.0685	1.045	1.075	0.8855	0.917	0.9445	0.9595	1.056	1.0645	0.918	0.9615	0.886	1.0505	0.914	1.0495	0.9565	1.02967	0.945167	1.014	1.023	1.0435	0.992667	1.06283	0.915667
P16054	Protein kinase C epsilon type OS=Mus musculus GN=Prkce PE=1 SV=1	Prkce	18754	ENSMUSG00000045038	1.012	1.012	0.9925	0.9535	0.981	1.011	1.001	1.0015	1.0205	0.966	0.9655	0.9875	0.942	1.023	1.02	0.9265	0.928	0.9885	1.021	0.971	0.995	0.9715	0.9645	0.963	1.034	1.027	0.9695	0.954	0.9465	0.9685	1.046	0.9965	0.973	0.9715	0.939	0.95	1.0055	0.981833	1.00767	0.973	0.995	0.947667	0.995667	0.966333	1.01017
Q8BYR5-2	Isoform 2 of Calcium-dependent secretion activator 2 OS=Mus musculus GN=Cadps2	Cadps2	320405	ENSMUSG00000017978	1.023	0.9995	0.9085	0.915	1.0175	0.9625	0.9845	1.019	0.9465	1.0515	0.96	0.9815	0.8945	1.024	0.908	0.8945	0.959	0.929	0.966	0.9135	0.925	0.99	0.933	0.917	0.98	0.982	0.9385	0.925	0.9185	0.9375	0.96	0.911	0.8385	1.0025	0.939	0.894	0.977	0.965	0.983333	0.997667	0.942167	0.9275	0.934833	0.946667	0.966833
Q8CI71	Coiled-coil domain-containing protein 132 OS=Mus musculus GN=Ccdc132 PE=2 SV=2	Ccdc132	73288	ENSMUSG00000001376	0.9835	0.9435	1.007	0.9145	0.9815	0.973	0.9865	0.9905	0.926	0.994	0.973	0.988	1.004	1.0215	1.016	0.9075	1.002	0.909	0.966	1.068	0.9085	0.9975	1.041	0.921	0.965	0.9555	0.936	0.92	1.007	1.0235	0.942	1.0185	0.9635	1.0385	0.963	1.0705	0.978	0.956333	0.967667	0.985	1.01383	0.9395	0.980833	0.9865	0.952167
Q91VR5	ATP-dependent RNA helicase DDX1 OS=Mus musculus GN=Ddx1 PE=1 SV=1	Ddx1	104721	ENSMUSG00000037149	1.008	0.95	0.973	0.9305	1.05	1.003	1.0445	0.9775	0.9335	1.0155	0.997	0.9935	0.969	1.0625	1.0095	0.938	1.072	0.937	0.967	0.997	0.921	1.0535	1.035	0.9405	0.9275	0.9205	0.9215	0.9185	1.04	1.0255	0.9685	0.9965	0.8775	1.076	0.9355	1.0465	0.977	0.9945	0.985167	1.002	1.01367	0.982333	0.961667	1.00967	0.923167
O08917	Flotillin-1 OS=Mus musculus GN=Flot1 PE=1 SV=1	Flot1	14251	ENSMUSG00000059714	0.988	0.9515	0.9835	0.859	1.036	0.957	0.9845	1.011	0.909	1.019	0.9005	0.9015	0.9825	1.0075	0.9345	0.891	0.955	0.946	0.948	0.98	0.9585	0.9845	0.9795	0.919	0.9155	0.979	0.9345	0.9015	0.9635	0.995	0.897	1.024	0.772	0.9675	0.8785	0.9955	0.974333	0.950667	0.968167	0.940333	0.974833	0.930667	0.962167	0.961	0.943
Q6ZPT2	MKIAA1352 protein (Fragment) OS=Mus musculus GN=Lars PE=2 SV=1	Lars	107045		0.987	0.9215	0.999	0.9115	1.0055	0.9075	0.9745	0.9965	0.9225	1.0135	0.925	0.9455	0.977	1.004	1.004	0.956	1.042	0.961	0.908	1.055	0.9195	1.049	1.037	0.9705	0.911	0.935	0.9115	0.9505	1.008	1.0185	0.936	0.967	0.8795	1.0165	0.912	1.064	0.969167	0.9415	0.9645	0.961333	0.995	0.986333	0.960833	1.01883	0.919167
Q8CD76	Kinesin light chain 1 OS=Mus musculus GN=Klc1 PE=1 SV=1	Klc1	16593	ENSMUSG00000021288	0.9075	0.9415	0.896	1.018	0.979	1.0595	0.877	0.9205	0.8995	0.974	1.0585	1.0735	0.9575	0.9645	0.972	0.968	0.9475	1.019	0.9845	0.9515	0.9035	0.9645	1.007	1.005	0.962	0.9755	0.963	0.9815	1.0095	0.9675	0.9585	0.9065	0.9675	1.0245	1.0025	0.9725	0.915	1.01883	0.899	1.03533	0.964667	0.978167	0.9465	0.992167	0.966833
Q8BH66	Atlastin-1 OS=Mus musculus GN=Atl1 PE=1 SV=1	Atl1	73991	ENSMUSG00000021066	0.9775	0.9785	0.9945	0.9445	1.008	0.983	0.9915	0.9895	0.946	1.049	0.9475	0.958	1.008	1.0325	1.0305	0.919	0.991	0.9515	0.952	0.9705	0.933	0.999	1.0175	0.936	0.9705	0.966	0.9485	0.931	0.9935	1.024	0.961	0.989	0.936	1.024	0.9885	0.9955	0.9835	0.9785	0.975667	0.984833	1.02367	0.953833	0.951833	0.984167	0.961667
Q9JKK7	Tropomodulin-2 OS=Mus musculus GN=Tmod2 PE=1 SV=2	Tmod2	50876	ENSMUSG00000032186	1.046	1.022	1.0785	0.9055	1.004	0.9495	1.0605	1.0625	0.991	1.021	0.9465	0.9405	0.989	1.0425	1.0275	0.8915	0.9875	0.9245	0.9465	1.0235	0.9185	1.0115	0.9915	0.929	0.9435	0.9935	0.9735	0.9295	0.9825	1.015	0.9485	1.063	0.926	1.0335	0.917	1.019	1.04883	0.953	1.038	0.969333	1.01967	0.9345	0.962833	0.977333	0.970167
Q66JR7	Pgm2 protein (Fragment) OS=Mus musculus GN=Pgm2 PE=2 SV=1	Pgm2	72157		0.973	0.8985	0.958	0.9745	1.023	1.005	0.9385	0.969	0.8925	1.004	0.9395	0.938	1.016	1.0585	1.02	0.997	1.0405	1.01	0.9895	1.0255	0.986	1.0225	1.02	0.98	0.9215	0.9525	0.9395	0.9485	0.996	1.0125	0.949	0.9615	0.948	1.0015	0.933	0.9875	0.943167	1.00083	0.933333	0.9605	1.0315	1.01583	1.00033	1.0075	0.937833
Q8CAA7	Glucose 1,6-bisphosphate synthase OS=Mus musculus GN=Pgm2l1 PE=1 SV=1	Pgm2l1	70974	ENSMUSG00000030729	1.009	1.005	0.929	0.965	1.004	0.993	0.9085	1.012	0.9655	0.945	0.9825	0.979	0.974	1.0575	1.057	0.896	0.8895	0.9425	1.0525	1.0655	1.032	0.953	0.9305	0.929	0.9995	1.06	0.9885	0.935	0.885	0.908	1.0435	0.963	1.0745	0.8855	0.883	0.8425	0.981	0.987333	0.962	0.968833	1.0295	0.909333	1.05	0.9375	1.016
Q9CZ13	Cytochrome b-c1 complex subunit 1, mitochondrial OS=Mus musculus GN=Uqcrc1 PE=1 SV=2	Uqcrc1	22273	ENSMUSG00000025651;ENSMUSG00000107235	0.9575	0.972	0.985	0.929	0.9615	0.9855	0.9645	0.9385	0.919	0.9245	0.972	0.968	0.991	0.959	1.005	0.946	0.9695	0.9215	0.9755	1.0055	0.908	0.9885	0.997	0.933	1.0085	0.997	0.9945	0.936	0.9885	1.002	0.959	1.0125	1.0185	1.0085	0.9555	1.016	0.9715	0.958667	0.940667	0.954833	0.985	0.945667	0.963	0.972833	1
Q7TMF4	Propionyl Coenzyme A carboxylase, beta polypeptide OS=Mus musculus GN=Pccb PE=2 SV=1	Pccb	66904		0.986	0.9215	0.9865	0.931	0.989	0.9535	1.007	0.9555	0.9125	0.935	0.9495	0.9225	0.9755	0.9805	0.9635	0.9875	1.027	0.932	0.9635	1.056	0.9395	1.0255	1.024	0.948	0.958	0.946	1.0165	0.9525	1.014	1.0305	0.9565	0.9915	0.94	1.0515	0.9665	1.074	0.964667	0.957833	0.958333	0.935667	0.973167	0.982167	0.986333	0.999167	0.9735
Q3UPL0	Protein transport protein Sec31A OS=Mus musculus GN=Sec31a PE=1 SV=2	Sec31a	69162	ENSMUSG00000035325	0.985	0.9165	0.9775	0.936	1.0085	0.958	0.953	0.9745	0.9145	1.041	0.9615	0.947	0.982	1.0375	0.9985	0.9385	1.0215	0.9365	0.94	0.9835	0.926	1.0235	0.998	0.9455	0.9175	0.9125	0.92	0.9265	0.9745	0.992	0.919	0.972	0.885	1.0085	0.9275	0.989	0.959667	0.9675	0.947333	0.983167	1.006	0.9655	0.949833	0.989	0.916667
Q9D0E1	Heterogeneous nuclear ribonucleoprotein M OS=Mus musculus GN=Hnrnpm PE=1 SV=3	Hnrnpm	76936	ENSMUSG00000059208	0.9975	0.9395	0.974	0.9495	1.0255	0.9945	0.9765	1.009	0.973	1.028	0.9475	0.928	0.944	1.014	0.9855	0.9715	0.985	0.9675	0.9455	0.944	0.9525	0.986	0.9715	0.9655	0.9315	0.9285	0.9645	0.961	0.986	0.9805	0.9395	0.9565	0.8515	0.975	0.92	0.996	0.970333	0.989833	0.986167	0.967833	0.981167	0.974667	0.947333	0.974333	0.9415
P21619	Lamin-B2 OS=Mus musculus GN=Lmnb2 PE=1 SV=2	Lmnb2	16907	ENSMUSG00000062075	0.9545	0.882	0.942	0.8615	0.964	0.932	0.9345	0.9575	0.92	0.971	0.8895	0.876	0.946	0.9975	0.973	0.915	0.9655	0.951	0.928	0.987	0.9525	0.973	0.9465	0.9205	0.9145	0.922	0.972	0.93	0.9725	0.9685	0.918	0.959	0.8065	0.9555	0.888	1.0235	0.926167	0.919167	0.937333	0.912167	0.972167	0.943833	0.955833	0.946667	0.936167
Q8BMF4	Dihydrolipoyllysine-residue acetyltransferase component of pyruvate dehydrogenase complex, mitochondrial OS=Mus musculus GN=Dlat PE=1 SV=2	Dlat	235339	ENSMUSG00000000168	0.9555	0.995	0.9495	0.875	0.945	0.956	0.96	0.907	0.895	0.911	0.965	0.895	0.98	0.965	1.0035	0.9125	0.9215	0.902	1.0135	0.934	0.9025	0.906	0.9085	0.916	0.949	0.993	0.9895	0.917	0.947	0.9215	0.9805	0.922	1.09	0.9795	0.988	0.9765	0.966667	0.925333	0.920667	0.923667	0.982833	0.912	0.95	0.910167	0.977167
O35551-6	Isoform 6 of Rab GTPase-binding effector protein 1 OS=Mus musculus GN=Rabep1	Rabep1	54189	ENSMUSG00000020817	1.0015	0.913	0.981	0.9405	1.028	0.9475	0.958	1.0025	0.8785	1.0325	0.964	0.9075	0.9765	1.0445	1.044	0.8855	0.975	0.9485	0.9495	0.995	0.908	1.0195	0.9695	0.9275	0.8675	0.9375	0.9095	0.9315	0.955	0.951	0.9065	0.9745	0.891	0.9575	0.88	0.9785	0.965167	0.972	0.946333	0.968	1.02167	0.936333	0.950833	0.972167	0.904833
Q6PB44	Tyrosine-protein phosphatase non-receptor type 23 OS=Mus musculus GN=Ptpn23 PE=1 SV=2	Ptpn23	104831	ENSMUSG00000036057	0.996	0.887	0.962	0.925	1.0225	0.9455	0.996	0.989	0.8875	1.025	0.9325	0.9105	0.964	1.035	0.9965	0.9365	1.0455	0.948	0.9365	1.0085	0.928	1.054	1.0085	0.953	0.886	0.9075	0.914	0.9445	0.9825	0.9965	0.927	0.9715	0.8845	1.0275	0.898	1.015	0.948333	0.964333	0.9575	0.956	0.9985	0.976667	0.957667	1.00517	0.9025
O70589	Peripheral plasma membrane protein CASK OS=Mus musculus GN=Cask PE=1 SV=2	Cask	12361		1.004	0.9525	0.9165	0.97	1.059	1.015	0.9825	1.014	0.943	1.0605	0.9795	0.955	0.9145	1.0365	0.956	0.927	0.983	0.9615	0.9625	0.926	0.9355	0.9985	0.954	0.959	0.953	0.9775	0.967	1.002	0.958	0.951	0.967	0.9075	0.936	0.9955	0.9845	0.95	0.957667	1.01467	0.979833	0.998333	0.969	0.957167	0.941333	0.9705	0.965833
Q7TMU5	Iqgap2 protein (Fragment) OS=Mus musculus GN=Iqgap2 PE=2 SV=1	Iqgap2	544963		1.111	0.636	1.128	0.921	0.963	0.6465	0.895	1.056	0.9295	0.938	0.959	0.62	0.9505	1.052	0.905	0.9145	1.23	0.847	1.052	1.2685	0.816	1.212	1.057	0.811	0.641	1.0655	1.0105	0.9445	1.0665	1.364	1.0985	1.214	1.19	1.37	0.939	1.217	0.958333	0.8435	0.960167	0.839	0.969167	0.997167	1.0455	1.02667	0.905667
Q80UJ7	Rab3 GTPase-activating protein catalytic subunit OS=Mus musculus GN=Rab3gap1 PE=2 SV=4	Rab3gap1	226407	ENSMUSG00000036104	0.8935	1.046	0.9255	0.9865	0.895	1.066	0.8575	0.876	0.9505	0.8725	1.043	1.06	0.937	0.922	0.978	0.968	0.877	0.979	1.0475	0.9245	0.971	0.9245	0.961	0.999	1.002	1.0595	0.996	0.9745	0.938	0.967	0.9985	0.9305	1.0195	0.934	1.0125	0.9345	0.955	0.9825	0.894667	0.991833	0.945667	0.941333	0.981	0.9615	1.01917
E9QL53	Citron Rho-interacting kinase OS=Mus musculus GN=Cit PE=1 SV=1	Cit	12704	ENSMUSG00000029516	0.957	0.8545	0.949	1.0775	1.15	0.9625	0.891	0.964	0.888	1.1225	0.9125	0.8825	1.1545	1.0925	1.0725	0.874	0.9345	0.912	0.8565	0.981	0.9345	1.007	0.9905	0.887	0.8435	0.8925	0.9	0.8765	0.942	0.98	0.908	0.973	0.9095	0.8825	0.823	0.926	0.920167	1.06333	0.914333	0.9725	1.1065	0.906833	0.924	0.9615	0.878667
F8WHW6	Phosphatidylinositol 4-phosphate 5-kinase type-1 gamma OS=Mus musculus GN=Pip5k1c PE=1 SV=1	Pip5k1c	18717	ENSMUSG00000034902	0.9925	0.978	0.962	0.9885	0.9905	0.9665	0.9345	0.961	0.967	1.02	0.983	0.9805	0.9725	1.0385	1.0535	0.9005	0.8855	0.942	0.9845	0.9685	0.9625	0.923	0.908	0.9185	0.967	1.0135	1.005	0.931	0.879	0.912	0.9965	0.9565	1.043	0.8825	0.9065	0.8945	0.9775	0.981833	0.954167	0.9945	1.0215	0.909333	0.971833	0.9165	0.995167
Q6ZQ74	MKIAA0666 protein (Fragment) OS=Mus musculus GN=Daam1 PE=2 SV=1	Daam1	208846		1.009	0.909	0.996	0.9055	0.994	0.935	1.0175	1.007	0.884	0.9805	0.9185	0.9165	0.9915	1.0245	0.99	0.889	1.004	0.8885	0.9275	0.9945	0.8875	0.9865	0.972	0.879	0.9175	0.9515	0.912	0.8965	0.9935	0.986	0.954	1.035	0.858	0.9845	0.8935	1.023	0.971333	0.944833	0.9695	0.9385	1.002	0.927167	0.9365	0.945833	0.927
B2RQ80	Tnik protein OS=Mus musculus GN=Tnik PE=2 SV=1	Tnik	665113	ENSMUSG00000027692	1.0135	0.949	1.029	0.9505	1.001	0.9495	0.9455	0.9695	0.95	1.095	0.9675	0.9625	1.007	1.0215	1.0855	0.9125	0.9335	0.9215	0.899	1.0055	0.916	0.964	0.9565	0.93	0.9055	0.967	0.985	0.941	0.921	0.9735	0.935	1.013	0.8895	0.897	0.864	0.975	0.997167	0.967	0.955	1.00833	1.038	0.9225	0.940167	0.950167	0.9525
Q91YT0	NADH dehydrogenase [ubiquinone] flavoprotein 1, mitochondrial OS=Mus musculus GN=Ndufv1 PE=1 SV=1	Ndufv1	17995	ENSMUSG00000037916	0.9225	0.947	0.923	0.9915	0.9565	1.027	0.8745	0.944	0.954	0.933	0.9715	0.9645	0.995	0.9985	1.0095	0.9575	0.8835	0.979	0.9875	0.949	0.968	0.9175	0.9365	0.9535	1.047	1.0315	1.011	0.9345	0.9225	0.916	1.034	0.904	1.0255	0.918	0.9605	0.921	0.930833	0.991667	0.924167	0.956333	1.001	0.94	0.968167	0.935833	1.02983
Q9Z268	RasGAP-activating-like protein 1 OS=Mus musculus GN=Rasal1 PE=2 SV=2	Rasal1	19415	ENSMUSG00000029602	1.0105	0.9905	0.999	0.894	0.9855	0.954	0.9425	1.005	1.01	1.01	0.951	0.921	0.9545	1.0185	1.0115	0.838	0.8845	0.918	0.978	0.978	0.968	0.914	0.9495	0.8675	1.0095	1.02	1.002	0.9025	0.9115	0.9435	0.9925	1.004	0.9035	0.8995	0.8875	0.928	1	0.9445	0.985833	0.960667	0.994833	0.880167	0.974667	0.910333	1.0105
Q99MN9	Propionyl-CoA carboxylase beta chain, mitochondrial OS=Mus musculus GN=Pccb PE=1 SV=2	Pccb	66904	ENSMUSG00000032527	0.902	1.4275	0.982	0.676	1.216	1.029	1.1935	1.239	0.6015	0.9385	0.6545	1.126	1.186	0.8715	1.003	1.1005	1.167	0.941	1.1255	0.915	0.9675	1.0195	1.14	1.013	1.036	1.0845	0.7	0.6645	1.074	0.93	0.67	0.895	0.695	1.208	0.6495	0.956	1.10383	0.973667	1.01133	0.906333	1.02017	1.0695	1.00267	1.0575	0.940167
P10637-3	Isoform Tau-B of Microtubule-associated protein tau OS=Mus musculus GN=Mapt	Mapt	17762		0.8605	0.9205	0.884	0.936	0.8485	0.9415	0.8675	0.908	0.9065	0.8905	0.9445	0.975	0.882	0.8715	0.9305	0.82	0.8715	0.8545	0.8795	0.8825	0.839	0.956	0.915	0.899	0.826	0.8525	0.8235	0.8965	0.8335	0.908	0.8655	0.931	0.8175	0.8775	0.844	0.9055	0.888333	0.908667	0.894	0.936667	0.894667	0.848667	0.867	0.923333	0.834
P48962	ADP/ATP translocase 1 OS=Mus musculus GN=Slc25a4 PE=1 SV=4	Slc25a4	11739	ENSMUSG00000031633	0.977	0.9915	0.942	0.934	0.9945	0.975	0.965	0.9715	0.9445	0.924	0.966	0.9585	0.9495	0.9565	0.978	0.915	0.8715	0.8805	0.9235	0.9155	0.875	0.906	0.9045	0.8785	0.947	0.927	0.9635	0.914	0.8905	0.9255	0.949	0.8975	1.0475	0.935	0.9745	0.922	0.970167	0.967833	0.960333	0.9495	0.961333	0.889	0.904667	0.896333	0.945833
Q80T83	MKIAA1850 protein (Fragment) OS=Mus musculus GN=Vcpip1 PE=2 SV=1	Vcpip1	70675		0.998	0.912	0.989	0.959	1.016	0.9615	0.9835	1.011	0.9615	1.04	0.9505	0.9275	0.977	1.0375	1.018	0.927	0.989	0.953	0.9405	0.9735	0.955	1.0075	0.9885	0.9295	0.9425	0.9545	0.961	0.9205	0.9585	0.9855	0.9705	0.962	0.923	0.9835	0.9055	0.9705	0.966333	0.978833	0.985333	0.972667	1.01083	0.956333	0.956333	0.975167	0.952667
E9Q8I9-2	Isoform 2 of Protein furry homolog OS=Mus musculus GN=Fry	Fry	320365		1.0185	0.959	1.0295	0.9645	0.9865	0.9555	1.04	1.0245	0.96	0.988	0.952	0.9645	0.9765	1.002	1.0135	0.937	1.024	0.9575	0.949	0.97	0.9495	0.994	0.994	0.967	0.967	0.9715	0.982	0.971	1.0085	1.0345	0.9745	1.015	0.9335	1.0345	0.941	0.992	1.00233	0.968833	1.00817	0.968167	0.997333	0.972833	0.956167	0.985	0.9735
Q9CWJ9	Bifunctional purine biosynthesis protein PURH OS=Mus musculus GN=Atic PE=1 SV=2	Atic	108147	ENSMUSG00000026192	0.9425	0.905	0.9445	0.9295	0.9625	1.009	0.9645	0.9815	0.9005	0.9905	0.9485	0.981	1.001	1.005	0.9845	1.0125	1.0845	0.988	0.958	1.024	0.9545	1.0495	1.1075	1.013	0.9335	0.9585	0.913	0.9235	1.0875	1.044	0.942	0.929	0.954	1.0605	0.9335	1.054	0.930667	0.967	0.948833	0.973333	0.996833	1.02833	0.978833	1.05667	0.935
O54988-2	Isoform 2 of STE20-like serine/threonine-protein kinase OS=Mus musculus GN=Slk	Slk	20874	ENSMUSG00000025060	0.9825	0.929	1.0235	0.9505	0.988	0.9665	0.939	0.9945	0.943	0.9985	0.9535	0.939	0.987	1.008	1.024	0.9095	0.952	0.9565	0.949	1.0295	0.9355	0.976	1.008	0.917	0.915	0.9555	0.9455	0.9415	0.9735	1.013	0.9475	1.0295	0.907	0.9485	0.9075	1.0215	0.978333	0.968333	0.958833	0.963667	1.00633	0.939333	0.971333	0.967	0.938667
Q6PHZ2	Calcium/calmodulin-dependent protein kinase type II subunit delta OS=Mus musculus GN=Camk2d PE=1 SV=1	Camk2d	108058	ENSMUSG00000053819	0.985	0.854	1.0005	0.923	1.0335	0.845	1.0185	0.968	0.901	1.005	0.846	0.945	0.999	1.088	0.9575	0.975	1.2025	0.966	0.934	0.9885	0.954	1.174	1.008	0.939	0.879	0.86	0.993	0.97	0.9915	1.0245	0.948	1.003	0.94	1.0815	0.928	1.09	0.9465	0.933833	0.9625	0.932	1.01483	1.04783	0.958833	1.04033	0.910667
P17751	Triosephosphate isomerase OS=Mus musculus GN=Tpi1 PE=1 SV=4	Tpi1	21991	ENSMUSG00000023456	0.858	0.9075	0.886	0.9605	0.9315	0.9815	0.812	0.873	0.8855	0.8955	0.973	0.9755	0.912	0.9255	0.9845	0.94	0.877	1.0015	0.9885	0.941	0.966	0.932	0.983	0.949	0.9315	0.983	0.9285	0.924	0.9115	0.942	0.9285	0.8945	0.9615	0.91	0.8605	0.8555	0.883833	0.957833	0.856833	0.948	0.940667	0.9395	0.965167	0.954667	0.947667
Q8BKX1-2	Isoform 2 of Brain-specific angiogenesis inhibitor 1-associated protein 2 OS=Mus musculus GN=Baiap2	Baiap2	108100	ENSMUSG00000025372	1.026	0.972	1.045	0.936	1.0045	0.9805	0.9995	1.018	0.981	1.077	0.9725	0.936	0.995	1.0875	1.108	0.878	0.9175	0.93	0.968	0.978	0.9285	0.9785	0.9635	0.9065	0.964	0.981	0.976	0.917	0.9425	0.971	0.948	1.009	0.949	0.9215	0.8715	0.9495	1.01433	0.973667	0.9995	0.995167	1.0635	0.9085	0.958167	0.9495	0.973667
B1ART2	Protein Vps13d OS=Mus musculus GN=Vps13d PE=1 SV=2	Vps13d	230895	ENSMUSG00000020220	1.021	0.896	1.044	0.877	1.0185	0.9265	1.052	1.0265	0.888	0.9915	0.9045	0.913	0.999	0.9875	1.032	0.915	1.053	0.9095	0.901	0.965	0.8845	1.0065	1.0065	0.897	0.88	0.8925	0.9045	0.909	0.984	1.043	0.896	1.0015	0.9265	1.0775	0.9225	0.988	0.987	0.940667	0.988833	0.936333	1.00617	0.959167	0.916833	0.97	0.892333
P10630-2	Isoform 2 of Eukaryotic initiation factor 4A-II OS=Mus musculus GN=Eif4a2	Eif4a2	13682	ENSMUSG00000022884	0.952	0.9345	0.9855	0.9175	0.9715	0.953	0.959	0.9575	0.897	0.984	0.96	0.9405	0.958	0.9825	0.9825	0.9255	1.0055	0.915	0.947	0.963	0.9045	1.008	1.0065	0.933	0.9045	0.91	0.906	0.897	0.974	1	0.912	0.9725	0.8805	1.0005	0.9015	0.983	0.957333	0.947333	0.937833	0.9615	0.974333	0.948667	0.938167	0.9825	0.906833
P09103	Protein disulfide-isomerase OS=Mus musculus GN=P4hb PE=1 SV=2	P4hb	18453	ENSMUSG00000025130	0.96	0.903	0.9535	0.9735	1.0425	1.0085	0.945	0.9655	0.896	1.024	0.975	0.967	0.984	1.0105	0.9795	1.0395	1.0775	1.022	0.9405	0.9975	0.9445	1.0685	1.0655	1.0225	0.9225	0.913	0.966	0.9945	1.071	1.065	0.895	0.9345	0.932	1.0735	1.0105	1.081	0.938833	1.00817	0.9355	0.988667	0.991333	1.04633	0.960833	1.05217	0.933833
P18760	Cofilin-1 OS=Mus musculus GN=Cfl1 PE=1 SV=3	Cfl1	12631		0.908	0.97	0.889	1.0135	0.9355	1.0225	0.8235	0.9095	0.9885	0.9775	0.988	0.996	0.927	0.986	0.992	0.986	0.8955	1.0235	0.999	0.936	1.027	0.9485	0.9315	1.0165	0.99	0.9975	0.9855	0.9785	0.9175	0.933	1.005	0.8725	0.979	0.903	0.935	0.8815	0.922333	0.9905	0.907167	0.987167	0.968333	0.968333	0.987333	0.9655	0.991
B2RWT9	Plexin B1 OS=Mus musculus GN=Plxnb1 PE=2 SV=1	Plxnb1	235611		0.958	0.902	0.9535	0.914	1.009	0.965	0.9545	0.9795	0.8855	0.999	0.947	0.9275	0.948	0.9955	0.969	0.9335	1.043	0.9655	0.9095	0.956	0.9105	1.0355	0.999	0.961	0.8965	0.937	0.9375	0.977	1.007	1.04	0.928	0.9765	0.978	1.032	0.9755	1.066	0.937833	0.962667	0.939833	0.957833	0.970833	0.980667	0.925333	0.9985	0.923667
B2RRH9	Guanine monphosphate synthetase OS=Mus musculus GN=Gmps PE=2 SV=1	Gmps	229363	ENSMUSG00000027823	0.8755	0.976	0.915	0.9245	0.9075	1.031	0.897	0.842	0.964	0.902	0.961	1.0105	0.9105	0.956	0.9245	0.9595	0.8565	0.9725	1.0035	0.932	1.0015	0.876	0.953	0.972	1.0075	0.9905	0.953	0.9465	0.907	0.8975	0.96	0.907	0.9515	0.882	0.93	0.8985	0.922167	0.954333	0.901	0.957833	0.930333	0.9295	0.979	0.933667	0.983667
P06837	Neuromodulin OS=Mus musculus GN=Gap43 PE=1 SV=1	Gap43	14432	ENSMUSG00000047261	1.0095	0.994	0.887	1.0845	1.1595	1.1655	0.956	1.0205	0.9275	1.099	1.0445	0.988	1.2305	1.232	1.073	0.778	0.7945	0.8725	1.0465	0.9695	0.9185	0.9575	0.9645	0.811	0.9785	1.0175	0.9365	0.825	0.8515	0.91	1.0145	0.9885	0.9725	0.814	0.7785	0.8595	0.9635	1.1365	0.968	1.04383	1.1785	0.815	0.978167	0.911	0.9775
A2A7S7	Tyrosine--tRNA ligase, cytoplasmic OS=Mus musculus GN=Yars PE=4 SV=1	Yars	107271	ENSMUSG00000028811	0.934	0.8935	0.904	0.961	0.9715	0.988	0.8575	0.9945	0.9575	0.936	0.9175	1.0375	1.034	0.9485	0.9835	0.9295	0.9375	1.0135	0.9315	1.07	0.9235	0.974	0.9855	0.9365	0.9345	1.0115	0.93	0.9355	0.945	0.9675	0.8985	0.9315	0.9115	0.988	0.9125	0.9815	0.9105	0.9735	0.9365	0.963667	0.988667	0.960167	0.975	0.965333	0.958667
Q6P1Y9	Exocyst complex component 1 OS=Mus musculus GN=Exoc1 PE=1 SV=1	Exoc1	69940	ENSMUSG00000036435	0.949	0.9745	1.0205	0.952	0.9715	1.01	0.971	0.967	0.976	0.9895	0.99	0.994	1.017	1.0035	1.05	0.9265	0.9585	0.963	0.979	1.0445	0.9535	0.9745	1.037	0.949	0.981	1.0035	0.9835	0.953	1.008	1.034	0.9795	1.021	0.975	0.9935	0.9595	1.0085	0.981333	0.977833	0.971333	0.991167	1.0235	0.949333	0.992333	0.986833	0.989333
P51830	Adenylate cyclase type 9 OS=Mus musculus GN=Adcy9 PE=1 SV=1	Adcy9	11515	ENSMUSG00000005580	1.0115	0.946	1.0125	0.9515	0.9935	0.9065	1.051	1.0195	0.969	0.9815	0.921	0.9335	0.983	1.033	1.036	0.92	0.96	0.945	0.9495	0.9945	0.9845	0.9585	0.9475	0.9475	0.985	0.987	1.0315	0.9915	0.946	0.9945	1.005	1.056	1.0365	0.963	0.97	0.9595	0.99	0.9505	1.01317	0.945333	1.01733	0.941667	0.976167	0.951167	1.00117
Q9D8N0	Elongation factor 1-gamma OS=Mus musculus GN=Eef1g PE=1 SV=3	Eef1g	67160	ENSMUSG00000071644	0.9825	0.9395	0.964	0.966	1.0305	0.9745	0.949	0.9985	0.929	1.051	0.9755	0.9365	0.9905	1.037	1.032	0.9295	0.969	0.9425	0.929	0.96	0.912	1.0085	0.9925	0.943	0.9155	0.927	0.9265	0.9375	0.9685	0.9765	0.9215	0.93	0.9165	0.9725	0.935	0.9615	0.962	0.990333	0.958833	0.987667	1.01983	0.947	0.933667	0.981333	0.923
A2AB60	Formin-like 1, isoform CRA_c OS=Mus musculus GN=Fmnl1 PE=1 SV=1	Fmnl1	57778	ENSMUSG00000055805	1.0185	0.824	1.1	0.9215	0.997	0.815	1.1195	0.9705	0.8745	0.948	0.8345	0.8435	1.16	1.016	1.123	0.835	1.058	0.8035	0.842	1.1955	0.8435	1.053	1.09	0.867	0.8075	0.8215	0.9445	0.8795	1.045	1.1295	0.915	1.195	0.924	1.0695	0.729	1.0645	0.980833	0.911167	0.988167	0.875333	1.09967	0.898833	0.960333	1.00333	0.857833
Q8K010	5-oxoprolinase OS=Mus musculus GN=Oplah PE=2 SV=1	Oplah	75475	ENSMUSG00000022562	0.9085	0.834	0.9215	0.888	0.984	0.9315	0.8895	0.92	0.817	1.006	0.918	0.901	0.913	0.964	0.936	0.9645	1.0865	0.9595	0.9205	0.943	0.898	1.0425	1.051	0.9675	0.845	0.884	0.9005	0.966	1.0415	1.0655	0.885	0.9095	0.898	1.0565	0.991	1.025	0.888	0.9345	0.8755	0.941667	0.937667	1.0035	0.9205	1.02033	0.8765
Q8C167	Prolyl endopeptidase-like OS=Mus musculus GN=Prepl PE=2 SV=1	Prepl	213760	ENSMUSG00000024127	0.9525	0.9795	0.9395	0.987	1.0015	1.0335	0.9455	0.9525	0.8695	0.9575	1.0365	1.0385	0.991	0.9915	1.016	0.904	0.9515	0.941	0.976	0.9535	0.909	1.0085	1.0105	0.9495	0.915	0.9845	0.93	0.9195	0.981	1.011	0.951	0.953	0.9495	0.976	0.922	0.9335	0.957167	1.00733	0.9225	1.01083	0.9995	0.932167	0.946167	0.9895	0.943167
Q80VP0	Tectonin beta-propeller repeat-containing protein 1 OS=Mus musculus GN=Tecpr1 PE=2 SV=1	Tecpr1	70381	ENSMUSG00000066621	1.002	0.9705	1.0365	0.9545	0.975	1.0085	0.9875	0.9925	0.9685	0.9875	0.966	0.9995	0.954	0.985	0.991	0.899	0.9375	0.956	0.9715	0.9825	0.9385	0.9535	0.9675	0.9225	0.9975	1.0485	0.9865	0.9685	0.939	0.983	1.02	1.0015	0.972	0.9545	0.988	0.962	1.003	0.979333	0.982833	0.984333	0.976667	0.930833	0.964167	0.947833	1.01083
Q9WTS5	Teneurin-2 OS=Mus musculus GN=Tenm2 PE=2 SV=1	Tenm2	23964		1.0265	0.963	0.989	0.8785	1.0385	0.9495	1.025	1.0375	0.9365	1.014	0.972	0.947	0.932	1.0045	0.9955	0.8855	0.983	0.9125	0.9645	0.962	0.8925	1.0095	0.972	0.8985	0.939	0.958	0.916	0.92	0.962	0.978	0.9375	0.9935	0.9135	1.02	0.9355	0.976	0.992833	0.9555	0.999667	0.977667	0.977333	0.927	0.939667	0.96	0.937667
P08003	Protein disulfide-isomerase A4 OS=Mus musculus GN=Pdia4 PE=1 SV=3	Pdia4	12304		0.895	0.8565	0.8955	0.9705	1.0165	1.0475	0.9095	0.916	0.8225	0.9775	1.0345	0.9635	0.941	0.937	0.9275	1.0885	1.1	0.956	0.9575	1.006	0.9165	1.0395	1.0825	1.055	0.86	0.859	0.892	0.962	1.1335	1.0865	0.817	0.8885	0.8615	1.092	1.003	1.136	0.882333	1.0115	0.882667	0.991833	0.935167	1.04817	0.96	1.059	0.870333
Q6GTX3	Apoe protein OS=Mus musculus GN=Apoe PE=2 SV=1	Apoe	11816		0.6425	0.52	0.6665	0.7275	0.769	0.7305	0.624	0.646	0.5535	0.783	0.782	0.713	0.6585	0.6405	0.68	1.2455	1.457	1.024	0.5405	0.6425	0.606	1.2375	1.149	1.1935	0.525	0.5215	0.5875	1.378	1.547	1.537	0.5995	0.63	0.565	1.726	1.808	1.726	0.609667	0.742333	0.607833	0.759333	0.659667	1.24217	0.596333	1.19333	0.544667
Q9QZE5	Coatomer subunit gamma-1 OS=Mus musculus GN=Copg1 PE=2 SV=1	Copg1	54161	ENSMUSG00000030058	0.9395	0.9765	0.938	1.0205	0.9845	1.039	0.944	0.9285	0.949	0.992	1.03	1.019	0.938	0.9885	0.9695	1.0375	1.0005	0.9845	1.0085	0.961	0.9785	1.0015	1.009	1.0435	0.9795	0.9685	0.994	1.0095	1.0095	1.0075	0.968	0.9335	0.9485	1.0085	1.0355	1	0.951333	1.01467	0.9405	1.01367	0.965333	1.0075	0.982667	1.018	0.980667
Q00PI9	Heterogeneous nuclear ribonucleoprotein U-like protein 2 OS=Mus musculus GN=Hnrnpul2 PE=1 SV=2	Hnrnpul2	68693	ENSMUSG00000071659	0.9975	0.9845	0.952	0.9045	0.998	1.0125	0.967	1.001	0.9475	0.9975	0.983	1.003	0.9505	0.995	1.0005	0.9205	0.967	0.929	0.9645	1.0075	0.932	0.9895	0.988	0.9255	0.983	0.982	0.959	0.9425	0.992	0.9785	0.9415	0.96	0.8705	0.9775	0.9475	1.0105	0.978	0.971667	0.971833	0.9945	0.982	0.938833	0.968	0.967667	0.974667
Q8R1B4	Eukaryotic translation initiation factor 3 subunit C OS=Mus musculus GN=Eif3c PE=1 SV=1	Eif3c	56347	ENSMUSG00000030738	0.9595	0.936	0.9625	0.9815	0.995	0.996	0.9485	0.987	0.9805	0.9915	0.9555	0.952	0.9645	1.0085	0.983	0.988	0.9695	0.995	0.9495	0.9585	0.9595	1.01	1.011	0.9785	0.9525	0.96	0.977	0.971	0.997	1.022	0.963	0.956	0.9125	1.013	0.976	1.0065	0.952667	0.990833	0.972	0.966333	0.985333	0.984167	0.955833	0.999833	0.963167
B9EJ23	Cask protein OS=Mus musculus GN=Cask PE=2 SV=1	Cask	12361		0.9655	1.031	1.0475	1.0835	1.0565	1.101	0.9455	1.0085	1.03	1.016	1.0525	1.066	1.014	1.0355	1.096	0.939	0.99	1.071	1.017	1.0735	1.017	1.0785	1.1285	1.016	0.9615	1.038	0.9925	1.0145	1.0945	1.1175	1.046	1.0125	1.07	0.98	0.9895	1.075	1.01467	1.08033	0.994667	1.04483	1.0485	1	1.03583	1.07433	0.997333
C9K0Y5	AMPA-selective glutamate receptor 3 flop type OS=Mus musculus GN=Gria3 PE=2 SV=1	Gria3	53623		1.145	0.965	1.104	0.849	1.053	0.8055	1.105	1.032	0.9	1.09	0.8545	0.8685	1.016	1.029	1.049	0.8255	1.097	0.7745	0.875	0.991	0.859	1.045	1.016	0.8085	0.9125	0.887	0.8875	0.827	1.029	1.089	0.8835	1.054	0.871	1.079	0.8565	1	1.07133	0.9025	1.01233	0.937667	1.03133	0.899	0.908333	0.9565	0.895667
Q9D6R2	Isocitrate dehydrogenase [NAD] subunit alpha, mitochondrial OS=Mus musculus GN=Idh3a PE=1 SV=1	Idh3a	67834	ENSMUSG00000032279	0.9495	1.0305	0.946	0.941	0.922	1.0025	0.877	0.9075	0.99	0.8995	1.0025	0.9815	0.909	0.891	0.989	0.9435	0.858	0.9615	0.9575	0.9175	0.932	0.891	0.8985	0.9105	0.9895	0.999	0.9935	0.921	0.888	0.9225	0.9635	0.906	1.051	0.9	0.968	0.8675	0.975333	0.955167	0.924833	0.961167	0.929667	0.921	0.935667	0.9	0.994
Q9Z0X1	Apoptosis-inducing factor 1, mitochondrial OS=Mus musculus GN=Aifm1 PE=1 SV=1	Aifm1	26926	ENSMUSG00000036932	0.97	0.902	0.976	0.9545	1.0335	0.941	0.97	0.9545	0.9495	0.969	0.9465	0.904	0.9675	1.008	1.0035	0.9285	0.973	0.927	0.9325	1.0015	0.945	1.055	1.0285	0.9425	0.94	0.884	0.952	0.9125	1.0005	1.0135	0.978	0.949	0.909	1.0675	1.0025	1.057	0.949333	0.976333	0.958	0.939833	0.993	0.942833	0.959667	1.00867	0.925333
F1DFN1	Na-coupled HCO3-cotransporter splice variant NBCn2 OS=Mus musculus GN=Slc4a10 PE=2 SV=1	Slc4a10	94229		0.9865	0.884	0.9135	0.948	1.0555	0.9685	0.9295	0.968	0.8955	1.07	1.002	0.946	0.981	1.008	1.013	0.961	0.9845	0.9195	0.933	1.0165	0.9655	1.0515	1	0.959	0.9285	0.897	0.96	0.907	0.984	0.9955	0.9075	0.946	0.961	0.9415	0.9515	1.0075	0.928	0.990667	0.931	1.006	1.00067	0.955	0.971667	1.0035	0.9285
Q03137	Ephrin type-A receptor 4 OS=Mus musculus GN=Epha4 PE=1 SV=2	Epha4	13838	ENSMUSG00000026235	0.935	1.05	1.0015	0.982	0.896	0.99	0.9505	0.95	1.0185	0.8925	1.0005	1.0115	0.9305	0.914	0.9995	0.9575	0.88	0.966	1.017	0.969	0.965	0.902	0.9385	0.9975	1.0345	1.029	1.0415	0.9855	0.9475	0.962	1.031	0.9905	0.982	0.9415	0.9445	0.9415	0.9955	0.956	0.973	0.968167	0.948	0.9345	0.983667	0.946	1.035
Q9D1A2	Cytosolic non-specific dipeptidase OS=Mus musculus GN=Cndp2 PE=1 SV=1	Cndp2	66054	ENSMUSG00000024644	0.938	0.9065	0.9635	0.986	0.9975	0.9795	0.9525	0.953	0.8685	1.0055	0.955	0.954	0.982	0.9975	0.971	1.066	1.1315	1.032	0.947	0.9895	0.9485	1.0785	1.08	1.045	0.9055	0.927	0.9245	1.03	1.068	1.091	0.937	0.976	0.992	1.078	1.0045	1.038	0.936	0.987667	0.924667	0.9715	0.9835	1.0765	0.961667	1.06783	0.919
Q3TVM2	Putative uncharacterized protein OS=Mus musculus GN=Aldh2 PE=2 SV=1	Aldh2	11669		0.923	0.9125	0.8975	0.945	1.0045	0.9795	0.9	0.951	0.903	0.982	0.972	0.9315	0.988	0.9355	0.908	1.0965	1.035	0.906	0.9675	1.091	1.019	0.9895	1.0425	1.0125	0.9405	0.952	0.961	0.8745	1.0165	0.973	0.8815	0.962	0.828	0.977	0.939	1.0995	0.911	0.976333	0.918	0.961833	0.943833	1.0125	1.02583	1.01483	0.951167
P48036	Annexin A5 OS=Mus musculus GN=Anxa5 PE=1 SV=1	Anxa5	11747	ENSMUSG00000027712	0.7895	0.731	0.7655	0.876	0.9875	0.901	0.776	0.7935	0.675	0.947	0.906	0.866	0.9425	0.957	0.9	1.1955	1.259	1.0685	0.845	0.919	0.86	1.1785	1.169	1.113	0.864	0.7945	0.8035	1.0965	1.2995	1.252	0.798	0.8045	1.0005	1.3085	1.298	1.252	0.762	0.9215	0.748167	0.906333	0.933167	1.17433	0.874667	1.1535	0.820667
Q546G4	Albumin 1 OS=Mus musculus GN=Alb PE=2 SV=1	Alb	11657	ENSMUSG00000029368	1.327	1.6555	1.2725	0.8765	0.7515	0.77	1.2395	1.276	1.769	0.7065	0.86	0.84	0.731	0.7735	0.693	1.025	1.096	1.115	0.8995	1.355	1.2585	1.12	0.8295	0.9565	0.752	0.711	0.7355	0.7455	0.8205	0.717	0.732	0.876	1.1115	0.715	0.699	0.7865	1.41833	0.799333	1.42817	0.802167	0.7325	1.07867	1.171	0.968667	0.732833
Q7TMK9	Heterogeneous nuclear ribonucleoprotein Q OS=Mus musculus GN=Syncrip PE=1 SV=2	Syncrip	56403	ENSMUSG00000032423	1.0015	0.939	1.0075	0.934	1.0115	0.9835	0.995	0.9955	0.9225	1.0255	0.954	0.9505	0.9735	1.0375	1.0335	0.935	0.9915	0.936	0.9195	0.982	0.9245	1.006	1.0025	0.9345	0.935	0.9375	0.963	0.935	1.0005	1.012	0.9375	0.99	0.919	1.016	0.9365	1.024	0.982667	0.976333	0.971	0.976667	1.01483	0.954167	0.942	0.981	0.945167
Q3TWG5	Dynein cytoplasmic 1 light intermediate chain 1 OS=Mus musculus GN=Dync1li1 PE=2 SV=1	Dync1li1	235661	ENSMUSG00000032435	0.997	0.9245	1.005	0.9285	1.0125	0.948	0.968	1.007	0.9145	1.002	0.9335	0.9375	1.005	1.018	1.0155	0.897	0.961	0.9105	0.937	1.029	0.9035	0.9885	1.0055	0.917	0.9355	0.9215	0.897	0.908	0.98	0.9935	0.9265	1.0215	0.891	0.985	0.911	1.004	0.9755	0.963	0.963167	0.957667	1.01283	0.922833	0.9565	0.970333	0.918
Q68FF6	ARF GTPase-activating protein GIT1 OS=Mus musculus GN=Git1 PE=1 SV=1	Git1	216963	ENSMUSG00000011877	0.965	0.9745	0.972	0.94	0.9345	0.9535	0.9465	0.979	0.986	0.95	0.952	0.944	0.938	0.967	0.9715	0.9065	0.906	0.9465	0.964	0.9395	0.9525	0.938	0.941	0.934	0.9735	0.9955	0.9675	0.9565	0.939	0.9555	0.98	0.9685	0.9665	0.954	0.9585	0.939	0.9705	0.942667	0.9705	0.948667	0.958833	0.919667	0.952	0.937667	0.978833
P32921	Tryptophan--tRNA ligase, cytoplasmic OS=Mus musculus GN=Wars PE=1 SV=2	Wars	22375	ENSMUSG00000021266	0.9095	0.95	0.9255	1.081	0.9315	1.0315	0.8395	0.9375	0.9245	0.9035	1.054	1.092	1.064	0.9575	0.997	0.9665	0.8985	1.0505	1.0055	1.0165	0.979	0.9485	1.0275	1.0245	1.009	1.0175	1.0355	1.0155	0.9935	0.9775	1.018	0.9535	0.978	0.966	0.9075	0.951	0.928333	1.01467	0.9005	1.0165	1.00617	0.971833	1.00033	1.00017	1.02067
B0QZW1	Glutamate receptor 3 OS=Mus musculus GN=Gria3 PE=1 SV=1	Gria3	53623	ENSMUSG00000001986	1.0225	0.9685	1.023	0.9275	1.0035	0.922	0.9905	1.026	0.9915	1.07	0.9205	0.9125	0.989	1.0645	1.0955	0.9065	0.9385	0.942	0.933	0.9905	0.9565	0.9815	0.9625	0.925	0.9475	0.964	1.0095	0.954	0.937	0.981	0.9865	1.0085	0.8895	0.941	0.894	0.9375	1.00467	0.951	1.00267	0.967667	1.04967	0.929	0.96	0.956333	0.973667
Q8BXB3	Putative uncharacterized protein (Fragment) OS=Mus musculus GN=Slc8a1 PE=2 SV=1	Slc8a1	20541		0.9315	0.9985	0.996	0.863	0.88	0.9585	1.1065	0.9455	0.842	0.829	0.992	0.9455	1.034	0.8895	0.9485	0.793	0.945	0.806	1.019	1.034	0.84	0.9985	1.0355	0.824	0.973	0.9885	0.81	0.83	0.9595	0.9865	0.856	1.052	0.882	0.9485	0.9165	0.9195	0.975333	0.9005	0.964667	0.922167	0.957333	0.848	0.964333	0.952667	0.923833
O35136	Neural cell adhesion molecule 2 OS=Mus musculus GN=Ncam2 PE=2 SV=1	Ncam2	17968	ENSMUSG00000022762	0.939	0.947	0.911	0.9735	1.0435	0.9565	0.9015	0.966	0.923	1.0455	0.9685	0.9235	1.0025	1.086	1.057	0.864	0.923	0.93	0.938	0.9205	0.901	0.9995	0.977	0.897	0.8975	0.9285	0.938	0.9455	0.9675	0.978	0.965	0.933	1.021	0.9425	0.965	0.941	0.932333	0.991167	0.930167	0.979167	1.0485	0.905667	0.919833	0.957833	0.921333
Q8C1B7	Septin-11 OS=Mus musculus GN=Sept11 PE=1 SV=4	Sept11	52398	ENSMUSG00000058013	0.998	0.9585	0.969	0.9715	1.082	1.024	0.961	0.988	0.9425	1.145	1.0155	0.972	1.0665	1.1235	1.103	0.8805	0.949	0.9395	0.9755	1.001	0.963	0.995	0.999	0.909	0.958	0.991	0.9695	0.899	0.9645	0.99	0.996	0.989	0.942	0.9235	0.91	0.9385	0.975167	1.02583	0.963833	1.04417	1.09767	0.923	0.979833	0.967667	0.972833
P55937	Golgin subfamily A member 3 OS=Mus musculus GN=Golga3 PE=1 SV=3	Golga3	269682		0.996	0.914	0.9765	0.9135	1.0125	0.9325	0.9675	0.9855	0.8825	1.0235	0.9435	0.921	0.966	1.048	1.006	0.889	0.974	0.927	0.919	0.9695	0.9105	1.0095	0.9925	0.9195	0.8505	0.917	0.9175	0.9115	0.955	0.9695	0.9355	0.9615	0.9055	0.983	0.8965	0.9745	0.962167	0.952833	0.945167	0.962667	1.00667	0.93	0.933	0.973833	0.895
J3QQ16	Protein Col6a3 OS=Mus musculus GN=Col6a3 PE=4 SV=1	Col6a3	12835	ENSMUSG00000048126	0.9535	0.893	0.7465	0.8745	1.125	0.8375	1.061	0.921	0.9055	0.974	0.93	0.7685	0.8405	1.319	1.01	1.105	1.0115	0.7735	1.061	0.999	1.029	0.9595	0.9895	0.897	1.109	0.7805	1.1005	0.7725	1.017	0.9155	0.832	0.8105	1.3275	0.9315	0.929	1.063	0.864333	0.945667	0.9625	0.890833	1.0565	0.963333	1.02967	0.948667	0.996667
Q61481	Calcium/calmodulin-dependent 3',5'-cyclic nucleotide phosphodiesterase 1A OS=Mus musculus GN=Pde1a PE=2 SV=2	Pde1a	18573		1.0275	0.9975	1.0325	0.9235	1.0255	0.944	1.009	1.054	0.913	1.013	0.9625	0.945	1.0375	1.063	1.0565	0.874	0.982	0.881	1.015	1.092	0.922	1.036	1.033	0.896	0.95	1.0015	0.9625	0.922	0.988	1.034	0.965	1.08	1.1095	0.9875	0.931	1.007	1.01917	0.964333	0.992	0.9735	1.05233	0.912333	1.00967	0.988333	0.971333
Q0QER9	Isocitrate dehydrogenase 1 (Fragment) OS=Mus musculus GN=Idh1 PE=2 SV=1	Idh1	15926		0.8585	0.8785	0.8135	0.8695	0.861	1.1475	0.8005	0.8585	0.9375	0.9285	0.977	1.1155	0.8755	0.9285	0.866	1.009	0.839	1.0115	1.071	0.8765	0.9245	0.8795	0.915	0.993	0.968	1.042	0.79	0.6935	0.9515	0.85	0.9275	0.775	1.0125	0.926	1.2545	0.9215	0.850167	0.959333	0.8655	1.007	0.89	0.953167	0.957333	0.929167	0.933333
Q9ERU9	E3 SUMO-protein ligase RanBP2 OS=Mus musculus GN=Ranbp2 PE=1 SV=2	Ranbp2	19386	ENSMUSG00000003226	0.9	0.922	0.926	0.94	0.939	0.9705	0.8675	0.899	0.925	0.946	0.9595	0.97	0.925	0.952	0.9565	0.9475	0.903	0.947	0.943	0.9435	0.949	0.949	0.957	0.937	0.936	0.933	0.933	0.9405	0.9575	0.962	0.9325	0.9055	0.8915	0.9355	0.924	0.9575	0.916	0.949833	0.897167	0.9585	0.9445	0.9325	0.945167	0.947667	0.934
E9PYH2	Cytosolic acyl coenzyme A thioester hydrolase OS=Mus musculus GN=Acot7 PE=4 SV=1	Acot7	70025	ENSMUSG00000028937	0.987	0.969	0.9555	1.0255	1.037	1.0225	0.97	0.99	0.937	1.0025	1	1.005	0.9855	1.0285	1.001	0.99	0.9855	0.9885	0.981	1.0025	0.9525	0.9885	0.966	0.9765	0.939	0.986	0.948	0.951	0.93	0.95	0.9625	0.9435	0.9375	0.9765	0.925	0.9355	0.9705	1.02833	0.965667	1.0025	1.005	0.988	0.978667	0.977	0.957667
B9EHJ3	Tight junction protein ZO-1 OS=Mus musculus GN=Tjp1 PE=1 SV=1	Tjp1	21872	ENSMUSG00000030516	0.9545	0.841	0.96	0.8995	0.9995	0.8915	0.9415	0.9535	0.8745	1.0325	0.902	0.867	0.9575	1.0275	1.006	0.965	1.025	0.9495	0.865	0.9805	0.9025	1.032	0.9915	0.957	0.8595	0.866	0.9175	0.9705	1.0525	1.031	0.871	0.951	0.853	1.026	0.958	1.0595	0.9185	0.930167	0.923167	0.933833	0.997	0.979833	0.916	0.9935	0.881
Q6ZQ08-4	Isoform 4 of CCR4-NOT transcription complex subunit 1 OS=Mus musculus GN=Cnot1	Cnot1	234594	ENSMUSG00000036550	0.9755	0.9695	0.993	0.9195	0.98	0.9865	0.9645	0.99	0.941	1.0065	0.9755	0.9725	0.9645	0.99	1.0125	0.921	0.967	0.9405	0.9605	0.99	0.941	0.972	0.9875	0.9285	0.96	0.9705	0.936	0.9145	0.978	0.988	0.9385	0.9775	0.9085	0.971	0.945	0.994	0.979333	0.962	0.965167	0.984833	0.989	0.942833	0.963833	0.962667	0.9555
P60843	Eukaryotic initiation factor 4A-I OS=Mus musculus GN=Eif4a1 PE=1 SV=1	Eif4a1	13681	ENSMUSG00000059796	1.0045	0.895	1.0015	0.895	1.041	0.964	0.985	1.0155	0.8755	1.0575	0.966	0.9495	0.999	1.055	1.0125	0.9415	1.0845	0.948	0.935	0.969	0.912	1.08	1.0205	0.976	0.8985	0.923	0.8875	0.921	1.0335	1.0685	0.8995	0.996	0.8965	1.0595	0.9635	1.023	0.967	0.966667	0.958667	0.991	1.02217	0.991333	0.938667	1.0255	0.903
Q6PGJ3	L1 cell adhesion molecule OS=Mus musculus GN=L1cam PE=2 SV=1	L1cam	16728	ENSMUSG00000031391	0.9915	0.9705	0.9875	0.8635	1.047	0.9475	0.9665	1.0225	0.9795	1.117	0.899	0.9155	0.9945	1.054	0.972	0.806	0.883	0.8725	0.9345	0.9895	0.9365	0.9485	0.9545	0.8445	0.9635	0.9215	0.909	0.839	0.915	0.9455	0.942	0.9935	0.881	0.895	0.9095	0.906	0.983167	0.952667	0.9895	0.977167	1.00683	0.853833	0.9535	0.915833	0.931333
G5E8R0	Tropomyosin 1, alpha, isoform CRA_i OS=Mus musculus GN=Tpm1 PE=3 SV=1	Tpm1	22003	ENSMUSG00000032366	0.9985	0.9275	1.008	0.8755	0.981	0.8695	0.9825	1.017	0.9315	0.999	0.895	0.8915	0.985	1.0215	1.0445	0.8575	0.9715	0.9005	0.9165	0.9845	0.899	0.9825	0.945	0.882	0.9	0.9705	0.96	0.907	0.9265	0.9605	0.9165	1.0145	0.853	0.9705	0.828	0.99	0.978	0.908667	0.977	0.9285	1.017	0.909833	0.933333	0.9365	0.9435
Q3U1N0	Coronin OS=Mus musculus GN=Coro1a PE=2 SV=1	Coro1a	12721	ENSMUSG00000030707	0.9675	1.0005	0.9605	0.9735	0.968	1.0015	0.8915	0.977	1.01	1.013	1.0145	0.9835	0.947	1	1.021	0.9245	0.864	0.9695	1.01	0.9675	0.946	0.913	0.923	0.938	0.987	1.013	0.9955	0.961	0.8875	0.923	0.999	0.9515	0.926	0.8545	0.898	0.907	0.976167	0.981	0.9595	1.00367	0.989333	0.919333	0.9745	0.924667	0.9985
Q9CYT6	Adenylyl cyclase-associated protein 2 OS=Mus musculus GN=Cap2 PE=1 SV=1	Cap2	67252	ENSMUSG00000021373	0.99	0.9425	1.021	0.9425	1.0075	0.961	0.996	0.995	0.9295	1.018	0.9385	0.9505	1.013	1.034	1.069	0.9185	0.9575	0.936	0.932	1.04	0.9265	1.003	0.995	0.9295	0.947	0.9735	0.9655	0.9365	0.966	1.011	0.9615	1.026	0.9175	0.9795	0.8725	0.987	0.9845	0.970333	0.9735	0.969	1.03867	0.937333	0.966167	0.975833	0.962
P62196	26S protease regulatory subunit 8 OS=Mus musculus GN=Psmc5 PE=1 SV=1	Psmc5	19184	ENSMUSG00000020708	0.9665	0.9095	0.948	0.9345	0.9955	0.9515	0.938	0.978	0.9035	0.996	0.9315	0.9465	0.966	0.996	0.993	0.9315	0.985	0.953	0.92	0.9635	0.911	0.9945	0.997	0.946	0.9	0.93	0.929	0.9435	0.9695	0.998	0.9205	0.948	0.9095	0.9795	0.9255	0.9815	0.941333	0.9605	0.939833	0.958	0.985	0.9565	0.9315	0.979167	0.919667
B8QI36	Liprin-alpha 4 OS=Mus musculus GN=Ppfia4 PE=2 SV=1	Ppfia4	68507	ENSMUSG00000026458	1.01	0.9395	1.0175	0.8995	0.9935	0.941	0.9875	1.0305	0.908	0.954	0.9465	0.93	0.9845	1.018	1.0175	0.8565	0.94	0.9185	0.944	1.0105	0.919	0.9495	0.979	0.8865	0.938	0.9605	0.968	0.9045	0.944	0.979	0.9615	1.014	0.877	0.9395	0.863	0.973	0.989	0.944667	0.975333	0.9435	1.00667	0.905	0.957833	0.938333	0.9555
P50518	V-type proton ATPase subunit E 1 OS=Mus musculus GN=Atp6v1e1 PE=1 SV=2	Atp6v1e1	11973	ENSMUSG00000019210	0.9945	0.9395	0.968	0.8835	0.989	0.936	0.98	1.0085	0.895	0.9495	0.924	0.918	0.9665	0.9925	1.0025	0.8565	0.9205	0.892	0.941	0.98	0.877	0.9655	0.96	0.872	0.9415	0.945	0.925	0.89	0.934	0.969	0.9325	0.9975	1.0275	0.961	0.925	0.959	0.967333	0.936167	0.961167	0.9305	0.987167	0.889667	0.932667	0.9325	0.937167
Q9QYB5	Gamma-adducin OS=Mus musculus GN=Add3 PE=1 SV=2	Add3	27360	ENSMUSG00000025026	0.9735	1.001	0.945	0.8665	0.9805	0.9675	0.9695	0.972	0.88	0.9785	0.964	0.9505	0.9105	0.991	0.9485	0.9105	1.009	0.8985	0.972	0.975	0.8635	0.9945	1.0005	0.9045	0.9595	0.9935	0.93	0.961	1.0185	1.0415	0.901	0.978	0.9345	1.0335	0.9945	1.053	0.973167	0.938167	0.9405	0.964333	0.95	0.939333	0.936833	0.9665	0.961
P63085	Mitogen-activated protein kinase 1 OS=Mus musculus GN=Mapk1 PE=1 SV=3	Mapk1	26413	ENSMUSG00000063358	0.936	0.9395	0.907	0.8625	0.92	0.939	0.924	0.96	0.9355	0.9195	0.9345	0.9265	0.856	0.9735	0.9085	0.919	0.929	0.938	0.9815	0.919	0.942	0.948	0.926	0.937	0.967	0.9695	0.9545	0.9125	0.9045	0.912	0.969	0.924	0.9305	0.9635	0.9685	0.919	0.9275	0.907167	0.939833	0.926833	0.912667	0.928667	0.9475	0.937	0.963667
Q8VDC3	Cytoplasmic aconitase OS=Mus musculus GN=aco1 PE=4 SV=1	Aco1	11428		0.9735	0.883	0.951	0.971	1.0225	0.98	0.9525	0.971	0.884	1.0235	0.948	0.9465	0.979	1.011	0.9775	0.994	1.0505	0.9765	0.9425	1.012	0.956	1.0605	1.0645	1.0025	0.88	0.9075	0.9295	0.948	1.0635	1.058	0.919	0.976	0.885	1.0255	0.9045	1.0465	0.935833	0.991167	0.935833	0.972667	0.989167	1.007	0.970167	1.0425	0.905667
Q9JKF1	Ras GTPase-activating-like protein IQGAP1 OS=Mus musculus GN=Iqgap1 PE=1 SV=2	Iqgap1	29875	ENSMUSG00000030536	0.885	0.818	0.853	0.901	0.973	0.891	0.934	0.89	0.8175	0.955	0.9345	0.8325	0.8925	0.9585	0.875	1.0895	1.1065	0.9065	0.951	1.022	1.015	1.088	1.0305	1.0225	0.882	0.807	0.8615	0.908	1.082	1.061	0.7995	0.863	0.96	1.049	1.0845	1.0915	0.852	0.921667	0.8805	0.907333	0.908667	1.03417	0.996	1.047	0.850167
Q9JL26	Formin-like protein 1 OS=Mus musculus GN=Fmnl1 PE=1 SV=1	Fmnl1	57778	ENSMUSG00000055805	0.984	0.9495	0.983	0.9685	0.9795	0.9625	0.9615	0.986	0.9435	0.9615	0.9945	0.943	0.956	0.9745	1.0305	0.8975	0.933	0.951	0.9415	0.9405	0.926	0.9575	0.9565	0.9435	0.9415	0.9505	0.941	0.952	0.95	0.959	0.945	0.9555	1.0945	0.946	0.9445	0.9385	0.972167	0.970167	0.963667	0.966333	0.987	0.927167	0.936	0.9525	0.944333
Q811D0	Disks large homolog 1 OS=Mus musculus GN=Dlg1 PE=1 SV=1	Dlg1	13383	ENSMUSG00000022770	0.9565	0.919	0.933	0.9275	1.0355	0.976	0.9115	0.964	0.8865	1.0555	0.97	0.9555	0.993	1.0365	1.044	0.898	0.9625	0.909	0.944	0.9835	0.9045	1.015	1.006	0.9025	0.9415	0.955	0.9295	0.9145	1.0055	0.991	0.9275	0.9575	0.9295	0.966	0.933	1.002	0.936167	0.979667	0.920667	0.993667	1.0245	0.923167	0.944	0.9745	0.942
Q9R1T4	Septin-6 OS=Mus musculus GN=Sept6 PE=1 SV=4	Sept6	56526	ENSMUSG00000050379	0.945	1.027	0.9395	1.033	1.0195	1.046	0.912	0.9425	0.975	1.0305	1.0435	1.0225	1.0395	1.042	1.099	0.907	0.8765	0.939	1.036	0.9605	1.011	0.967	0.9795	0.9445	1.0245	1.045	1.0155	0.9335	0.9265	0.9575	1.055	0.985	0.9635	0.897	0.938	0.8795	0.9705	1.03283	0.943167	1.03217	1.06017	0.9075	1.0025	0.963667	1.02833
Q8BP43	Tropomyosin 1, alpha, isoform CRA_c OS=Mus musculus GN=Tpm1 PE=1 SV=1	Tpm1	22003	ENSMUSG00000032366	0.9335	0.9005	0.9485	0.9005	1.0315	0.884	0.9395	0.9265	0.912	1.0045	0.98	0.7955	1.0425	1.1195	1.103	1.051	1.013	0.8665	1.045	1.0745	1.395	0.9375	1.018	1.023	1.0255	0.934	0.989	0.809	0.9445	0.953	0.922	1.0635	0.8185	0.9775	0.92	1.077	0.9275	0.938667	0.926	0.926667	1.08833	0.976833	1.1715	0.992833	0.982833
Q9Z1L5	Voltage-dependent calcium channel subunit alpha-2/delta-3 OS=Mus musculus GN=Cacna2d3 PE=1 SV=1	Cacna2d3	12294	ENSMUSG00000021991	1.034	0.985	1.0275	0.8935	1.012	0.9635	1.0175	1.039	0.9825	1.026	0.957	0.963	0.955	1.009	1.008	0.8885	0.97	0.919	0.9465	1.014	0.938	0.984	0.964	0.8995	0.966	0.968	0.95	0.9085	0.9675	0.9815	0.968	1.011	0.9215	0.987	0.9545	0.9785	1.0155	0.956333	1.013	0.982	0.990667	0.925833	0.966167	0.949167	0.961333
B1AX58	Plastin-3 OS=Mus musculus GN=Pls3 PE=4 SV=1	Pls3	102866	ENSMUSG00000016382	0.9455	0.92	0.9135	0.9935	1.023	0.983	0.946	0.951	0.9265	0.9675	0.9595	0.9685	0.9505	1.0195	0.9585	1.0275	1.037	1.0035	1.007	0.992	0.982	1.068	1.0175	1.0365	0.9585	0.9865	0.9625	0.997	1.021	0.9935	0.959	0.942	1.0165	1.032	0.975	0.9665	0.926333	0.999833	0.941167	0.965167	0.976167	1.02267	0.993667	1.04067	0.969167
Q3UEE7	Putative uncharacterized protein OS=Mus musculus GN=Apoe PE=2 SV=1	Apoe	11816		0.476	0.512	0.496	0.9815	0.9965	1.1395	0.563	0.5885	0.514	0.6535	0.707	1.089	0.5915	0.483	0.639	1.2065	2.198	1.7055	0.439	0.615	0.5115	1.0755	1.085	1.1345	0.543	0.5275	0.628	2.546	1.46	1.5275	0.501	0.4555	0.4755	2.9055	1.806	1.6255	0.494667	1.03917	0.555167	0.8165	0.571167	1.70333	0.521833	1.09833	0.566167
D3Z576	Filamin-C OS=Mus musculus GN=Flnc PE=1 SV=1	Flnc		ENSMUSG00000068699	0.815	0.742	0.861	0.7455	0.871	0.8475	0.793	0.8205	0.6365	0.8525	0.8705	0.7995	0.8555	0.8785	0.8535	1.0595	1.186	1.025	0.8165	0.886	0.7825	1.194	1.144	1.0815	0.773	0.7685	0.6945	1.2165	1.432	1.252	0.683	0.8265	0.95	1.372	1.413	1.3495	0.806	0.821333	0.75	0.840833	0.8625	1.09017	0.828333	1.13983	0.745333
Q3UID0	SWI/SNF complex subunit SMARCC2 OS=Mus musculus GN=Smarcc2 PE=1 SV=1	Smarcc2	68094	ENSMUSG00000025369	0.9545	0.9135	0.971	0.8935	0.968	0.965	0.9385	0.9565	0.8965	0.9795	0.941	0.9275	0.9525	0.9705	0.988	0.893	0.949	0.9205	0.9295	0.972	0.9005	0.974	0.991	0.914	0.9105	0.9255	0.891	0.906	0.9835	0.9825	0.8975	0.965	0.858	0.9555	0.8945	0.992	0.946333	0.942167	0.9305	0.949333	0.970333	0.920833	0.934	0.959667	0.909
B7ZNL3	Tpm1 protein OS=Mus musculus GN=Tpm1 PE=2 SV=1	Tpm1	22003	ENSMUSG00000032366	0.944	0.9155	0.91	0.913	0.9985	0.858	0.8755	0.9075	1.017	0.9765	0.9305	0.818	0.9425	1.1085	1.04	0.9585	0.875	0.8665	0.9775	1.0095	1.158	0.8995	0.9295	0.962	1.0095	0.9085	1.0845	0.8465	0.8935	0.912	0.9525	0.923	0.8505	0.873	0.8865	0.981	0.923167	0.923167	0.933333	0.908333	1.03033	0.9	1.04833	0.930333	1.00083
P31938	Dual specificity mitogen-activated protein kinase kinase 1 OS=Mus musculus GN=Map2k1 PE=1 SV=2	Map2k1	26395	ENSMUSG00000004936	0.96	0.9675	1.0185	0.8765	0.9395	0.964	0.984	0.988	0.931	0.9275	0.9325	0.9435	0.961	0.998	1.004	0.901	0.957	0.9385	0.9895	1.0205	0.9405	0.9735	1.008	0.934	0.971	0.968	0.936	0.8855	0.9895	0.999	0.9635	1.019	0.9075	0.9885	0.9	0.95	0.982	0.926667	0.967667	0.9345	0.987667	0.932167	0.9835	0.971833	0.958333
B1AQZ0	Septin-8 OS=Mus musculus GN=Sept8 PE=1 SV=1	Sept8	20362	ENSMUSG00000018398	0.985	1.078	0.9415	0.9785	0.959	1.1	1.093	0.935	0.8555	1.0105	1.1065	1.1675	1.018	1.0375	0.998	1.0445	1.149	0.972	1.0845	1.0685	0.945	1.1385	1.1165	1.0855	1.193	1.146	1.0615	1.048	1.154	1.106	1.018	1.04	1.0875	1.199	1.144	1.089	1.0015	1.0125	0.961167	1.09483	1.01783	1.05517	1.03267	1.1135	1.1335
Q60634	Flotillin-2 OS=Mus musculus GN=Flot2 PE=1 SV=2	Flot2	14252	ENSMUSG00000061981	0.9895	0.986	0.981	0.881	1.072	1.002	1.0095	1.001	0.933	1.0565	0.922	0.9255	1.021	1.0665	0.9555	0.916	0.973	0.9775	1.0045	1.0325	0.9765	1.0135	1.019	0.9525	0.9745	1.033	0.9935	0.9355	1.0045	1.027	0.9255	1.06	0.798	1.0045	0.8985	1.024	0.9855	0.985	0.981167	0.968	1.01433	0.9555	1.0045	0.995	1.00033
Q3THP1	Putative uncharacterized protein OS=Mus musculus GN=Dpp3 PE=2 SV=1	Dpp3	75221		0.9095	0.9325	0.916	0.94	0.927	0.944	0.963	0.984	0.806	0.973	0.9465	0.9615	0.9075	1.045	1.005	0.9665	1.067	0.966	0.9255	0.944	0.8745	1.0735	0.993	0.9955	0.87	0.823	0.925	0.9315	0.954	0.9985	0.9435	0.9605	0.9365	0.978	0.8865	1.0215	0.919333	0.937	0.917667	0.960333	0.985833	0.999833	0.914667	1.02067	0.872667
Q80YA9	Connector enhancer of kinase suppressor of ras 2 OS=Mus musculus GN=Cnksr2 PE=1 SV=1	Cnksr2	245684	ENSMUSG00000025658	1.042	0.983	0.995	0.958	0.9355	0.9205	0.9805	1.045	1.017	1.006	1.0335	1.0325	0.9075	0.998	0.964	0.8985	0.9605	0.9365	0.956	0.897	0.9965	0.952	0.904	0.9515	0.945	0.9935	0.993	0.9385	0.91	0.9545	0.965	0.995	0.9165	0.944	0.886	0.898	1.00667	0.938	1.01417	1.024	0.9565	0.931833	0.949833	0.935833	0.977167
P70232	Neural cell adhesion molecule L1-like protein OS=Mus musculus GN=Chl1 PE=1 SV=2	Chl1	12661	ENSMUSG00000030077	0.9925	0.917	0.9875	0.953	1.0835	0.9195	0.9965	1.0295	0.876	1.0155	0.938	0.8935	0.9295	0.985	0.956	0.8575	0.956	0.963	0.872	0.954	0.9165	1.043	1.054	0.9375	0.878	0.8815	0.931	1.0195	1.0005	1.1075	0.927	0.9855	1.0895	1.047	1.0825	0.975	0.965667	0.985333	0.967333	0.949	0.956833	0.9255	0.914167	1.0115	0.896833
D3Z3B8	Disks large homolog 1 OS=Mus musculus GN=Dlg1 PE=1 SV=1	Dlg1	13383	ENSMUSG00000022770	0.993	0.9025	0.881	0.8885	1.032	0.9035	0.949	1.065	0.8775	1.002	0.9015	0.826	1.0205	1.035	1.0485	0.841	0.935	0.81	0.8855	0.9445	0.9135	0.97	0.9555	0.84	0.963	0.9655	0.9565	0.8655	0.8925	0.97	0.9825	0.923	0.8395	0.923	0.7725	0.9315	0.9255	0.941333	0.963833	0.909833	1.03467	0.862	0.9145	0.921833	0.961667
G3X9K3	Brefeldin A-inhibited guanine nucleotide-exchange protein 1 OS=Mus musculus GN=Arfgef1 PE=2 SV=1	Arfgef1	211673	ENSMUSG00000067851	0.9285	0.9805	0.9545	0.97	0.989	1.0335	0.8935	0.955	0.9405	0.9795	1.035	1.033	0.929	0.9665	0.9705	0.9415	0.972	0.9675	1.0005	0.9195	0.932	0.9745	0.957	0.947	0.979	0.9745	0.9385	0.943	0.945	0.948	0.9375	0.9255	0.9275	0.966	0.9865	0.9555	0.9545	0.9975	0.929667	1.01583	0.955333	0.960333	0.950667	0.9595	0.964
Q3TDD9	Protein phosphatase 1 regulatory subunit 21 OS=Mus musculus GN=Ppp1r21 PE=2 SV=2	Ppp1r21	73825	ENSMUSG00000034709	0.9705	0.921	0.959	0.9175	0.9995	0.9385	0.941	0.96	0.902	0.9695	0.9115	0.9005	0.9575	0.994	0.9955	0.8825	0.9195	0.936	0.93	0.979	0.912	0.9695	0.999	0.913	0.9035	0.906	0.9265	0.918	0.97	0.9835	0.956	0.969	0.8725	0.9905	0.8525	0.9895	0.950167	0.951833	0.934333	0.927167	0.982333	0.912667	0.940333	0.9605	0.912
Q8BG05	Heterogeneous nuclear ribonucleoprotein A3 OS=Mus musculus GN=Hnrnpa3 PE=1 SV=1	Hnrnpa3	229279	ENSMUSG00000059005	0.9725	0.9105	0.971	0.86	0.977	0.9255	0.938	0.9805	0.889	0.983	0.8985	0.9155	0.9455	0.9735	0.9715	0.886	0.9475	0.888	0.8825	0.9475	0.88	0.953	0.97	0.878	0.9075	0.887	0.8875	0.8675	0.9535	0.9705	0.8945	0.953	0.796	0.9525	0.8635	0.9825	0.951333	0.920833	0.935833	0.932333	0.9635	0.907167	0.903333	0.933667	0.894
Q8K212	Phosphofurin acidic cluster sorting protein 1 OS=Mus musculus GN=Pacs1 PE=2 SV=2	Pacs1	107975	ENSMUSG00000024855	1.016	0.9565	0.9875	0.948	1.036	0.975	0.9585	1.0065	0.961	1.0375	0.958	0.9585	0.9865	1.0475	1.0315	0.8685	0.929	0.925	0.959	0.966	0.931	0.966	0.955	0.889	0.9355	0.966	0.9535	0.9065	0.917	0.951	0.951	0.9745	0.946	0.924	0.8915	0.9145	0.986667	0.986333	0.975333	0.984667	1.02183	0.9075	0.952	0.936667	0.951667
Q3UDD5	Putative uncharacterized protein OS=Mus musculus GN=Dpp3 PE=2 SV=1	Dpp3	75221		1.1415	0.18	1.132	1.008	1.838	0.989	1.107	1.298	1.08	1.2125	0.993	0.1745	1.7215	0.36	1.117	1.008	1.251	0.975	0.189	1.1585	1.0125	0.3615	1.209	0.1375	0.9535	1.6315	0.147	0.8455	1.1115	0.6265	0.157	1.13	0.192	0.3935	1.0045	0.5895	0.817833	1.27833	1.16167	0.793333	1.06617	1.078	0.786667	0.569333	0.910667
Q571A2	MKIAA4106 protein (Fragment) OS=Mus musculus GN=Cul2 PE=2 SV=1	Cul2	71745		0.9355	0.8985	0.93	0.966	0.98	0.9665	0.898	0.9535	0.9365	0.983	0.927	0.9325	0.9655	0.999	0.994	0.943	0.919	0.979	0.9275	0.941	0.9745	0.944	0.97	0.958	0.9	0.938	0.9665	0.945	0.952	0.955	0.9825	0.926	0.912	0.9385	0.8795	0.9255	0.921333	0.970833	0.929333	0.9475	0.986167	0.947	0.947667	0.957333	0.934833
E0CZ72	Kinesin-like protein KIF2A OS=Mus musculus GN=Kif2a PE=1 SV=1	Kif2a	16563	ENSMUSG00000021693	1.0315	0.9485	0.9835	0.9875	1.0535	0.991	1.0045	1.0315	0.954	1.054	0.983	0.953	0.997	1.063	1.012	0.9235	0.9665	0.98	0.9715	0.9945	0.95	0.9805	0.9845	0.944	0.9415	0.9765	1.0065	0.9665	0.9625	1.004	0.9875	0.999	0.9585	0.994	0.9295	0.9885	0.987833	1.01067	0.996667	0.996667	1.024	0.956667	0.972	0.969667	0.974833
P24527	Leukotriene A-4 hydrolase OS=Mus musculus GN=Lta4h PE=1 SV=4	Lta4h	16993	ENSMUSG00000015889	0.952	0.8925	0.98	0.959	1.0265	0.965	0.9435	0.9855	0.889	1.0175	0.973	0.975	1.01	1.055	1.0105	0.9785	1.066	0.9795	0.994	1.054	1	1.062	1.0425	0.9915	0.9175	0.9565	0.9145	0.9095	1.0185	1.028	0.9445	0.972	0.96	1.027	0.942	1.003	0.9415	0.9835	0.939333	0.9885	1.02517	1.008	1.016	1.032	0.9295
P15105	Glutamine synthetase OS=Mus musculus GN=Glul PE=1 SV=6	Glul	14645	ENSMUSG00000026473	0.8125	0.9285	0.816	0.9475	0.833	1.016	0.755	0.802	0.954	0.8115	0.992	1.032	0.8105	0.8735	0.8895	1.0595	0.823	1.0255	1.013	0.874	1.03	0.8735	0.9015	1.0055	1.062	1.066	1.094	0.9925	0.8435	0.856	1.015	0.8515	0.9795	0.9015	1.02	0.891	0.852333	0.932167	0.837	0.945167	0.857833	0.969333	0.972333	0.926833	1.074
Q7TN74	Neurabin I OS=Mus musculus GN=Ppp1r9a PE=1 SV=1	Ppp1r9a	243725	ENSMUSG00000032827	1.0505	0.961	1.0405	0.909	1.027	0.9785	0.998	1.055	0.96	1.0465	0.963	0.947	1.012	1.062	1.0665	0.852	0.9515	0.8965	0.948	1.0315	0.9065	0.9955	0.979	0.9035	0.951	0.974	0.9515	0.9265	0.9655	0.9985	0.941	1.062	0.934	0.959	0.885	1.0025	1.01733	0.9715	1.00433	0.9855	1.04683	0.9	0.962	0.959333	0.958833
E9PYT0	Rho GTPase-activating protein 5 OS=Mus musculus GN=Arhgap5 PE=1 SV=1	Arhgap5	11855	ENSMUSG00000035133	0.964	0.8885	0.9745	0.9265	1.0065	0.958	0.9685	0.9635	0.8725	1.032	0.945	0.9245	0.978	1.0115	0.996	0.9485	1.067	0.9455	0.915	0.9835	0.917	1.0385	1.0365	0.956	0.884	0.9195	0.914	0.938	1.011	1.0445	0.8945	0.9955	0.87	1.0405	0.9535	1.0385	0.942333	0.963667	0.934833	0.967167	0.995167	0.987	0.9385	1.01033	0.905833
P60879-2	Isoform 2 of Synaptosomal-associated protein 25 OS=Mus musculus GN=Snap25	Snap25	20614	ENSMUSG00000027273	0.9545	0.923	0.9855	0.8665	0.906	0.898	1.0095	0.9885	0.869	0.9725	0.9715	0.908	1.0165	0.954	0.9845	0.827	0.973	0.86	0.8945	1.062	0.865	0.9605	1.041	0.838	0.9535	0.903	0.8375	0.8795	1.068	1.04	0.8985	1.055	0.81	0.989	0.8685	1.07	0.954333	0.890167	0.955667	0.950667	0.985	0.886667	0.9405	0.9465	0.898
Q8VCW8	Acyl-CoA synthetase family member 2, mitochondrial OS=Mus musculus GN=Acsf2 PE=1 SV=1	Acsf2	264895	ENSMUSG00000076435	0.886	0.897	0.8955	0.898	0.9225	0.975	0.8775	0.859	0.8975	0.932	0.916	0.9215	0.876	0.952	0.91	1.115	1.0395	1.021	0.957	0.939	0.96	1.0415	1.1135	1.054	0.9845	0.9585	0.956	1.047	1.0985	1.0485	0.958	0.8785	0.8435	1.0855	1.0825	1.108	0.892833	0.931833	0.878	0.923167	0.912667	1.0585	0.952	1.06967	0.966333
A2VDF5	Gria3 protein OS=Mus musculus GN=Gria3 PE=2 SV=1	Gria3	53623		0.9735	0.991	1	0.889	0.9935	0.933	0.9445	1.0025	0.9775	1.0995	0.947	0.909	1.0075	1.0925	1.161	0.868	0.8935	0.9215	0.9775	0.988	0.9675	0.9505	0.948	0.882	0.9455	1.0235	0.9775	0.896	0.895	0.975	0.9905	0.9685	0.9895	0.891	0.893	0.921	0.988167	0.9385	0.974833	0.985167	1.087	0.894333	0.977667	0.926833	0.982167
P27671	Ras-specific guanine nucleotide-releasing factor 1 OS=Mus musculus GN=Rasgrf1 PE=1 SV=2	Rasgrf1	19417	ENSMUSG00000032356	1.015	0.9865	1.0485	0.945	1.0015	0.9485	1.009	1.0355	0.968	1.0175	0.978	0.9735	0.965	1.0285	1.007	1.0005	1.02	0.9615	0.9855	1.0275	0.978	0.9665	0.9985	0.9945	1.0025	1.003	1.0055	0.9805	1.0155	1.0075	1.0045	1.059	0.81	1.0355	0.8765	1.0095	1.01667	0.965	1.00417	0.989667	1.00017	0.994	0.997	0.9865	1.00367
Q9WTX6	Cullin-1 OS=Mus musculus GN=Cul1 PE=1 SV=1	Cul1	26965	ENSMUSG00000029686	0.9665	0.959	0.961	0.9845	0.99	1.008	0.958	0.9595	0.9195	0.985	1.002	0.9785	0.969	1.002	1.001	0.9545	0.9875	0.9915	0.9955	0.99	0.9585	1.001	1.0145	0.9825	0.969	0.9975	0.963	0.986	0.994	1.0185	0.983	0.9785	0.959	1.0115	0.9895	1.0075	0.962167	0.994167	0.945667	0.9885	0.990667	0.977833	0.981333	0.999333	0.9765
Q60932	Voltage-dependent anion-selective channel protein 1 OS=Mus musculus GN=Vdac1 PE=1 SV=3	Vdac1	22333	ENSMUSG00000020402	0.983	0.9685	0.986	0.9545	1.0105	0.9935	0.9995	0.967	0.905	0.9875	0.987	0.977	1.0185	1.0085	1.0295	0.9125	0.958	0.9205	0.9435	1.027	0.8855	0.9995	1.005	0.9165	0.9715	0.977	0.9995	0.9345	1.0075	1.0225	0.966	1.0025	1.114	1.052	0.9875	1.0485	0.979167	0.986167	0.957167	0.983833	1.01883	0.930333	0.952	0.973667	0.982667
P33175	Kinesin heavy chain isoform 5A OS=Mus musculus GN=Kif5a PE=1 SV=3	Kif5a	16572	ENSMUSG00000074657	0.96	0.9095	0.995	0.965	1.014	0.969	0.9705	0.9755	0.8215	0.9645	0.961	0.954	1.0355	0.9905	1.008	0.926	1.0005	0.9335	0.9185	1.037	0.864	0.988	1.052	0.9275	0.894	0.9595	0.916	0.906	1.0185	1.0275	0.929	1.037	0.89	1.001	0.871	1.0025	0.954833	0.982667	0.9225	0.959833	1.01133	0.953333	0.939833	0.989167	0.923167
H7BX46	Rho GTPase-activating protein 39 OS=Mus musculus GN=Arhgap39 PE=1 SV=1	Arhgap39	223666	ENSMUSG00000033697	1.0365	0.9385	1.084	0.946	0.9905	0.915	1.0195	1.042	0.9925	1.0065	0.922	0.9335	0.9965	1.0095	1.0255	0.892	0.9725	0.949	0.9085	0.9865	0.965	0.948	0.9405	0.934	0.9305	0.9625	0.9975	0.96	0.9535	0.9995	0.968	1.0465	0.936	0.99	0.9135	0.9865	1.01967	0.9505	1.018	0.954	1.0105	0.937833	0.953333	0.940833	0.9635
Q3UH60	Disco-interacting protein 2 homolog B OS=Mus musculus GN=Dip2b PE=1 SV=1	Dip2b	239667	ENSMUSG00000023026	0.977	0.937	0.945	0.899	1.051	0.957	0.959	0.978	0.8695	1.082	0.9305	0.9465	0.9965	1.038	1.0185	0.928	1.0425	0.9305	0.909	0.99	0.88	1.0465	1.0245	0.896	0.9125	0.9435	0.873	0.9195	0.9865	0.9945	0.888	0.9335	0.8905	0.9875	0.9375	0.9985	0.953	0.969	0.9355	0.986333	1.01767	0.967	0.926333	0.989	0.909667
Q6NZL0	Protein SOGA3 OS=Mus musculus GN=Soga3 PE=2 SV=2	Soga3	67412	ENSMUSG00000038916	1.0015	0.9375	1.0165	0.9305	1.0105	0.985	0.9865	1.02	0.928	1.0255	0.937	0.9405	0.9925	1.035	1.0225	0.892	0.94	0.9515	0.9455	0.984	0.919	0.9615	0.9555	0.9195	0.921	0.9465	0.9425	0.914	0.958	0.9605	0.9315	0.9895	0.887	0.9685	0.8845	0.97	0.985167	0.975333	0.978167	0.967667	1.01667	0.927833	0.9495	0.9455	0.936667
O35250	Exocyst complex component 7 OS=Mus musculus GN=Exoc7 PE=1 SV=2	Exoc7	53413	ENSMUSG00000020792	1.0265	0.9255	1.0225	0.9145	1.0145	0.94	1.018	1.043	0.9365	1.029	0.9265	0.9225	1.006	1.026	1.027	0.91	0.9835	0.9215	0.93	1.0085	0.904	1.003	0.9935	0.9135	0.916	0.9345	0.927	0.92	0.99	0.9955	0.931	1	0.9155	0.9755	0.9175	0.9925	0.9915	0.956333	0.999167	0.959333	1.01967	0.938333	0.9475	0.97	0.925833
H7BX15	Latrophilin-1 OS=Mus musculus GN=Lphn1 PE=4 SV=1	Lphn1	330814	ENSMUSG00000013033	1.004	1.025	1.029	0.908	0.9875	0.988	1.0085	0.996	0.9185	1.0075	1.019	0.973	1.014	1.048	1.0625	0.8525	0.9365	0.872	0.9895	1.0085	0.874	0.961	0.992	0.868	0.978	1.0105	0.952	0.9105	0.9485	0.988	0.932	1.0315	0.9915	0.9285	0.915	0.98	1.01933	0.961167	0.974333	0.999833	1.0415	0.887	0.957333	0.940333	0.980167
P01012	Ovalbumin OS=Gallus gallus GN=SERPINB14 PE=1 SV=2	SERPINB14	396058	ENSGALG00000012869	1	1	1	1	1	1	1	1	1	1	1	1	1	1	1	1	1	1	1	1	1	1	1	1	1	1	1	1	1	1	1	1	1	1	1	1	1	1	1	1	1	1	1	1	1
Q3U0V1	Far upstream element-binding protein 2 OS=Mus musculus GN=Khsrp PE=1 SV=2	Khsrp	16549	ENSMUSG00000007670	1.0115	0.941	0.9485	0.9185	1.0085	1.0055	0.9685	1.009	0.9245	1.046	0.9695	0.98	0.9365	1.0245	0.996	0.935	0.9585	0.962	0.946	0.9655	0.938	0.987	0.95	0.9295	0.945	0.9615	0.9475	0.9265	0.95	0.947	0.922	0.9185	0.8515	0.9495	0.906	0.9665	0.967	0.9775	0.967333	0.9985	0.985667	0.951833	0.949833	0.9555	0.951333
P14152	Malate dehydrogenase, cytoplasmic OS=Mus musculus GN=Mdh1 PE=1 SV=3	Mdh1	17449	ENSMUSG00000020321	0.9565	0.905	0.9395	0.939	1.019	0.957	0.9105	0.9755	0.861	1.002	0.928	0.938	1.016	1.0365	1.023	0.9185	0.9685	0.942	0.9565	1.036	0.947	0.9905	1.0155	0.92	0.903	0.943	0.902	0.86	0.9085	0.9385	0.9315	0.9475	0.951	0.9235	0.855	0.912	0.933667	0.971667	0.915667	0.956	1.02517	0.943	0.979833	0.975333	0.916
B2RXT5	Glucose-6-phosphate isomerase OS=Mus musculus GN=Gpi1 PE=2 SV=1	Gpi1	14751		1.153	1.7495	1.322	1.1605	0.831	1.205	1.445	0.816	0.6305	1.204	0.5665	0.5665	0.6035	0.8185	1.292	0.668	0.761	1.186	0.572	1.262	1.124	0.7795	1.23	0.64	1.1635	0.5455	1.1035	0.672	1.2005	0.577	1.108	0.5665	0.5505	0.7295	0.5025	1.2655	1.40817	1.0655	0.963833	0.779	0.904667	0.871667	0.986	0.883167	0.9375
Q5FWJ5	Hnrpk protein OS=Mus musculus GN=Hnrnpk PE=2 SV=1	Hnrnpk	15387	ENSMUSG00000021546	0.23	1.5575	0.465	1.3045	0.276	1.4755	0.182	0.177	1.14	0.31	1.709	1.822	0.459	0.46	0.691	1.4235	0.225	1.212	1.691	0.584	1.3775	0.57	0.914	1.533	1.692	1.571	1.549	1.4475	0.802	0.708	1.4245	0.475	1.4585	0.781	1.6995	0.673	0.750833	1.01867	0.499667	1.28033	0.536667	0.9535	1.2175	1.00567	1.604
Q3V0Z8	Putative uncharacterized protein (Fragment) OS=Mus musculus GN=Ddx5 PE=2 SV=1	Ddx5	13207		0.968	1.002	0.9295	0.9605	0.975	1.002	0.944	0.981	0.9865	1.001	0.978	0.9895	0.872	0.9765	0.9345	0.9495	0.921	0.97	0.946	0.8725	0.979	0.9675	0.9035	0.9485	0.9835	0.977	0.985	0.951	0.918	0.912	0.986	0.895	0.8855	0.926	0.971	0.9275	0.9665	0.979167	0.9705	0.9895	0.927667	0.946833	0.9325	0.939833	0.981833
Q3UIZ0	Putative uncharacterized protein OS=Mus musculus GN=Gak PE=2 SV=1	Gak	231580		1.03	0.9615	1.0205	0.9365	1.0385	0.9565	0.996	1.035	0.952	1.0195	0.947	0.9275	0.9895	1.036	1.0325	0.887	0.929	0.9405	0.958	0.977	0.9245	0.974	0.9695	0.9055	0.9505	0.956	0.973	0.929	0.9125	0.9635	0.9795	0.993	0.9855	0.943	0.914	0.948	1.004	0.977167	0.994333	0.964667	1.01933	0.918833	0.953167	0.949667	0.959833
P70232-2	Isoform 2 of Neural cell adhesion molecule L1-like protein OS=Mus musculus GN=Chl1	Chl1	12661	ENSMUSG00000030077	0.505	0.827	0.602	1.0905	0.534	0.84	0.431	0.545	1.07	0.542	0.799	0.827	0.57	0.514	0.64	0.963	0.485	1.1545	0.784	0.619	1.005	0.563	0.711	1.1695	0.77	0.869	1.06	1.4475	0.759	0.739	1.1085	0.527	0.872	0.623	0.788	0.598	0.644667	0.8215	0.682	0.722667	0.574667	0.8675	0.802667	0.8145	0.899667
Q8CJ19	Protein-methionine sulfoxide oxidase MICAL3 OS=Mus musculus GN=Mical3 PE=2 SV=2	Mical3	194401		1.003	0.932	0.9965	0.9155	1.018	0.959	0.9865	0.9705	0.919	1.0975	0.9525	0.948	1.0125	1.0525	1.0315	0.8975	0.961	0.9315	0.9565	1.0085	0.9175	0.998	0.941	0.897	0.9255	0.961	0.9315	0.896	0.9705	0.96	0.914	0.9915	0.9055	0.938	0.8775	0.996	0.977167	0.964167	0.958667	0.999333	1.03217	0.93	0.960833	0.945333	0.939333
Q3TPZ5	Dynactin 2 OS=Mus musculus GN=Dctn2 PE=2 SV=1	Dctn2	69654	ENSMUSG00000025410	0.997	0.937	1.0055	0.922	1.0275	0.969	0.98	0.9915	0.878	1.046	0.95	0.955	0.9895	1.0285	1.015	0.913	1.031	0.935	0.9485	0.9965	0.914	1.0345	1.0235	0.927	0.932	0.964	0.904	0.923	0.9735	1.014	0.9295	1.0065	0.9305	1.0105	0.944	1	0.979833	0.972833	0.949833	0.983667	1.011	0.959667	0.953	0.995	0.933333
E9QM99	Dedicator of cytokinesis protein 10 OS=Mus musculus GN=Dock10 PE=1 SV=1	Dock10	210293	ENSMUSG00000038608	0.945	0.878	0.9655	0.9245	0.915	0.9725	0.948	0.9785	0.976	0.8815	0.894	0.963	0.9795	0.964	0.9835	0.94	0.9605	1.0325	0.9045	0.982	0.932	0.9335	0.9875	0.955	0.9585	0.9615	0.9795	0.905	1.0055	1.0015	0.9235	0.999	0.862	1	0.87	1.0335	0.9295	0.937333	0.9675	0.912833	0.975667	0.977667	0.9395	0.958667	0.9665
Q9DB05	Alpha-soluble NSF attachment protein OS=Mus musculus GN=Napa PE=1 SV=1	Napa	108124	ENSMUSG00000006024	0.9235	0.9925	0.875	0.958	0.944	1.0255	0.925	0.9305	0.9715	0.941	1.008	1.023	0.878	0.963	0.9565	0.945	0.9415	0.971	1.0015	0.8635	0.9545	0.953	0.907	0.9665	1.019	1.037	0.994	0.9655	0.905	0.9185	1.0025	0.89	0.992	0.9735	0.975	0.8855	0.930333	0.975833	0.942333	0.990667	0.9325	0.9525	0.939833	0.942167	1.01667
Q9EQZ6-3	Isoform 3 of Rap guanine nucleotide exchange factor 4 OS=Mus musculus GN=Rapgef4	Rapgef4	56508	ENSMUSG00000049044	1.043	0.952	1.008	0.929	1.0395	0.934	1.011	1.044	0.9685	1.022	0.922	0.907	1.0105	1.0455	1.0285	0.872	0.9455	0.916	0.931	1.0065	0.935	0.975	0.9805	0.8945	0.94	0.9605	0.9725	0.9245	0.9395	0.971	0.967	1.026	0.921	0.9685	0.911	0.9845	1.001	0.9675	1.00783	0.950333	1.02817	0.911167	0.9575	0.95	0.957667
Q9EQF6	Dihydropyrimidinase-related protein 5 OS=Mus musculus GN=Dpysl5 PE=1 SV=1	Dpysl5	65254	ENSMUSG00000029168	1.0055	0.9595	0.925	1.0605	1.1695	1.0925	0.973	1.0605	0.92	1.1585	1.099	1.0385	1.0295	1.029	0.9665	0.8895	0.9245	0.9	0.9875	1.0305	0.9045	0.9655	0.983	0.8765	0.868	0.9165	0.873	0.8515	0.926	0.9055	0.907	0.953	0.947	0.9135	0.8815	0.9605	0.963333	1.1075	0.9845	1.09867	1.00833	0.904667	0.974167	0.941667	0.885833
P27612	Phospholipase A-2-activating protein OS=Mus musculus GN=Plaa PE=1 SV=4	Plaa	18786	ENSMUSG00000028577	0.9575	0.912	0.9755	0.9585	0.972	0.9975	0.947	0.9625	0.905	0.965	0.9785	0.946	0.97	0.9885	1.0075	0.9415	0.974	0.964	0.9535	0.994	0.9125	0.9765	1	0.9625	0.9045	0.9485	0.9385	0.9615	0.992	1.0065	0.9315	0.9685	0.975	0.9735	0.9595	0.991	0.948333	0.976	0.938167	0.963167	0.988667	0.959833	0.953333	0.979667	0.9305
Q9JMA1	Ubiquitin carboxyl-terminal hydrolase 14 OS=Mus musculus GN=Usp14 PE=1 SV=3	Usp14	59025	ENSMUSG00000047879	0.946	0.9765	0.9775	0.999	0.981	0.9975	0.927	0.9475	0.953	1.009	0.986	1.01	0.986	1.0095	0.9925	0.968	0.9945	0.9885	0.9925	0.9935	0.975	1.021	1.0055	1.0085	0.9605	0.985	0.9845	0.984	0.9855	1.0145	0.9965	0.9815	0.9765	0.9795	0.9775	0.987	0.966667	0.9925	0.9425	1.00167	0.996	0.983667	0.987	1.01167	0.976667
Q6PGN3-3	Isoform 3 of Serine/threonine-protein kinase DCLK2 OS=Mus musculus GN=Dclk2	Dclk2	70762		1.032	0.996	1.016	0.9445	1.0055	0.9625	1.029	1.038	0.951	0.9695	0.982	0.961	0.9765	1.016	0.9995	0.908	0.9525	0.936	0.9735	1.004	0.9345	0.987	0.963	0.9495	0.9785	1.003	0.9865	0.976	0.9615	0.9915	0.98	1.0385	0.9495	0.9805	0.943	0.987	1.01467	0.970833	1.006	0.970833	0.997333	0.932167	0.970667	0.9665	0.989333
Q3TF87	Putative uncharacterized protein OS=Mus musculus GN=Dars PE=2 SV=1	Dars	226414		0.946	0.9215	0.952	0.932	0.9655	0.9565	0.9255	0.956	0.887	0.9595	0.951	0.9255	0.934	0.9785	0.968	0.9645	0.9915	0.9475	0.931	0.947	0.8955	0.999	0.9845	0.9515	0.9185	0.9385	0.924	0.9565	0.992	0.983	0.923	0.9345	0.9035	0.9895	0.953	0.982	0.939833	0.951333	0.922833	0.945333	0.960167	0.967833	0.9245	0.978333	0.927
Q62417	Sorbin and SH3 domain-containing protein 1 OS=Mus musculus GN=Sorbs1 PE=1 SV=2	Sorbs1	20411		0.9915	0.875	0.923	0.9075	1.018	0.9485	0.964	0.9675	0.846	0.992	0.9255	0.9135	0.99	1.0435	1	0.973	1.055	0.921	0.9055	0.928	0.8885	1.0195	1.0205	0.9855	0.8915	0.912	0.9255	1.0395	1.07	1.09	0.8505	0.93	0.9265	1.0475	1.002	1.057	0.929833	0.958	0.925833	0.943667	1.01117	0.983	0.907333	1.0085	0.909667
Q99LC3	NADH dehydrogenase [ubiquinone] 1 alpha subcomplex subunit 10, mitochondrial OS=Mus musculus GN=Ndufa10 PE=1 SV=1	Ndufa10	67273	ENSMUSG00000026260	0.9105	0.96	0.972	1.0415	0.965	1.0425	0.88	0.9205	0.981	0.955	0.99	0.994	1.0575	1.014	1.0565	0.9935	0.9085	0.9795	1.0055	1.022	0.994	0.955	1.0085	0.9975	1.083	1.0395	1.0565	0.9755	0.984	0.9865	1.0735	0.9925	1.0205	0.9565	1.005	0.994	0.9475	1.01633	0.927167	0.979667	1.04267	0.9605	1.00717	0.987	1.05967
Q9EPU0	Regulator of nonsense transcripts 1 OS=Mus musculus GN=Upf1 PE=1 SV=2	Upf1	19704	ENSMUSG00000058301	1.004	0.944	0.9995	0.965	1.015	0.964	0.9845	0.9915	0.927	1.038	0.961	0.9455	0.9665	1.042	1.0085	0.9555	1.014	0.9605	0.96	0.9655	0.963	1.0115	0.976	0.9615	0.928	0.963	0.974	0.949	0.9755	0.971	0.963	0.968	0.8985	0.993	0.9145	0.9805	0.9825	0.981333	0.967667	0.9815	1.00567	0.976667	0.962833	0.983	0.955
Q6ZQ18	Protein EFR3 homolog B OS=Mus musculus GN=Efr3b PE=2 SV=2	Efr3b	668212	ENSMUSG00000020658	0.994	0.951	0.972	0.9355	1.0015	0.9625	0.9995	0.9935	0.921	0.9515	0.9615	0.937	0.983	1.0045	1.016	0.872	0.9425	0.909	0.9605	0.955	0.9075	0.994	0.938	0.9015	0.946	0.958	0.9505	0.9255	0.927	0.9665	0.964	1.016	1.0215	0.9655	0.929	0.946	0.972333	0.9665	0.971333	0.95	1.00117	0.907833	0.941	0.9445	0.9515
Q3TQX5	Putative uncharacterized protein OS=Mus musculus GN=Ddx3x PE=2 SV=1	Ddx3x	13205	ENSMUSG00000000787	0.998	0.976	0.957	0.9485	1.0325	0.9965	1	0.986	0.912	1.011	0.9885	0.9705	0.9525	1.012	0.983	0.9395	1.007	0.9585	0.94	0.9565	0.934	1.0345	0.992	0.942	0.957	0.963	0.9515	0.9535	0.995	1.0115	0.953	0.959	0.9245	1.011	1.0075	1.0215	0.977	0.9925	0.966	0.99	0.9825	0.968333	0.9435	0.9895	0.957167
Q68FL4	Putative adenosylhomocysteinase 3 OS=Mus musculus GN=Ahcyl2 PE=1 SV=1	Ahcyl2	74340	ENSMUSG00000029772	0.823	0.957	0.901	1.015	0.8375	1.053	0.7785	0.7955	0.944	0.8295	1.044	1.0515	0.9185	0.8635	0.9505	1.0005	0.829	0.993	1.0315	0.9365	1.0035	0.8835	0.968	1.0325	1.005	1.042	1.0185	1.0675	0.979	0.974	0.983	0.9095	0.9745	0.9045	1.0515	0.981	0.893667	0.9685	0.839333	0.975	0.910833	0.940833	0.9905	0.961333	1.02183
Q91YQ5	Dolichyl-diphosphooligosaccharide--protein glycosyltransferase subunit 1 OS=Mus musculus GN=Rpn1 PE=1 SV=1	Rpn1	103963	ENSMUSG00000030062	0.9675	0.92	0.946	0.945	1.0175	0.986	0.952	0.9745	0.8955	1.005	0.976	0.9415	0.9665	1.0005	0.9865	0.9625	0.999	0.945	0.927	0.967	0.926	1.0115	1.017	0.959	0.912	0.909	0.9375	0.9495	1.0335	1.039	0.899	0.95	0.898	1.033	0.9705	1.0475	0.9445	0.982833	0.940667	0.974167	0.9845	0.968833	0.94	0.995833	0.9195
Q8C2E7	WASH complex subunit strumpellin OS=Mus musculus GN=Kiaa0196 PE=2 SV=2	E430025E21Rik	223593	ENSMUSG00000022350	0.9875	0.8965	0.949	0.8815	0.9915	0.928	0.9865	0.989	0.8425	0.9795	0.911	0.9055	0.9475	0.983	0.9505	0.9185	1.048	0.925	0.9015	0.968	0.8675	1.0205	1.016	0.9215	0.8905	0.9015	0.8935	0.9305	1.0255	1.0325	0.8875	0.9735	0.89	1.0465	0.9625	1.041	0.944333	0.933667	0.939333	0.932	0.960333	0.963833	0.912333	0.986	0.895167
A2ACG7	Dolichyl-diphosphooligosaccharide--protein glycosyltransferase subunit 2 OS=Mus musculus GN=Rpn2 PE=4 SV=1	Rpn2	20014	ENSMUSG00000027642	0.9995	0.934	1.0025	0.937	1.017	0.984	1.0385	0.9825	0.8825	0.9885	0.9695	0.945	1.0015	0.9945	1.0075	0.9945	1.0675	0.928	0.9385	1.0385	0.9045	1.0455	1.0615	0.9735	0.9305	0.9215	0.951	0.969	1.0765	1.083	0.9095	1.0145	0.9085	1.089	1.002	1.08	0.978667	0.979333	0.967833	0.967667	1.00117	0.996667	0.9605	1.02683	0.934333
P08752	Guanine nucleotide-binding protein G(i) subunit alpha-2 OS=Mus musculus GN=Gnai2 PE=1 SV=5	Gnai2	14678	ENSMUSG00000032562	0.928	0.941	0.962	0.9345	0.9535	0.992	0.9435	0.91	0.9485	0.9885	0.969	0.965	1.002	1.006	1.0005	0.942	0.9855	0.9485	0.964	1.0605	0.9515	0.98	0.999	0.957	0.9965	0.994	0.973	0.966	1.067	1.009	0.97	1.0295	0.8915	0.999	0.996	1.0555	0.943667	0.96	0.934	0.974167	1.00283	0.958667	0.992	0.978667	0.987833
Q8C1A5	Thimet oligopeptidase OS=Mus musculus GN=Thop1 PE=1 SV=1	Thop1	50492		1.0215	0.9615	0.9705	0.9435	1.01	0.9665	0.9755	1.003	0.9085	1.022	0.9635	0.9615	0.981	1.0205	1.01	0.932	1.0275	0.9755	0.9695	1.0005	0.9455	1.022	1.009	0.952	0.9455	0.977	0.9325	0.9295	0.979	0.973	0.9375	0.983	0.972	0.9745	0.939	0.9545	0.9845	0.973333	0.962333	0.982333	1.00383	0.978333	0.971833	0.994333	0.951667
P10649	Glutathione S-transferase Mu 1 OS=Mus musculus GN=Gstm1 PE=1 SV=2	Gstm1	14862	ENSMUSG00000058135	0.9115	0.7925	0.8845	0.854	0.9875	0.927	0.874	0.8825	0.7905	0.975	0.8985	0.9275	0.9015	1.0065	0.9625	1.055	1.0825	1.0325	0.962	0.972	0.9435	1.0805	1.1005	1.0215	0.9495	0.992	0.899	1.0725	1.0615	1.051	0.89	0.917	0.8595	1.0545	0.997	1.038	0.862833	0.922833	0.849	0.933667	0.956833	1.05667	0.959167	1.0675	0.946833
B2M1R6	Heterogeneous nuclear ribonucleoprotein K OS=Mus musculus GN=Hnrnpk PE=1 SV=1	Hnrnpk	15387	ENSMUSG00000021546	0.989	0.9465	1	0.917	1.002	0.9775	0.9925	1.006	0.93	1.0205	0.9535	0.9565	0.966	0.9665	1.0055	0.9315	0.9835	0.9445	0.9325	0.972	0.9255	0.995	0.9945	0.921	0.942	0.9465	0.935	0.917	0.9975	1.0005	0.9295	0.9835	0.8425	0.979	0.912	1.0035	0.9785	0.9655	0.976167	0.976833	0.979333	0.953167	0.943333	0.970167	0.941167
Q9ER72	Cysteine--tRNA ligase, cytoplasmic OS=Mus musculus GN=Cars PE=2 SV=2	Cars	27267	ENSMUSG00000010755	0.997	0.897	0.955	0.921	1.016	0.9955	0.99	0.9945	0.856	1.019	0.959	0.9755	0.964	1.009	0.987	0.9265	1.009	0.9255	0.91	1.0715	0.898	1.0245	0.996	0.9445	0.8885	0.9185	0.886	0.905	0.9785	0.9535	0.9035	0.9445	0.8665	1.0035	0.915	1.053	0.949667	0.9775	0.946833	0.9845	0.986667	0.953667	0.959833	0.988333	0.897667
Q9CWS0	N(G),N(G)-dimethylarginine dimethylaminohydrolase 1 OS=Mus musculus GN=Ddah1 PE=1 SV=3	Ddah1	69219	ENSMUSG00000028194	0.8785	0.869	0.874	0.8655	0.935	0.9385	0.8725	0.871	0.801	0.9635	0.9585	0.9085	0.9355	0.935	0.9435	1.001	1.0655	0.9675	0.8845	0.933	0.8755	1.062	1.06	1.011	0.88	0.9345	0.857	1.041	1.072	1.1065	0.851	0.908	0.914	1.044	1.0185	1.0385	0.873833	0.913	0.848167	0.9435	0.938	1.01133	0.897667	1.04433	0.8905
Q8C483	Serine--tRNA ligase, cytoplasmic OS=Mus musculus GN=Sars PE=2 SV=1	Sars	20226	ENSMUSG00000068739	0.9355	0.9385	0.937	0.9825	1.002	1.0325	0.9305	0.936	0.881	0.977	0.9995	1.0165	0.9905	0.989	0.9975	0.9975	1.0165	0.9775	0.979	1.06	0.9495	1.015	1.0245	0.995	0.9485	0.973	0.9165	0.9195	0.9955	1.0035	0.9385	0.946	0.9	1.003	0.94	0.996	0.937	1.00567	0.915833	0.997667	0.992333	0.997167	0.996167	1.0115	0.946
Q9D2V7	Coronin-7 OS=Mus musculus GN=Coro7 PE=2 SV=2	Coro7	78885	ENSMUSG00000039637	1.0115	0.96	1.044	0.8895	0.974	0.953	0.9795	0.9925	0.944	0.973	0.9285	0.92	0.9795	0.9985	1.022	0.897	0.974	0.935	0.9465	0.996	0.921	0.986	0.987	0.91	0.9405	0.977	0.9295	0.9215	0.9625	0.999	0.9255	1.008	0.89	0.955	0.9015	0.9625	1.00517	0.938833	0.972	0.9405	1	0.935333	0.9545	0.961	0.949
Q91YS4	Kinesin light chain 2 OS=Mus musculus GN=Klc2 PE=1 SV=1	Klc2	16594	ENSMUSG00000024862	0.9675	0.922	0.9845	0.9535	1.024	0.9625	0.943	0.9715	0.8835	0.991	0.9535	0.954	0.9835	1	1.019	0.9165	0.9605	0.97	0.929	0.9625	0.9005	0.968	1.001	0.945	0.8975	0.951	0.9095	0.93	0.9795	1.0075	0.926	0.983	0.879	0.991	0.9095	0.983	0.958	0.98	0.932667	0.966167	1.00083	0.949	0.930667	0.971333	0.919333
Q61941	NAD(P) transhydrogenase, mitochondrial OS=Mus musculus GN=Nnt PE=1 SV=2	Nnt	18115		0.8935	0.7785	1.081	0.8555	1.259	1.304	0.8125	1.1935	1.1765	0.8575	0.8085	0.8295	1.113	1.194	1.1485	0.8485	0.882	1.1305	0.8455	0.533	1.1935	0.5255	1.201	0.8065	1.2145	0.8	0.8985	0.88	1.198	0.5605	0.471	0.7915	0.4505	1.3055	1.319	1.294	0.917667	1.1395	1.06083	0.831833	1.15183	0.953667	0.857333	0.844333	0.971
F6RT34	Myelin basic protein (Fragment) OS=Mus musculus GN=Mbp PE=1 SV=1	Mbp		ENSMUSG00000041607	0.9065	0.8145	0.8785	0.935	1.0445	0.868	0.828	0.9	0.752	1.0195	0.787	0.9105	1.1105	1.033	1.0155	0.9675	0.9325	0.9565	0.8595	0.9895	0.9305	0.9265	0.9455	0.864	0.929	0.977	0.9675	0.863	0.9705	0.8805	0.8535	0.9915	0.814	0.878	0.794	0.8495	0.8665	0.949167	0.826667	0.905667	1.053	0.952167	0.9265	0.912	0.957833
P37040	NADPH--cytochrome P450 reductase OS=Mus musculus GN=Por PE=1 SV=2	Por	18984	ENSMUSG00000005514	0.975	0.887	0.932	0.947	0.997	0.9825	0.9555	0.9775	0.897	0.998	0.9265	0.924	0.9745	0.998	0.9735	0.9715	1.013	0.9745	0.9165	0.945	0.9185	1.0065	0.9805	0.983	0.9055	0.9115	0.9395	0.968	1.0135	1.0155	0.909	0.93	0.9195	1.032	1.0155	1.04	0.931333	0.9755	0.943333	0.9495	0.982	0.986333	0.926667	0.99	0.918833
B2RQC6	CAD protein OS=Mus musculus GN=Cad PE=2 SV=1	Cad	69719	ENSMUSG00000013629	0.954	0.868	0.9515	0.91	1.024	0.9215	0.9515	0.9705	0.887	1.0205	0.9095	0.8745	0.9685	1.015	0.977	0.9685	1.032	0.9415	0.892	0.963	0.89	1.02	1.0275	0.9405	0.8715	0.8815	0.9105	0.917	1.016	1.024	0.905	1.0145	0.8515	1.038	0.8605	1.049	0.9245	0.951833	0.936333	0.934833	0.986833	0.980667	0.915	0.996	0.887833
Q61001	Laminin subunit alpha-5 OS=Mus musculus GN=Lama5 PE=1 SV=4	Lama5	16776	ENSMUSG00000015647	0.962	0.886	0.877	0.8825	1.043	0.873	1.003	0.9485	0.888	0.969	0.9065	0.839	0.981	1.114	0.947	0.99	1.0065	0.812	1.003	1.1135	1.033	1.04	0.9795	0.9055	1.0715	0.8895	1.1135	0.8015	0.9385	0.926	0.931	0.982	0.9605	0.9335	0.9375	1.084	0.908333	0.932833	0.9465	0.904833	1.014	0.936167	1.04983	0.975	1.02483
P29341	Polyadenylate-binding protein 1 OS=Mus musculus GN=Pabpc1 PE=1 SV=2	Pabpc1	18458	ENSMUSG00000022283	1.015	0.9215	0.961	0.9485	1.034	0.9555	0.971	1.0125	0.9385	1.078	0.9555	0.9425	0.9555	1.034	0.9955	0.9355	0.997	0.952	0.919	0.958	0.932	1.015	0.961	0.9355	0.9135	0.918	0.944	0.9165	0.9525	0.968	0.9215	0.941	0.889	0.987	0.9215	0.969	0.965833	0.979333	0.974	0.992	0.995	0.9615	0.936333	0.9705	0.925167
Q9DBR7	Protein phosphatase 1 regulatory subunit 12A OS=Mus musculus GN=Ppp1r12a PE=1 SV=2	Ppp1r12a	17931		0.9965	0.914	0.9865	0.958	0.9885	0.946	0.9175	0.984	0.952	1.0015	0.947	0.9605	1.017	1.0125	1.0295	0.927	0.9255	0.952	0.945	0.989	0.949	0.967	0.9825	0.95	0.928	0.9755	0.965	0.964	0.9615	0.9995	0.9195	0.9825	0.899	0.908	0.8495	0.972	0.965667	0.964167	0.951167	0.969667	1.01967	0.934833	0.961	0.9665	0.956167
B7ZC46	Septin-8 OS=Mus musculus GN=Sept8 PE=1 SV=1	Sept8	20362	ENSMUSG00000018398	0.923	0.916	0.93	0.9	0.9795	0.9545	0.9135	0.939	0.8565	0.992	0.9425	0.921	0.986	0.998	1.0075	0.903	0.9325	0.9635	0.9325	0.987	0.904	0.9615	1.005	0.9165	0.944	0.9685	0.9385	0.9335	1.02	1.003	0.938	0.9655	0.9245	0.97	0.927	0.994	0.923	0.944667	0.903	0.951833	0.997167	0.933	0.941167	0.961	0.950333
G3X9J0	MCG122846 OS=Mus musculus GN=Sipa1l3 PE=1 SV=1	Sipa1l3	74206	ENSMUSG00000030583	1.064	0.9385	1.0745	0.887	0.9935	0.882	1.0145	1.0515	0.9355	0.9825	0.917	0.8965	0.9485	1.0095	1.0135	0.886	0.957	0.909	0.918	0.9875	0.919	0.9755	0.9215	0.896	0.917	0.944	0.956	0.933	0.927	0.9525	0.9325	1.033	0.92	0.949	0.8475	0.976	1.02567	0.920833	1.0005	0.932	0.9905	0.917333	0.9415	0.931	0.939
Q9WV34-2	Isoform 2 of MAGUK p55 subfamily member 2 OS=Mus musculus GN=Mpp2	Mpp2	50997	ENSMUSG00000017314	1.0215	0.9255	0.964	0.8775	0.9965	0.9345	1.017	1.002	0.9685	1.107	0.9565	0.9575	0.968	1.059	1.0345	0.901	0.984	0.9285	0.977	0.9475	0.893	0.983	0.932	0.8905	0.952	0.962	0.956	0.89	0.948	0.9315	0.9175	0.9545	0.8485	0.9445	0.8635	0.952	0.970333	0.936167	0.995833	1.007	1.0205	0.937833	0.939167	0.935167	0.956667
Q9D394	Protein RUFY3 OS=Mus musculus GN=Rufy3 PE=1 SV=1	Rufy3	52822	ENSMUSG00000029291	0.9765	0.9865	1.002	0.879	0.9275	0.901	1.0345	0.948	0.809	0.9135	0.955	1.0035	1.033	0.9145	0.9585	0.881	1.0545	0.807	1.064	1.054	0.84	1.0345	1.1135	0.8955	0.9615	1.0875	0.912	0.881	1.061	1.0775	0.8995	1.064	0.902	1.044	0.907	1.038	0.988333	0.9025	0.9305	0.957333	0.968667	0.914167	0.986	1.0145	0.987
B9EJA2	Cortactin-binding protein 2 OS=Mus musculus GN=Cttnbp2 PE=1 SV=2	Cttnbp2	30785	ENSMUSG00000000416	1.043	0.954	1.0065	0.9235	0.9835	0.922	0.9985	1.053	0.971	1.005	0.929	0.9275	0.9745	1.0355	1.027	0.8755	0.937	0.9235	0.9475	0.9725	0.942	0.9575	0.94	0.8975	0.933	0.964	0.974	0.924	0.9265	0.9485	0.9505	1.001	0.918	0.9445	0.8385	0.9305	1.00117	0.943	1.0075	0.953833	1.01233	0.912	0.954	0.931667	0.957
Q3TSY9	Putative uncharacterized protein OS=Mus musculus GN=Eif4b PE=2 SV=1	Eif4b	75705		1.0395	0.918	0.993	0.945	1.0475	0.9615	0.982	1.0235	0.882	1.0865	0.9635	0.9475	1.013	1.0825	1.062	0.8815	0.9365	0.9205	0.942	0.9605	0.884	0.979	0.9475	0.8935	0.8915	0.9555	0.927	0.909	0.9185	0.9735	0.8995	0.9835	0.8725	0.914	0.829	0.9485	0.9835	0.984667	0.9625	0.999167	1.0525	0.912833	0.928833	0.94	0.924667
P51881	ADP/ATP translocase 2 OS=Mus musculus GN=Slc25a5 PE=1 SV=3	Slc25a5	11740	ENSMUSG00000016319	0.7915	1.0715	0.742	1.069	0.7705	1.0795	0.7265	0.769	1.0535	0.7365	1.061	1.042	0.757	0.784	0.849	1.0275	0.676	0.9875	1.0125	0.715	0.981	0.746	0.763	0.9815	1.042	1.03	1.0865	1.022	0.7705	0.7545	1.044	0.691	1.153	0.793	1.0495	0.7375	0.868333	0.973	0.849667	0.9465	0.796667	0.897	0.902833	0.830167	1.05283
Q80XK6	Autophagy-related protein 2 homolog B OS=Mus musculus GN=Atg2b PE=1 SV=3	Atg2b	76559	ENSMUSG00000041341	0.9725	0.93	0.9635	0.895	0.982	0.971	0.9595	0.98	0.8715	0.9685	0.958	0.9525	0.949	0.989	0.982	0.9015	0.977	0.9325	0.956	0.96	0.894	0.966	0.9775	0.908	0.925	0.957	0.9015	0.8925	0.9425	0.9595	0.915	0.979	0.9235	0.9965	0.9095	0.966	0.955333	0.949333	0.937	0.959667	0.973333	0.937	0.936667	0.9505	0.927833
E9QM38	Solute carrier family 12 member 2 OS=Mus musculus GN=Slc12a2 PE=1 SV=1	Slc12a2	20496	ENSMUSG00000024597	0.93	0.796	0.8455	1.0055	1.026	0.9255	0.849	0.8865	0.8245	0.9675	0.983	0.943	1.0105	0.9355	0.9195	1.1595	1.0135	0.944	0.9115	1.062	1.0925	1.025	1.015	1.0705	0.9115	0.896	0.985	0.902	1.056	0.9825	0.911	0.943	0.87	0.9535	0.983	1.042	0.857167	0.985667	0.853333	0.9645	0.955167	1.039	1.022	1.03683	0.930833
Q91ZJ5	UTP--glucose-1-phosphate uridylyltransferase OS=Mus musculus GN=Ugp2 PE=2 SV=3	Ugp2	216558	ENSMUSG00000001891	0.9505	0.8705	0.9175	0.88	0.969	0.956	0.93	0.963	0.8305	0.9955	0.9645	0.9265	0.921	0.977	0.952	0.956	1.0625	0.944	0.913	0.976	0.8445	1.0685	1.0255	0.982	0.8625	0.9075	0.852	0.9945	1.0975	1.07	0.8575	0.96	0.9095	1.0525	0.956	1.074	0.912833	0.935	0.907833	0.962167	0.95	0.9875	0.911167	1.02533	0.874
Q3U8W9	Putative uncharacterized protein OS=Mus musculus GN=Hnrnpr PE=2 SV=1	Hnrnpr	74326		1.0565	0.9905	1.0115	0.9235	1.0635	0.9955	1.088	1.052	0.954	1.059	0.9765	0.9855	1.012	1.056	1.006	0.937	1.084	0.9355	0.9705	1.07	0.937	1.073	1.049	0.933	0.997	0.99	0.971	0.9345	1.052	1.0445	0.9565	1.0435	0.8575	1.0645	0.945	1.0935	1.0195	0.994167	1.03133	1.007	1.02467	0.9855	0.9925	1.01833	0.986
P55066	Neurocan core protein OS=Mus musculus GN=Ncan PE=2 SV=1	Ncan	13004		0.898	0.8965	0.872	0.871	0.8915	0.904	0.88	0.907	0.8995	0.888	0.8945	0.8975	0.8595	0.9265	0.9205	0.951	0.9385	1.0035	0.928	0.879	0.9465	0.9625	0.91	0.988	0.9835	1.0755	1.032	1.061	1.0605	0.997	1.046	0.984	1.179	1.0865	1.104	0.995	0.888833	0.888833	0.8955	0.893333	0.902167	0.964333	0.917833	0.9535	1.03033
P21107	Tropomyosin alpha-3 chain OS=Mus musculus GN=Tpm3 PE=1 SV=3	Tpm3	59069		0.9345	0.822	1.0245	0.867	0.9565	0.8045	1.007	0.9625	0.954	1.015	0.8695	0.8525	1.0465	0.985	1.045	1.0435	1.1065	1.0055	0.788	1.0565	1.0225	1.0975	1.096	1.0525	0.772	0.9125	1.0805	1.0675	1.161	1.165	1.036	1.0545	0.8535	1.093	0.9255	1.1485	0.927	0.876	0.9745	0.912333	1.0255	1.05183	0.955667	1.082	0.921667
E9Q6P5	Protein Ttc7b OS=Mus musculus GN=Ttc7b PE=1 SV=1	Ttc7b	104718	ENSMUSG00000033530	1.0005	0.9755	0.989	0.981	1.0275	0.975	1.0025	1.0165	0.961	0.972	0.957	0.943	1.0105	1.014	1.019	0.889	0.9475	0.9245	0.9785	0.974	0.936	0.99	0.9585	0.917	0.952	0.9975	0.9735	0.9285	0.9395	0.97	0.9885	1.023	1.026	0.967	0.9215	0.9485	0.988333	0.9945	0.993333	0.957333	1.0145	0.920333	0.962833	0.955167	0.974333
B2RSH2	Guanine nucleotide-binding protein G(i) subunit alpha-1 OS=Mus musculus GN=Gnai1 PE=2 SV=1	Gnai1	14677	ENSMUSG00000057614	0.8815	1.046	0.928	1.0265	0.8885	1.0785	0.925	0.877	1.017	0.894	1.048	1.0705	0.952	0.939	0.963	0.982	0.8925	0.9805	1.073	1.01	1.099	0.9085	0.9525	1.0015	1.1205	1.1245	1.1335	0.999	0.9655	0.918	1.106	0.9745	0.9925	0.927	0.974	0.9435	0.951833	0.997833	0.939667	1.00417	0.951333	0.951667	1.06067	0.954167	1.12617
O35954	Membrane-associated phosphatidylinositol transfer protein 1 OS=Mus musculus GN=Pitpnm1 PE=1 SV=1	Pitpnm1	18739	ENSMUSG00000097096;ENSMUSG00000024851	1.013	0.9215	0.9965	0.9035	1.0405	0.947	0.9875	0.9955	0.893	1.0475	0.941	0.9245	1.007	1.0575	1.007	0.905	1.004	0.912	0.9365	0.9935	0.9135	0.9965	1.002	0.8985	0.917	0.9465	0.95	0.893	0.986	1.0155	0.9215	1.0045	0.882	1.0175	0.9205	0.9995	0.977	0.963667	0.958667	0.971	1.02383	0.940333	0.947833	0.965667	0.937833
B9EKJ3	Mon2 protein OS=Mus musculus GN=Mon2 PE=2 SV=1	Mon2	67074	ENSMUSG00000034602	0.953	0.9	0.992	0.933	0.9935	0.945	0.948	0.9695	0.9125	0.973	0.93	0.928	0.9795	0.989	0.9935	0.947	0.9675	0.946	0.92	0.98	0.9265	0.9925	1.0015	0.969	0.919	0.9125	0.928	0.9425	1.023	1.01	0.923	0.9745	0.9175	0.979	0.9225	1.003	0.948333	0.957167	0.943333	0.943667	0.987333	0.9535	0.942167	0.987667	0.919833
Q3TK29	Putative uncharacterized protein OS=Mus musculus GN=Trap1 PE=2 SV=1	Trap1	68015		0.9385	0.958	0.948	0.9895	1.0225	1.032	0.9605	0.9215	0.8365	1.0125	1.024	0.98	1.007	1.0415	1.0425	1.0145	1.0595	0.933	1.0265	0.982	0.9375	1.016	1.014	1.001	0.9805	0.996	0.9315	0.9185	1.027	1.015	0.9235	0.987	0.948	1.022	0.9335	1.004	0.948167	1.01467	0.906167	1.0055	1.03033	1.00233	0.982	1.01033	0.969333
Q9D0I9	Arginine--tRNA ligase, cytoplasmic OS=Mus musculus GN=Rars PE=2 SV=2	Rars	104458	ENSMUSG00000018848	0.9295	0.893	0.933	0.9555	0.9735	0.961	0.923	0.9515	0.925	0.9425	0.9635	0.964	0.974	0.9735	0.997	0.951	0.966	0.9775	0.947	1.0025	0.9245	0.975	0.9945	0.9625	0.909	0.947	0.9165	0.956	0.9625	0.9685	0.931	0.9325	0.9235	0.999	0.913	1.007	0.9185	0.963333	0.933167	0.956667	0.9815	0.964833	0.958	0.977333	0.924167
Q810U4-3	Isoform 3 of Neuronal cell adhesion molecule OS=Mus musculus GN=Nrcam	Nrcam			0.9195	0.9695	0.8915	0.9665	0.959	0.995	0.883	0.9225	0.989	1.0045	0.9805	0.997	0.864	0.958	0.9785	0.937	0.8815	0.9895	0.99	0.895	0.9625	0.947	0.9215	0.9815	0.981	1.0245	1.027	1.0275	0.9385	0.9145	0.999	0.8615	0.994	0.953	1.041	0.9025	0.926833	0.9735	0.9315	0.994	0.9335	0.936	0.949167	0.95	1.01083
Q64511	DNA topoisomerase 2-beta OS=Mus musculus GN=Top2b PE=1 SV=2	Top2b	21974	ENSMUSG00000017485	0.997	0.907	0.9805	0.886	1.0315	0.95	0.9555	1.015	0.8995	1.04	0.92	0.901	0.968	1.025	1.031	0.87	0.9705	0.8955	0.9075	0.951	0.901	0.997	0.9715	0.874	0.9045	0.893	0.889	0.8755	0.944	0.9755	0.893	0.949	0.8405	0.9405	0.8715	0.9945	0.9615	0.955833	0.956667	0.953667	1.008	0.912	0.919833	0.9475	0.8955
P28740-2	Isoform 2 of Kinesin-like protein KIF2A OS=Mus musculus GN=Kif2a	Kif2a	16563	ENSMUSG00000021693	1.087	0.912	1.022	1.06	0.996	0.9535	0.989	1.029	1.067	1.115	0.999	0.962	1.107	1.046	1.022	0.907	0.931	0.921	0.92	0.974	0.895	0.995	0.995	1.002	0.9375	0.873	0.946	1.021	0.916	1.0115	0.991	1.016	0.9135	0.93	0.898	0.9155	1.007	1.00317	1.02833	1.02533	1.05833	0.919667	0.929667	0.997333	0.918833
Q8JZQ9	Eukaryotic translation initiation factor 3 subunit B OS=Mus musculus GN=Eif3b PE=1 SV=1	Eif3b	27979	ENSMUSG00000056076	0.978	0.9335	0.965	0.95	0.988	1.0025	0.958	0.9975	0.934	0.994	0.9725	0.9635	0.966	0.993	0.9795	0.9545	1.0085	0.96	0.9525	0.973	0.94	1.0085	1.018	0.9555	0.9445	0.958	0.9425	0.9565	1.0165	1.036	0.93	0.971	0.9205	1.007	0.9735	1.025	0.958833	0.980167	0.963167	0.976667	0.9795	0.974333	0.955167	0.994	0.948333
Q68FM7	Protein Arhgef11 OS=Mus musculus GN=Arhgef11 PE=1 SV=1	Arhgef11	213498	ENSMUSG00000041977	1.023	0.939	1.0445	0.8825	1.0145	0.957	1.0045	0.9915	0.9145	1.027	0.92	0.9315	0.935	1.0395	1.0335	0.8835	0.953	0.9175	0.9505	0.9905	0.902	0.984	0.9835	0.8935	0.959	0.958	0.9485	0.907	0.9555	1.0055	0.9255	0.995	0.9445	1.015	0.886	1.019	1.00217	0.951333	0.970167	0.9595	1.00267	0.918	0.947667	0.953667	0.955167
Q8BVQ9	26S protease regulatory subunit 7 OS=Mus musculus GN=Psmc2 PE=2 SV=1	Psmc2	19181	ENSMUSG00000028932	0.985	0.94	0.9835	0.927	1.032	0.9765	0.974	0.9945	0.9035	1.0175	0.9665	0.9695	0.985	1.02	1.0055	0.9355	1.025	0.9675	0.9525	0.9935	0.911	1.045	1.0255	0.939	0.913	0.9585	0.9255	0.951	1.003	1.031	0.9135	0.97	0.961	1.018	0.956	1.0265	0.9695	0.9785	0.957333	0.9845	1.0035	0.976	0.952333	1.00317	0.932333
P14685	26S proteasome non-ATPase regulatory subunit 3 OS=Mus musculus GN=Psmd3 PE=1 SV=3	Psmd3	22123	ENSMUSG00000017221	0.9805	0.902	0.967	0.894	1.001	0.9285	0.959	0.995	0.8895	1.001	0.917	0.9185	0.9715	0.998	0.9825	0.8985	1.005	0.928	0.9165	0.973	0.875	1.005	0.9935	0.9155	0.8915	0.9205	0.8865	0.9165	0.9805	1.0055	0.8885	0.9635	0.9035	1.016	0.9175	0.999	0.949833	0.941167	0.947833	0.9455	0.984	0.943833	0.9215	0.971333	0.8995
Q9EQ20	Methylmalonate-semialdehyde dehydrogenase [acylating], mitochondrial OS=Mus musculus GN=Aldh6a1 PE=1 SV=1	Aldh6a1	104776	ENSMUSG00000021238	0.9165	0.9085	0.9055	0.8745	0.957	0.974	0.888	0.9095	0.897	0.9395	0.924	0.9405	0.911	0.9635	0.9105	0.9905	0.963	0.9385	0.979	0.955	0.9385	0.9705	1.012	0.9485	0.989	0.9795	0.9315	1.027	1.011	0.986	0.941	0.8935	0.875	1.0165	1.0205	1.0175	0.910167	0.935167	0.898167	0.934667	0.928333	0.964	0.9575	0.977	0.966667
P50544	Very long-chain specific acyl-CoA dehydrogenase, mitochondrial OS=Mus musculus GN=Acadvl PE=1 SV=3	Acadvl	11370	ENSMUSG00000018574	0.94	0.902	0.923	0.9335	0.9955	0.962	0.8975	0.932	0.9045	0.9815	0.9025	0.9175	0.9165	0.9545	0.9435	1.007	0.9765	0.931	0.9125	0.936	0.954	1.0015	1.0025	0.983	0.9135	0.9085	0.973	0.973	0.975	1.0035	0.91	0.881	0.992	1.002	1.0745	1.0375	0.921667	0.963667	0.911333	0.933833	0.938167	0.9715	0.934167	0.995667	0.931667
Q8K0T0	Reticulon-1 OS=Mus musculus GN=Rtn1 PE=1 SV=1	Rtn1	104001	ENSMUSG00000021087	0.9945	0.9835	0.9545	0.8895	0.9235	0.8995	0.9625	0.934	0.9465	1.0195	0.9925	0.945	0.9425	1.071	1.014	0.91	0.939	0.9175	0.9955	0.982	0.943	0.9465	0.985	0.925	0.9025	1.01	0.984	0.938	0.9845	1.004	0.927	0.949	0.859	0.962	0.872	1.024	0.9775	0.904167	0.947667	0.985667	1.00917	0.922167	0.9735	0.952167	0.9655
A2A690-2	Isoform 2 of Protein TANC2 OS=Mus musculus GN=Tanc2	Tanc2	77097		1.024	0.939	0.985	0.942	1.0305	0.9945	0.9665	1.024	0.9305	1.0725	0.985	0.984	1.043	1.062	1.057	0.8945	0.961	0.918	0.955	0.979	0.9095	0.9745	0.9765	0.9145	0.923	0.964	0.9475	0.899	0.95	0.9955	0.9195	1.011	0.924	0.945	0.9275	0.9595	0.982667	0.989	0.973667	1.01383	1.054	0.9245	0.947833	0.955167	0.944833
P48774	Glutathione S-transferase Mu 5 OS=Mus musculus GN=Gstm5 PE=1 SV=1	Gstm5	14866	ENSMUSG00000004032	0.965	0.9815	1.0055	0.8875	0.955	0.9995	0.98	0.9345	0.8955	0.9665	0.937	0.9925	0.9735	0.9765	0.9905	0.9785	1.01	0.951	1.035	1.063	1.015	0.9785	1.036	0.965	1.011	1.0695	1.003	0.8995	0.937	1	0.9965	1.0375	0.8455	0.948	0.8735	0.9585	0.984	0.947333	0.936667	0.965333	0.980167	0.979833	1.03767	0.993167	1.02783
Q3UTJ2-2	Isoform 2 of Sorbin and SH3 domain-containing protein 2 OS=Mus musculus GN=Sorbs2	Sorbs2			1.016	0.9405	0.9145	0.9185	1.0355	0.9375	0.974	0.9735	0.983	1.067	0.995	0.896	0.9815	1.1845	1.044	0.9435	0.9515	0.8435	1	1.0175	0.9745	0.976	0.943	0.9175	1.053	0.8865	1.021	0.8845	0.953	0.948	0.9185	0.9145	0.9745	0.892	0.9925	1.021	0.957	0.963833	0.976833	0.986	1.07	0.912833	0.997333	0.9455	0.986833
Q99LF4	tRNA-splicing ligase RtcB homolog OS=Mus musculus GN=Rtcb PE=2 SV=1	Rtcb	28088	ENSMUSG00000001783	0.9915	0.937	0.9835	0.915	1.0425	0.9855	0.982	0.9605	0.8965	1.008	0.972	0.986	0.9745	1.037	1.016	0.9235	1.0085	0.9225	0.942	1.007	0.8935	0.999	1.0415	0.9375	0.9255	0.9225	0.917	0.91	1.0465	1.033	0.9375	1.005	0.8655	1.012	0.9275	1.0535	0.970667	0.981	0.946333	0.988667	1.00917	0.9515	0.9475	0.992667	0.921667
Q8R5H6	Wiskott-Aldrich syndrome protein family member 1 OS=Mus musculus GN=Wasf1 PE=1 SV=2	Wasf1	83767	ENSMUSG00000019831	1.0375	0.9615	1.022	0.9255	0.9835	0.984	0.946	1.03	0.9825	1.0175	0.971	0.9665	0.985	1.024	1.0455	0.906	0.9515	0.916	0.983	1.056	0.9505	0.9755	0.966	0.9485	0.9975	0.9995	0.971	0.9635	0.965	1.014	0.9645	1.0585	0.9775	0.978	0.923	1.008	1.007	0.964333	0.986167	0.985	1.01817	0.9245	0.9965	0.963333	0.989333
Q8BYA0	Tubulin-specific chaperone D OS=Mus musculus GN=Tbcd PE=2 SV=1	Tbcd	108903	ENSMUSG00000039230	0.9535	0.9455	0.969	0.9605	0.975	0.9355	0.963	0.9625	0.93	0.9685	0.9315	0.9615	0.954	0.9565	0.9655	1.01	1.053	1.0325	0.9455	0.9555	0.984	1.0085	1.0385	1.0145	0.932	0.9475	0.963	0.9865	1.029	1.045	0.978	0.9715	0.9085	1.028	0.9945	1.0015	0.956	0.957	0.951833	0.953833	0.958667	1.03183	0.961667	1.0205	0.9475
P04370-7	Isoform 7 of Myelin basic protein OS=Mus musculus GN=Mbp	Mbp	17196	ENSMUSG00000041607	0.9695	1.305	1.303	2.065	1.816	1.2655	1.144	1.3065	1.014	1.767	1.627	1.5735	1.189	0.9775	0.983	0.9575	0.8735	1.0395	0.803	1.0315	1.1535	0.9065	0.81	0.9765	0.664	0.735	0.809	0.722	0.618	0.5935	0.613	0.706	0.595	0.5455	0.5	0.58	1.1925	1.7155	1.15483	1.65583	1.04983	0.956833	0.996	0.897667	0.736
Q8BU30	Isoleucine--tRNA ligase, cytoplasmic OS=Mus musculus GN=Iars PE=2 SV=2	Iars	105148	ENSMUSG00000037851	0.999	0.9205	0.988	0.9145	1.0335	0.947	0.962	0.9945	0.893	1.034	0.9555	0.959	0.999	1.0145	1.007	0.924	0.9895	0.925	0.944	1.022	0.893	1.0195	1.0205	0.937	0.941	0.945	0.92	0.9165	1.0025	1.0095	0.908	0.9915	0.868	0.999	0.9155	1.033	0.969167	0.965	0.949833	0.982833	1.00683	0.946167	0.953	0.992333	0.935333
Q3TGW0	Putative uncharacterized protein OS=Mus musculus GN=Actr3 PE=2 SV=1	Actr3	74117		0.9835	1.0025	0.987	0.939	0.918	0.972	0.956	0.969	1.002	0.9165	0.9635	0.955	0.9115	0.949	0.971	0.965	0.9245	0.9625	1.0185	0.9695	0.987	0.963	0.935	0.9865	0.9925	1.033	0.991	0.966	0.926	0.947	0.9805	0.959	1.041	0.966	0.9355	0.9565	0.991	0.943	0.975667	0.945	0.943833	0.950667	0.991667	0.9615	1.0055
Q9EPK7	Exportin-7 OS=Mus musculus GN=Xpo7 PE=2 SV=3	Xpo7	65246	ENSMUSG00000022100	0.999	0.948	0.9885	0.9595	1.0315	0.9715	0.996	1.0165	0.957	1.0235	0.9315	0.9475	0.982	1.04	1.0015	0.944	1.0115	0.949	0.985	1.005	0.964	1.0085	0.992	0.9775	0.972	0.96	0.975	0.935	0.97	0.995	0.9835	1.0015	0.9155	1.015	0.915	0.982	0.9785	0.9875	0.989833	0.9675	1.00783	0.968167	0.984667	0.992667	0.969
Q8CIN4	Serine/threonine-protein kinase PAK 2 OS=Mus musculus GN=Pak2 PE=1 SV=1	Pak2	224105	ENSMUSG00000022781	1.0145	0.9145	0.996	0.973	1.063	1.014	0.9945	1.015	0.8825	1.0435	0.9755	0.9515	1.0275	1.0655	1.0365	0.967	1.062	0.9845	0.9595	1.0465	0.9315	1.052	1.059	0.9805	0.888	0.9415	0.9225	0.946	1.022	1.0375	0.9255	0.995	0.9295	1.0255	0.9085	1.004	0.975	1.01667	0.964	0.990167	1.04317	1.0045	0.979167	1.0305	0.917333
Q9DBF1	Alpha-aminoadipic semialdehyde dehydrogenase OS=Mus musculus GN=Aldh7a1 PE=1 SV=4	Aldh7a1	110695	ENSMUSG00000053644	0.9965	0.805	0.8215	0.8585	1.076	1.2215	1.096	0.856	0.791	1.064	0.861	1.0125	0.9865	1.088	0.853	0.915	0.902	0.8745	1.0025	0.8715	0.862	1.117	0.883	0.906	0.9855	1.139	1.0005	0.8515	1.0925	1.2375	0.8315	1.09	0.9835	1.0645	1.028	1.0295	0.874333	1.052	0.914333	0.979167	0.975833	0.897167	0.912	0.968667	1.04167
F8VQN6	Rho guanine nucleotide exchange factor 12 OS=Mus musculus GN=Arhgef12 PE=1 SV=1	Arhgef12	69632	ENSMUSG00000059495	0.963	0.8885	0.9755	0.912	0.9975	0.928	0.977	0.9735	0.8915	1.0035	0.938	0.924	0.9625	0.9895	0.993	0.936	1.047	0.947	0.8995	0.949	0.899	1.029	0.9825	0.9555	0.892	0.901	0.9035	0.9665	0.9935	1.0225	0.8845	0.9695	0.9295	1.0345	0.95	1.024	0.942333	0.945833	0.947333	0.955167	0.981667	0.976667	0.915833	0.989	0.898833
Q99MK8	Beta-adrenergic receptor kinase 1 OS=Mus musculus GN=Adrbk1 PE=1 SV=2	Adrbk1	110355	ENSMUSG00000024858	1.006	0.9825	0.989	0.965	1.037	1.036	0.9845	1.002	0.949	1.0155	1.0095	1.037	0.977	1.0125	1.013	0.9935	1.0305	1.016	0.9665	0.9855	0.9385	1.009	1.038	1.016	0.963	1.002	0.9745	0.992	1.022	1.0395	0.963	1.006	0.8925	1.0255	0.9915	1.023	0.9925	1.01267	0.9785	1.02067	1.00083	1.01333	0.9635	1.021	0.979833
Q8BHL5-2	Isoform 2 of Engulfment and cell motility protein 2 OS=Mus musculus GN=Elmo2	Elmo2	140579	ENSMUSG00000017670	1.049	0.9655	1.045	0.8865	0.9825	0.9235	1.0095	1.0265	0.9645	0.987	0.899	0.912	0.971	1.0275	1.017	0.9005	1.0275	0.9595	0.917	0.9725	0.944	1.026	1.0035	0.9285	0.9405	0.9835	0.9625	0.9715	0.978	1.0465	0.946	1.02	0.9285	1.0385	0.9825	1.026	1.01983	0.930833	1.00017	0.932667	1.00517	0.9625	0.9445	0.986	0.962167
Q1HL32	Cspg6 OS=Mus musculus GN=Smc3 PE=4 SV=1	Smc3	13006	ENSMUSG00000024974	1.002	0.903	0.9755	0.896	1.025	0.945	0.9975	1.0145	0.8885	1.0205	0.9095	0.914	0.956	1.0025	0.968	0.922	1.0355	0.912	0.912	1.0135	0.9115	1.017	1.0165	0.9055	0.9245	0.9105	0.917	0.8985	1.0195	1.013	0.8995	0.963	0.8315	1.016	0.9245	1.047	0.960167	0.955333	0.966833	0.948	0.9755	0.9565	0.945667	0.979667	0.917333
P13707	Glycerol-3-phosphate dehydrogenase [NAD(+)], cytoplasmic OS=Mus musculus GN=Gpd1 PE=1 SV=3	Gpd1	14555	ENSMUSG00000023019	0.952	0.9385	0.959	1.007	0.9385	0.9715	0.9245	0.9855	0.9495	0.9165	0.9585	1.0115	0.977	0.963	1.002	0.9625	0.948	0.97	1.004	0.9515	0.9775	0.954	0.964	1.0005	0.984	1.017	1.0235	1.0155	0.9465	0.966	1.015	0.971	1.055	0.9475	1.0105	0.9385	0.949833	0.972333	0.953167	0.962167	0.980667	0.960167	0.977667	0.972833	1.00817
Q8K400	Syntaxin-binding protein 5 OS=Mus musculus GN=Stxbp5 PE=1 SV=3	Stxbp5	78808	ENSMUSG00000019790	0.9635	0.928	0.977	0.9275	1.0215	0.945	0.9745	0.9995	0.9225	0.9775	0.9615	0.9355	0.949	0.9865	0.978	0.8825	0.9365	0.93	0.93	0.9145	0.897	0.941	0.932	0.907	0.932	0.94	0.9555	0.925	0.9275	0.9835	0.9495	1.0015	1.0495	1.0025	0.9795	0.985	0.956167	0.964667	0.9655	0.958167	0.971167	0.916333	0.913833	0.926667	0.9425
G5E924	Heterogeneous nuclear ribonucleoprotein L (Fragment) OS=Mus musculus GN=Hnrnpl PE=4 SV=1	Hnrnpl		ENSMUSG00000015165	1.0195	0.9565	0.998	0.94	1.0235	0.985	0.9725	1.0115	0.9405	1.058	0.9685	0.958	0.982	1.0315	1.0335	0.917	0.947	0.914	0.936	0.9945	0.914	0.9905	0.989	0.933	0.963	0.9555	0.9555	0.9295	0.989	1.008	0.9365	0.995	0.852	0.9675	0.921	1.0145	0.991333	0.982833	0.974833	0.994833	1.01567	0.926	0.948167	0.970833	0.958
Q9Z2D6-2	Isoform B of Methyl-CpG-binding protein 2 OS=Mus musculus GN=Mecp2	Mecp2	17257	ENSMUSG00000031393	0.9755	0.913	0.9305	0.9055	1.0245	0.976	0.9345	0.976	0.9235	1.0245	0.9205	0.954	0.975	1.0185	0.9735	0.9445	0.983	0.948	0.9595	0.9745	0.96	0.979	0.974	0.935	0.975	0.958	0.976	0.9365	0.9715	0.9795	0.959	0.972	0.8265	0.9505	0.917	1.014	0.939667	0.968667	0.944667	0.966333	0.989	0.9585	0.964667	0.962667	0.969667
Q9JLB0-2	Isoform Alpha of MAGUK p55 subfamily member 6 OS=Mus musculus GN=Mpp6	Mpp6	56524	ENSMUSG00000038388	1.034	0.931	0.982	0.975	1.0705	0.978	0.989	1.0235	0.904	1.0305	0.99	0.9395	0.9935	1.0785	1.0085	0.9045	0.96	0.9235	0.954	0.9895	0.928	0.9705	0.974	0.893	0.955	0.952	0.9475	0.9115	0.9345	0.9515	0.9655	0.9675	0.978	0.9365	0.9195	0.941	0.982333	1.00783	0.972167	0.986667	1.02683	0.929333	0.957167	0.945833	0.9515
Q6A0D0	MKIAA0106 protein (Fragment) OS=Mus musculus GN=Prdx6 PE=2 SV=1	Prdx6	11758		0.7615	0.702	0.775	0.7515	0.865	0.876	0.7485	0.7625	0.6255	0.8555	0.889	0.867	0.8195	0.812	0.82	1.175	1.285	1.069	0.827	0.866	0.778	1.212	1.193	1.1815	0.776	0.8085	0.7285	1.206	1.3345	1.3075	0.724	0.8105	0.942	1.3245	1.244	1.2405	0.746167	0.830833	0.712167	0.8705	0.817167	1.17633	0.823667	1.1955	0.771
Q61553	Fascin OS=Mus musculus GN=Fscn1 PE=1 SV=4	Fscn1	14086	ENSMUSG00000029581	0.897	0.9605	0.8625	1.0605	0.9795	1.0145	0.8365	0.916	0.9385	1.08	1.0405	1.033	0.974	1.0105	0.9845	0.9845	0.925	0.9935	0.9875	0.952	0.984	0.959	0.9605	1.015	0.9415	0.946	0.958	0.961	0.951	0.9045	0.9725	0.8935	0.933	0.9415	0.9305	0.92	0.906667	1.01817	0.897	1.05117	0.989667	0.967667	0.9745	0.978167	0.9485
Q64737	Trifunctional purine biosynthetic protein adenosine-3 OS=Mus musculus GN=Gart PE=2 SV=3	Gart	14450	ENSMUSG00000022962	0.962	0.927	0.985	0.89	1.0735	1.0245	0.9325	0.956	0.801	1.0685	0.987	1.0215	1.003	1.0665	1.018	1.007	1.0635	0.9435	0.941	0.9905	0.945	1.054	1.0795	0.879	0.9515	0.981	0.8405	0.8705	1.0145	1.008	0.872	0.965	0.957	1.0625	0.9855	0.992	0.958	0.996	0.8965	1.02567	1.02917	1.00467	0.958833	1.00417	0.924333
E9QNF7	Contactin-associated protein-like 2 OS=Mus musculus GN=Cntnap2 PE=4 SV=1	Cntnap2	66797	ENSMUSG00000039419	0.9795	0.9255	0.969	0.9345	1.039	0.9385	0.98	0.9995	0.8945	1.015	0.907	0.92	0.996	1.0225	1.022	0.903	0.9675	0.959	0.907	0.974	0.9525	0.9815	0.9855	0.9095	0.9515	0.9475	0.974	0.9305	0.971	0.967	0.9575	0.987	0.851	0.9955	0.9005	0.972	0.958	0.970667	0.958	0.947333	1.0135	0.943167	0.9445	0.958833	0.957667
Q3TF14	Adenosylhomocysteinase OS=Mus musculus GN=Ahcy PE=2 SV=1	Ahcy	269378;11615	ENSMUSG00000027597;ENSMUSG00000048087	0.9505	0.892	0.9075	0.9805	0.988	0.973	0.93	0.969	0.8785	0.9965	0.9605	0.9905	0.963	0.9735	0.941	1.049	0.999	0.982	0.9555	0.956	0.9695	1.0165	1.0195	0.99	0.883	0.945	0.916	0.934	1.0175	0.9835	0.9385	0.9435	0.9135	0.992	0.949	0.9645	0.916667	0.9805	0.925833	0.9825	0.959167	1.01	0.960333	1.00867	0.914667
P56695	Wolframin OS=Mus musculus GN=Wfs1 PE=1 SV=1	Wfs1	22393	ENSMUSG00000039474	1.001	0.9685	0.939	0.9695	1.0075	0.925	0.8765	1.0475	0.944	1.002	0.972	0.8675	0.985	1.0905	1.084	0.846	0.924	0.8625	0.907	0.965	0.955	1.0055	0.9815	0.9435	0.882	0.9285	0.8975	0.9275	0.9105	0.97	0.9155	0.9635	1.0725	0.8225	0.8505	0.9	0.9695	0.967333	0.956	0.947167	1.05317	0.8775	0.942333	0.976833	0.902667
F8VPQ1	Dedicator of cytokinesis protein 3 OS=Mus musculus GN=Dock3 PE=4 SV=1	Dock3	208869	ENSMUSG00000039716	1.049	0.9405	1.011	0.8945	1.0345	0.96	1.0845	1.0285	0.932	1.088	0.9615	0.952	0.9875	1.1125	1.0535	0.8485	1.0445	0.8945	0.9345	0.9975	0.9015	1.067	0.9795	0.872	0.952	0.956	0.9125	0.8945	0.954	0.9795	0.918	0.9875	0.924	1.0345	0.9085	0.9875	1.00017	0.963	1.015	1.0005	1.05117	0.929167	0.9445	0.972833	0.940167
Q3UN60	Membrane protein, palmitoylated 6 (MAGUK p55 subfamily member 6), isoform CRA_b OS=Mus musculus GN=Mpp6 PE=2 SV=1	Mpp6	56524	ENSMUSG00000038388	0.966	0.925	0.9375	0.9725	1.04	0.981	0.9285	0.984	0.8975	0.977	0.9675	0.9295	0.996	1.021	1.0155	0.93	0.963	0.9235	0.933	0.9495	0.9365	0.964	0.994	0.9085	0.9135	0.922	0.9135	0.9105	0.9705	0.9705	0.937	0.925	0.956	0.94	0.9385	0.9525	0.942833	0.997833	0.936667	0.958	1.01083	0.938833	0.939667	0.9555	0.916333
Q8K3H0	DCC-interacting protein 13-alpha OS=Mus musculus GN=Appl1 PE=1 SV=1	Appl1	72993	ENSMUSG00000040760	1.0105	0.948	1.0145	0.9625	1.0215	0.977	0.993	1.007	0.9195	1.06	0.9815	0.975	1.0095	1.026	1.008	0.949	1.0025	0.958	0.98	1.037	0.944	1.0165	0.9965	0.9595	0.94	0.9815	0.9605	0.95	0.977	1.002	0.949	1.0235	0.9155	0.976	0.9295	1.0045	0.991	0.987	0.973167	1.0055	1.0145	0.969833	0.987	0.990833	0.960667
Q99JI4	26S proteasome non-ATPase regulatory subunit 6 OS=Mus musculus GN=Psmd6 PE=1 SV=1	Psmd6	66413	ENSMUSG00000021737	0.96	0.956	0.963	0.956	0.9755	0.9885	0.9485	0.9735	0.935	0.971	0.9675	0.984	0.9635	0.976	0.9805	0.9705	0.9695	0.973	0.961	0.9675	0.9395	0.9935	0.9885	0.9925	0.94	0.9615	0.944	0.9865	0.975	0.9885	0.9425	0.971	0.946	0.989	0.969	0.991	0.959667	0.973333	0.952333	0.974167	0.973333	0.971	0.956	0.9915	0.9485
E9QMP6	Serine/threonine-protein kinase MARK2 OS=Mus musculus GN=Mark2 PE=1 SV=2	Mark2	13728	ENSMUSG00000024969	1.0135	0.9685	0.994	0.9195	1.0255	0.973	0.9935	1.0085	0.9565	1.0495	0.9805	0.966	0.982	1.0605	1.0395	0.889	0.9615	0.921	0.959	0.982	0.9295	0.99	0.974	0.9205	0.9665	0.986	0.959	0.925	0.961	0.9795	0.9615	0.985	0.933	0.967	0.9145	0.983	0.992	0.972667	0.986167	0.998667	1.02733	0.923833	0.956833	0.9615	0.9705
E9PZF0	Nucleoside diphosphate kinase OS=Mus musculus GN=Gm20390 PE=3 SV=1	Gm20390		ENSMUSG00000091228	0.9165	0.8685	0.9315	0.904	0.953	0.951	0.9035	0.9435	0.8695	0.937	0.906	0.908	0.948	1.0145	1.017	0.924	0.962	0.9195	0.9335	0.958	0.909	1.005	0.99	0.916	0.914	0.8905	0.839	0.854	0.9665	0.976	0.9115	0.9175	0.987	0.969	0.929	0.921	0.9055	0.936	0.9055	0.917	0.993167	0.935167	0.9335	0.970333	0.881167
Q5SUR0	Phosphoribosylformylglycinamidine synthase OS=Mus musculus GN=Pfas PE=2 SV=1	Pfas	237823	ENSMUSG00000020899	1.014	0.8995	0.877	0.919	1.008	0.9385	1.013	0.998	0.886	1.041	0.9455	0.976	0.903	1.0225	0.8635	0.994	1.0805	0.9735	0.942	0.9285	1.0105	1.0225	0.926	1.0055	0.9	0.9245	0.9535	0.923	0.9205	0.9175	0.948	0.9275	0.8185	1.026	0.892	0.907	0.930167	0.955167	0.965667	0.9875	0.929667	1.016	0.960333	0.984667	0.926
Q3UHK6-4	Isoform 4 of Teneurin-4 OS=Mus musculus GN=Tenm4	Tenm4	23966	ENSMUSG00000048078	1.016	0.9705	0.971	0.9	1.0155	0.986	0.987	1.036	0.94	1.0195	0.99	0.947	0.95	1.013	1.009	0.867	0.9275	0.916	0.9645	0.9685	0.916	0.9645	0.941	0.8935	0.967	0.976	0.9395	0.9165	0.9175	0.945	0.9395	0.961	1.1305	0.942	1.003	0.959	0.985833	0.967167	0.987667	0.9855	0.990667	0.9035	0.949667	0.933	0.960833
Q9ES28	Rho guanine nucleotide exchange factor 7 OS=Mus musculus GN=Arhgef7 PE=1 SV=2	Arhgef7	54126		1.0015	0.9555	1.032	0.9715	1.022	0.986	1	1.021	0.977	1.032	0.9665	0.9435	1.0195	1.0375	1.0665	0.9285	0.9675	0.9485	0.9685	1.0315	0.9475	1.0045	1.0095	0.957	0.937	0.972	0.983	0.9585	0.9945	1.0145	0.966	1.032	1.0035	0.978	0.9365	1.009	0.996333	0.993167	0.999333	0.980667	1.04117	0.948167	0.9825	0.990333	0.964
E9Q5J9	Tropomyosin alpha-3 chain OS=Mus musculus GN=Tpm3 PE=3 SV=1	Tpm3	59069	ENSMUSG00000027940	1.006	1.0075	0.9835	1.0095	1.0155	0.9805	0.9945	0.9885	1.081	1.048	1.027	0.9915	0.949	1.0475	1.0235	0.9745	1.0115	1.024	0.9705	1.0205	1.009	1.0355	0.9865	1.041	0.983	1.01	1.0785	1.1145	0.9935	1.0275	1.022	0.9705	0.815	1.0525	0.98	1.0355	0.999	1.00183	1.02133	1.02217	1.00667	1.00333	1	1.021	1.02383
P34914	Bifunctional epoxide hydrolase 2 OS=Mus musculus GN=Ephx2 PE=1 SV=2	Ephx2	13850	ENSMUSG00000022040	0.9205	0.902	0.9535	0.857	0.986	0.9865	0.9235	0.945	0.806	1.0165	1.025	0.9655	0.933	1.007	0.979	1.0065	1.173	0.9855	0.944	1.0255	0.8955	1.1535	1.0935	1.0425	0.897	0.943	0.8835	1.0585	1.1065	1.1685	0.89	1.011	0.9735	1.149	0.9925	1.123	0.925333	0.943167	0.8915	1.00233	0.973	1.055	0.955	1.0965	0.907833
P35436	Glutamate receptor ionotropic, NMDA 2A OS=Mus musculus GN=Grin2a PE=1 SV=2	Grin2a	14811	ENSMUSG00000059003	1.05	0.9865	1.088	0.887	1.012	0.892	1.047	1.065	0.988	0.9805	0.9075	0.9105	0.9525	0.99	1.0155	0.8835	0.958	0.9065	0.941	0.9735	0.9165	0.9715	0.9645	0.9065	0.956	0.972	0.9815	0.947	0.969	1.0165	0.9765	1.056	0.837	0.9915	0.881	1.003	1.0415	0.930333	1.03333	0.932833	0.986	0.916	0.943667	0.9475	0.969833
Q7TSC1	Protein PRRC2A OS=Mus musculus GN=Prrc2a PE=1 SV=1	Prrc2a	53761	ENSMUSG00000024393	1.0135	0.9375	1.0265	0.9535	1.016	0.953	0.943	0.9905	0.9205	1.054	0.964	0.9425	0.9985	1.039	1.0615	0.9025	0.941	0.9575	0.937	0.9435	0.926	0.982	0.9895	0.931	0.919	0.959	0.9475	0.9535	0.9715	1.014	0.9255	1.004	0.8945	0.9155	0.8775	0.976	0.9925	0.974167	0.951333	0.986833	1.033	0.933667	0.9355	0.9675	0.941833
Q80TM9	Nischarin OS=Mus musculus GN=Nisch PE=1 SV=2	Nisch	64652	ENSMUSG00000021910	0.936	0.936	0.9775	0.882	0.969	0.978	0.9265	0.916	0.9015	0.9985	0.9385	0.9525	0.931	0.974	0.9665	0.9265	0.999	0.9195	0.9735	0.948	0.8985	0.974	1.002	0.9245	0.913	0.9485	0.905	0.9295	0.9715	1.0205	0.9105	0.957	0.952	0.9945	0.9695	0.9725	0.949833	0.943	0.914667	0.963167	0.957167	0.948333	0.94	0.966833	0.922167
Q9D8W5	26S proteasome non-ATPase regulatory subunit 12 OS=Mus musculus GN=Psmd12 PE=1 SV=4	Psmd12	66997	ENSMUSG00000020720	0.966	0.9525	0.9845	0.983	1.0055	1.002	0.964	0.9685	0.947	0.9935	0.977	0.996	0.999	1.009	1.0155	0.9965	1.0415	0.999	0.97	1.0105	0.96	1.0395	1.0445	1.005	0.9515	0.972	0.9885	1.001	1.0345	1.0505	0.969	0.984	0.9615	1.0615	0.9945	1.0235	0.967667	0.996833	0.959833	0.988833	1.00783	1.01233	0.980167	1.02967	0.970667
P13020	Gelsolin OS=Mus musculus GN=Gsn PE=1 SV=3	Gsn	227753	ENSMUSG00000026879	0.8645	0.798	0.867	0.8565	0.955	0.8925	0.881	0.8795	0.7845	0.946	0.883	0.859	0.9705	0.903	0.887	1.063	1.154	0.9625	0.8595	0.9685	0.8945	1.086	1.0605	1.0415	0.854	0.8435	0.8465	1.0365	1.231	1.1535	0.7925	0.897	0.9335	1.211	1.18	1.2315	0.843167	0.901333	0.848333	0.896	0.920167	1.05983	0.9075	1.06267	0.848
P62192	26S protease regulatory subunit 4 OS=Mus musculus GN=Psmc1 PE=1 SV=1	Psmc1	19179	ENSMUSG00000021178	0.995	0.9365	0.9765	0.9335	1.017	0.978	0.987	1.001	0.8905	1.026	0.958	0.9645	0.9945	1.023	1.01	0.94	1.042	0.952	0.9465	1.0035	0.9115	1.0465	1.0265	0.944	0.913	0.9475	0.927	0.943	1.0035	1.0435	0.907	0.9855	0.934	1.031	0.936	1.0165	0.969333	0.976167	0.9595	0.982833	1.00917	0.978	0.953833	1.00567	0.929167
Q7TQD2	Tubulin polymerization-promoting protein OS=Mus musculus GN=Tppp PE=1 SV=1	Tppp	72948	ENSMUSG00000021573	0.9715	0.925	0.948	0.9545	1.029	0.9735	0.9535	0.924	0.859	1.0015	0.9225	0.9735	1.0535	1.092	1.052	0.9735	1.0125	1.002	0.979	1.07	0.9515	1.0065	0.985	0.953	0.953	1.022	0.995	0.952	0.987	0.978	0.9485	1.0185	0.862	0.949	0.821	0.939	0.948167	0.985667	0.912167	0.965833	1.06583	0.996	1.00017	0.9815	0.99
E9PYJ7	Membrane-associated phosphatidylinositol transfer protein 2 OS=Mus musculus GN=Pitpnm2 PE=1 SV=1	Pitpnm2	19679	ENSMUSG00000029406	1.0255	0.9415	1.006	0.8635	0.972	0.9305	1.011	1.021	0.936	1.0705	0.941	0.937	0.9725	1.0385	1.0285	0.886	0.976	0.908	0.9265	0.943	0.8995	0.9895	0.9405	0.9265	0.946	0.968	0.956	0.922	0.9505	0.9685	0.939	0.9725	0.9065	0.9695	0.8805	0.9845	0.991	0.922	0.989333	0.982833	1.01317	0.923333	0.923	0.952167	0.956667
Q810U4-2	Isoform 2 of Neuronal cell adhesion molecule OS=Mus musculus GN=Nrcam	Nrcam	319504	ENSMUSG00000020598	0.9125	0.9295	0.9705	0.9025	0.9325	0.9745	1.0345	0.874	0.8095	0.9455	1.0115	0.9675	0.9635	0.9205	0.9545	0.9635	1.2035	0.981	0.9415	1.063	0.867	1.212	1.201	1.062	0.918	0.961	0.9335	1.15	1.2825	1.268	0.8925	1.0605	1.0425	1.408	1.326	1.3045	0.9375	0.9365	0.906	0.974833	0.946167	1.04933	0.957167	1.15833	0.9375
Q91Z67	SLIT-ROBO Rho GTPase-activating protein 2 OS=Mus musculus GN=Srgap2 PE=1 SV=2	Srgap2	14270	ENSMUSG00000026425	0.9895	0.9345	1.0125	0.9005	1.013	0.9595	0.954	0.9965	0.911	0.9975	0.936	0.915	0.9765	0.9935	1.002	0.889	0.9635	0.943	0.935	1.003	0.9045	0.978	0.9845	0.915	0.9145	0.9405	0.9105	0.9165	0.991	1.0035	0.931	0.9925	0.969	0.977	0.9795	1.007	0.978833	0.957667	0.953833	0.9495	0.990667	0.931833	0.9475	0.959167	0.921833
Q9D394-3	Isoform 3 of Protein RUFY3 OS=Mus musculus GN=Rufy3	Rufy3	52822	ENSMUSG00000029291	0.97	0.929	0.929	1.0465	1.024	1.0125	0.903	0.9695	0.8995	1.0325	0.991	0.9895	0.992	1.0235	1.027	0.9725	0.9425	1.0165	0.945	0.9925	0.9345	0.9865	1.0035	0.9895	0.9145	0.9595	0.972	0.9725	0.982	0.993	0.952	0.93	0.9115	0.9755	0.9195	0.9775	0.942667	1.02767	0.924	1.00433	1.01417	0.977167	0.957333	0.993167	0.948667
Q3USB7	Inactive phospholipase C-like protein 1 OS=Mus musculus GN=Plcl1 PE=1 SV=3	Plcl1	227120	ENSMUSG00000038349	0.925	0.8645	0.9345	0.964	0.9925	0.9445	0.8775	0.9305	0.8965	0.993	0.91	0.968	1.018	1.0235	0.9995	1.022	1.005	1.061	0.93	1.0625	1.0085	1.023	1.033	1.032	0.937	0.992	0.988	1.0005	1.048	0.999	0.9835	0.963	0.9215	0.9965	0.9105	0.971	0.908	0.967	0.9015	0.957	1.01367	1.02933	1.00033	1.02933	0.972333
Q8BJH2	Putative uncharacterized protein OS=Mus musculus GN=Add3 PE=2 SV=1	Add3	27360		0.9	0.8645	0.9145	0.8845	0.957	0.9175	0.811	0.871	0.7925	1.042	1.0155	1.0205	1.021	1.0095	1.094	0.911	0.8955	0.8115	0.955	0.9935	0.7535	1.0035	1.171	0.963	0.869	0.98	0.843	1.2185	1.201	1.2515	0.823	1.011	0.9505	0.9465	0.929	1.1645	0.893	0.919667	0.824833	1.026	1.0415	0.872667	0.900667	1.04583	0.897333
P35235	Tyrosine-protein phosphatase non-receptor type 11 OS=Mus musculus GN=Ptpn11 PE=1 SV=2	Ptpn11	19247	ENSMUSG00000043733	1.142	1.1065	1.0845	0.959	1.0285	1.006	1.1025	1.122	0.9205	1.054	0.982	1.0095	0.9665	1.0515	0.999	0.872	1.0225	0.854	1.004	0.975	0.891	1.054	0.969	0.869	1.0545	1.0405	0.868	0.8705	1.0305	0.922	0.8915	0.9695	0.952	0.9435	1.07	0.9775	1.111	0.997833	1.04833	1.01517	1.00567	0.916167	0.956667	0.964	0.987667
Q5DTP7	MKIAA4075 protein (Fragment) OS=Mus musculus GN=Chd4 PE=2 SV=1	Chd4	107932		0.995	0.92	0.9885	0.907	1.0035	0.9745	1.0225	0.9925	0.907	0.991	0.9405	0.9555	0.965	1.0175	0.9675	0.9515	1.06	0.9445	0.9455	1.0105	0.917	1.0275	1.019	0.9255	0.9375	0.94	0.93	0.913	1.009	1.0295	0.906	0.981	0.871	1.031	0.921	1.036	0.967833	0.961667	0.974	0.962333	0.983333	0.985333	0.957667	0.990667	0.935833
P47757-4	Isoform 3 of F-actin-capping protein subunit beta OS=Mus musculus GN=Capzb	Capzb	12345	ENSMUSG00000028745	1.0375	0.9885	0.9805	0.9705	0.982	0.997	0.9825	1.04	1.0125	0.9735	0.9745	0.98	0.942	1.0065	1.003	0.9645	0.9215	0.9905	0.981	0.9705	0.981	0.9415	0.9415	0.977	1.0035	1.0245	1.0255	0.9925	0.944	0.951	1.011	0.9585	0.9775	0.9595	0.947	0.9415	1.00217	0.983167	1.01167	0.976	0.983833	0.958833	0.9775	0.953333	1.01783
Q7TT37	Elongator complex protein 1 OS=Mus musculus GN=Ikbkap PE=2 SV=2	Ikbkap	230233	ENSMUSG00000028431	0.993	0.932	1.0305	0.8925	0.9955	0.9465	0.9955	0.995	0.8875	1.0395	0.9435	0.9185	1.005	1.0055	1.0055	0.917	1.037	0.9245	0.9255	1.019	0.912	1.0385	1.044	0.932	0.8975	0.9305	0.918	0.9395	1.035	1.06	0.922	1.033	0.8795	1.029	0.933	1.0625	0.985167	0.944833	0.959333	0.967167	1.00533	0.9595	0.952167	1.00483	0.915333
Q8VE33	Ganglioside-induced differentiation-associated protein 1-like 1 OS=Mus musculus GN=Gdap1l1 PE=2 SV=1	Gdap1l1	228858	ENSMUSG00000017943	0.988	0.966	0.9525	0.9145	1.0055	0.9905	1.029	0.995	0.9015	0.973	0.9955	1.002	0.951	1.0005	0.979	0.883	1.02	0.898	0.9695	0.9335	0.8935	1.014	0.9825	0.9155	0.922	0.967	0.9405	0.904	0.959	1.0035	0.9605	0.961	1.0595	1.0305	0.9525	0.9565	0.968833	0.970167	0.975167	0.990167	0.976833	0.933667	0.932167	0.970667	0.943167
Q8R570	Synaptosomal-associated protein 47 OS=Mus musculus GN=Snap47 PE=1 SV=1	Snap47	67826	ENSMUSG00000009894	0.997	0.96	1.0075	0.9335	1.016	0.9685	0.9865	1.0105	0.911	1.0085	0.974	0.968	1.005	1.0305	1.039	0.911	0.9885	0.9265	0.941	0.9585	0.889	0.9845	0.998	0.9195	0.9095	0.9465	0.946	0.917	0.979	1.018	0.9165	1.0145	0.92	0.994	0.868	0.972	0.988167	0.972667	0.969333	0.9835	1.02483	0.942	0.9295	0.967333	0.934
A0A068BGT0	Vacuolar protein sorting 52 OS=Mus musculus GN=Vps52 PE=2 SV=1	Vps52	224705		1.015	0.912	1.0375	0.877	1.0215	0.939	1.0245	1.012	0.8855	1.008	0.9265	0.9395	1.012	1.029	1.016	0.881	1.0365	0.889	0.925	1.072	0.875	1.026	1.0455	0.886	0.9195	0.9215	0.899	0.8985	1.0325	1.0415	0.8995	1.0445	0.9245	1.048	0.9045	1.084	0.988167	0.945833	0.974	0.958	1.019	0.9355	0.957333	0.985833	0.913333
P62761	Visinin-like protein 1 OS=Mus musculus GN=Vsnl1 PE=1 SV=2	Vsnl1	26950	ENSMUSG00000054459	0.928	0.9995	0.9315	0.989	0.9625	1.0205	0.9185	0.954	0.9415	0.989	0.992	0.9805	1.01	0.9965	1.0465	0.9165	0.9225	0.9345	0.9575	0.98	0.9645	0.944	0.987	0.921	1.001	0.956	0.987	0.8995	0.9305	0.9515	0.992	0.942	0.9615	0.8985	0.871	0.8705	0.953	0.990667	0.938	0.987167	1.01767	0.9245	0.967333	0.950667	0.981333
E9QB02	Methionine--tRNA ligase, cytoplasmic OS=Mus musculus GN=Mars PE=3 SV=1	Mars	216443	ENSMUSG00000040354	1.0045	0.9185	0.933	0.9345	1.027	0.964	0.9625	1.0305	0.939	1.0245	0.955	0.974	0.9685	0.998	0.98	0.9195	0.994	0.964	0.947	0.96	0.898	1.0085	0.9825	0.9345	0.936	0.9855	0.921	0.938	0.959	0.975	0.895	0.935	0.8805	1.007	0.9425	0.984	0.952	0.975167	0.977333	0.9845	0.982167	0.959167	0.935	0.975167	0.9475
D3Z230	Type I inositol 3,4-bisphosphate 4-phosphatase OS=Mus musculus GN=Inpp4a PE=4 SV=1	Inpp4a	269180	ENSMUSG00000026113	1.015	0.949	1.0195	0.9815	1.0415	1.006	0.9845	1.016	0.9445	1.0425	0.971	0.9785	1.0295	1.0525	1.0445	0.967	0.9975	0.9855	0.9835	1.0335	0.9745	1.009	1.011	0.981	0.9605	0.973	0.9855	0.948	0.996	1.016	0.9785	1.025	0.9125	1.0075	0.935	1.0225	0.9945	1.00967	0.981667	0.997333	1.04217	0.983333	0.997167	1.00033	0.973
Q01405	Protein transport protein Sec23A OS=Mus musculus GN=Sec23a PE=1 SV=2	Sec23a	20334	ENSMUSG00000020986	0.9845	0.932	0.969	0.9515	0.9995	0.983	0.9755	0.9825	0.943	1.03	0.9755	0.9655	0.9675	1.0135	0.9775	0.9565	0.979	0.9595	0.9415	0.9785	0.9485	0.9805	0.985	0.957	0.925	0.944	0.9415	0.948	0.9695	0.9795	0.945	0.9585	0.9175	0.9705	0.946	0.998	0.961833	0.978	0.967	0.990333	0.986167	0.965	0.956167	0.974167	0.936833
Q3UJP8	Putative uncharacterized protein OS=Mus musculus GN=Gart PE=2 SV=1	Gart	14450		1	0.8885	0.907	0.97	1.038	0.973	0.9725	0.964	0.8925	1.026	0.957	0.9815	0.9275	0.9775	0.914	0.9795	1.0125	1.012	0.9475	1.0225	0.957	1.0745	0.9505	1.0295	0.907	0.965	0.97	0.966	0.989	0.9285	0.965	0.91	0.9045	1.0255	0.8965	0.9825	0.931833	0.993667	0.943	0.988167	0.939667	1.00133	0.975667	1.01817	0.947333
P35235-2	Isoform 2 of Tyrosine-protein phosphatase non-receptor type 11 OS=Mus musculus GN=Ptpn11	Ptpn11	19247	ENSMUSG00000043733	0.9705	0.9195	0.9355	1.023	1.029	0.9895	0.9455	0.9705	0.9585	1.0345	0.9705	0.993	0.978	1.0415	0.99	1.006	0.995	1.034	0.9695	1.011	1.007	1.025	0.9795	1.011	0.951	0.967	0.992	0.986	0.968	0.9555	0.994	0.9545	0.9285	0.9805	0.9295	0.9685	0.941833	1.01383	0.958167	0.999333	1.00317	1.01167	0.995833	1.00517	0.97
Q3UE92	X-prolyl aminopeptidase (Aminopeptidase P) 1, soluble, isoform CRA_b OS=Mus musculus GN=Xpnpep1 PE=2 SV=1	Xpnpep1	170750	ENSMUSG00000025027	1.003	0.99	1.009	0.925	0.9625	0.9395	0.9845	1.023	0.9395	0.953	0.9465	0.9575	0.909	0.969	0.9595	0.943	0.9905	0.9585	0.9865	0.9635	0.9795	0.964	0.9695	0.9435	0.895	0.9805	0.957	0.9655	0.934	0.975	0.9455	0.9295	0.9815	0.9535	0.959	0.936	1.00067	0.942333	0.982333	0.952333	0.945833	0.964	0.9765	0.959	0.944167
E9PYX3	Serine/threonine-protein kinase MARK2 OS=Mus musculus GN=Mark2 PE=1 SV=1	Mark2		ENSMUSG00000024969	1.1135	0.847	0.977	1	1.057	0.787	1.0315	1.1245	1.062	1.0435	0.833	0.807	0.957	1.0945	1.046	0.722	0.924	0.829	0.853	0.968	0.889	0.9605	0.856	0.899	0.738	0.785	0.936	0.879	0.87	0.863	0.908	0.948	0.747	0.9105	0.713	0.907	0.979167	0.948	1.07267	0.8945	1.0325	0.825	0.903333	0.905167	0.819667
Q99JY0	Trifunctional enzyme subunit beta, mitochondrial OS=Mus musculus GN=Hadhb PE=1 SV=1	Hadhb	231086	ENSMUSG00000059447	0.9465	0.862	0.9375	0.906	0.998	0.953	0.879	0.931	0.871	0.985	0.8905	0.8855	0.9645	0.973	0.9535	1.003	1.021	0.9745	0.884	1.0045	0.913	1.0475	1.0595	0.953	0.9135	0.881	0.9575	0.9985	1.0745	1.0745	0.8975	0.929	0.9395	1.0565	1.0755	1.14	0.915333	0.952333	0.893667	0.920333	0.963667	0.9995	0.933833	1.02	0.917333
Q80YX1	Tenascin OS=Mus musculus GN=Tnc PE=1 SV=1	Tnc	21923	ENSMUSG00000028364	1.0485	0.991	1.064	1.062	1.147	1.1435	1.0685	1.0925	1.056	1.1465	1.008	0.9845	0.9435	1.037	0.895	0.807	0.905	0.816	0.9115	0.945	0.8685	0.951	0.938	0.8375	0.905	0.834	0.8135	0.7945	0.992	0.9125	0.828	0.9505	1.156	0.9585	0.914	0.9205	1.0345	1.1175	1.07233	1.04633	0.9585	0.842667	0.908333	0.908833	0.850833
Q8VDQ8	NAD-dependent protein deacetylase sirtuin-2 OS=Mus musculus GN=Sirt2 PE=1 SV=2	Sirt2	64383	ENSMUSG00000015149	0.993	0.937	0.966	1.105	1.053	0.9825	0.931	0.984	0.9525	1.0525	0.976	1.115	1.061	0.979	0.959	1.025	0.974	1.0555	0.8585	1.044	1.0075	0.9335	0.954	1.0265	0.9655	0.9605	1.027	0.969	1.012	0.8885	0.976	0.941	0.855	0.9765	0.988	0.904	0.965333	1.04683	0.955833	1.04783	0.999667	1.01817	0.97	0.971333	0.984333
Q925I1	ATPase family AAA domain-containing protein 3 OS=Mus musculus GN=Atad3 PE=1 SV=1	Atad3a	108888	ENSMUSG00000029036	1.031	0.9295	0.9685	0.908	1.0165	0.9835	0.98	1.0295	0.918	0.9535	0.97	0.9315	0.9855	0.9915	1.0005	0.901	0.935	0.914	0.922	0.942	0.882	0.9645	0.9405	0.8795	0.941	0.929	0.957	0.94	0.9715	0.972	0.9175	0.953	1.036	1.0025	0.9315	0.996	0.976333	0.969333	0.975833	0.951667	0.9925	0.916667	0.915333	0.928167	0.942333
Q8K0E2	Exocyst complex component 3 OS=Mus musculus GN=Exoc3 PE=2 SV=1	Exoc3	211446	ENSMUSG00000034152	0.98	0.968	0.99	0.9255	0.9985	0.947	0.991	1.0155	0.9645	1.001	0.9375	0.934	0.9725	1.0065	1.005	0.8995	0.967	0.923	0.9345	0.9705	0.9295	0.982	0.968	0.917	0.939	0.946	0.9505	0.935	0.959	0.962	0.9515	0.966	0.898	0.96	0.905	0.957	0.979333	0.957	0.990333	0.9575	0.994667	0.929833	0.944833	0.955667	0.945167
Q8BP47	Asparagine--tRNA ligase, cytoplasmic OS=Mus musculus GN=Nars PE=1 SV=2	Nars	70223	ENSMUSG00000024587	0.9665	0.943	0.9585	0.9805	1.0125	0.9755	0.9415	0.98	0.8905	0.967	0.9775	1.003	0.94	0.967	0.9375	0.944	1.019	0.9545	0.923	1.0375	0.9415	1.032	1.0315	1.002	0.9325	0.948	0.9355	0.975	0.9985	1.0185	0.956	0.942	0.8925	1.003	0.9475	1.061	0.956	0.9895	0.937333	0.9825	0.948167	0.9725	0.967333	1.02183	0.938667
P28658	Ataxin-10 OS=Mus musculus GN=Atxn10 PE=1 SV=2	Atxn10	54138	ENSMUSG00000016541	0.945	0.9205	0.9675	0.929	0.9705	1	0.9355	0.9555	0.89	0.9395	1.004	0.9885	0.933	0.9615	0.9345	0.9325	0.987	0.9685	0.9535	0.9525	0.9085	1.0525	1.0195	0.9765	0.8965	0.944	0.931	0.9565	1.0345	1.0235	0.959	0.9555	0.9505	0.993	0.9455	1.0035	0.944333	0.9665	0.927	0.977333	0.943	0.962667	0.938167	1.01617	0.923833
A2AWA9	Rab GTPase-activating protein 1 OS=Mus musculus GN=Rabgap1 PE=1 SV=1	Rabgap1	227800	ENSMUSG00000035437	0.96	0.9785	0.999	0.969	0.981	1.011	0.951	0.9625	0.9365	0.9615	0.9925	0.9845	0.9745	1.005	1.0305	0.9385	0.9685	0.9595	0.9965	1.0235	0.9555	0.993	1.016	0.9695	0.9675	0.9905	0.9705	0.959	1.003	1.0155	0.9705	0.995	0.9945	0.981	0.957	1.01	0.979167	0.987	0.95	0.9795	1.00333	0.9555	0.991833	0.992833	0.976167
E9QKR0	Guanine nucleotide-binding protein G(I)/G(S)/G(T) subunit beta-2 OS=Mus musculus GN=Gnb2 PE=1 SV=1	Gnb2		ENSMUSG00000029713	0.8635	1.0125	0.824	0.949	0.8845	0.999	0.813	0.885	0.9755	0.903	0.996	0.9875	0.8325	0.914	0.879	0.9375	0.8045	0.968	1.0085	0.8255	0.988	0.8405	0.8435	0.9595	1.0195	1.0365	1.0085	0.961	0.839	0.821	1.0175	0.8195	0.9605	0.848	0.983	0.8235	0.9	0.944167	0.891167	0.962167	0.875167	0.903333	0.940667	0.881167	1.0215
O88738	Baculoviral IAP repeat-containing protein 6 OS=Mus musculus GN=Birc6 PE=1 SV=2	Birc6	12211	ENSMUSG00000024073	1.0115	0.919	1.002	0.8985	1.03	0.947	1.0395	1.024	0.8765	1.0355	0.9225	0.9225	0.981	1.014	0.9985	0.9055	1.0555	0.919	0.905	1.0025	0.895	1.014	1.004	0.9155	0.8835	0.894	0.887	0.903	0.995	0.9975	0.893	0.9975	0.8605	1.0065	0.896	1.0065	0.9775	0.9585	0.98	0.960167	0.997833	0.96	0.934167	0.977833	0.888167
P16460	Argininosuccinate synthase OS=Mus musculus GN=Ass1 PE=1 SV=1	Ass1	11898	ENSMUSG00000076441	0.924	0.8515	0.876	0.932	0.9435	1.0285	0.912	0.896	0.856	0.9455	0.9225	0.9535	1.002	0.9875	0.9445	1.0115	1.0575	0.948	0.9645	1.0305	0.958	1.015	1.062	0.928	0.9585	0.92	0.9045	0.9555	1.0225	1.041	0.952	0.9295	0.9135	1.0345	1.018	1.0985	0.883833	0.968	0.888	0.9405	0.978	1.00567	0.984333	1.00167	0.927667
Q5SSM3	Rho GTPase-activating protein 44 OS=Mus musculus GN=Arhgap44 PE=1 SV=1	Arhgap44	216831	ENSMUSG00000033389	0.989	0.983	1.0465	1.0165	1.016	1.005	1.0075	0.982	0.9825	1.029	1.0005	0.986	1.0445	1.071	1.0745	0.9665	0.955	0.971	1.0235	1.04	0.9695	1.004	1.0215	0.981	0.9825	1.0225	1.0355	0.9955	0.949	0.9955	1.0315	1.015	1.002	0.945	0.9365	0.973	1.00617	1.0125	0.990667	1.00517	1.06333	0.964167	1.011	1.00217	1.0135
Q9Z1X4-3	Isoform 3 of Interleukin enhancer-binding factor 3 OS=Mus musculus GN=Ilf3	Ilf3	16201		0.962	0.951	0.9025	0.939	0.9905	1.008	0.923	0.965	0.959	0.995	0.9695	0.975	0.9275	0.9945	0.975	0.944	0.9285	0.9525	0.9605	0.9445	0.958	0.9655	0.9815	0.963	0.95	0.9455	0.963	0.9525	0.997	0.969	0.9575	0.9125	0.8765	0.988	0.9345	1.0025	0.9385	0.979167	0.949	0.979833	0.965667	0.941667	0.954333	0.97	0.952833
Q8R016	Bleomycin hydrolase OS=Mus musculus GN=Blmh PE=1 SV=1	Blmh	104184	ENSMUSG00000020840	0.94	0.958	0.92	1.0295	1.0065	1.0335	0.94	0.944	0.9205	1.022	1.01	1.0265	0.964	1	0.982	1.015	1.01	0.9895	1.0155	0.9695	0.964	1.0035	1.0125	1.002	0.97	0.9865	0.964	0.955	1.0005	0.985	0.977	0.9345	0.917	0.9905	0.9685	0.9755	0.939333	1.02317	0.934833	1.0195	0.982	1.00483	0.983	1.006	0.9735
Q5RJI5	Serine/threonine-protein kinase BRSK1 OS=Mus musculus GN=Brsk1 PE=1 SV=1	Brsk1	381979	ENSMUSG00000035390	1.0165	0.95	1.009	0.9445	1.0425	0.944	0.9715	1.0345	0.9635	1.075	0.9375	0.9335	1.0105	1.0445	1.0365	0.865	0.932	0.9315	0.9365	0.9805	0.95	0.9735	0.9455	0.8965	0.9445	0.949	0.9395	0.899	0.8935	0.942	0.9575	0.975	0.9095	0.8995	0.883	0.911	0.991833	0.977	0.989833	0.982	1.0305	0.9095	0.955667	0.9385	0.944333
P54775	26S protease regulatory subunit 6B OS=Mus musculus GN=Psmc4 PE=1 SV=2	Psmc4	23996	ENSMUSG00000030603	0.9965	0.9555	0.988	0.928	1.0245	0.993	0.9865	0.993	0.873	1.0225	0.9695	0.988	1.007	1.025	1.0235	0.927	1.034	0.934	0.9685	1.0195	0.909	1.0415	1.057	0.942	0.951	0.979	0.9175	0.9355	1.0215	1.048	0.897	0.981	0.957	1.023	0.9485	1.014	0.98	0.981833	0.950833	0.993333	1.0185	0.965	0.965667	1.0135	0.949167
A6ZI46	Aldolase A retroprotein 1 OS=Mus musculus GN=Aldoart1 PE=2 SV=1	Aldoart1	353204	ENSMUSG00000059343	0.3195	1.064	0.819	1.1565	0.3795	1.136	0.3405	0.325	0.9775	0.382	1.097	1.1465	0.876	0.454	0.962	1.1355	0.378	1.139	1.1435	0.927	1.108	0.4965	1.053	1.1285	1.0685	1.179	1.3135	1.153	1.068	0.982	1.2005	0.891	1.206	0.5425	0.9985	0.928	0.734167	0.890667	0.547667	0.875167	0.764	0.884167	1.0595	0.892667	1.187
A2AAE1-3	Isoform 3 of Uncharacterized protein KIAA1109 OS=Mus musculus GN=Kiaa1109	Kiaa1109			0.968	0.891	0.996	0.9025	1.0185	0.9485	0.9385	0.9945	0.935	0.9705	0.9405	0.934	0.967	0.962	0.996	0.875	0.9825	0.9315	0.961	0.9895	0.8875	0.9955	0.9895	0.875	0.897	0.98	0.915	0.9175	0.984	1.0135	0.896	1.0265	0.898	0.9575	0.8745	1.0055	0.951667	0.9565	0.956	0.948333	0.975	0.929667	0.946	0.953333	0.930667
Q8BH04	Phosphoenolpyruvate carboxykinase [GTP], mitochondrial OS=Mus musculus GN=Pck2 PE=1 SV=1	Pck2	74551		0.9465	0.979	1.023	0.8805	1.0015	0.9805	1.0055	0.983	0.924	0.958	0.934	0.954	0.9535	0.9655	0.966	0.9315	1.0155	0.906	0.991	0.9985	0.9525	0.9895	1.0185	0.903	0.9895	0.964	0.9495	0.921	0.999	1.0185	0.9915	1.0325	0.8715	1.0085	0.925	0.9635	0.982833	0.954167	0.970833	0.948667	0.961667	0.951	0.980667	0.970333	0.967667
Q9CZD3	Glycine--tRNA ligase OS=Mus musculus GN=Gars PE=1 SV=1	Gars	353172	ENSMUSG00000029777	0.983	0.9225	0.963	0.9165	1.007	0.9375	0.9865	0.9905	0.8615	1.007	0.912	0.923	0.982	1.0105	0.993	0.9185	1.0195	0.9235	0.904	1.037	0.9525	1.0155	0.995	0.903	0.892	0.9625	0.9145	0.9225	0.9975	0.993	0.9105	0.9515	0.959	0.9845	0.9075	1.008	0.956167	0.953667	0.946167	0.947333	0.995167	0.953833	0.9645	0.971167	0.923
O35350	Calpain-1 catalytic subunit OS=Mus musculus GN=Capn1 PE=1 SV=1	Capn1	12333	ENSMUSG00000024942	0.968	0.916	0.9665	0.946	0.9765	0.9485	0.958	0.9685	0.8955	0.945	0.973	0.9515	0.9525	0.9785	0.96	0.9765	1.0165	0.9475	0.9545	0.985	0.923	1.004	1.0175	0.9835	0.9255	0.904	0.9565	0.971	1.066	1.0425	0.961	0.9655	0.966	1.0265	0.996	1.0245	0.950167	0.957	0.940667	0.9565	0.963667	0.980167	0.954167	1.00167	0.928667
Q8CFI0	E3 ubiquitin-protein ligase NEDD4-like OS=Mus musculus GN=Nedd4l PE=1 SV=2	Nedd4l	83814		1.039	0.9105	1.03	0.898	1.003	0.9365	1.065	1.035	0.937	1.0315	0.895	0.9185	1	1.0315	1.021	0.9165	0.9945	0.924	0.9115	0.994	0.9215	1.0025	0.9805	0.9245	0.9295	0.9435	0.9845	0.9375	0.984	1.0195	0.9545	1.0545	1.0105	1.047	0.9525	0.996	0.993167	0.945833	1.01233	0.948333	1.0175	0.945	0.942333	0.969167	0.9525
Q3UHB1	5'-nucleotidase domain-containing protein 3 OS=Mus musculus GN=Nt5dc3 PE=2 SV=1	Nt5dc3	103466	ENSMUSG00000054027	1.005	0.936	1.0315	0.9225	0.992	0.946	1.019	1.022	0.8995	0.926	0.931	0.9355	1.0345	0.9555	1.024	0.9145	0.9735	0.898	0.9685	1.007	0.91	0.9645	0.9725	0.9255	0.988	0.9485	0.9875	0.89	0.9535	0.9945	0.9885	0.9815	1.0455	1.0275	0.959	0.953	0.990833	0.9535	0.980167	0.930833	1.00467	0.928667	0.961833	0.954167	0.974667
Q9JJ28	Protein flightless-1 homolog OS=Mus musculus GN=Flii PE=1 SV=1	Flii	14248	ENSMUSG00000002812	0.962	0.9795	1.064	0.9335	1.0015	1	0.966	0.994	0.931	0.987	0.961	0.955	1.021	0.983	0.9915	0.9115	0.9825	0.9445	0.943	0.9845	0.9265	0.9855	1.0265	0.9355	0.921	0.961	0.9415	0.9135	1.0445	1.053	0.925	1.0075	0.956	1.0255	0.9415	1.0425	1.00183	0.978333	0.963667	0.967667	0.9985	0.946167	0.951333	0.9825	0.941167
B7ZN50	Stxbp5l protein OS=Mus musculus GN=Stxbp5l PE=2 SV=1	Stxbp5l	207227		0.975	0.911	0.9915	0.8825	0.9105	0.852	1.066	0.948	0.9175	0.8995	0.898	0.881	0.9695	0.953	0.9945	0.905	1.1135	0.917	0.912	1.014	0.895	1.0755	1.057	0.907	0.9005	0.9215	0.9385	0.926	1.024	1.0495	0.9205	0.9905	0.8995	1.108	0.9215	1.0225	0.959167	0.881667	0.977167	0.892833	0.972333	0.9785	0.940333	1.01317	0.920167
B2BH30	Metabotropic glutamate receptor subtype 5b OS=Mus musculus GN=Grm5 PE=2 SV=1	Grm5	108071	ENSMUSG00000049583	1.0675	1.0005	1.0305	0.87	0.9945	0.963	1.0115	1.0795	1.0215	1.004	0.934	0.927	0.9295	1.024	0.9885	0.868	0.9275	0.9065	0.9815	0.984	0.93	0.9335	0.94	0.8775	0.9875	1.01	0.9455	0.916	0.9525	0.9745	0.9485	0.999	0.8885	0.9395	0.94	0.986	1.03283	0.9425	1.0375	0.955	0.980667	0.900667	0.965167	0.917	0.981
P05067	Amyloid beta A4 protein OS=Homo sapiens GN=APP PE=1 SV=3	hAPP			0.575	0.5595	0.5825	1.0735	0.9555	1.1075	0.561	0.586	0.582	0.9675	1.102	1.143	0.5805	0.581	0.6005	1.297	1.3245	1.165	0.5935	0.57	0.618	1.1395	1.1475	1.2805	0.5485	0.568	0.6205	1.361	1.4005	1.4245	0.6225	0.5605	0.5715	1.503	1.483	1.4145	0.572333	1.0455	0.576333	1.07083	0.587333	1.26217	0.593833	1.18917	0.579
B1AS06	Disks large-associated protein 3 OS=Mus musculus GN=Dlgap3 PE=1 SV=1	Dlgap3	242667	ENSMUSG00000042388	1.0415	0.9375	1.0515	0.9165	1.0365	0.898	1.008	1.058	0.9485	1.0735	0.9365	0.881	0.975	1.052	1.0515	0.8595	0.926	0.906	0.9185	0.9245	0.929	0.9745	0.9365	0.882	0.919	0.9425	0.9305	0.901	0.914	0.966	0.932	0.984	0.976	0.9385	0.9265	0.9195	1.01017	0.950333	1.00483	0.963667	1.02617	0.897167	0.924	0.931	0.930667
E9Q3Q6	CD166 antigen OS=Mus musculus GN=Alcam PE=4 SV=1	Alcam	11658	ENSMUSG00000022636	0.994	1.085	0.954	0.9495	1.11	1.0765	1.003	1.0635	0.9665	1.0685	1.024	0.9675	0.9995	1.1395	1.0075	0.8925	0.929	0.862	1.061	1.0745	0.92	0.9595	0.985	0.913	1.0175	1.018	1.0285	0.8885	0.976	0.959	0.9455	1.0215	0.917	0.897	0.838	1.01	1.011	1.04533	1.011	1.02	1.04883	0.8945	1.0185	0.9525	1.02133
Q6P5U7	NACHT and WD repeat domain-containing protein 2 OS=Mus musculus GN=Nwd2 PE=1 SV=2	Nwd2	319807	ENSMUSG00000090061	0.985	0.9495	0.9795	0.856	0.959	0.9105	0.9715	0.9845	0.929	0.998	0.9095	0.9075	0.9025	1.0155	0.9825	0.8575	0.9225	0.8915	0.951	0.917	0.903	0.9545	0.919	0.8705	0.927	0.943	0.9405	0.901	0.907	0.9405	0.9575	0.942	0.88	0.937	0.8885	0.925	0.971333	0.9085	0.961667	0.938333	0.966833	0.8905	0.923667	0.914667	0.936833
B2RQ71	Dip2c protein OS=Mus musculus GN=Dip2c PE=2 SV=1	Dip2c	208440	ENSMUSG00000048264	1.0075	0.9525	0.984	0.941	1.048	0.976	0.995	1.006	0.9425	1.039	0.943	0.9525	0.976	1.0245	1.024	0.917	0.964	0.945	0.954	0.9845	0.9105	1.0035	0.967	0.898	0.9335	0.9575	0.9465	0.927	0.93	0.9395	0.9495	0.9725	0.8985	0.9435	0.895	0.967	0.981333	0.988333	0.981167	0.978167	1.00817	0.942	0.949667	0.956167	0.945833
C9K101	MAP/microtubule affinity-regulating kinase OS=Mus musculus GN=Mark1 PE=2 SV=1	Mark1	226778		0.9595	1.0305	0.9465	0.9925	0.9915	0.9615	0.9055	0.9535	0.967	1.0315	0.9525	0.9395	0.982	1.017	1.0275	0.907	0.893	0.9485	0.9195	0.942	0.9385	0.9585	0.9435	0.949	0.914	0.937	0.9595	0.9485	0.936	0.928	0.971	0.934	0.951	0.92	0.899	0.909	0.978833	0.981833	0.942	0.9745	1.00883	0.916167	0.933333	0.950333	0.936833
Q0VGY8	Protein TANC1 OS=Mus musculus GN=Tanc1 PE=2 SV=2	Tanc1	66860	ENSMUSG00000035168	0.998	0.9195	1.024	0.9445	0.9415	0.9185	0.9605	0.994	0.8975	0.912	0.9415	0.955	0.999	0.945	1.0095	0.9345	0.946	0.9405	0.9525	1.0145	0.9345	0.964	0.991	0.9565	0.9245	0.965	0.934	0.964	1.0295	1.0435	0.9345	1.0895	1.0075	1.001	0.963	1.031	0.9805	0.934833	0.950667	0.936167	0.9845	0.940333	0.967167	0.9705	0.941167
Q6ZQK4	MKIAA0044 protein (Fragment) OS=Mus musculus GN=Ppp2r5c PE=2 SV=1	Ppp2r5c	26931		0.965	0.953	1.006	0.9235	0.982	0.911	1.024	1.012	0.886	0.976	0.9755	0.935	0.9935	0.9775	1.028	0.8875	0.9805	0.871	0.959	0.9985	0.8965	1.033	1.0395	0.912	0.93	0.921	0.95	0.9095	0.9755	1.0485	0.9515	1.052	0.9895	1.0335	0.9965	0.9925	0.974667	0.938833	0.974	0.962167	0.999667	0.913	0.951333	0.994833	0.933667
Q9R0P5	Destrin OS=Mus musculus GN=Dstn PE=1 SV=3	Dstn	56431	ENSMUSG00000015932	0.8845	1.0215	0.882	1.092	0.9175	1.0935	0.878	0.89	1.029	0.917	1.0855	1.088	0.9255	0.935	0.9285	1.0955	0.9605	1.075	1.0995	0.984	1.086	0.964	0.9685	1.1185	1.0745	1.0795	1.05	1.0615	0.9455	0.9385	1.0655	0.9235	1.0955	0.936	1.0615	0.9395	0.929333	1.03433	0.932333	1.03017	0.929667	1.04367	1.0565	1.017	1.068
P21279	Guanine nucleotide-binding protein G(q) subunit alpha OS=Mus musculus GN=Gnaq PE=1 SV=4	Gnaq	14682	ENSMUSG00000024639	1.024	0.9775	1.012	0.887	0.968	0.9315	0.989	1.038	0.9825	0.977	0.9025	0.9235	0.948	1.0125	0.985	0.881	0.906	0.9215	0.9575	0.967	0.9285	0.934	0.9405	0.8895	0.9655	0.98	0.991	0.906	0.9355	0.949	0.9845	0.997	0.908	0.951	0.886	0.9715	1.0045	0.928833	1.00317	0.934333	0.981833	0.902833	0.951	0.921333	0.978833
Q9D4H1	Exocyst complex component 2 OS=Mus musculus GN=Exoc2 PE=1 SV=1	Exoc2	66482	ENSMUSG00000021357	0.96	0.9515	1.006	0.897	0.9565	0.9405	0.973	0.998	0.946	0.969	0.95	0.936	0.975	0.966	1.0085	0.9005	0.9495	0.924	0.955	0.988	0.9165	0.953	0.9765	0.8975	0.942	0.952	0.9135	0.9045	0.968	0.984	0.931	0.992	0.91	0.9595	0.95	0.963	0.9725	0.931333	0.972333	0.951667	0.983167	0.924667	0.953167	0.942333	0.935833
Q8CIB5	Fermitin family homolog 2 OS=Mus musculus GN=Fermt2 PE=1 SV=1	Fermt2	218952	ENSMUSG00000037712	0.946	0.9275	0.9445	0.8925	0.966	1.0175	0.9055	0.927	0.8715	1.001	0.9655	0.947	0.928	0.999	1.002	0.9865	1.0365	0.956	1.0095	1.0095	0.9185	1.022	1.031	0.968	0.923	0.947	0.912	0.974	1.047	1.054	0.9035	0.957	1.001	1.0255	1.0175	1.0265	0.939333	0.958667	0.901333	0.971167	0.976333	0.993	0.979167	1.007	0.927333
Q5SRX1	TOM1-like protein 2 OS=Mus musculus GN=Tom1l2 PE=2 SV=1	Tom1l2	216810	ENSMUSG00000000538	0.9775	0.939	0.986	0.9285	0.9915	0.94	0.97	0.9625	0.881	1.009	0.967	0.9845	0.9925	0.9965	1.012	0.932	1.001	0.9425	0.9575	0.9935	0.8945	1.0075	1.017	0.9385	0.916	0.965	0.9345	0.9535	0.9835	1.021	0.9345	0.9825	0.9155	1.012	0.9365	1.01	0.9675	0.953333	0.937833	0.986833	1.00033	0.9585	0.9485	0.987667	0.9385
P54071	Isocitrate dehydrogenase [NADP], mitochondrial OS=Mus musculus GN=Idh2 PE=1 SV=3	Idh2	269951	ENSMUSG00000030541	0.9005	0.8915	0.9245	0.955	0.9555	1.0045	0.901	0.8485	0.922	0.916	0.973	0.974	0.911	0.944	0.9315	1.1635	1.041	0.9985	0.985	0.978	1.043	0.995	1.0745	1.0765	0.964	0.9065	0.992	1.0845	1.0915	1.0765	0.958	0.8725	0.934	1.0395	1.154	1.116	0.9055	0.971667	0.8905	0.954333	0.928833	1.06767	1.002	1.04867	0.954167
Q00493	Carboxypeptidase E OS=Mus musculus GN=Cpe PE=1 SV=2	Cpe	12876	ENSMUSG00000037852	0.966	0.9175	0.951	0.91	0.997	0.98	0.9725	0.976	0.8705	0.967	0.948	0.9425	0.936	0.9685	0.928	0.921	0.998	0.9355	0.92	0.9605	0.876	0.998	1.0055	0.9355	0.8925	0.9295	0.888	0.9555	0.9885	1.0495	0.924	0.9765	1.124	1.0625	1.078	1.054	0.944833	0.962333	0.939667	0.9525	0.944167	0.9515	0.918833	0.979667	0.903333
Q3TJT1	Putative uncharacterized protein OS=Mus musculus GN=Vps53 PE=2 SV=1	Vps53	68299		0.9705	0.9365	0.984	0.951	0.965	0.952	0.9415	0.978	0.9615	0.9655	0.96	0.943	0.979	0.9795	0.983	0.954	0.964	0.9465	0.9475	1.0395	0.935	0.968	1.011	0.9565	0.9485	0.928	0.964	0.9535	0.9825	0.997	0.959	0.991	0.9495	0.9665	0.957	1.054	0.963667	0.956	0.960333	0.956167	0.9805	0.954833	0.974	0.9785	0.946833
Q6PNC0	DmX-like protein 1 OS=Mus musculus GN=Dmxl1 PE=1 SV=1	Dmxl1	240283	ENSMUSG00000037416	0.98	0.9005	0.9855	0.899	1.0155	0.919	0.9855	0.996	0.905	1.041	0.9285	0.9005	0.9755	1.026	1.011	0.89	0.983	0.922	0.9245	0.9765	0.91	0.99	0.9995	0.9005	0.8775	0.8925	0.9315	0.9135	0.9635	0.997	0.926	0.977	0.9095	1.01	0.88	0.985	0.955333	0.9445	0.962167	0.956667	1.00417	0.931667	0.937	0.963333	0.9005
B1GX81	PAK3cb protein OS=Mus musculus GN=Pak3 PE=2 SV=1	Pak3	18481		0.971	0.9565	0.9485	0.991	0.9955	1.064	0.9445	0.965	0.91	0.9515	1.0015	0.991	1.012	1.0255	1.0335	0.92	0.9475	0.982	0.999	0.9775	0.9395	0.9715	0.9765	0.9745	0.9535	1.01	0.9305	0.954	0.93	0.9645	0.969	0.975	0.9025	0.945	0.8835	0.909	0.958667	1.01683	0.939833	0.981333	1.02367	0.949833	0.972	0.974167	0.964667
Q60575	Kinesin-like protein KIF1B OS=Mus musculus GN=Kif1b PE=1 SV=2	Kif1b	16561	ENSMUSG00000063077	1.0135	0.881	0.9775	0.887	1.0355	0.929	1.004	1.014	0.8485	1.0525	0.9195	0.906	0.9965	1.0365	1.0155	0.9185	1.0945	0.939	0.8795	1.0075	0.8725	1.0555	1.0385	0.9205	0.898	0.893	0.861	0.9415	1.043	1.0765	0.8785	1.014	0.891	1.0785	0.9245	1.0725	0.957333	0.9505	0.9555	0.959333	1.01617	0.984	0.919833	1.00483	0.884
P48453	Serine/threonine-protein phosphatase 2B catalytic subunit beta isoform OS=Mus musculus GN=Ppp3cb PE=1 SV=2	Ppp3cb	19056	ENSMUSG00000021816	0.98	0.977	1.0125	0.94	0.9645	0.9655	0.9635	0.9855	0.9805	0.952	0.966	0.9595	0.936	1.009	0.992	0.915	0.936	0.961	0.978	0.9725	0.9575	0.9725	0.9795	0.924	0.969	0.9945	0.9955	0.9555	0.9365	0.9555	1.001	0.979	0.9785	0.961	0.952	0.957	0.989833	0.956667	0.9765	0.959167	0.979	0.937333	0.969333	0.958667	0.986333
Q8K1M3	Protein kinase, cAMP dependent regulatory, type II alpha OS=Mus musculus GN=Prkar2a PE=1 SV=1	Prkar2a	19087	ENSMUSG00000032601	1.015	0.9375	0.9815	0.9895	1.037	1.006	0.976	0.9955	0.946	1.035	0.972	0.946	1.016	1.0715	1.045	0.9135	0.952	0.9635	0.974	0.9935	0.965	0.992	0.996	0.936	0.93	0.985	0.9835	0.9355	0.9365	0.9775	0.99	1.001	0.8985	0.949	0.8575	0.948	0.978	1.01083	0.9725	0.984333	1.04417	0.943	0.9775	0.974667	0.966167
Q61361	Brevican core protein OS=Mus musculus GN=Bcan PE=1 SV=2	Bcan	12032	ENSMUSG00000004892	0.995	1.045	0.99	1.001	0.97	1.0325	0.9735	0.994	0.998	0.993	1.0045	0.9905	0.9615	1.0265	1.013	0.939	0.9305	1.0105	1.032	1.033	1.0525	0.9655	0.996	0.979	1.052	1.087	1.1045	0.975	0.951	0.9445	1.0555	1.011	0.9475	0.9355	0.984	0.946	1.01	1.00117	0.9885	0.996	1.00033	0.96	1.03917	0.980167	1.08117
Q8BMK4	Cytoskeleton-associated protein 4 OS=Mus musculus GN=Ckap4 PE=1 SV=2	Ckap4	216197	ENSMUSG00000046841	0.964	0.868	0.925	0.963	1.053	0.989	0.984	0.9875	0.871	1.0505	0.9865	0.9195	0.95	1.038	0.969	0.9275	1.0325	0.9315	0.9185	0.9655	0.8605	1.0035	1.006	0.9265	0.848	0.8665	0.907	0.923	1.0325	1.022	0.87	0.9075	0.844	1.0475	0.956	1.061	0.919	1.00167	0.9475	0.9855	0.985667	0.963833	0.914833	0.978667	0.873833
E9QAU4	Sickle tail protein OS=Mus musculus GN=Etl4 PE=1 SV=1	Etl4	208618	ENSMUSG00000036617	0.9715	0.959	0.937	0.991	1.0545	0.968	0.89	0.972	0.933	1.051	1.026	0.972	1.018	1.0455	1.063	0.874	0.869	0.8965	0.958	0.9285	0.925	0.9495	0.934	0.899	0.9425	0.976	0.9395	0.925	0.8875	0.942	0.9395	0.943	0.9735	0.859	0.9035	0.883	0.955833	1.0045	0.931667	1.01633	1.04217	0.879833	0.937167	0.9275	0.952667
Q8BG32	26S proteasome non-ATPase regulatory subunit 11 OS=Mus musculus GN=Psmd11 PE=1 SV=3	Psmd11	69077	ENSMUSG00000017428	0.9805	0.906	0.9765	0.882	1.0085	0.942	0.9605	0.986	0.8655	1.0005	0.9245	0.925	0.986	1.004	1	0.8995	1.0055	0.9275	0.9105	0.9965	0.8815	1.0125	1.0255	0.905	0.888	0.921	0.888	0.9115	0.992	1.029	0.887	0.978	0.913	0.993	0.912	1.0175	0.954333	0.944167	0.937333	0.95	0.996667	0.944167	0.9295	0.981	0.899
G3X8Y3	N-alpha-acetyltransferase 15, NatA auxiliary subunit OS=Mus musculus GN=Naa15 PE=1 SV=1	Naa15	74838	ENSMUSG00000063273	0.9675	0.9325	0.9725	0.9745	1.009	1.008	0.95	0.98	0.9355	1.003	0.984	0.9815	0.9585	1.023	0.991	0.961	0.978	0.9675	0.972	0.9825	0.9475	1.0005	0.985	0.967	0.951	0.957	0.956	0.958	0.974	0.9865	0.948	0.9635	0.943	0.9785	0.93	0.9845	0.9575	0.997167	0.955167	0.9895	0.990833	0.968833	0.967333	0.984167	0.954667
Q811P8	Rho GTPase-activating protein 32 OS=Mus musculus GN=Arhgap32 PE=1 SV=2	Arhgap32	330914	ENSMUSG00000041444	1.0305	0.95	1.0215	0.948	1.0555	0.9525	0.986	0.9965	0.9345	1.1365	0.987	0.953	1.042	1.1135	1.1015	0.912	1.01	0.925	0.955	1.038	0.9415	1.039	1.0065	0.9165	0.926	0.952	0.9585	0.928	0.979	1.02	0.928	1.0135	0.9	0.9665	0.864	0.9815	1.00067	0.985333	0.972333	1.0255	1.08567	0.949	0.978167	0.987333	0.9455
Q60675	Laminin subunit alpha-2 OS=Mus musculus GN=Lama2 PE=1 SV=2	Lama2	16773	ENSMUSG00000019899	0.952	0.872	0.932	0.856	1.0205	0.8895	1.054	0.998	0.8595	0.934	0.898	0.856	1.0015	1.0295	0.9555	0.9435	1.0755	0.8515	0.9405	1.0285	0.9485	1.093	1.0315	0.9445	0.899	0.925	0.9255	0.873	1.0245	1.034	0.865	0.9815	0.974	1.028	0.9775	1.106	0.918667	0.922	0.9705	0.896	0.9955	0.956833	0.9725	1.023	0.9165
B2RR82	Itsn2 protein OS=Mus musculus GN=Itsn2 PE=2 SV=1	Itsn2	20403		1.0345	0.934	1.0275	0.9085	0.996	0.91	0.9965	1.0345	0.9395	1.0455	0.954	0.897	0.994	1.028	1.057	0.883	0.956	0.921	0.923	1.0195	0.9175	0.9845	0.979	0.9165	0.9375	0.9775	0.9645	0.944	0.9935	1.0015	0.9685	1.026	0.915	0.9785	0.9355	0.997	0.998667	0.938167	0.990167	0.9655	1.02633	0.92	0.953333	0.96	0.959833
Q61543	Golgi apparatus protein 1 OS=Mus musculus GN=Glg1 PE=1 SV=1	Glg1	20340	ENSMUSG00000003316	0.9265	1.007	0.8915	1.1165	0.996	1.1095	0.859	0.9215	1.0375	0.965	1.093	1.098	0.9085	0.9275	0.9335	1.0875	0.9215	1.0695	1.0115	0.89	1.0285	0.965	0.9475	1.099	1.001	1.021	1.073	1.0795	0.9655	0.96	1.0415	0.859	0.993	0.9725	1.089	0.962	0.941667	1.074	0.939333	1.052	0.923167	1.02617	0.976667	1.00383	1.03167
Q3UMA3	Hepatocyte growth factor-regulated tyrosine kinase substrate OS=Mus musculus GN=Hgs PE=1 SV=1	Hgs	15239	ENSMUSG00000025793	1.003	0.9435	0.964	0.9825	1.022	1.0065	0.98	1.0075	0.9375	1.038	0.9915	0.9785	0.964	1.0295	1.0015	0.944	0.991	0.9865	0.9695	0.9825	0.9355	1.014	1.003	0.953	0.954	0.9695	0.9695	0.973	0.974	0.977	0.964	0.9525	0.921	0.9805	0.9445	0.981	0.970167	1.00367	0.975	1.00267	0.998333	0.973833	0.9625	0.99	0.964333
Q3U741	DEAD (Asp-Glu-Ala-Asp) box polypeptide 17, isoform CRA_a OS=Mus musculus GN=Ddx17 PE=2 SV=1	Ddx17	67040	ENSMUSG00000055065	0.9955	0.926	0.9675	0.9145	1.0535	1.006	0.967	0.9945	0.8815	1.0515	0.982	0.9755	1.017	1.024	1.055	0.918	1.009	0.913	0.943	1.06	0.923	1.007	1.0225	0.9275	0.926	0.935	0.922	0.883	1.0345	1.0245	0.898	1.0015	0.812	0.9975	0.8555	1.0405	0.963	0.991333	0.947667	1.003	1.032	0.946667	0.975333	0.985667	0.927667
Q8C2D1	Putative uncharacterized protein OS=Mus musculus GN=Hars PE=2 SV=1	Hars	15115		0.992	0.8495	1.1225	0.5585	1.0645	0.759	0.838	0.9985	0.9195	1.118	0.955	0.9335	0.9685	1.0795	1.165	1.12	1.1475	1.0995	0.869	1.135	1.0315	1.145	1.236	1.0885	0.7975	0.889	0.897	1.1525	0.9685	0.985	1.0415	0.6825	1.0015	0.9585	0.7845	0.9675	0.988	0.794	0.918667	1.00217	1.071	1.12233	1.01183	1.1565	0.861167
Q9EPL8	Importin-7 OS=Mus musculus GN=Ipo7 PE=1 SV=2	Ipo7	233726	ENSMUSG00000066232	0.9365	1.029	0.929	1.031	0.9025	1.058	0.919	0.9315	1.006	0.928	1.045	1.04	0.904	0.9395	0.9565	1.0305	0.9425	1.031	1.0455	0.927	1.0305	0.943	0.933	1.043	1.021	1.024	1.0275	1.0085	0.9235	0.927	1.044	0.9185	0.997	0.952	1.012	0.9135	0.964833	0.997167	0.952167	1.00433	0.933333	1.00133	1.001	0.973	1.02417
Q6ZQG1	MCG21756, isoform CRA_a (Fragment) OS=Mus musculus GN=Nup205 PE=2 SV=1	Nup205	70699		0.9725	0.903	0.977	0.8615	0.9885	0.9245	0.9685	0.992	0.8945	0.9725	0.906	0.91	0.948	0.9875	0.9645	0.9145	0.9835	0.8785	0.926	0.9925	0.8855	0.9715	1.0205	0.9085	0.922	0.897	0.9205	0.8805	1.003	1.0035	0.8975	0.964	0.855	0.9655	0.9115	1.021	0.950833	0.924833	0.951667	0.9295	0.966667	0.9255	0.934667	0.966833	0.913167
Q3TGZ3	Isocitrate dehydrogenase 3 (NAD+), gamma OS=Mus musculus GN=Idh3g PE=2 SV=1	Idh3g	15929	ENSMUSG00000002010	0.967	0.9635	0.958	0.937	0.9815	0.98	0.9395	0.9295	0.9275	0.9515	0.9655	0.9655	0.9605	0.967	1.0105	0.926	0.919	0.9375	0.9625	0.977	0.92	0.9595	0.9535	0.91	0.9745	0.977	0.992	0.9225	0.9415	0.97	0.9695	0.9425	0.993	0.9725	0.966	0.954	0.962833	0.966167	0.932167	0.960833	0.979333	0.9275	0.953167	0.941	0.981167
P63011	Ras-related protein Rab-3A OS=Mus musculus GN=Rab3a PE=1 SV=1	Rab3a	19339	ENSMUSG00000031840	0.998	1.0455	1.0115	0.9195	0.961	0.978	0.9925	0.9955	1.0215	0.9205	0.963	0.9615	0.9175	0.9675	0.9985	0.8835	0.869	0.9	0.9685	0.9535	0.9015	0.898	0.9105	0.88	0.9555	1.0145	0.9615	0.934	0.888	0.9455	0.989	0.979	0.9785	0.948	0.95	0.9005	1.01833	0.952833	1.00317	0.948333	0.961167	0.884167	0.941167	0.896167	0.977167
P54823	Probable ATP-dependent RNA helicase DDX6 OS=Mus musculus GN=Ddx6 PE=1 SV=1	Ddx6	13209	ENSMUSG00000032097	0.997	0.95	1.0055	0.924	1.035	0.997	1.0085	0.988	0.881	1.065	0.9665	0.982	1.017	1.036	1.046	0.932	1.0615	0.9105	0.946	1.014	0.927	1.062	1.0535	0.964	0.9425	0.9395	0.9395	0.9385	1.0225	1.038	0.921	1.012	0.88	1.025	0.932	1.026	0.984167	0.985333	0.959167	1.0045	1.033	0.968	0.962333	1.0265	0.9405
A2APV2-3	Isoform 3 of Formin-like protein 2 OS=Mus musculus GN=Fmnl2	Fmnl2	71409	ENSMUSG00000036053	0.9445	0.8815	0.9385	0.857	0.97	0.9165	0.94	0.961	0.8505	0.9935	0.898	0.893	0.9555	0.9975	0.974	0.923	0.982	0.958	0.906	0.999	0.8895	1.035	1.0115	0.916	0.9505	0.955	0.903	0.9375	1.0815	1.0185	0.9215	0.9885	0.877	1.0655	0.963	1.05	0.9215	0.9145	0.917167	0.928167	0.975667	0.954333	0.9315	0.9875	0.936167
Q8R1A4	Dedicator of cytokinesis protein 7 OS=Mus musculus GN=Dock7 PE=1 SV=3	Dock7	67299		0.993	0.878	0.959	0.8805	1	0.9075	0.957	1.004	0.8975	1.0335	0.9215	0.886	0.9735	0.9985	0.9585	0.9555	1.0585	0.941	0.906	0.995	0.94	1.046	1.0395	0.965	0.914	0.899	0.86	0.9445	1.0465	1.043	0.8775	0.977	0.8805	1.0305	0.9805	1.0405	0.943333	0.929333	0.952833	0.947	0.976833	0.985	0.947	1.01683	0.891
P30416	Peptidyl-prolyl cis-trans isomerase FKBP4 OS=Mus musculus GN=Fkbp4 PE=1 SV=5	Fkbp4	14228	ENSMUSG00000030357	0.952	0.873	0.9085	0.9865	1.0265	1.036	0.959	0.944	0.86	0.9895	0.9935	0.99	0.9955	1.0135	0.992	0.977	0.991	0.965	0.967	0.9865	0.8935	1.0045	0.9725	0.9595	0.8595	0.9065	0.8775	0.8945	0.951	0.949	0.892	0.912	0.8355	0.967	0.804	0.9595	0.911167	1.01633	0.921	0.991	1.00033	0.977667	0.949	0.978833	0.881167
Q60598	Src substrate cortactin OS=Mus musculus GN=Cttn PE=1 SV=2	Cttn	13043	ENSMUSG00000031078	1.1635	0.916	1.013	1.015	1.1365	0.9445	0.9115	1.004	0.8985	1.2215	1.057	0.9415	1.0885	1.2365	1.206	0.8835	0.894	0.9165	0.936	1.025	0.885	0.936	0.8895	0.856	0.834	1.006	0.989	0.977	0.861	0.99	0.868	0.993	0.8675	0.841	0.712	0.926	1.03083	1.032	0.938	1.07333	1.177	0.898	0.948667	0.893833	0.943
Q60737	Casein kinase II subunit alpha OS=Mus musculus GN=Csnk2a1 PE=1 SV=2	Csnk2a1	12995	ENSMUSG00000074698;ENSMUSG00000101523	0.9835	0.9635	1.018	0.916	1.012	0.9905	1.0065	0.993	0.9005	0.998	0.981	0.9805	1.003	1.027	1.0265	0.901	1.0065	0.911	0.978	1.004	0.8935	1.008	1.023	0.916	0.9645	0.993	0.9285	0.901	0.99	1.0225	0.923	1.0265	0.96	1.013	0.941	1.0105	0.988333	0.972833	0.966667	0.9865	1.01883	0.9395	0.9585	0.982333	0.962
Q3UAG2	6-phosphogluconate dehydrogenase, decarboxylating OS=Mus musculus GN=Pgd PE=2 SV=1	Pgd	110208		0.928	0.8735	0.929	0.981	1.025	0.97	0.898	0.942	0.8845	1.039	0.9305	0.9415	0.97	0.9945	0.956	1.0475	1.0815	1.0455	0.933	0.919	0.959	1.053	1.045	1.037	0.8795	0.924	0.8965	0.9705	1.012	1.0245	0.907	0.919	0.9435	0.9935	0.9965	0.963	0.910167	0.992	0.908167	0.970333	0.9735	1.05817	0.937	1.045	0.9
F7B0R9	Protein 2010300C02Rik (Fragment) OS=Mus musculus GN=2010300C02Rik PE=1 SV=1	2010300C02Rik		ENSMUSG00000026090	1.044	0.848	1.0145	0.953	0.9755	0.8145	0.9795	1.0265	0.856	0.976	0.8715	0.863	0.9765	0.9825	1.044	0.817	0.9625	0.848	0.823	0.979	0.855	0.9405	0.935	0.867	0.8085	0.8655	0.945	0.921	0.952	0.993	0.909	1.001	0.7445	0.7755	0.7405	0.9785	0.968833	0.914333	0.954	0.9035	1.001	0.875833	0.885667	0.914167	0.873
E9Q5W5	Zinc finger ZZ-type and EF-hand domain-containing protein 1 OS=Mus musculus GN=Zzef1 PE=1 SV=1	Zzef1		ENSMUSG00000055670	1.0325	0.9075	1.008	0.9215	1.0285	0.9255	1.0265	1.0305	0.917	1.0505	0.9035	0.9085	0.9855	1.0325	0.996	0.9035	1.026	0.9495	0.902	0.98	0.931	1.006	0.9665	0.929	0.883	0.931	0.921	0.9005	0.95	0.984	0.932	0.997	0.9185	1.0255	0.9335	0.9905	0.982667	0.9585	0.991333	0.954167	1.00467	0.959667	0.937667	0.967167	0.911667
Q61290	Voltage-dependent R-type calcium channel subunit alpha-1E OS=Mus musculus GN=Cacna1e PE=1 SV=1	Cacna1e	12290		1.0575	1.0175	1.084	0.898	0.99	0.9305	1.027	1.0775	1.024	1.056	0.9395	0.915	0.9965	1.086	1.0615	0.875	0.943	0.9065	0.932	1.025	0.941	0.953	0.983	0.871	0.9515	0.971	0.982	0.92	0.9605	0.9795	0.9265	1.057	0.881	0.905	0.86	0.9735	1.053	0.9395	1.04283	0.970167	1.048	0.908167	0.966	0.935667	0.968167
P84075	Neuron-specific calcium-binding protein hippocalcin OS=Mus musculus GN=Hpca PE=1 SV=2	Hpca	15444	ENSMUSG00000028785	0.935	1.0025	1.043	0.9165	0.852	0.881	0.9465	0.9445	0.9845	0.832	0.883	0.9145	0.879	0.901	1.0175	0.8655	0.8355	0.9125	0.9585	0.903	0.948	0.8675	0.869	0.892	0.99	1.003	1.0215	0.908	0.891	0.9355	1.024	0.953	0.9955	0.914	0.9725	0.8875	0.9935	0.883167	0.9585	0.8765	0.9325	0.871167	0.9365	0.876167	1.00483
Q9ESJ4	NCK-interacting protein with SH3 domain OS=Mus musculus GN=Nckipsd PE=2 SV=2	Nckipsd	80987	ENSMUSG00000032598;ENSMUSG00000107055	0.999	0.9605	1.0275	0.9195	0.9955	0.928	0.9645	1.0295	0.93	0.9545	0.922	0.908	0.9745	0.983	1.001	0.8925	0.914	0.935	0.9385	0.905	0.9355	0.9235	0.922	0.9025	0.915	0.9235	0.9505	0.911	0.9045	0.937	0.9375	0.9505	0.9325	0.94	0.877	0.9045	0.995667	0.947667	0.974667	0.928167	0.986167	0.913833	0.926333	0.916	0.929667
Q5SNZ0	Girdin OS=Mus musculus GN=Ccdc88a PE=1 SV=2	Ccdc88a	108686		0.994	0.898	0.9955	0.919	1.005	0.9455	0.9495	0.9845	0.881	1.0635	0.9355	0.896	0.98	1.0515	1.0125	0.8875	0.975	0.9245	0.9105	0.9765	0.8975	0.9905	0.978	0.9275	0.8615	0.9335	0.9015	0.887	0.9895	0.982	0.882	0.9795	0.9215	0.969	0.8905	1.001	0.9625	0.9565	0.938333	0.965	1.01467	0.929	0.928167	0.965333	0.898833
P51174	Long-chain specific acyl-CoA dehydrogenase, mitochondrial OS=Mus musculus GN=Acadl PE=1 SV=2	Acadl	11363		0.924	0.876	0.8895	0.8945	0.993	0.9185	0.89	0.905	0.881	0.9695	0.9225	0.8985	0.891	0.9625	0.919	1.012	1.0105	0.9395	0.942	0.958	0.9325	1.022	0.963	0.97	0.887	0.8965	0.9565	0.9645	0.949	0.96	0.916	0.913	0.8635	1.004	0.966	0.994	0.8965	0.935333	0.892	0.930167	0.924167	0.987333	0.944167	0.985	0.913333
P10852-2	Isoform 2 of 4F2 cell-surface antigen heavy chain OS=Mus musculus GN=Slc3a2	Slc3a2	17254	ENSMUSG00000010095	1.022	0.966	0.9915	0.8595	1.0365	0.9545	0.999	1.009	0.9135	1.0305	0.918	0.9285	0.95	1.0415	1.021	0.8645	0.9885	0.8955	0.9055	0.993	0.8945	1.064	0.989	0.8975	0.9265	0.907	0.896	0.8925	1.0075	1.0405	0.91	0.961	0.987	0.977	0.984	1.0455	0.993167	0.950167	0.973833	0.959	1.00417	0.916167	0.931	0.9835	0.909833
Q8BWT1	3-ketoacyl-CoA thiolase, mitochondrial OS=Mus musculus GN=Acaa2 PE=1 SV=3	Acaa2	52538	ENSMUSG00000036880	0.9595	0.882	0.925	0.9265	1.108	0.9845	0.9235	0.9205	0.846	1.033	1.0115	0.97	0.985	1.0105	0.942	1.004	1.016	0.8685	0.9415	1.07	1.0025	1.055	1.0545	0.9935	0.953	0.888	1.0055	0.8745	0.978	0.997	0.872	0.9345	0.864	0.948	0.9365	1.072	0.922167	1.00633	0.896667	1.00483	0.979167	0.962833	1.00467	1.03433	0.948833
Q9D0R2	Threonine--tRNA ligase, cytoplasmic OS=Mus musculus GN=Tars PE=1 SV=2	Tars	110960	ENSMUSG00000022241	0.9805	0.9465	0.9445	0.9765	0.9555	0.9595	0.955	0.9615	0.929	0.9735	0.982	0.975	0.9075	0.9925	0.9485	0.9255	0.9645	0.9535	0.977	0.92	0.922	0.974	0.9315	0.9455	0.928	0.9735	0.961	0.9335	0.9365	0.9055	0.964	0.903	0.9465	0.9995	0.962	0.9365	0.957167	0.963833	0.9485	0.976833	0.9495	0.947833	0.939667	0.950333	0.954167
P16332	Methylmalonyl-CoA mutase, mitochondrial OS=Mus musculus GN=Mut PE=1 SV=2	Mut	17850	ENSMUSG00000023921	0.986	0.9125	1.0075	0.911	1.048	0.953	0.981	0.976	0.9125	1.0035	0.9235	0.903	1.0485	1.051	1.0355	0.958	1.0095	0.934	1.0015	1.0285	0.9655	1.003	1.06	0.9175	0.978	0.9825	1.0265	0.9305	1.0045	1.0215	0.9715	1.024	1.0065	1.0015	0.975	1.062	0.968667	0.970667	0.9565	0.943333	1.045	0.967167	0.9985	0.9935	0.995667
Q3UK83	Putative uncharacterized protein OS=Mus musculus GN=Hnrnpa1 PE=2 SV=1	Hnrnpa1	15382		1.0195	0.885	1.004	0.92	1.0645	0.9405	1.016	1.0175	0.876	1.0805	0.937	0.932	1.0125	1.057	1.041	0.9005	1.045	0.9075	0.8905	1.009	0.9095	1.075	1.0255	0.907	0.8925	0.915	0.9525	0.9105	1.003	1.031	0.9105	1.019	0.841	1.0305	0.8645	1.015	0.9695	0.975	0.969833	0.983167	1.03683	0.951	0.936333	1.0025	0.92
Q91V35	Receptor-type tyrosine-protein phosphatase OS=Mus musculus GN=Ptpra PE=1 SV=1	Ptpra	19262	ENSMUSG00000027303	0.992	0.9595	0.9535	0.876	1.02	0.974	0.982	0.998	0.9195	1.019	0.966	0.949	0.9	1.009	0.958	0.912	0.9945	0.9225	0.964	0.9315	0.8885	1.0015	0.974	0.9295	0.975	0.986	0.9155	0.9555	0.97	0.9915	0.9205	0.951	0.9055	1.0185	1.0115	1.0155	0.968333	0.956667	0.9665	0.978	0.955667	0.943	0.928	0.968333	0.958833
Q3TX36	Putative uncharacterized protein OS=Mus musculus GN=Parp1 PE=2 SV=1	Parp1	11545		0.9855	0.952	1.0265	0.904	0.9905	0.983	0.9705	0.9895	0.912	1.0095	0.9645	0.9835	0.98	1.0055	1.0245	0.954	1.013	0.941	0.9585	1.008	0.903	1.0315	1.0185	0.9475	0.945	0.9785	0.931	0.936	1.042	1.0215	0.9095	1	0.867	1.0195	0.8945	1.0575	0.988	0.959167	0.957333	0.985833	1.00333	0.969333	0.9565	0.999167	0.9515
O55029	Coatomer subunit beta' OS=Mus musculus GN=Copb2 PE=2 SV=2	Copb2	50797	ENSMUSG00000032458	0.9885	0.8925	1.004	0.9315	1.0075	0.9375	0.9685	0.9755	0.8895	1.034	0.9415	0.9245	0.996	1.0125	1.004	0.9535	1.027	0.944	0.913	1.021	0.913	1.0175	1.0415	0.96	0.8855	0.894	0.921	0.9375	1.049	1.0355	0.913	0.9865	0.868	1.017	0.945	1.055	0.961667	0.958833	0.9445	0.966667	1.00417	0.974833	0.949	1.00633	0.900167
Q4FK49	Pyp protein OS=Mus musculus GN=Ppa1 PE=2 SV=1	Ppa1	67895	ENSMUSG00000020089	0.9445	0.962	0.987	0.905	1.03	1.022	0.999	0.922	0.7915	1.002	1.0135	1.0545	1.028	1.033	1.0115	0.912	1.123	0.879	1.0025	1.0975	0.885	1.1195	1.1455	0.949	0.937	0.9925	0.904	0.89	1.0685	1.102	0.8755	1.0485	0.925	1.092	0.889	1.065	0.9645	0.985667	0.904167	1.02333	1.02417	0.971333	0.995	1.07133	0.9445
Q3V235	Prohibitin 2 OS=Mus musculus GN=Phb2 PE=2 SV=1	Phb2	12034	ENSMUSG00000004264	1.013	0.943	1.0125	0.927	1.0205	0.95	0.9915	1.0115	0.9395	0.9735	0.9455	0.897	1.007	1.0015	1.0055	0.8755	0.9315	0.9075	0.921	0.984	0.896	0.968	0.974	0.8675	0.9465	0.895	0.948	0.911	0.9685	1.01	0.9435	1.002	0.984	0.9745	0.913	0.968	0.9895	0.965833	0.980833	0.938667	1.00467	0.904833	0.933667	0.9365	0.929833
Q9D415	Disks large-associated protein 1 OS=Mus musculus GN=Dlgap1 PE=1 SV=3	Dlgap1	224997	ENSMUSG00000003279	1.019	0.9735	1.019	0.95	0.9965	0.963	0.976	1.044	0.9925	0.976	0.9805	0.9515	0.936	0.984	1.0235	0.8905	0.916	0.955	0.9825	0.997	0.953	0.9515	0.9545	0.9215	0.995	1.0285	1.025	0.9815	0.943	0.992	1.0155	1.0335	0.881	0.9395	0.9055	0.9755	1.00383	0.969833	1.00417	0.969333	0.981167	0.9205	0.9775	0.9425	1.01617
B2RXW7	Complement component 4B (Childo blood group) OS=Mus musculus GN=C4b PE=2 SV=1	C4b	12268		0.7185	0.62	0.7085	0.723	0.751	0.729	0.691	0.6955	0.6295	0.7885	0.765	0.8015	0.6895	0.705	0.746	1.193	1.3115	1.1605	0.6145	0.7445	0.635	1.1595	1.1515	1.219	0.676	0.614	0.682	1.3745	1.625	1.4235	0.6645	0.682	0.9405	1.6515	1.6085	1.5805	0.682333	0.734333	0.672	0.785	0.7135	1.22167	0.664667	1.17667	0.657333
P04370	Myelin basic protein OS=Mus musculus GN=Mbp PE=1 SV=2	Mbp	17196	ENSMUSG00000041607	1.14	0.921	1.255	1.003	1.2775	0.852	1.1195	1.1515	0.9175	1.4055	0.893	0.716	1.3285	1.304	1.3675	0.914	0.8625	0.9705	0.779	1.0465	0.9495	0.9615	0.7925	0.815	0.775	0.886	0.933	0.8745	0.8435	0.746	0.8875	0.92	0.874	0.8225	0.88	0.695	1.10533	1.04417	1.06283	1.00483	1.33333	0.915667	0.925	0.856333	0.864667
Q6PAJ1	Breakpoint cluster region protein OS=Mus musculus GN=Bcr PE=1 SV=3	Bcr	110279	ENSMUSG00000009681	0.995	0.95	0.9675	0.9245	1.016	0.9905	0.9735	1.009	0.969	1.042	0.9515	0.9495	0.9685	1.0405	1.003	0.92	0.9685	0.9335	0.9585	0.973	0.924	0.9865	0.9665	0.928	0.9485	0.9885	0.9355	0.9295	0.941	0.967	0.9295	0.983	0.968	0.9945	0.93	0.9705	0.970833	0.977	0.983833	0.981	1.004	0.940667	0.951833	0.960333	0.9575
B2RXQ5	Phosphatidylinositol-3,4, 5-trisphosphate-dependent Rac exchange factor 1 OS=Mus musculus GN=Prex1 PE=2 SV=1	Prex1	277360		0.9165	0.902	0.9695	0.9845	0.957	1.0255	0.9755	0.9395	0.8835	0.966	1.029	0.9825	0.9505	1.0065	0.953	0.989	1.042	0.964	0.9665	0.953	0.881	1.0325	0.981	1.0045	0.944	0.936	0.909	0.9825	1.022	0.9865	0.916	0.943	0.9825	0.9915	0.995	1.0135	0.929333	0.989	0.932833	0.9925	0.97	0.998333	0.9335	1.006	0.929667
Q5DTH1	MKIAA4216 protein (Fragment) OS=Mus musculus GN=Ube3a PE=2 SV=1	Ube3a	22215		0.9905	0.9625	0.9615	0.9185	1.0195	0.996	0.986	0.9965	0.8945	1.0055	0.985	0.9755	0.975	1.025	1.017	0.903	0.9975	0.9225	0.9815	1.004	0.9225	1.0205	1.006	0.909	0.9505	0.993	0.902	0.9065	0.962	0.983	0.9325	0.968	0.9545	0.9835	0.924	0.9675	0.9715	0.978	0.959	0.988667	1.00567	0.941	0.969333	0.9785	0.9485
P31324	cAMP-dependent protein kinase type II-beta regulatory subunit OS=Mus musculus GN=Prkar2b PE=1 SV=3	Prkar2b	19088	ENSMUSG00000002997	0.9645	0.994	0.9345	1.025	1.136	1.1805	0.935	0.982	0.9755	1.231	1.052	1.013	1.1315	1.1575	1.095	0.8685	0.939	0.9105	0.9705	1.0125	0.947	0.9815	1.017	0.881	0.9415	0.9655	0.921	0.8545	0.9305	0.919	0.946	0.9475	0.876	0.8975	0.826	0.9265	0.964333	1.11383	0.964167	1.09867	1.128	0.906	0.976667	0.959833	0.942667
B2RX66	MCG124812 OS=Mus musculus GN=Taok1 PE=2 SV=1	Taok1	216965	ENSMUSG00000017291	0.9865	0.9355	0.999	0.9545	1.027	0.965	0.994	0.999	0.958	0.993	0.9525	0.9395	0.9855	1.029	1.014	0.9265	0.9585	0.9545	0.952	1.0055	0.9475	0.984	0.98	0.9415	0.949	0.975	0.9805	0.9565	0.984	1.0145	0.984	1.0235	0.938	0.9915	0.9315	1.0195	0.973667	0.982167	0.983667	0.961667	1.0095	0.9465	0.968333	0.9685	0.968167
Q3UVL4	Vacuolar protein sorting-associated protein 51 homolog OS=Mus musculus GN=Vps51 PE=2 SV=2	Vps51	68505	ENSMUSG00000024797	0.957	0.989	0.9715	0.962	0.954	1.025	0.9615	0.958	0.9795	0.9455	1.028	1.037	0.9535	0.955	0.985	0.9625	0.9685	0.9765	0.999	1	0.9725	0.981	0.995	0.974	1.007	0.9975	0.9945	0.9875	0.9885	0.9895	0.994	0.9865	1.005	1.0155	0.981	1.0195	0.9725	0.980333	0.966333	1.0035	0.9645	0.969167	0.9905	0.983333	0.999667
Q91W86	Vacuolar protein sorting-associated protein 11 homolog OS=Mus musculus GN=Vps11 PE=1 SV=3	Vps11	71732	ENSMUSG00000032127	0.9505	0.905	0.924	0.9995	0.9965	1.029	0.8995	0.9585	0.897	1.0115	0.9825	1.0145	0.917	0.948	0.9565	0.9975	0.9765	1.037	0.9165	0.894	0.908	0.972	1.009	1.02	0.9045	0.923	0.923	1.013	0.9905	1.003	0.9305	0.898	0.9155	1.015	1.0285	1.0125	0.9265	1.00833	0.918333	1.00283	0.9405	1.00367	0.906167	1.00033	0.916833
Q8R071	Inositol-trisphosphate 3-kinase A OS=Mus musculus GN=Itpka PE=2 SV=1	Itpka	228550	ENSMUSG00000027296	1.038	0.9965	0.9975	0.901	0.9415	0.943	0.9535	1.046	1.0875	0.971	0.982	0.954	0.9165	1.011	1.0495	0.877	0.8755	0.914	1.0165	1.033	1.001	0.929	0.905	0.898	1.074	1.066	1.0945	1.0355	0.882	0.9325	1.009	1.006	0.928	0.902	0.927	0.9775	1.01067	0.9285	1.029	0.969	0.992333	0.888833	1.01683	0.910667	1.07817
Q6ZPS0	MKIAA1398 protein (Fragment) OS=Mus musculus GN=Rrbp1 PE=2 SV=1	Rrbp1	81910		0.845	0.6275	0.7145	0.678	1.108	1.3035	0.787	1.019	0.915	0.761	0.6415	0.605	1.146	1.011	1.1875	0.709	0.825	0.593	1.152	1.2335	0.683	1.119	1.32	0.556	1.1335	0.651	0.576	1.316	0.634	0.682	0.942	1.1265	1.2045	2.185	0.6095	0.6665	0.729	1.02983	0.907	0.669167	1.11483	0.709	1.02283	0.998333	0.786833
Q99MR8	Methylcrotonoyl-CoA carboxylase subunit alpha, mitochondrial OS=Mus musculus GN=Mccc1 PE=1 SV=2	Mccc1	72039	ENSMUSG00000027709	0.942	0.902	0.973	0.9605	0.9775	0.988	0.949	0.9345	0.896	0.98	0.9815	0.9605	0.971	0.962	0.9965	0.9635	0.9915	0.9415	0.962	0.973	0.921	0.986	0.996	0.96	0.938	0.951	0.9635	0.936	0.9955	0.9595	0.913	0.9615	0.945	1.009	0.9795	1.0125	0.939	0.975333	0.9265	0.974	0.9765	0.9655	0.952	0.980667	0.950833
E0CYV0	Protein-L-isoaspartate O-methyltransferase OS=Mus musculus GN=Pcmt1 PE=3 SV=1	Pcmt1	18537	ENSMUSG00000019795	0.9975	0.906	0.9795	0.896	1.02	0.936	0.992	1.005	0.888	1.0335	0.9145	0.9225	1.02	1.0485	1.034	0.8815	1.001	0.9205	0.9395	1.0415	0.9295	1.0195	0.995	0.8925	0.919	0.95	0.9235	0.8775	0.945	0.9735	0.916	0.9975	0.902	0.9875	0.834	0.966	0.961	0.950667	0.961667	0.956833	1.03417	0.934333	0.970167	0.969	0.930833
E9PVZ8	Protein Golgb1 OS=Mus musculus GN=Golgb1 PE=1 SV=1	Golgb1	224139	ENSMUSG00000034243	0.9755	0.872	0.9405	0.8945	1.019	0.9075	0.96	0.976	0.862	1.012	0.9145	0.8715	0.9515	1	0.9745	0.889	0.9875	0.9005	0.8895	0.9675	0.904	0.999	0.9745	0.9005	0.85	0.8965	0.906	0.8885	0.968	0.966	0.868	0.925	0.8545	0.9965	0.8995	1.009	0.929333	0.940333	0.932667	0.932667	0.975333	0.925667	0.920333	0.958	0.884167
Q9R1V6-11	Isoform 9 of Disintegrin and metalloproteinase domain-containing protein 22 OS=Mus musculus GN=Adam22	Adam22	11496		0.9995	0.968	0.99	1.0085	1.0355	1.008	0.9645	0.9815	0.988	1.072	0.9735	0.9655	1.0365	1.072	1.063	0.942	0.9625	0.9895	0.954	1.0075	0.9785	1.0055	1.005	0.9675	0.9985	1.001	1.033	1.0005	0.98	0.989	1.0415	1.015	0.95	0.9565	0.9345	0.955	0.985833	1.01733	0.978	1.00367	1.05717	0.964667	0.98	0.992667	1.01083
Q8BVI4	Dihydropteridine reductase OS=Mus musculus GN=Qdpr PE=1 SV=2	Qdpr	110391;102643271	ENSMUSG00000015806	0.8345	0.8625	0.862	0.9645	0.887	0.944	0.8275	0.835	0.867	0.9255	0.8855	1.019	1.002	0.977	0.914	0.976	1.088	1.034	0.898	1.0335	0.968	1.0735	1.088	1.0305	0.9685	0.9225	0.9065	0.956	1.1155	0.953	0.9045	0.901	0.8895	1.022	0.914	1.0135	0.853	0.931833	0.843167	0.943333	0.964333	1.03267	0.9665	1.064	0.9325
Q3TFE5	Putative uncharacterized protein OS=Mus musculus GN=Dhx15 PE=2 SV=1	Dhx15	13204		0.9945	0.953	0.9695	0.952	1.0055	1.01	0.968	0.9885	0.93	1.0135	0.9845	1	0.9625	1.01	0.9865	0.967	0.9885	0.947	0.9585	0.991	0.9455	0.9975	0.9885	0.963	0.969	0.952	0.9575	0.944	0.9845	0.989	0.9295	0.966	0.8645	0.996	0.9775	1.0065	0.972333	0.989167	0.962167	0.999333	0.986333	0.9675	0.965	0.983	0.9595
Q9WUA2	Phenylalanine--tRNA ligase beta subunit OS=Mus musculus GN=Farsb PE=2 SV=2	Farsb	23874	ENSMUSG00000026245	0.9965	0.996	0.9795	0.9645	1.02	1.0195	0.959	1.0285	0.9465	1.029	1.007	0.991	0.941	1.004	0.955	0.9465	0.96	0.969	0.9865	0.9455	0.9285	0.999	0.9865	0.9535	0.9825	0.983	0.9765	0.9945	0.9785	0.9895	0.9515	0.913	0.9605	0.961	0.968	0.978	0.990667	1.00133	0.978	1.009	0.966667	0.9585	0.9535	0.979667	0.980667
F8WIE5	E3 ubiquitin-protein ligase HECTD1 OS=Mus musculus GN=Hectd1 PE=1 SV=1	Hectd1	207304	ENSMUSG00000035247	0.982	0.897	1.013	0.8985	1.0245	0.926	0.976	0.984	0.884	1.019	0.9145	0.921	0.9865	1.0105	1.005	0.9085	1.002	0.9245	0.8955	1.0135	0.8865	1.0065	0.9985	0.8955	0.8825	0.9165	0.918	0.9095	1.006	1.025	0.9135	1.007	0.892	0.9875	0.866	1.012	0.964	0.949667	0.948	0.9515	1.00067	0.945	0.931833	0.966833	0.905667
Q3TDE6	Putative uncharacterized protein OS=Mus musculus GN=Pck2 PE=2 SV=1	Pck2	74551		0.9885	0.896	1.164	1.204	1.1425	0.7625	1.159	1.167	1.023	1.094	0.9335	0.901	1.1415	0.8925	0.879	1.25	1.114	0.6505	0.754	1.053	0.6155	0.921	0.9915	1.1735	0.9495	0.872	1.0035	0.9925	1.024	0.902	1.026	1.111	0.783	0.907	0.85	0.8805	1.01617	1.03633	1.11633	0.976167	0.971	1.00483	0.8075	1.02867	0.941667
Q3U344	ADP-ribosylation factor 3 OS=Mus musculus GN=Arf3 PE=2 SV=1	Arf3	11842	ENSMUSG00000051853	1.05	0.9505	1.037	0.879	1.02	0.9435	1.038	1.0505	0.897	1.02	0.9275	0.9195	1.0105	1.04	1.0395	0.8915	1.0105	0.907	0.9385	1.06	0.902	1.013	1.0045	0.8955	0.94	0.955	0.9095	0.8695	0.9835	1.018	0.9215	1.0495	0.931	1.017	0.896	0.995	1.0125	0.9475	0.995167	0.955667	1.03	0.936333	0.966833	0.971	0.934833
E9QN98	Inactive dipeptidyl peptidase 10 OS=Mus musculus GN=Dpp10 PE=4 SV=1	Dpp10	269109	ENSMUSG00000036815	1.001	0.9165	0.9005	0.901	1.13	1.0225	0.927	1.0205	0.9105	1.1875	0.977	0.955	1.0675	1.192	1.109	0.7915	0.924	0.8695	0.9105	1.0335	0.903	0.968	0.9825	0.8015	0.9675	0.916	0.913	0.825	0.9285	0.929	0.9295	0.9885	0.899	0.869	0.8475	0.9055	0.939333	1.01783	0.952667	1.03983	1.12283	0.861667	0.949	0.917333	0.932167
Q3TPX4	Exocyst complex component 5 OS=Mus musculus GN=Exoc5 PE=1 SV=2	Exoc5	105504	ENSMUSG00000061244	0.952	0.9665	0.995	0.9385	0.9465	0.9775	0.9345	0.987	0.9625	0.9525	0.9665	0.9475	0.986	0.9555	0.9975	0.9325	0.931	0.948	0.9625	0.99	0.955	0.9415	0.985	0.9565	0.9665	0.983	0.9655	0.9485	0.9745	0.993	0.977	0.988	0.93	0.942	0.9535	0.968	0.971167	0.954167	0.961333	0.9555	0.979667	0.937167	0.969167	0.961	0.971667
Q60676	Serine/threonine-protein phosphatase 5 OS=Mus musculus GN=Ppp5c PE=1 SV=3	Ppp5c	19060	ENSMUSG00000003099	0.938	0.951	0.927	1.0385	1.015	1.0135	0.9035	0.94	0.9895	1.0345	1.001	1.0165	0.9665	1.028	1.0275	0.986	0.9435	1.0155	0.996	0.974	1.0255	1.0005	0.976	1.025	0.963	0.9995	1.006	0.988	0.9305	0.948	1.028	0.929	0.9275	0.9705	0.901	0.9265	0.938667	1.02233	0.944333	1.01733	1.00733	0.981667	0.9985	1.0005	0.9895
Q0GNC1	Inverted formin-2 OS=Mus musculus GN=Inf2 PE=1 SV=1	Inf2	70435		0.9755	0.9015	1.019	0.9065	1.0415	0.939	0.978	0.974	0.88	1.035	0.881	0.8955	0.988	1.0375	1.095	0.984	1.0975	0.9605	0.8945	1.0075	0.946	1.057	0.9675	0.9775	0.8725	0.9445	0.9045	0.911	1.027	1.0225	0.884	1.016	0.915	1.032	0.907	1.013	0.965333	0.962333	0.944	0.937167	1.04017	1.014	0.949333	1.00067	0.907167
Q3U890	Putative uncharacterized protein OS=Mus musculus GN=Hars PE=2 SV=1	Hars	15115		0.932	0.9575	0.951	1.1185	1.0125	1.071	0.983	0.9435	0.908	1.0495	0.98	0.9995	1.0045	1.0095	0.9895	0.9535	0.961	1.009	0.9655	0.934	0.9665	1.01	0.9765	1.0085	0.9215	0.955	0.9925	0.9985	1.0075	1.033	0.964	1.0145	0.974	0.9685	0.953	0.949	0.946833	1.06733	0.944833	1.00967	1.00117	0.9745	0.955333	0.998333	0.956333
Q5DTQ4	MKIAA4062 protein (Fragment) OS=Mus musculus GN=Diap1 PE=2 SV=1	Diap1	13367		0.899	0.9695	0.9085	1.018	0.895	1.0395	1.073	1.004	0.906	1.073	0.984	0.899	1.048	0.9135	0.965	0.812	0.978	0.9	1.027	0.9315	0.9185	0.89	1.028	0.8195	0.9065	0.9165	0.9445	0.9115	0.9805	1.0095	0.9275	1.135	0.877	1.0435	0.825	1.0135	0.925667	0.984167	0.994333	0.985333	0.9755	0.896667	0.959	0.9125	0.9225
Q3TLH4	Protein PRRC2C OS=Mus musculus GN=Prrc2c PE=1 SV=3	Prrc2c	226562	ENSMUSG00000040225	1.015	0.909	0.9875	0.9625	1.033	0.966	0.9365	0.9815	0.9135	1.08	0.9975	0.967	0.9845	1.0625	1.0575	0.915	0.9675	0.9085	0.935	0.96	0.9025	1.004	0.9485	0.9165	0.8745	0.934	0.923	0.9385	0.9385	0.9755	0.898	0.986	0.8615	0.9075	0.838	0.9655	0.9705	0.987167	0.943833	1.01483	1.03483	0.930333	0.9325	0.956333	0.9105
Q6PF93	Phosphatidylinositol 3-kinase catalytic subunit type 3 OS=Mus musculus GN=Pik3c3 PE=1 SV=1	Pik3c3	225326	ENSMUSG00000033628	1.003	0.962	1.0115	0.9325	1.0375	0.9865	1.015	0.9785	0.865	1.0145	0.973	1.006	1.005	1.0075	1.0265	0.956	1.0705	0.929	0.97	1.032	0.8835	1.0605	1.048	0.956	0.9505	0.9705	0.943	0.9495	1.0505	1.069	0.913	1.024	0.9545	1.094	0.9785	1.019	0.992167	0.9855	0.952833	0.997833	1.013	0.985167	0.961833	1.0215	0.954667
Q8BNW9	Kelch repeat and BTB domain-containing protein 11 OS=Mus musculus GN=Kbtbd11 PE=1 SV=3	Kbtbd11	74901	ENSMUSG00000055675	0.9935	0.925	1.024	0.9415	0.947	0.9205	0.9705	1.001	0.969	0.967	0.903	0.913	0.9805	0.9935	1.004	0.9315	0.949	0.979	0.9375	0.99	0.976	0.942	0.9595	0.96	0.9295	0.959	0.982	0.981	0.9585	0.9945	1.002	1.0145	0.8945	0.9565	0.8995	0.9975	0.980833	0.936333	0.980167	0.927667	0.992667	0.953167	0.967833	0.953833	0.956833
O55042	Alpha-synuclein OS=Mus musculus GN=Snca PE=1 SV=2	Snca	20617	ENSMUSG00000025889	1.107	0.9255	1.0395	0.9205	1.033	0.926	1.011	1.0595	0.922	1.094	0.94	0.905	1.0165	1.0885	1.1435	0.857	0.9425	0.9585	0.9365	1.0265	0.9175	0.969	0.926	0.8645	0.8755	0.976	0.966	0.9	0.884	0.9655	0.9165	1.008	1.0255	0.941	0.806	0.939	1.024	0.959833	0.9975	0.979667	1.08283	0.919333	0.960167	0.919833	0.939167
A2ASI5	Sodium channel protein OS=Mus musculus GN=Scn3a PE=3 SV=1	Scn3a	20269	ENSMUSG00000057182	0.978	0.9425	1.027	0.864	0.985	0.9545	0.9865	0.985	0.8985	0.9505	0.877	0.8765	0.9535	1.0345	1.007	0.9065	0.942	0.8895	0.9275	0.954	0.8515	0.948	0.9085	0.844	0.914	0.9085	0.922	0.8095	0.9635	0.958	0.8935	1.012	0.838	1.0205	0.859	1.016	0.9825	0.9345	0.956667	0.901333	0.998333	0.912667	0.911	0.900167	0.914833
Q64516	Glycerol kinase OS=Mus musculus GN=Gk PE=2 SV=2	Gyk;Gk	14933	ENSMUSG00000025059	1.0015	0.986	1.0005	0.9335	0.9685	0.965	0.9725	0.996	0.9525	0.962	0.955	0.9375	0.964	0.9725	0.9935	0.937	0.9495	0.938	0.968	0.9355	0.8955	0.964	0.9715	0.9265	0.9825	0.953	0.9805	0.9735	0.9915	0.9845	0.976	0.9595	0.9645	0.9955	0.99	0.9645	0.996	0.955667	0.973667	0.9515	0.976667	0.9415	0.933	0.954	0.972
P62482	Voltage-gated potassium channel subunit beta-2 OS=Mus musculus GN=Kcnab2 PE=2 SV=1	Kcnab2	16498	ENSMUSG00000028931	0.9565	1.024	1.0435	0.8895	0.9175	0.9935	1.103	0.945	0.83	0.902	1.0255	1.05	0.9785	0.9655	0.9575	0.903	1.13	0.8675	1.0265	1.0735	0.8805	1.0965	1.1145	0.954	1.0195	1.057	0.961	0.945	1.094	1.0925	0.925	1.088	1.011	1.137	0.9715	1.104	1.008	0.9335	0.959333	0.9925	0.967167	0.966833	0.9935	1.055	1.0125
P32067	Lupus La protein homolog OS=Mus musculus GN=Ssb PE=1 SV=1	Ssb	20823	ENSMUSG00000068882	0.9965	0.941	0.9715	0.9395	1.0655	1.023	0.981	0.992	0.9215	1.108	0.9785	1.0115	1.0055	1.057	1.018	0.949	1.0255	0.932	0.944	0.9915	0.9465	1.0415	1.072	0.952	0.9465	0.9365	0.9335	0.9205	1.045	1.0545	0.914	0.968	0.871	0.9845	0.941	1.0635	0.969667	1.00933	0.964833	1.03267	1.02683	0.968833	0.960667	1.02183	0.938833
P63094	Guanine nucleotide-binding protein G(s) subunit alpha isoforms short OS=Mus musculus GN=Gnas PE=1 SV=1	Gnas	14683	ENSMUSG00000027523	0.98	0.968	0.9675	0.9105	0.9985	1.0175	0.9845	0.9935	0.9405	1.0385	0.959	1.0085	1.026	1.032	0.987	0.9765	1.026	0.9565	0.983	1.006	0.927	0.9925	1.0025	0.956	1.0275	0.989	1.001	0.9765	1.0235	1.0015	0.954	1.01	0.904	1.023	1.0145	1.007	0.971833	0.9755	0.972833	1.002	1.015	0.986333	0.972	0.983667	1.00583
Q6PGF7	Exocyst complex component 8 OS=Mus musculus GN=Exoc8 PE=1 SV=1	Exoc8	102058	ENSMUSG00000074030	0.999	0.976	0.9665	0.9455	0.9785	0.987	1.0095	1.0255	0.9645	0.9815	0.987	0.9675	0.9625	0.9895	0.986	0.919	0.971	0.955	0.974	0.988	0.9385	0.978	0.9745	0.9315	0.9765	1.006	0.9555	0.966	0.949	0.963	0.963	0.9745	0.9575	0.9565	0.96	0.96	0.9805	0.970333	0.999833	0.978667	0.979333	0.948333	0.966833	0.961333	0.979333
Q80U27	MKIAA0359 protein (Fragment) OS=Mus musculus GN=Kif3b PE=2 SV=1	Kif3b	16569		0.987	0.9205	0.997	0.926	1.0165	0.9405	0.9825	0.997	0.9145	1.02	0.9525	0.942	0.974	1.022	1.0185	0.9185	0.989	0.934	0.9275	1.01	0.921	0.995	0.994	0.928	0.907	0.935	0.929	0.938	0.975	1.009	0.9215	0.985	0.94	0.989	0.914	0.998	0.968167	0.961	0.964667	0.9715	1.00483	0.947167	0.952833	0.972333	0.923667
Q3UXP2	Putative uncharacterized protein OS=Mus musculus GN=Ruvbl2 PE=2 SV=1	Ruvbl2	20174		0.96	0.9255	0.9795	0.884	1.0205	0.966	0.9485	0.981	0.8715	0.986	0.895	0.936	0.955	0.982	0.965	0.914	0.9745	0.9295	0.901	0.9735	0.9235	0.971	0.994	0.938	0.8875	0.8875	0.905	0.911	0.998	0.996	0.8995	0.973	0.8585	1.0215	0.9085	1	0.955	0.956833	0.933667	0.939	0.967333	0.939333	0.932667	0.967667	0.893333
Q3UH39	Putative uncharacterized protein OS=Mus musculus GN=Cntn2 PE=2 SV=1	Cntn2	21367		0.998	0.908	0.9905	0.9415	1.0675	0.965	0.993	0.993	0.869	1.0615	0.925	0.9695	1.0145	1.0325	1.0505	0.922	1.0265	0.9605	0.9075	0.995	0.939	1.024	1.0075	0.9315	0.929	0.9745	0.956	0.908	1.0215	1.0085	0.951	0.996	0.8635	0.9865	0.932	1.0065	0.9655	0.991333	0.951667	0.985333	1.0325	0.969667	0.947167	0.987667	0.953167
Q14AI7	COP9 (Constitutive photomorphogenic) homolog, subunit 4 (Arabidopsis thaliana) OS=Mus musculus GN=Cops4 PE=2 SV=1	Cops4	26891	ENSMUSG00000035297	0.982	0.909	0.977	0.9055	0.9885	0.9535	0.9705	0.9915	0.9045	0.976	0.9305	0.9335	0.985	1.005	1.004	0.9055	0.981	0.9305	0.952	1.0185	0.9185	0.9925	0.999	0.918	0.911	0.936	0.9065	0.9055	0.9645	0.9865	0.9165	1.0185	0.9075	0.96	0.8965	1.015	0.956	0.949167	0.9555	0.946667	0.998	0.939	0.963	0.969833	0.917833
P28661	Septin-4 OS=Mus musculus GN=Sept4 PE=1 SV=1	Sept4	18952	ENSMUSG00000020486	0.9335	0.946	0.9135	0.957	1.0085	0.938	0.9135	0.9305	0.8825	0.959	0.9055	0.9335	1.002	0.9865	0.9845	1.005	0.991	1.0325	0.924	0.9715	0.994	0.989	0.987	0.973	0.964	0.953	0.9545	0.9205	1.0275	0.943	0.9755	0.946	0.8275	0.958	0.898	0.926	0.931	0.967833	0.908833	0.932667	0.991	1.0095	0.963167	0.983	0.957167
P51863	V-type proton ATPase subunit d 1 OS=Mus musculus GN=Atp6v0d1 PE=1 SV=2	Atp6v0d1	11972	ENSMUSG00000013160	0.979	1.007	0.951	0.949	0.987	1.0275	0.9455	0.979	0.943	0.9485	1.0085	0.9875	0.946	0.9895	1.0075	0.9145	0.88	0.949	0.99	0.92	0.9265	0.9375	0.9395	0.939	1.0025	1.0285	0.986	0.965	0.9205	0.9465	1.008	0.9635	1.1025	0.9495	0.9885	0.9275	0.979	0.987833	0.955833	0.9815	0.981	0.9145	0.9455	0.938667	1.00567
Q8K394	Inactive phospholipase C-like protein 2 OS=Mus musculus GN=Plcl2 PE=1 SV=2	Plcl2	224860	ENSMUSG00000038910	0.985	0.9335	0.973	1.02	1.004	0.9675	0.9595	0.9925	1.01	1.0335	0.959	0.953	1.01	1.0025	1.0495	0.941	0.932	0.981	0.957	1.018	0.9995	0.9595	0.9755	0.9755	0.928	0.9685	1.0265	0.9655	0.92	0.949	1.0355	0.9975	0.9485	0.9175	0.875	0.933	0.963833	0.997167	0.987333	0.981833	1.02067	0.951333	0.9915	0.970167	0.974333
Q9JHK4	Geranylgeranyl transferase type-2 subunit alpha OS=Mus musculus GN=Rabggta PE=2 SV=1	Rabggta	56187	ENSMUSG00000040472	0.956	0.9445	0.9475	0.986	0.9985	0.9855	0.949	0.9575	0.9305	0.989	0.9845	0.9945	0.945	1.015	0.974	0.9685	1.004	0.998	0.9815	0.9665	0.9515	1.0085	0.965	0.9815	0.9335	0.987	0.9565	0.9535	0.9415	0.9575	0.962	0.9555	0.9585	0.9995	0.9215	0.9365	0.949333	0.99	0.945667	0.989333	0.978	0.990167	0.9665	0.985	0.959
D3Z7D3	Disco-interacting protein 2 homolog A OS=Mus musculus GN=Dip2a PE=4 SV=1	Dip2a		ENSMUSG00000020231	0.949	0.916	0.944	0.962	1.0285	0.9605	0.894	0.941	0.9365	1.012	0.9335	0.9785	0.9775	0.9965	1.013	1.0075	1.009	1.0265	0.9495	0.988	0.9465	1.0125	1.0175	0.982	0.9315	0.959	0.9615	0.996	1.017	0.9865	0.9915	0.943	0.894	0.9565	0.9345	1.008	0.936333	0.983667	0.923833	0.974667	0.995667	1.01433	0.961333	1.004	0.950667
P97492	Regulator of G-protein signaling 14 OS=Mus musculus GN=Rgs14 PE=1 SV=2	Rgs14	51791	ENSMUSG00000052087	1.0045	0.953	1.0595	0.8435	0.9685	0.9145	1.036	1.0295	1.0195	1.0015	0.905	0.8945	0.8795	0.9455	0.95	0.916	0.993	0.979	0.944	0.9545	0.915	0.93	0.969	0.9365	0.9145	0.9475	0.931	0.9675	0.967	0.9805	0.9045	0.984	1.0255	1.024	1.036	1.025	1.00567	0.908833	1.02833	0.933667	0.925	0.962667	0.937833	0.945167	0.931
Q6PAR5-4	Isoform 4 of GTPase-activating protein and VPS9 domain-containing protein 1 OS=Mus musculus GN=Gapvd1	Gapvd1	66691		1.005	0.9205	0.96	0.925	1.0225	0.956	0.9735	1.0045	0.914	1.0295	0.955	0.9535	0.9495	1.0135	0.9815	0.934	1.0295	0.956	0.952	0.9315	0.927	1.025	0.971	0.939	0.9155	0.932	0.924	0.918	0.9495	0.95	0.9205	0.946	0.895	0.988	0.898	0.9465	0.961833	0.967833	0.964	0.979333	0.9815	0.973167	0.936833	0.978333	0.923833
O88307	Sortilin-related receptor OS=Mus musculus GN=Sorl1 PE=1 SV=3	Sorl1	20660	ENSMUSG00000049313	0.9855	0.9305	1.015	0.867	1.004	0.952	1.0085	0.9775	0.907	1.013	0.943	0.9455	0.9405	0.982	0.994	0.9075	1.01	0.9625	0.8995	0.9675	0.8745	1.063	0.9995	0.9315	0.8995	0.9175	0.947	0.9765	1.0015	1.0225	0.9055	1.0145	0.9025	1.058	0.9415	1.0195	0.977	0.941	0.964333	0.967167	0.972167	0.96	0.913833	0.998	0.921333
Q6XE40	MAGUK p55 subfamily member 3 OS=Mus musculus GN=Mpp3 PE=2 SV=1	Mpp3	13384	ENSMUSG00000052373	0.968	0.9885	1.034	0.8785	1.0425	0.941	1.025	0.983	0.9255	1.0645	0.922	0.9655	1.002	1.0335	1.0695	0.8655	0.9735	0.9175	0.9885	0.993	0.905	0.9935	1.0075	0.8615	0.985	0.9645	0.9535	0.9065	0.9935	0.979	0.941	1.0075	0.981	0.975	0.9225	0.9985	0.996833	0.954	0.977833	0.984	1.035	0.918833	0.962167	0.954167	0.967667
Q68FH0	Plakophilin-4 OS=Mus musculus GN=Pkp4 PE=1 SV=1	Pkp4	227937	ENSMUSG00000026991	0.929	0.935	0.9615	0.9345	0.918	0.9235	0.88	0.942	0.931	0.8555	0.9335	0.897	0.9175	0.933	0.984	0.91	0.835	0.946	0.9425	0.9375	0.9155	0.8915	0.935	0.9205	0.934	0.9525	0.9565	0.9495	0.965	0.9535	0.9575	0.981	0.9	0.8865	0.889	0.9685	0.941833	0.925333	0.917667	0.895333	0.944833	0.897	0.931833	0.915667	0.947667
Q7TPM6	Fibronectin type III and SPRY domain-containing protein 1 OS=Mus musculus GN=Fsd1 PE=2 SV=1	Fsd1	240121	ENSMUSG00000011589	0.998	0.8935	0.9685	0.948	1.0085	0.972	0.9955	1.014	0.8665	1.029	0.9325	0.9575	1.048	1.024	1	0.9245	1.0115	0.9455	0.9385	1.0695	0.9365	1.042	1.102	0.972	0.9065	0.9085	0.9325	0.9205	1.0225	1.031	0.9305	1.0145	0.9065	1.0145	0.91	1.0305	0.953333	0.976167	0.958667	0.973	1.024	0.9605	0.9815	1.03867	0.915833
Q540D7	Aldehyde reductase OS=Mus musculus GN=Akr1a1 PE=2 SV=1	Akr1a1	58810	ENSMUSG00000028692	0.957	0.92	0.9175	0.9255	0.9995	0.958	0.9215	0.974	0.913	0.9955	0.94	0.952	0.938	0.9985	0.9565	0.9795	0.9905	0.979	0.963	1.0555	0.975	0.983	1.0115	0.9575	0.956	0.9615	0.935	0.9545	0.957	0.9855	0.949	0.9225	0.9585	0.9725	1.003	0.9965	0.9315	0.961	0.936167	0.9625	0.964333	0.983	0.997833	0.984	0.950833
B2RSU7	GRIP and coiled-coil domain containing 2 OS=Mus musculus GN=Gcc2 PE=2 SV=1	Gcc2	70297	ENSMUSG00000038039;ENSMUSG00000107275	0.9615	0.917	0.9425	0.9205	0.97	0.941	0.943	0.9765	0.8875	0.9745	0.9605	0.913	0.966	0.9795	0.976	0.884	0.972	0.9165	0.929	0.9595	0.9245	0.9675	0.9365	0.8985	0.865	0.9325	0.9175	0.8775	0.9215	0.931	0.8985	0.931	0.888	0.9195	0.851	0.935	0.940333	0.943833	0.935667	0.949333	0.973833	0.924167	0.937667	0.934167	0.905
G3UWV4	Serine/threonine-protein kinase BRSK2 OS=Mus musculus GN=Brsk2 PE=4 SV=1	Brsk2		ENSMUSG00000053046	1.004	0.913	0.9725	0.9595	1.0475	0.942	0.9865	1.0165	0.9085	1.0255	0.9285	0.9375	1.014	1.037	1.027	0.884	0.972	0.9175	0.9235	0.978	0.9145	0.987	0.9455	0.8925	0.8995	0.9265	0.9295	0.893	0.9065	0.926	0.942	0.9795	0.9145	0.94	0.8425	0.9275	0.963167	0.983	0.9705	0.963833	1.026	0.9245	0.938667	0.941667	0.9185
Q63810	Calcineurin subunit B type 1 OS=Mus musculus GN=Ppp3r1 PE=1 SV=3	Ppp3r1	19058	ENSMUSG00000033953	0.9015	1.063	0.9195	0.975	0.85	1.0015	0.9165	0.904	1.032	0.857	1.001	1.0155	0.8755	0.9265	1.001	0.965	0.8785	0.9835	1.0305	0.9475	1.0155	0.936	0.971	0.986	1.0695	1.0675	1.059	0.9885	0.9625	0.9555	1.045	0.931	0.991	0.987	0.957	0.921	0.961333	0.942167	0.950833	0.957833	0.934333	0.942333	0.997833	0.964333	1.06533
Q9ESW4	Acylglycerol kinase, mitochondrial OS=Mus musculus GN=Agk PE=1 SV=1	Agk	69923	ENSMUSG00000029916	1.0015	0.989	1.006	0.879	0.995	0.9925	0.981	1.004	0.9465	0.9855	0.968	0.9765	0.9665	0.9775	0.983	0.8825	0.9385	0.902	0.957	0.964	0.8995	0.967	0.9545	0.8815	1.0005	1.0005	0.94	0.9035	0.9195	0.9655	0.937	0.9885	0.9835	0.9615	0.9705	0.9715	0.998833	0.9555	0.977167	0.976667	0.975667	0.907667	0.940167	0.934333	0.980333
O88485	Cytoplasmic dynein 1 intermediate chain 1 OS=Mus musculus GN=Dync1i1 PE=1 SV=2	Dync1i1	13426	ENSMUSG00000029757	1.012	0.939	0.988	0.9135	1.034	0.932	1.0055	1.0225	0.8885	1.008	0.924	0.935	0.9955	1.0255	0.994	0.8685	0.9965	0.909	0.935	1.027	0.9285	1.032	1.006	0.906	0.913	0.956	0.8965	0.92	0.9405	0.9665	0.9465	1.0075	0.896	1.0055	0.883	0.978	0.979667	0.959833	0.972167	0.955667	1.005	0.924667	0.9635	0.981333	0.921833
Q9QYG0-2	Isoform 2 of Protein NDRG2 OS=Mus musculus GN=Ndrg2	Ndrg2	29811	ENSMUSG00000004558	0.974	0.8275	0.978	0.9355	1.0155	0.9975	1.003	0.9425	0.816	1.0925	0.968	0.99	1.02	1.061	1.081	0.987	1.095	0.968	0.9395	1.102	0.9595	1.112	1.136	0.9165	0.8865	0.9575	0.904	0.9635	1.15	1.252	0.898	1.087	1.045	1.1285	1.011	1.149	0.9265	0.982833	0.9205	1.01683	1.054	1.01667	1.00033	1.05483	0.916
B2RSC8	E3 ubiquitin-protein ligase OS=Mus musculus GN=Nedd4 PE=2 SV=1	Nedd4	17999	ENSMUSG00000032216	0.9935	0.865	0.949	0.8865	1.023	0.934	1.0295	0.9905	0.8585	1.059	0.908	0.925	0.945	1.0505	0.958	0.977	1.1115	0.96	0.911	0.9855	0.873	1.0975	1.041	0.9395	0.8835	0.8885	0.904	0.9385	1.057	1.059	0.876	0.987	0.896	1.145	0.9555	1.103	0.935833	0.947833	0.9595	0.964	0.9845	1.01617	0.923167	1.026	0.892
Q8C419	Probable G-protein coupled receptor 158 OS=Mus musculus GN=Gpr158 PE=1 SV=2	Gpr158	241263	ENSMUSG00000045967	1.0105	0.9715	1.033	0.936	1.0295	0.9505	0.984	1.017	0.9815	1.0805	0.947	0.961	1.018	1.051	1.0555	0.892	0.9295	0.893	0.949	1.0005	0.9295	0.974	0.95	0.9065	0.9485	0.9435	0.964	0.949	0.925	0.9665	0.9755	1.02	0.937	0.9055	0.911	0.9565	1.005	0.972	0.994167	0.996167	1.0415	0.904833	0.959667	0.9435	0.952
Q8C7R4	Ubiquitin-like modifier-activating enzyme 6 OS=Mus musculus GN=Uba6 PE=1 SV=1	Uba6	231380	ENSMUSG00000035898	0.9675	0.9175	0.98	0.9495	0.996	1.0085	0.959	0.9685	0.894	1.0065	0.972	0.9695	1.0135	1.027	1.0165	0.96	1.029	0.959	0.9715	1.0295	0.9415	1.0065	0.996	0.9835	0.8965	0.9295	0.9295	0.938	1	0.999	0.945	0.997	0.9135	0.987	0.88	0.9605	0.955	0.984667	0.9405	0.982667	1.019	0.982667	0.980833	0.995333	0.9185
Q99LG2	Transportin-2 OS=Mus musculus GN=Tnpo2 PE=2 SV=1	Tnpo2	212999		0.971	1.063	0.872	1.091	0.9875	1.0945	0.9585	0.9975	0.9055	0.686	1.0805	1.075	0.878	0.896	0.8965	1.079	0.8655	1.08	1.0915	1.015	0.926	1.005	1.005	1.095	1.0865	1.091	1.106	1.086	1.0225	1.0235	1.0735	1.018	1.038	0.9955	0.957	1.039	0.968667	1.05767	0.953833	0.947167	0.890167	1.00817	1.01083	1.035	1.0945
Q3ULD5	Methylcrotonoyl-CoA carboxylase beta chain, mitochondrial OS=Mus musculus GN=Mccc2 PE=1 SV=1	Mccc2	78038	ENSMUSG00000021646	0.9765	0.8825	0.9815	0.945	1.009	0.9545	0.9765	0.956	0.9085	1.016	0.934	0.941	1.002	1.011	1.018	0.9405	1.0335	0.932	0.921	1.003	0.893	0.999	1.0125	0.93	0.922	0.9215	0.956	0.9265	1.013	0.985	0.885	0.989	0.8775	1.0275	0.919	1.054	0.946833	0.9695	0.947	0.963667	1.01033	0.968667	0.939	0.9805	0.933167
Q810B6	Ankyrin repeat and FYVE domain-containing protein 1 OS=Mus musculus GN=Ankfy1 PE=2 SV=2	Ankfy1	11736	ENSMUSG00000020790	0.9715	0.9015	1.003	0.9095	0.994	0.9375	0.9755	0.979	0.8805	0.981	0.9365	0.9015	0.998	1.003	1.0075	0.9325	1.019	0.949	0.9375	1.034	0.918	1.0055	1.0405	0.954	0.902	0.912	0.912	0.94	1.04	1.031	0.931	1.0135	0.883	1.0075	0.918	1.045	0.958667	0.947	0.945	0.939667	1.00283	0.966833	0.963167	1	0.908667
B2RXY7	Carbonyl reductase 1 OS=Mus musculus GN=Cbr1 PE=2 SV=1	Cbr1	12408	ENSMUSG00000051483	0.964	0.9105	0.9565	0.9435	1.0205	0.9865	0.942	0.9725	0.8755	1.0175	0.9365	0.9545	0.9845	1.0305	1.0035	0.937	0.982	0.9595	0.9755	0.9895	0.967	1.0105	1.001	0.957	0.921	0.9715	0.9255	0.893	0.9715	0.9855	0.9525	0.966	0.9205	0.968	0.9005	0.9515	0.943667	0.9835	0.93	0.9695	1.00617	0.9595	0.977333	0.9895	0.939333
Q60668	Heterogeneous nuclear ribonucleoprotein D0 OS=Mus musculus GN=Hnrnpd PE=1 SV=2	Hnrnpd	11991	ENSMUSG00000000568	0.8385	1.054	0.8985	0.9925	0.875	1.1405	0.8195	0.8275	1.013	0.908	1.072	1.1245	0.8975	0.904	0.983	0.9925	0.8515	1.005	1.0495	0.905	1.013	0.912	0.968	1.012	1.095	1.0745	1.045	0.98	0.977	0.963	1.023	0.8905	0.921	0.9125	1.035	0.9375	0.930333	1.00267	0.886667	1.03483	0.928167	0.949667	0.989167	0.964	1.0715
Q8K411	Presequence protease, mitochondrial OS=Mus musculus GN=Pitrm1 PE=1 SV=1	Pitrm1	69617	ENSMUSG00000021193	0.97	0.894	0.9445	0.9065	0.9695	0.9285	0.9235	0.946	0.88	0.9645	0.9375	0.8945	0.9375	0.9805	0.969	0.9475	0.988	0.9355	0.905	0.929	0.9	1.006	0.9775	0.9215	0.9135	0.8945	0.9235	0.9485	1.009	0.986	0.9115	0.919	0.9965	1.0115	0.9805	0.978	0.936167	0.934833	0.9165	0.932167	0.962333	0.957	0.911333	0.968333	0.9105
Q9R0P9	Ubiquitin carboxyl-terminal hydrolase isozyme L1 OS=Mus musculus GN=Uchl1 PE=1 SV=1	Uchl1	22223	ENSMUSG00000029223	0.958	0.93	0.9795	1.0175	1.0335	0.9815	0.901	0.9585	0.8565	1.0605	0.9795	0.947	1.007	1.076	1.087	0.91	0.9315	0.952	1.0135	0.9665	0.975	1.0075	0.9885	0.9485	0.924	0.9795	0.9575	0.9215	0.903	1.004	0.976	0.9605	1.148	0.926	0.9285	0.872	0.955833	1.01083	0.905333	0.995667	1.05667	0.931167	0.985	0.9815	0.953667
F6RWW8	Myelin basic protein (Fragment) OS=Mus musculus GN=Mbp PE=1 SV=1	Mbp		ENSMUSG00000041607	0.895	0.879	0.931	1.0575	1.0655	0.912	0.8375	0.9305	0.822	1.041	0.831	0.956	1.184	1.012	1.065	1.025	0.8905	1.02	0.8885	1.0245	1.0155	0.909	0.984	0.952	1.0185	1.047	1.042	0.9475	1.0285	0.9005	0.934	1.0665	0.802	0.8415	0.85	0.852	0.901667	1.01167	0.863333	0.942667	1.087	0.9785	0.976167	0.948333	1.03583
Q3THU8	Putative uncharacterized protein OS=Mus musculus GN=Slc25a3 PE=2 SV=1	Slc25a3	18674		1.0045	0.988	0.9295	0.9645	1.0015	0.9695	0.972	0.983	0.9335	0.9105	0.9785	0.9325	0.96	0.9815	0.9915	0.9305	0.926	0.902	0.9445	0.97	0.893	0.956	0.9145	0.897	0.958	0.943	0.9915	0.938	0.9255	0.949	0.966	0.926	1.0205	0.969	0.9565	0.9585	0.974	0.9785	0.962833	0.9405	0.977667	0.9195	0.935833	0.9225	0.964167
B1AZP2-2	Isoform 2 of Disks large-associated protein 4 OS=Mus musculus GN=Dlgap4	Dlgap4	228836	ENSMUSG00000061689	1.021	0.938	1.0015	0.916	1.0585	0.9535	0.971	1.0295	0.9215	1.064	0.9525	0.918	0.9705	1.052	1.0405	0.8595	0.944	0.896	0.914	0.953	0.95	0.9715	0.9655	0.883	0.921	0.9545	0.921	0.915	0.935	0.982	0.924	0.9855	0.863	0.923	0.8765	0.9405	0.986833	0.976	0.974	0.978167	1.021	0.899833	0.939	0.94	0.932167
U5LHT8	Marshalin-La transcript variant 2 OS=Mus musculus GN=Camsap3 PE=2 SV=1	Camsap3	69697		1.0015	0.95	0.9785	0.9375	1.033	0.9435	0.957	0.982	0.888	1.0455	0.936	0.9275	0.986	1.0305	1	0.9115	0.9515	0.934	0.927	0.9875	0.9135	0.974	0.968	0.9095	0.9115	0.9255	0.9165	0.909	0.945	0.959	0.897	0.9755	0.9015	0.9245	0.875	0.9605	0.976667	0.971333	0.942333	0.969667	1.0055	0.932333	0.942667	0.9505	0.917833
Q9Z0P4	Paralemmin-1 OS=Mus musculus GN=Palm PE=1 SV=1	Palm	18483	ENSMUSG00000035863	1.121	1.0065	1.0775	0.924	1.042	0.8915	1.017	1.0615	0.9815	1.1705	0.9895	0.961	1.051	1.109	1.112	0.8175	0.892	0.899	0.9565	0.966	0.9185	0.926	0.903	0.8485	0.9345	1.0095	0.9765	0.896	0.876	0.9455	0.944	1.008	0.8505	0.839	0.7925	0.9145	1.06833	0.9525	1.02	1.04033	1.09067	0.8695	0.947	0.8925	0.9735
Q9Z0U1	Tight junction protein ZO-2 OS=Mus musculus GN=Tjp2 PE=1 SV=2	Tjp2	21873	ENSMUSG00000024812	0.925	0.843	0.8885	0.8925	0.9715	0.9005	0.8845	0.941	0.8245	0.98	0.891	0.9045	0.9365	0.9685	0.934	0.9875	1.027	0.9805	0.8625	0.905	0.8695	1.0125	0.9845	0.9615	0.881	0.8885	0.894	0.9765	1.043	0.9985	0.8675	0.9095	0.874	1.0245	1.0105	1.0545	0.8855	0.9215	0.883333	0.925167	0.946333	0.998333	0.879	0.986167	0.887833
Q80XI4	Phosphatidylinositol 5-phosphate 4-kinase type-2 beta OS=Mus musculus GN=Pip4k2b PE=1 SV=1	Pip4k2b	108083	ENSMUSG00000018547	0.983	0.919	0.9705	0.905	1.009	0.945	0.9295	0.9775	0.943	1.025	0.948	0.944	0.9595	1.0255	1.0295	0.8845	0.918	0.939	0.932	1.0125	0.955	0.9565	0.957	0.907	0.9325	0.9695	0.9365	0.881	0.923	0.9575	0.9505	0.9895	0.905	0.935	0.8935	0.929	0.9575	0.953	0.95	0.972333	1.00483	0.913833	0.9665	0.940167	0.946167
B2RXS4	Plexin-B2 OS=Mus musculus GN=Plxnb2 PE=1 SV=1	Plxnb2	140570	ENSMUSG00000036606	0.856	0.8635	0.9	0.883	0.902	0.913	0.845	0.876	0.861	0.907	0.9075	0.889	0.8975	0.8885	0.9185	0.932	0.945	0.922	0.8745	0.914	0.869	0.9545	0.996	0.9355	0.8535	0.861	0.86	0.969	1.0235	1.032	0.857	0.893	0.891	0.9655	1.0515	1.053	0.873167	0.899333	0.860667	0.901167	0.9015	0.933	0.885833	0.962	0.858167
D3YXJ0	Diacylglycerol kinase OS=Mus musculus GN=Dgkh PE=3 SV=1	Dgkh	380921	ENSMUSG00000034731	1.045	0.9545	1.0545	0.914	0.9845	0.937	1.034	1.0235	1.01	1.0285	0.938	0.9285	1.011	1.0525	1.0535	0.9105	0.9775	0.962	0.9615	0.997	0.9465	0.9845	0.9925	0.9315	0.929	0.9565	0.955	0.916	0.9465	0.9815	0.974	1.005	0.869	0.983	0.808	1.002	1.018	0.945167	1.0225	0.965	1.039	0.95	0.968333	0.9695	0.946833
A6H5Z3	Exocyst complex component 6B OS=Mus musculus GN=Exoc6b PE=2 SV=1	Exoc6b	75914	ENSMUSG00000033769	0.971	0.95	1.01	0.9085	0.964	0.9365	1.0145	1.002	0.9415	0.951	0.941	0.9355	0.988	0.9695	0.9915	0.905	0.9875	0.9075	0.9445	0.9825	0.932	0.972	0.9795	0.9155	0.947	0.951	0.9415	0.9225	0.9845	0.983	0.9465	0.9965	0.89	0.988	0.936	0.979	0.977	0.936333	0.986	0.9425	0.983	0.933333	0.953	0.955667	0.9465
Q5DTI3	MKIAA4194 protein (Fragment) OS=Mus musculus GN=Syt2 PE=2 SV=1	Syt2	20980		1.0345	0.9545	0.9615	1.065	1.11	1.0235	0.9665	0.988	0.87	1.0635	0.953	1.05	1.0365	1.064	1.0935	0.999	1.0745	1.083	0.912	1.0185	0.9915	1.124	1.0995	1.006	1.0125	0.9885	1.062	1.0105	0.973	0.992	1.097	0.936	0.983	0.9735	0.869	0.92	0.9835	1.06617	0.9415	1.02217	1.06467	1.05217	0.974	1.0765	1.021
Q3U2W2	MYB binding protein (P160) 1a, isoform CRA_b OS=Mus musculus GN=Mybbp1a PE=2 SV=1	Mybbp1a	18432	ENSMUSG00000040463	0.9255	0.9115	0.9565	0.908	0.9665	0.9875	1.0135	0.926	0.8745	0.9685	0.967	0.94	0.9405	0.963	0.953	0.9555	1.0725	0.9055	0.933	0.9445	0.891	1.074	1.0155	0.963	0.9225	0.8985	0.902	0.932	1.0185	1.033	0.871	0.9305	0.848	1.079	0.924	1.016	0.931167	0.954	0.938	0.9585	0.952167	0.977833	0.922833	1.0175	0.907667
Q61137	Astrotactin-1 OS=Mus musculus GN=Astn1 PE=2 SV=4	Astn1	11899	ENSMUSG00000026587	0.9705	0.9645	1.017	0.9195	1.022	0.9485	0.993	0.9885	0.9645	0.997	0.9475	0.921	0.987	1.0105	1.082	0.873	0.9665	0.9175	0.9405	1.0455	0.8815	1.003	1.0245	0.8975	0.97	0.969	0.9695	0.963	1.006	1.024	0.987	0.997	0.982	0.9815	0.904	1.038	0.984	0.963333	0.982	0.955167	1.0265	0.919	0.955833	0.975	0.9695
Q8BH44	Coronin-2B OS=Mus musculus GN=Coro2b PE=2 SV=2	Coro2b	235431	ENSMUSG00000041729	1.0275	0.964	1.0545	0.8	0.946	0.932	1.036	0.8965	0.997	0.9495	0.931	0.856	0.983	0.9985	1.016	0.9235	0.965	0.9395	0.9675	1.034	0.9365	0.94	0.965	0.9285	0.9875	1.018	0.966	0.9455	0.9805	0.9855	0.997	1.0425	0.946	1.0015	1	1.034	1.01533	0.892667	0.9765	0.912167	0.999167	0.942667	0.979333	0.9445	0.9905
A2APX8	Sodium channel protein OS=Mus musculus GN=Scn1a PE=3 SV=1	Scn1a	20265	ENSMUSG00000064329	1.0225	0.9225	0.9865	0.9465	1.0365	0.9155	0.9705	1.005	0.912	1.0665	0.879	0.9305	1.0095	1.0205	1.0475	0.9405	0.984	0.9435	0.906	0.969	0.928	1.0075	1.0045	0.91	0.9135	0.9385	0.9655	0.924	0.987	1	0.9685	0.9795	0.8695	0.946	0.899	0.9465	0.977167	0.966167	0.9625	0.958667	1.02583	0.956	0.934333	0.974	0.939167
P12023-2	Isoform APP695 of Amyloid beta A4 protein OS=Mus musculus GN=App	App	11820	ENSMUSG00000022892	0.864	0.8015	0.896	0.9115	1.041	1.011	0.7785	0.8635	0.7665	1.0145	1.009	0.996	0.84	0.849	0.88	0.952	1.122	0.946	0.8075	0.905	0.764	1.073	0.953	1.0015	0.814	0.8275	0.7585	0.986	1.014	1.0115	0.7545	0.8325	0.803	1.211	1.104	1.0315	0.853833	0.987833	0.802833	1.0065	0.856333	1.00667	0.8255	1.00917	0.8
D3YYH0	PEX5-related protein OS=Mus musculus GN=Pex5l PE=1 SV=1	Pex5l	58869	ENSMUSG00000027674	1.0305	0.986	1.075	0.9185	1.005	0.922	1.098	0.994	0.88	1.043	0.9935	1.0315	1.154	1.0405	1.0825	0.9025	1.1195	0.8755	1.009	1.1355	0.9435	1.088	1.1435	0.9065	0.9145	1.0125	0.9875	0.9555	1.107	1.1485	0.892	1.13	0.925	1.0775	0.8215	1.0795	1.0305	0.9485	0.990667	1.02267	1.09233	0.965833	1.02933	1.046	0.9715
Q3TIJ1	Putative uncharacterized protein OS=Mus musculus GN=Cops4 PE=2 SV=1	Cops4	26891		0.955	0.911	1.034	0.96	0.9475	0.92	0.9285	0.902	0.897	0.9225	1.021	0.9785	1.015	0.97	0.992	0.982	1.0045	0.979	1.0175	1.045	0.876	0.9645	1.046	0.985	0.9665	1.027	0.933	0.891	1.02	1.017	0.982	1.057	0.9855	0.9995	0.9095	1.008	0.966667	0.9425	0.909167	0.974	0.992333	0.9885	0.9795	0.9985	0.9755
[truncated: 5,992 more rows]
[truncated: 29 more columns]

## Sheet: Profile plot
Gene symbol	Ttr
												Total peptides	7
												Unique peptides	7
[truncated: 22 more rows]
[truncated: 7 more columns]
