# Supplementary material for: Molecular and functional signatures in a novel Alzheimer’s disease mouse model assessed by quantitative proteomics
Source: Mol Neurodegener. 2018 Jan 16;13:2. doi: 10.1186/s13024-017-0234-4 (PMC5771139; doi:10.1186/s13024-017-0234-4)
Supplement: Supplementary file 5 — Significantly regulated proteins from t-test. (XLSX 170 kb) [file 13024_2017_234_MOESM5_ESM.xlsx]

## Sheet: 4Mon_APP.PS1_DEP
Accession	Description	Gene ID	4WT_1	4WT_2	4WT_3	4APP/PS1_1	4APP/PS1_2	4APP/PS1_3	4Tau_1	4Tau_2	4Tau_3	4APT_1	4APT_2	4APT_3	4APP/PS1_FC	-log10(p-value)	t-test Significant	4APP/PS1 final_sig
Q05793	Basement membrane-specific heparan sulfate proteoglycan core protein OS=Mus musculus GN=Hspg2 PE=1 SV=1	Hspg2	0.798	0.958	0.84	1.1105	1.235	0.9835	1.101	0.792	0.8945	1.1535	1.086	0.7375	1.28236	1.31554	+	+
Q546G4	Albumin 1 OS=Mus musculus GN=Alb PE=2 SV=1	Alb	1.327	1.6555	1.2725	0.8765	0.7515	0.77	1.2395	1.276	1.769	0.7065	0.86	0.84	0.563572	2.10087	+	+
Q3UEE7	Putative uncharacterized protein OS=Mus musculus GN=Apoe PE=2 SV=1	Apoe	0.476	0.512	0.496	0.9815	0.9965	1.1395	0.563	0.5885	0.514	0.6535	0.707	1.089	2.10074	3.34674	+	+
P05067	Amyloid beta A4 protein OS=Homo sapiens GN=APP PE=1 SV=3	hAPP	0.575	0.5595	0.5825	1.0735	0.9555	1.1075	0.561	0.586	0.582	0.9675	1.102	1.143	1.82673	3.27763	+	+
Q549A5	Clusterin OS=Mus musculus GN=Clu PE=2 SV=1	Clu	0.715	0.599	0.7065	0.8805	0.921	1.025	0.724	0.7275	0.621	0.957	0.963	1.0185	1.39891	2.03624	+	+
Q08331	Calretinin OS=Mus musculus GN=Calb2 PE=1 SV=3	Calb2	0.922	0.878	0.864	1.167	1.2465	1.1235	0.9555	1.0175	0.8625	0.935	0.9265	0.8975	1.3277	2.72093	+	+
Q5M8R9	Farnesyl diphosphate synthetase OS=Mus musculus GN=Fdps PE=2 SV=1	Fdps	0.848	0.8285	0.813	1.0905	1.0165	1.1405	0.8745	0.8275	0.713	1.031	1.104	1.109	1.30448	2.60083	+	+
Q5SZA3	Histone cluster 1, H1c OS=Mus musculus GN=Hist1h1c PE=2 SV=1	Hist1h1c	0.8145	0.8045	0.7395	0.984	1.1385	1.0575	0.8	0.8625	0.8495	1.087	0.999	0.9595	1.34831	2.25326	+	+
P11679	Keratin, type II cytoskeletal 8 OS=Mus musculus GN=Krt8 PE=1 SV=4	Krt8	0.746	0.597	0.6985	1.255	1.2425	1.076	0.9695	0.6445	0.7905	0.8055	1.1925	0.868	1.75043	2.66869	+	+
Q3TXR9	Beta-hexosaminidase OS=Mus musculus GN=Hexb PE=2 SV=1	Hexb	0.685	0.6595	0.757	0.8325	0.8895	0.9595	0.701	0.681	0.684	0.991	0.959	0.922	1.27599	1.8356	+	+
O89051	Integral membrane protein 2B OS=Mus musculus GN=Itm2b PE=2 SV=1	Itm2b	0.761	0.7975	0.8175	1.0375	0.9115	1.085	0.761	0.7795	0.786	0.9215	1.079	1.194	1.27694	1.80533	+	+
A8DUK4	Beta-globin OS=Mus musculus GN=Hbbt1 PE=3 SV=1	Beta-s;Hbb-bs;Hbb-bt;Hbb-b1	2.0025	3.4705	2.8165	0.447	0.6745	0.5495	2.3245	2.3605	3.226	0.638	0.579	0.5705	0.20158	2.16638	+	+
P07356	Annexin A2 OS=Mus musculus GN=Anxa2 PE=1 SV=2	Anxa2	0.795	0.7425	0.743	0.9275	1.0775	0.9075	0.842	0.801	0.751	0.9995	0.9795	0.7555	1.27713	1.69451	+	+
Q80TB8	Synaptic vesicle membrane protein VAT-1 homolog-like OS=Mus musculus GN=Vat1l PE=2 SV=2	Vat1l	0.866	0.8445	0.781	1.2225	1.0855	1.3415	0.8255	0.909	0.8025	1.0615	1.0505	1.046	1.46478	2.10498	+	+
Q3TU20	Angiotensin I converting enzyme (Peptidyl-dipeptidase A) 1 OS=Mus musculus GN=Ace PE=2 SV=1	Ace	0.798	0.7195	0.7205	1.1105	1.2575	0.988	0.7055	0.743	0.8505	0.939	1.1005	0.9315	1.49955	1.97812	+	+
Q8BPF4	Putative uncharacterized protein OS=Mus musculus PE=2 SV=1	Hba-a2	2.4215	3.784	3.033	0.4355	0.652	0.5085	2.7305	2.833	3.238	0.625	0.5375	0.529	0.172755	2.50987	+	+
Q9CRB6	Tubulin polymerization-promoting protein family member 3 OS=Mus musculus GN=Tppp3 PE=1 SV=1	Tppp3	0.7725	0.8165	0.78	1.149	0.976	1.0345	0.7275	0.807	0.7435	0.82	0.8545	0.97	1.33369	2.12865	+	+
P07759	Serine protease inhibitor A3K OS=Mus musculus GN=Serpina3k PE=1 SV=2	Serpina3k	1.594	1.9965	2.1965	0.7385	0.831	0.7215	2.142	1.5835	1.825	0.7805	0.629	0.729	0.395887	2.52901	+	+
Q8CGP7	Histone H2A type 1-K OS=Mus musculus GN=Hist1h2ak PE=1 SV=3	Hist1h2ak	0.7655	0.807	0.728	0.9275	1.048	0.974	0.747	0.8735	0.8035	1.049	0.891	0.899	1.28211	2.17677	+	+
Q00623	Apolipoprotein A-I OS=Mus musculus GN=Apoa1 PE=1 SV=2	Apoa1	1.953	2.341	2.031	0.647	0.7405	0.633	2.3715	1.7805	2.1755	0.7035	0.6405	0.6425	0.319447	3.50762	+	+
Q9R118	Serine protease HTRA1 OS=Mus musculus GN=Htra1 PE=1 SV=2	Htra1	0.7085	0.568	0.674	0.827	0.859	0.9105	0.701	0.7325	0.6375	0.8505	0.784	0.8945	1.3312	1.93727	+	+
P22599	Alpha-1-antitrypsin 1-2 OS=Mus musculus GN=Serpina1b PE=1 SV=2	Serpina1b	1.519	1.7085	1.934	0.76	0.8015	0.7195	1.8675	1.6175	2.009	0.7605	0.684	0.7335	0.441926	2.84759	+	+
P01027	Complement C3 OS=Mus musculus GN=C3 PE=1 SV=3	C3	1.063	1.061	1.164	0.802	0.9335	0.8295	1.1755	1.106	1.052	0.922	0.8575	0.857	0.780109	1.99454	+	+
Q91UZ1	Phosphoinositide phospholipase C OS=Mus musculus GN=Plcb4 PE=1 SV=1	Plcb4	0.9455	0.84	0.853	1.3555	1.1785	1.066	0.9165	0.958	0.8545	1.0235	0.92	1.0135	1.36441	1.61905	+	+
D3YW52	Alpha-2-macroglobulin OS=Mus musculus GN=Pzp PE=4 SV=1	Pzp	1.5535	2.3705	1.646	0.728	0.855	0.681	1.722	1.6655	1.9925	0.834	0.717	0.7065	0.406463	1.8573	+	+
Q8C6F4	Putative uncharacterized protein OS=Mus musculus GN=Plek PE=2 SV=1	Plek	0.732	0.6045	0.7695	0.898	0.9065	0.9655	0.769	0.7065	0.624	0.953	1.0405	0.947	1.31529	1.82072	+	+
Q499F6	Kcnj10 protein (Fragment) OS=Mus musculus GN=Kcnj10 PE=2 SV=1	Kcnj10	0.973	0.8315	0.9075	1.139	1.088	1.165	0.8385	0.9105	0.7355	0.9495	0.8905	0.89	1.25074	2.07927	+	+
Q6PDC0	RUN domain-containing protein 3B OS=Mus musculus GN=Rundc3b PE=2 SV=1	Rundc3b	0.822	0.7835	0.7925	1.011	1.095	1.163	0.891	0.8355	0.693	1.048	1.14	1.2305	1.36322	2.51037	+	+
Q54AH9	Beta-2-globin (Fragment) OS=Mus musculus GN=Hbb-b2 PE=2 SV=1	Hbb-b2	1.6505	3.0395	2.5245	0.3085	0.707	0.4785	1.746	1.908	3.399	0.673	0.5015	0.489	0.207083	1.97351	+	+
P29788	Vitronectin OS=Mus musculus GN=Vtn PE=1 SV=2	Vtn	0.7905	0.6155	0.7705	0.849	0.9375	0.986	0.8705	0.8185	0.662	0.883	0.9555	1.0155	1.27383	1.35892	+	+
P07758	Alpha-1-antitrypsin 1-1 OS=Mus musculus GN=Serpina1a PE=1 SV=4	Serpina1a	1.568	1.69	1.977	0.7955	0.835	0.7055	2.016	1.5525	1.6985	0.811	0.681	0.7455	0.446227	2.79375	+	+
Q9R1E6-3	Isoform 3 of Ectonucleotide pyrophosphatase/phosphodiesterase family member 2 OS=Mus musculus GN=Enpp2	Enpp2	0.767	0.684	0.798	1.0845	1.1145	0.906	0.646	0.6805	0.755	0.9255	1.036	0.944	1.38061	1.75052	+	+
P07309	Transthyretin OS=Mus musculus GN=Ttr PE=1 SV=1	Ttr	0.824	0.693	0.687	1.1415	1.29	0.8955	0.7095	0.7295	0.8735	0.823	1.09	0.9	1.50953	1.41271	+	+
Q00897	Alpha-1-antitrypsin 1-4 OS=Mus musculus GN=Serpina1d PE=2 SV=1	Serpina1d	1.36	1.321	1.198	0.86	1.002	0.824	1.306	1.453	1.1885	1.046	0.733	0.889	0.692447	2.25746	+	+
P20065	Thymosin beta-4 OS=Mus musculus GN=Tmsb4x PE=1 SV=1	Tmsb4x	1.287	1.0415	1.336	0.88	0.9975	0.942	1.2285	1.115	1.045	1.04	0.9535	0.8465	0.769409	1.35417	+	+
P61329	Fibroblast growth factor 12 OS=Mus musculus GN=Fgf12 PE=2 SV=1	Fgf12	0.9095	0.835	0.897	1.0625	1.2145	1.058	0.905	0.9245	0.868	1.046	0.896	0.845	1.26254	1.82887	+	+
Q3UD32	Putative uncharacterized protein OS=Mus musculus GN=Ctss PE=2 SV=1	Ctss	0.6655	0.71	0.6955	0.9225	0.952	1.1605	0.723	0.6815	0.6035	0.967	1.1675	1.071	1.46548	1.87243	+	+
Q91Z25	Arpc1b protein OS=Mus musculus GN=Arpc1b PE=2 SV=1	Arpc1b	0.7465	0.743	0.6285	0.9195	0.8435	0.9275	0.679	0.7615	0.739	0.856	0.967	0.884	1.2703	1.81074	+	+
E9PV24	Protein Fga OS=Mus musculus GN=Fga PE=4 SV=1	Fga	1.7355	1.7125	1.9565	0.578	0.7855	0.7035	2.225	1.67	2.3715	0.7675	0.7205	0.726	0.382459	3.45666	+	+
Q8BYW1	Rho GTPase-activating protein 25 OS=Mus musculus GN=Arhgap25 PE=1 SV=2	Arhgap25	0.787	0.802	0.836	0.996	1.0755	0.9765	0.7305	0.8215	0.7915	0.929	1.047	0.943	1.25691	2.45968	+	+
Q3TGR2	Fibrinogen, B beta polypeptide, isoform CRA_a OS=Mus musculus GN=Fgb PE=2 SV=1	Fgb	1.265	1.993	1.8205	0.6905	0.788	0.699	1.497	1.226	2.69	0.777	0.695	0.692	0.428768	1.91825	+	+
Q9EPB4	Apoptosis-associated speck-like protein containing a CARD OS=Mus musculus GN=Pycard PE=1 SV=1	Pycard	0.694	0.6955	0.696	0.925	0.924	1.0195	0.715	0.6335	0.5155	0.8995	1.0575	1.039	1.37545	2.9271	+	+
Q8C5K0	Lysosomal membrane glycoprotein 2, isoform CRA_a OS=Mus musculus GN=Lamp2 PE=2 SV=1	Lamp2	0.727	0.8245	0.7695	1.035	0.905	1.0755	0.72	0.7115	0.809	0.886	1.0605	1.0845	1.29922	1.77282	+	+
P29699	Alpha-2-HS-glycoprotein OS=Mus musculus GN=Ahsg PE=1 SV=1	Ahsg	1.231	1.1655	1.078	0.834	0.781	0.827	1.391	1.317	1.336	0.759	0.8255	0.8015	0.702835	2.7211	+	+
G5E920	MCG114640 OS=Mus musculus GN=Gm6104 PE=4 SV=1	LOC670320	0.914	0.9085	0.946	1.195	1.1125	1.162	0.885	0.884	0.8405	1.175	1.0655	1.1215	1.25321	3.02877	+	+
Q545I6	Cathepsin Z, isoform CRA_b OS=Mus musculus GN=Ctsz PE=2 SV=1	Ctsz	0.7255	0.6145	0.7435	0.9135	0.8735	0.919	0.6605	0.7165	0.677	0.9385	0.954	0.8095	1.29878	2.07797	+	+
A9CLV6	Axotomy induced glycoprotein 2 OS=Mus musculus GN=Serinc1 PE=2 SV=1	Serinc1	0.97	0.9225	0.828	1.1715	1.059	1.255	0.824	0.865	0.9515	1.102	1.204	1.3705	1.2812	1.64998	+	+
Q8BK62	Olfactomedin-like protein 3 OS=Mus musculus GN=Olfml3 PE=2 SV=2	Olfml3	0.7315	0.7285	0.646	0.9005	0.857	1.0285	0.7415	0.7005	0.716	0.8635	1.199	1.054	1.32289	1.74413	+	+
Q9DCB4-2	Isoform 2 of cAMP-regulated phosphoprotein 21 OS=Mus musculus GN=Arpp21	Arpp21	0.7625	0.598	0.768	0.897	0.883	0.899	0.686	0.748	0.743	1.063	0.887	0.836	1.25863	1.51439	+	+
P13634	Carbonic anhydrase 1 OS=Mus musculus GN=Ca1 PE=2 SV=4	Car1	1.5495	2.051	1.934	0.7465	0.862	0.692	1.4005	1.7635	1.9125	0.8345	0.74	0.722	0.415665	2.60159	+	+
G3X9X7	Activated CDC42 kinase 1 OS=Mus musculus GN=Tnk2 PE=1 SV=1	Tnk2	1.277	1.3685	0.984	0.7615	0.853	0.8635	1.119	1.251	0.8195	0.969	1.016	0.8835	0.682739	1.47777	+	+
O08677-2	Isoform LMW of Kininogen-1 OS=Mus musculus GN=Kng1	Kng1	1.412	1.374	1.069	0.82	0.837	0.738	1.509	1.418	1.334	0.79	0.7545	0.74	0.621271	1.90332	+	+
Q9D0B0	Serine/arginine-rich splicing factor 9 OS=Mus musculus GN=Srsf9 PE=1 SV=1	Srsf9	0.8985	0.849	0.796	1.113	1.054	1.0255	0.9465	0.971	0.966	1.0435	1.039	1.014	1.25516	2.27718	+	+
Q9D8Y7	Tumor necrosis factor alpha-induced protein 8-like protein 2 OS=Mus musculus GN=Tnfaip8l2 PE=1 SV=1	Tnfaip8l2	0.673	0.609	0.726	0.873	0.7755	0.966	0.6425	0.73	0.67	0.838	1.028	1.006	1.30204	1.45411	+	+
Q3UER8	Putative uncharacterized protein OS=Mus musculus GN=Fgg PE=2 SV=1	Fgg	1.8915	2.432	2.174	0.681	0.869	0.685	2.7275	1.869	1.168	0.7875	0.704	0.703	0.343978	2.97072	+	+
Q9CPU4	Microsomal glutathione S-transferase 3 OS=Mus musculus GN=Mgst3 PE=1 SV=1	Mgst3	0.949	0.892	0.9625	0.749	0.73	0.695	0.8815	0.952	0.8265	0.7905	0.81	0.7415	0.775459	2.8442	+	+
O35089	Protein cornichon homolog 2 OS=Mus musculus GN=Cnih2 PE=1 SV=2	Cnih2	1.2825	1.037	1.285	0.9645	0.986	0.901	1.293	1.2545	1.049	0.957	0.897	0.9085	0.791094	1.36171	+	+
B2RX47	Protein 4930433I11Rik OS=Mus musculus GN=4930433I11Rik PE=2 SV=1	4930433I11Rik	0.894	0.806	0.8245	1.059	1.118	1.0015	0.79	0.968	0.8505	1.114	1.077	0.9335	1.25906	2.14695	+	+
P86046	Inward rectifier potassium channel 13 OS=Mus musculus GN=Kcnj13 PE=3 SV=1	Kcnj13	0.847	0.7315	0.6905	1.017	1.118	0.874	0.721	0.743	0.8485	0.907	0.965	0.8335	1.32613	1.35794	+	+
Q58EU8	Igk protein OS=Mus musculus GN=Igk PE=1 SV=1	Igk	1.102	1.2645	0.9675	0.7405	0.68	0.565	0.966	0.929	1.398	0.739	0.6835	0.849	0.595531	1.96238	+	+
P31996	Macrosialin OS=Mus musculus GN=Cd68 PE=2 SV=1	Cd68	0.718	0.6715	0.5905	0.8545	0.956	0.956	0.7235	0.7505	0.66	0.8835	0.896	0.843	1.39722	2.18888	+	+
Q8BGZ2	Protein FAM168A OS=Mus musculus GN=Fam168a PE=2 SV=1	Fam168a	1.1025	0.916	1.1325	0.738	0.7885	0.913	1.0145	1.138	0.9525	1.2475	0.8565	0.9455	0.774199	1.30155	+	+
Q02013	Aquaporin-1 OS=Mus musculus GN=Aqp1 PE=1 SV=3	Aqp1	0.85	0.687	0.7305	1.181	1.051	0.891	0.676	0.785	0.914	0.869	0.985	0.904	1.37729	1.37276	+	+

## Sheet: 4Mon_Tau_DEP
Accession	Description	Gene ID	4WT_1	4WT_2	4WT_3	4APP/PS1_1	4APP/PS1_2	4APP/PS1_3	4Tau_1	4Tau_2	4Tau_3	4APT_1	4APT_2	4APT_3	4Tau_FC	-log10(p-value)	t-test Significant	4Tau final_sig
P10636-6	Isoform Tau-D of Microtubule-associated protein tau OS=Homo sapiens GN=MAPT	hMAPT	0.5125	0.528	0.475	0.4195	0.5245	0.531	0.9735	1.333	0.9285	1.3525	1.8115	1.408	2.13461	1.94717	+	+
Q9CXY1	Transmembrane protein 175 OS=Mus musculus GN=Tmem175 PE=1 SV=2	Tmem175	0.778	0.967	0.9075	0.8815	0.848	0.975	0.627	0.627	0.761	0.835	0.923	0.99	0.759661	1.3871	+	+
Q8C0C4	Serine-rich coiled-coil domain-containing protein 1 OS=Mus musculus GN=Ccser1 PE=2 SV=2	Ccser1;Fam190a	0.921	0.859	1.037	1.175	1.421	0.86	1.374	1.165	1.232	1.278	0.915	0.891	1.33866	1.7702	+	+

## Sheet: 4Mon_APT_DEP
Accession	Description	Gene ID	4WT_1	4WT_2	4WT_3	4APP/PS1_1	4APP/PS1_2	4APP/PS1_3	4Tau_1	4Tau_2	4Tau_3	4APT_1	4APT_2	4APT_3	4APT_FC	-log10(p-value)	t-test Significant	4APT final_sig
P03995	Glial fibrillary acidic protein OS=Mus musculus GN=Gfap PE=1 SV=4	Gfap	0.625	0.5375	0.6705	0.7295	0.7415	0.8145	0.6495	0.641	0.5505	0.731	0.8375	0.754	1.26705	1.49049	+	+
Q9Z2H5-2	Isoform 2 of Band 4.1-like protein 1 OS=Mus musculus GN=Epb41l1	Epb4.1l1	0.6975	0.655	0.795	1.7145	0.7595	0.6175	1.197	0.676	1.163	1.239	1.9925	1.2315	2.07823	1.40596	+	+
A2A5Y6	Microtubule-associated protein OS=Mus musculus GN=Mapt PE=1 SV=1	Mapt	0.9	0.809	0.8485	0.8215	0.946	0.843	0.9495	1.0605	0.879	1.193	1.213	1.101	1.37126	2.72602	+	+
Q80XI3-4	Isoform 4 of Eukaryotic translation initiation factor 4 gamma 3 OS=Mus musculus GN=Eif4g3	Eif4g3	0.897	0.942	0.842	1.194	1.123	1.005	1.244	0.703	0.9805	1.335	1.187	1.292	1.4226	2.70008	+	+
P10636-6	Isoform Tau-D of Microtubule-associated protein tau OS=Homo sapiens GN=MAPT	hMAPT	0.5125	0.528	0.475	0.4195	0.5245	0.531	0.9735	1.333	0.9285	1.3525	1.8115	1.408	3.01683	2.65974	+	+
Q546G4	Albumin 1 OS=Mus musculus GN=Alb PE=2 SV=1	Alb	1.327	1.6555	1.2725	0.8765	0.7515	0.77	1.2395	1.276	1.769	0.7065	0.86	0.84	0.56557	2.05607	+	+
P04370-7	Isoform 7 of Myelin basic protein OS=Mus musculus GN=Mbp	Mbp	0.9695	1.305	1.303	2.065	1.816	1.2655	1.144	1.3065	1.014	1.767	1.627	1.5735	1.38854	1.67765	+	+
P05067	Amyloid beta A4 protein OS=Homo sapiens GN=APP PE=1 SV=3	hAPP	0.575	0.5595	0.5825	1.0735	0.9555	1.1075	0.561	0.586	0.582	0.9675	1.102	1.143	1.871	3.13374	+	+
Q549A5	Clusterin OS=Mus musculus GN=Clu PE=2 SV=1	Clu	0.715	0.599	0.7065	0.8805	0.921	1.025	0.724	0.7275	0.621	0.957	0.963	1.0185	1.45434	2.71848	+	+
Q5M8R9	Farnesyl diphosphate synthetase OS=Mus musculus GN=Fdps PE=2 SV=1	Fdps	0.848	0.8285	0.813	1.0905	1.0165	1.1405	0.8745	0.8275	0.713	1.031	1.104	1.109	1.30307	3.12097	+	+
Q5SZA3	Histone cluster 1, H1c OS=Mus musculus GN=Hist1h1c PE=2 SV=1	Hist1h1c	0.8145	0.8045	0.7395	0.984	1.1385	1.0575	0.8	0.8625	0.8495	1.087	0.999	0.9595	1.29129	2.17278	+	+
Q80TL4-2	Isoform 2 of Protein KIAA1045 OS=Mus musculus GN=Kiaa1045	Phf24	0.977	1.1415	0.9405	1.124	1.1145	1.1605	0.9935	0.8225	0.7645	1.4165	1.3995	1.455	1.39621	2.49294	+	+
Q3TXR9	Beta-hexosaminidase OS=Mus musculus GN=Hexb PE=2 SV=1	Hexb	0.685	0.6595	0.757	0.8325	0.8895	0.9595	0.701	0.681	0.684	0.991	0.959	0.922	1.36664	2.7198	+	+
O89051	Integral membrane protein 2B OS=Mus musculus GN=Itm2b PE=2 SV=1	Itm2b	0.761	0.7975	0.8175	1.0375	0.9115	1.085	0.761	0.7795	0.786	0.9215	1.079	1.194	1.34449	1.55659	+	+
A8DUK4	Beta-globin OS=Mus musculus GN=Hbbt1 PE=3 SV=1	Hbb-b1	2.0025	3.4705	2.8165	0.447	0.6745	0.5495	2.3245	2.3605	3.226	0.638	0.579	0.5705	0.215634	2.15534	+	+
Q80TB8	Synaptic vesicle membrane protein VAT-1 homolog-like OS=Mus musculus GN=Vat1l PE=2 SV=2	Vat1l	0.866	0.8445	0.781	1.2225	1.0855	1.3415	0.8255	0.909	0.8025	1.0615	1.0505	1.046	1.26751	2.99191	+	+
Q3TU20	Angiotensin I converting enzyme (Peptidyl-dipeptidase A) 1 OS=Mus musculus GN=Ace PE=2 SV=1	Ace	0.798	0.7195	0.7205	1.1105	1.2575	0.988	0.7055	0.743	0.8505	0.939	1.1005	0.9315	1.32752	1.79551	+	+
Q8BPF4	Putative uncharacterized protein OS=Mus musculus PE=2 SV=1	Hba-a2	2.4215	3.784	3.033	0.4355	0.652	0.5085	2.7305	2.833	3.238	0.625	0.5375	0.529	0.183092	2.50547	+	+
Q91VT3	ATP-binding cassette, sub-family D (ALD), member 3 OS=Mus musculus GN=Abcd3 PE=2 SV=1	Abcd3	1.422	1.318	0.6025	1.246	1.551	1.426	0.47	1.493	0.402	0.452	0.2965	0.275	0.306208	1.3697	+	+
P07759	Serine protease inhibitor A3K OS=Mus musculus GN=Serpina3k PE=1 SV=2	Serpina3k	1.594	1.9965	2.1965	0.7385	0.831	0.7215	2.142	1.5835	1.825	0.7805	0.629	0.729	0.369535	2.57782	+	+
Q00623	Apolipoprotein A-I OS=Mus musculus GN=Apoa1 PE=1 SV=2	Apoa1	1.953	2.341	2.031	0.647	0.7405	0.633	2.3715	1.7805	2.1755	0.7035	0.6405	0.6425	0.314071	3.56168	+	+
Q9R118	Serine protease HTRA1 OS=Mus musculus GN=Htra1 PE=1 SV=2	Htra1	0.7085	0.568	0.674	0.827	0.859	0.9105	0.701	0.7325	0.6375	0.8505	0.784	0.8945	1.29659	1.65526	+	+
P22599	Alpha-1-antitrypsin 1-2 OS=Mus musculus GN=Serpina1b PE=1 SV=2	Serpina1b	1.519	1.7085	1.934	0.76	0.8015	0.7195	1.8675	1.6175	2.009	0.7605	0.684	0.7335	0.42197	2.90887	+	+
Q3UWQ9	Putative uncharacterized protein OS=Mus musculus GN=Hmgcs1 PE=2 SV=1	Hmgcs1	0.912	0.9205	0.9115	1.082	1.12	1.116	0.885	0.9395	0.894	1.1725	1.1975	1.13	1.27551	3.64835	+	+
D3YW52	Alpha-2-macroglobulin OS=Mus musculus GN=Pzp PE=4 SV=1	Pzp	1.5535	2.3705	1.646	0.728	0.855	0.681	1.722	1.6655	1.9925	0.834	0.717	0.7065	0.405296	1.87116	+	+
Q8C6F4	Putative uncharacterized protein OS=Mus musculus GN=Plek PE=2 SV=1	Plek	0.732	0.6045	0.7695	0.898	0.9065	0.9655	0.769	0.7065	0.624	0.953	1.0405	0.947	1.39625	2.0522	+	+
Q6PDC0	RUN domain-containing protein 3B OS=Mus musculus GN=Rundc3b PE=2 SV=1	Rundc3b	0.822	0.7835	0.7925	1.011	1.095	1.163	0.891	0.8355	0.693	1.048	1.14	1.2305	1.42556	2.49013	+	+
Q54AH9	Beta-2-globin (Fragment) OS=Mus musculus GN=Hbb-b2 PE=2 SV=1	Hbb-b2	1.6505	3.0395	2.5245	0.3085	0.707	0.4785	1.746	1.908	3.399	0.673	0.5015	0.489	0.230577	1.97097	+	+
P29788	Vitronectin OS=Mus musculus GN=Vtn PE=1 SV=2	Vtn	0.7905	0.6155	0.7705	0.849	0.9375	0.986	0.8705	0.8185	0.662	0.883	0.9555	1.0155	1.31128	1.54691	+	+
P07758	Alpha-1-antitrypsin 1-1 OS=Mus musculus GN=Serpina1a PE=1 SV=4	Serpina1a	1.568	1.69	1.977	0.7955	0.835	0.7055	2.016	1.5525	1.6985	0.811	0.681	0.7455	0.427412	2.85182	+	+
Q9R1E6-3	Isoform 3 of Ectonucleotide pyrophosphatase/phosphodiesterase family member 2 OS=Mus musculus GN=Enpp2	Enpp2	0.767	0.684	0.798	1.0845	1.1145	0.906	0.646	0.6805	0.755	0.9255	1.036	0.944	1.29191	1.97817	+	+
Q545I9	Protein S100 OS=Mus musculus GN=S100a6 PE=2 SV=1	S100a6	0.4855	0.482	0.54	0.583	0.5715	0.6075	0.5045	0.5255	0.439	0.638	0.72	0.6025	1.3005	1.72605	+	+
Q00897	Alpha-1-antitrypsin 1-4 OS=Mus musculus GN=Serpina1d PE=2 SV=1	Serpina1d	1.36	1.321	1.198	0.86	1.002	0.824	1.306	1.453	1.1885	1.046	0.733	0.889	0.687806	1.76714	+	+
S4R1S4	Receptor-type tyrosine-protein phosphatase C OS=Mus musculus GN=Ptprc PE=1 SV=1	Ptprc	0.793	0.757	0.7975	0.833	0.9145	1.006	0.7775	0.7905	0.701	0.974	1.052	0.958	1.27114	2.58435	+	+
Q3UD32	Putative uncharacterized protein OS=Mus musculus GN=Ctss PE=2 SV=1	Ctss	0.6655	0.71	0.6955	0.9225	0.952	1.1605	0.723	0.6815	0.6035	0.967	1.1675	1.071	1.5478	2.50685	+	+
Q91Z25	Arpc1b protein OS=Mus musculus GN=Arpc1b PE=2 SV=1	Arpc1b	0.7465	0.743	0.6285	0.9195	0.8435	0.9275	0.679	0.7615	0.739	0.856	0.967	0.884	1.27809	1.73399	+	+
E9PV24	Protein Fga OS=Mus musculus GN=Fga PE=4 SV=1	Fga	1.7355	1.7125	1.9565	0.578	0.7855	0.7035	2.225	1.67	2.3715	0.7675	0.7205	0.726	0.409659	3.75009	+	+
P10648	Glutathione S-transferase A2 OS=Mus musculus GN=Gsta2 PE=1 SV=3	Gsta2	0.912	0.74	0.681	0.8165	0.87	1.1145	0.872	0.7915	0.6595	1.086	1.151	1.053	1.4102	1.88128	+	+
F8WGM5	Syntaxin-binding protein 2 (Fragment) OS=Mus musculus GN=Stxbp2 PE=4 SV=1	Stxbp2	0.67	0.8455	0.7545	0.8905	0.916	0.9315	0.634	0.742	0.788	0.998	0.9165	0.9735	1.27225	1.66975	+	+
Q3TGR2	Fibrinogen, B beta polypeptide, isoform CRA_a OS=Mus musculus GN=Fgb PE=2 SV=1	Fgb	1.265	1.993	1.8205	0.6905	0.788	0.699	1.497	1.226	2.69	0.777	0.695	0.692	0.42611	1.92811	+	+
Q9EPB4	Apoptosis-associated speck-like protein containing a CARD OS=Mus musculus GN=Pycard PE=1 SV=1	Pycard	0.694	0.6955	0.696	0.925	0.924	1.0195	0.715	0.6335	0.5155	0.8995	1.0575	1.039	1.43659	2.4334	+	+
Q8C5K0	Lysosomal membrane glycoprotein 2, isoform CRA_a OS=Mus musculus GN=Lamp2 PE=2 SV=1	Lamp2	0.727	0.8245	0.7695	1.035	0.905	1.0755	0.72	0.7115	0.809	0.886	1.0605	1.0845	1.3059	1.58362	+	+
P29699	Alpha-2-HS-glycoprotein OS=Mus musculus GN=Ahsg PE=1 SV=1	Ahsg	1.231	1.1655	1.078	0.834	0.781	0.827	1.391	1.317	1.336	0.759	0.8255	0.8015	0.686718	2.77125	+	+
P70169	Double C2-like domain-containing protein beta OS=Mus musculus GN=Doc2b PE=1 SV=2	Doc2b	0.828	0.8015	0.9565	0.78	0.6675	0.74	0.7345	0.9125	0.808	0.6635	0.708	0.6905	0.79737	1.61274	+	+
P50172	Corticosteroid 11-beta-dehydrogenase isozyme 1 OS=Mus musculus GN=Hsd11b1 PE=1 SV=3	Hsd11b1	1.282	1.3455	1.254	0.8405	1.192	1.0215	1.089	1.3245	1.229	0.9985	0.9485	1.1015	0.785392	2.21085	+	+
Q3U0U7	Putative uncharacterized protein OS=Mus musculus GN=Cd180 PE=2 SV=1	Cd180	0.854	0.839	0.813	0.8365	0.896	1	0.863	0.934	0.6835	0.931	1.07	1.152	1.25818	1.51873	+	+
O08842	GDNF family receptor alpha-2 OS=Mus musculus GN=Gfra2 PE=2 SV=2	Gfra2	0.94	1.2295	1.0005	1.3185	1.143	1.363	0.919	1.059	1.1345	1.234	1.4095	1.476	1.29953	1.30158	+	+
Q545I6	Cathepsin Z, isoform CRA_b OS=Mus musculus GN=Ctsz PE=2 SV=1	Ctsz	0.7255	0.6145	0.7435	0.9135	0.8735	0.919	0.6605	0.7165	0.677	0.9385	0.954	0.8095	1.29686	1.55539	+	+
P49710	Hematopoietic lineage cell-specific protein OS=Mus musculus GN=Hcls1 PE=1 SV=2	Hcls1	0.8365	0.6925	0.778	0.8965	1.0095	0.8895	0.7995	0.8005	0.7335	1.1025	0.9915	0.9065	1.30061	1.51552	+	+
A9CLV6	Axotomy induced glycoprotein 2 OS=Mus musculus GN=Serinc1 PE=2 SV=1	Serinc1	0.97	0.9225	0.828	1.1715	1.059	1.255	0.824	0.865	0.9515	1.102	1.204	1.3705	1.35141	1.64026	+	+
Q8BK62	Olfactomedin-like protein 3 OS=Mus musculus GN=Olfml3 PE=2 SV=2	Olfml3	0.7315	0.7285	0.646	0.9005	0.857	1.0285	0.7415	0.7005	0.716	0.8635	1.199	1.054	1.47982	1.53663	+	+
P49768	Presenilin-1 OS=Homo sapiens GN=PSEN1 PE=1 SV=1	hPSEN1	0.857	0.642	0.782	0.884	1.101	0.888	0.9805	0.774	0.762	1.074	1.1745	1.2095	1.516	2.19614	+	+
P13634	Carbonic anhydrase 1 OS=Mus musculus GN=Ca1 PE=2 SV=4	Car1	1.5495	2.051	1.934	0.7465	0.862	0.692	1.4005	1.7635	1.9125	0.8345	0.74	0.722	0.414943	2.64594	+	+
O08677-2	Isoform LMW of Kininogen-1 OS=Mus musculus GN=Kng1	Kng1	1.412	1.374	1.069	0.82	0.837	0.738	1.509	1.418	1.334	0.79	0.7545	0.74	0.592607	2.05606	+	+
Q9D8Y7	Tumor necrosis factor alpha-induced protein 8-like protein 2 OS=Mus musculus GN=Tnfaip8l2 PE=1 SV=1	Tnfaip8l2	0.673	0.609	0.726	0.873	0.7755	0.966	0.6425	0.73	0.67	0.838	1.028	1.006	1.43028	1.85681	+	+
Q3UER8	Putative uncharacterized protein OS=Mus musculus GN=Fgg PE=2 SV=1	Fgg	1.8915	2.432	2.174	0.681	0.869	0.685	2.7275	1.869	1.168	0.7875	0.704	0.703	0.337745	3.0821	+	+
O35089	Protein cornichon homolog 2 OS=Mus musculus GN=Cnih2 PE=1 SV=2	Cnih2	1.2825	1.037	1.285	0.9645	0.986	0.901	1.293	1.2545	1.049	0.957	0.897	0.9085	0.766403	1.53604	+	+
P21614	Vitamin D-binding protein OS=Mus musculus GN=Gc PE=1 SV=2	Gc	1.115	1.252	1.208	1.0055	0.955	0.916	1.313	1.113	1.059	0.876	0.887	0.895	0.743497	2.77184	+	+
Q3UKG7	Transcription factor EB OS=Mus musculus GN=Tfeb PE=1 SV=1	Tfeb	0.879	0.828	0.8645	0.955	0.966	0.8545	0.846	0.969	0.844	0.996	1.0965	1.1575	1.26385	1.98948	+	+
Q58EU8	Igk protein OS=Mus musculus GN=Igk PE=1 SV=1	Igk	1.102	1.2645	0.9675	0.7405	0.68	0.565	0.966	0.929	1.398	0.739	0.6835	0.849	0.681314	1.63864	+	+
P31996	Macrosialin OS=Mus musculus GN=Cd68 PE=2 SV=1	Cd68	0.718	0.6715	0.5905	0.8545	0.956	0.956	0.7235	0.7505	0.66	0.8835	0.896	0.843	1.32449	2.21049	+	+
P08905	Lysozyme C-2 OS=Mus musculus GN=Lyz2 PE=1 SV=2	Lyz2	0.755	0.825	0.659	0.965	0.833	0.97	0.734	0.712	0.729	0.846	1.039	0.982	1.28048	1.31112	+	+

## Sheet: 7Mon_APP.PS1_DEP
Accession	Description	Gene ID	7WT_1	7WT_2	7WT_3	7APP/PS1_1	7APP/PS1_2	7APP/PS1_3	7Tau_1	7Tau_2	7Tau_3	7APT_1	7APT_2	7APT_3	7APP/PS1_FC	-log10(p-value)	t-test Significant	7APP/PS1 final_sig
P20357	Microtubule-associated protein 2 OS=Mus musculus GN=Map2 PE=1 SV=2	Map2;Mtap2	1.0515	1.2125	1.2395	0.8295	0.92	0.8655	0.992	1.025	0.857	0.9625	0.947	0.8925	0.746397	2.00033	+	+
B1AQX7	SRC kinase-signaling inhibitor 1 OS=Mus musculus GN=Srcin1 PE=1 SV=1	Srcin1	1.009	1.0665	1.0705	0.807	0.7825	0.8355	0.892	0.881	0.853	0.839	0.9035	0.8415	0.77082	3.1784	+	+
O88935-1	Isoform Ib of Synapsin-1 OS=Mus musculus GN=Syn1	Syn1	0.965	1.15	1.1635	0.7335	0.897	0.8085	0.867	0.931	0.7635	0.947	0.815	0.7215	0.743938	1.61027	+	+
P03995	Glial fibrillary acidic protein OS=Mus musculus GN=Gfap PE=1 SV=4	Gfap	0.6775	0.6615	0.658	1.242	1.532	1.1525	0.599	0.68	0.586	1.306	1.2615	1.198	1.9662	2.30389	+	+
Q3UNH4	G protein-regulated inducer of neurite outgrowth 1 OS=Mus musculus GN=Gprin1 PE=1 SV=2	Gprin1	0.9915	1.147	1.1545	0.821	0.893	0.877	0.9345	0.983	0.9	0.9375	0.9095	0.8565	0.786821	1.81895	+	+
Q91XV3	Brain acid soluble protein 1 OS=Mus musculus GN=Basp1 PE=1 SV=3	Basp1	1.0765	1.1335	1.067	0.8115	0.864	0.8665	1.039	1.0905	0.9675	0.972	0.929	0.8325	0.77571	3.06071	+	+
Q3TFD9	Putative uncharacterized protein OS=Mus musculus GN=Vim PE=2 SV=1	Vim	0.735	0.7595	0.726	1.189	1.287	1.0235	0.717	0.784	0.6965	1.3045	1.1845	1.2005	1.576	2.27288	+	+
Q3TWV0	Putative uncharacterized protein OS=Mus musculus GN=Vim PE=2 SV=1	Vim	0.8245	0.793	0.858	1.0825	1.1305	0.961	0.8225	0.8705	0.781	1.1655	1.121	1.0955	1.28216	1.90706	+	+
Q80YC2	Hsp90ab1 protein (Fragment) OS=Mus musculus GN=Hsp90ab1 PE=2 SV=1	Hsp90ab1	0.736	0.963	0.857	1.0915	1.117	1.0315	1.1825	0.738	1.04	1.1385	0.985	1.1055	1.26761	1.50056	+	+
E9Q828	Calcium-transporting ATPase OS=Mus musculus GN=Atp2b4 PE=1 SV=1	Atp2b4	1.019	1.255	1.0845	0.881	0.912	0.8515	0.991	0.8965	0.93	1.0375	0.987	0.8755	0.787405	1.51727	+	+
Q3TA69	Putative uncharacterized protein OS=Mus musculus GN=Rap1gds1 PE=2 SV=1	Rap1gds1	1.2555	1.2065	1.2895	1.0885	0.9985	0.7765	0.9595	1.246	0.8935	0.82	0.96	0.743	0.763295	1.43682	+	+
P26041	Moesin OS=Mus musculus GN=Msn PE=1 SV=3	Msn	0.8455	0.8935	0.8485	1.15	1.2145	1.0665	0.836	0.8965	0.8645	1.1495	1.1195	1.1195	1.32599	2.45556	+	+
P70175	Disks large homolog 3 OS=Mus musculus GN=Dlg3 PE=1 SV=1	Dlg3	1.1035	1.147	1.1625	0.8505	0.889	0.88	0.9485	0.9945	1.0915	1.03	0.8785	1.0605	0.767507	3.62911	+	+
E9Q1V9	Calcium/calmodulin-dependent protein kinase type II subunit delta OS=Mus musculus GN=Camk2d PE=1 SV=1	Camk2d	1.114	1.3445	1.142	0.8615	0.966	0.9215	0.947	0.9435	0.9135	1.0255	1.0265	0.882	0.763505	1.64579	+	+
Q497P1	Syntaxin 1A (Brain) OS=Mus musculus GN=Stx1a PE=2 SV=1	Stx1a	1.0825	1.164	1.1	0.8285	0.9565	0.864	0.952	1.0795	0.9095	1.014	1.0095	0.8555	0.791573	2.15938	+	+
H3BIV5	A-kinase anchor protein 5 OS=Mus musculus GN=Akap5 PE=4 SV=1	Akap5	1.0265	1.1765	1.144	0.833	0.949	0.8825	1.0015	0.9835	0.9555	0.999	0.975	0.8995	0.796086	1.79903	+	+
P06837	Neuromodulin OS=Mus musculus GN=Gap43 PE=1 SV=1	Gap43	1.2305	1.232	1.073	0.778	0.7945	0.8725	1.0465	0.9695	0.9185	0.9575	0.9645	0.811	0.691557	2.41925	+	+
Q6GTX3	Apoe protein OS=Mus musculus GN=Apoe PE=2 SV=1	Apoe	0.6585	0.6405	0.68	1.2455	1.457	1.024	0.5405	0.6425	0.606	1.2375	1.149	1.1935	1.88302	2.01184	+	+
P48036	Annexin A5 OS=Mus musculus GN=Anxa5 PE=1 SV=1	Anxa5	0.9425	0.957	0.9	1.1955	1.259	1.0685	0.845	0.919	0.86	1.1785	1.169	1.113	1.25844	1.83479	+	+
Q546G4	Albumin 1 OS=Mus musculus GN=Alb PE=2 SV=1	Alb	0.731	0.7735	0.693	1.025	1.096	1.115	0.8995	1.355	1.2585	1.12	0.8295	0.9565	1.47258	3.1879	+	+
Q3UEE7	Putative uncharacterized protein OS=Mus musculus GN=Apoe PE=2 SV=1	Apoe	0.5915	0.483	0.639	1.2065	2.198	1.7055	0.439	0.615	0.5115	1.0755	1.085	1.1345	2.9822	1.75779	+	+
D3Z576	Filamin-C OS=Mus musculus GN=Flnc PE=1 SV=1	Flnc	0.8555	0.8785	0.8535	1.0595	1.186	1.025	0.8165	0.886	0.7825	1.194	1.144	1.0815	1.26396	1.9956	+	+
Q6A0D0	MKIAA0106 protein (Fragment) OS=Mus musculus GN=Prdx6 PE=2 SV=1	Prdx6	0.8195	0.812	0.82	1.175	1.285	1.069	0.827	0.866	0.778	1.212	1.193	1.1815	1.43953	2.34472	+	+
E9PYX3	Serine/threonine-protein kinase MARK2 OS=Mus musculus GN=Mark2 PE=1 SV=1	Mark2	0.957	1.0945	1.046	0.722	0.924	0.829	0.853	0.968	0.889	0.9605	0.856	0.899	0.799032	1.36714	+	+
P05067	Amyloid beta A4 protein OS=Homo sapiens GN=APP PE=1 SV=3	hAPP	0.5805	0.581	0.6005	1.297	1.3245	1.165	0.5935	0.57	0.618	1.1395	1.1475	1.2805	2.14898	3.76992	+	+
Q60598	Src substrate cortactin OS=Mus musculus GN=Cttn PE=1 SV=2	Cttn	1.0885	1.2365	1.206	0.8835	0.894	0.9165	0.936	1.025	0.885	0.936	0.8895	0.856	0.762957	2.42273	+	+
B2RXW7	Complement component 4B (Childo blood group) OS=Mus musculus GN=C4b PE=2 SV=1	C4b	0.6895	0.705	0.746	1.193	1.3115	1.1605	0.6145	0.7445	0.635	1.1595	1.1515	1.219	1.71222	3.31555	+	+
P04370	Myelin basic protein OS=Mus musculus GN=Mbp PE=1 SV=2	Mbp	1.3285	1.304	1.3675	0.914	0.8625	0.9705	0.779	1.0465	0.9495	0.9615	0.7925	0.815	0.68675	3.48912	+	+
Q6ZPS0	MKIAA1398 protein (Fragment) OS=Mus musculus GN=Rrbp1 PE=2 SV=1	Rrbp1	1.146	1.011	1.1875	0.709	0.825	0.593	1.152	1.2335	0.683	1.119	1.32	0.556	0.635969	2.04463	+	+
E9QN98	Inactive dipeptidyl peptidase 10 OS=Mus musculus GN=Dpp10 PE=4 SV=1	Dpp10	1.0675	1.192	1.109	0.7915	0.924	0.8695	0.9105	1.0335	0.903	0.968	0.9825	0.8015	0.767404	2.10073	+	+
Q9Z0P4	Paralemmin-1 OS=Mus musculus GN=Palm PE=1 SV=1	Palm	1.051	1.109	1.112	0.8175	0.892	0.899	0.9565	0.966	0.9185	0.926	0.903	0.8485	0.797219	2.59961	+	+
Q549A5	Clusterin OS=Mus musculus GN=Clu PE=2 SV=1	Clu	0.7275	0.74	0.7245	1.3175	1.534	1.159	0.636	0.7155	0.647	1.222	1.192	1.261	1.82961	2.29384	+	+
Q3U6N7	Putative uncharacterized protein OS=Mus musculus GN=Lcp1 PE=2 SV=1	Lcp1	0.879	0.9075	0.8345	1.0195	1.355	1.1905	0.837	0.878	0.8305	1.352	1.3745	1.2695	1.36017	1.47174	+	+
Q5M8R9	Farnesyl diphosphate synthetase OS=Mus musculus GN=Fdps PE=2 SV=1	Fdps	0.862	0.8925	0.89	1.106	1.156	1.076	0.901	0.849	0.769	1.1125	1.198	1.129	1.26224	3.09906	+	+
J3QPG5	Sulfated glycoprotein 1 OS=Mus musculus GN=Psap PE=4 SV=1	Psap	0.7285	0.738	0.785	1.084	0.9405	1.146	0.83	0.6875	0.911	0.868	0.901	1.092	1.40817	2.07517	+	+
Q6NS52-2	Isoform 2 of Diacylglycerol kinase beta OS=Mus musculus GN=Dgkb	Dgkb	1.0775	1.134	1.2345	0.7955	0.882	0.8925	0.9845	1.087	0.923	0.9395	0.9505	0.838	0.745792	2.21124	+	+
E9QK62	Ephexin-1 OS=Mus musculus GN=Ngef PE=4 SV=1	Ngef	1.0765	1.2055	1.197	0.8725	1.0315	0.8645	0.9805	1.0335	0.8995	1.0515	1.034	0.8645	0.795775	1.587	+	+
G3UZJ2	Microtubule-associated protein (Fragment) OS=Mus musculus GN=Map2 PE=1 SV=2	Map2	1.0635	1.255	1.2265	0.907	0.9805	0.859	1.215	1.0575	0.865	1.0315	0.8225	0.95	0.774753	1.73344	+	+
Q3TIR0	Putative uncharacterized protein OS=Mus musculus GN=Ctsd PE=2 SV=1	Ctsd	0.8735	0.8755	0.8905	1.2235	1.2045	1.1705	0.847	0.869	0.8675	1.177	1.1645	1.2135	1.36333	4.38836	+	+
Q3UC89	Putative uncharacterized protein OS=Mus musculus GN=Ctsd PE=2 SV=1	Ctsd	0.808	0.832	0.7825	1.21	1.18	1.0625	0.981	0.8915	0.9085	1.128	1.1475	1.32	1.42518	2.721	+	+
Q9QYB1	Chloride intracellular channel protein 4 OS=Mus musculus GN=Clic4 PE=1 SV=3	Clic4	0.853	0.89	0.8675	1.23	0.972	1.146	1.088	0.895	1.107	1.001	1.0075	1.2565	1.28251	1.48436	+	+
Q3UBP0	Adenylosuccinate synthetase isozyme 1 OS=Mus musculus GN=Adssl1 PE=2 SV=1	Adssl1	0.9365	0.8935	0.8915	1.153	1.259	1.0345	0.8775	1.0005	0.9155	1.173	1.1605	1.063	1.2664	1.65639	+	+
D3Z6G3	Microtubule-associated protein RP/EB family member 3 OS=Mus musculus GN=Mapre3 PE=4 SV=1	Mapre3	1.0265	1.051	1.0905	0.804	0.84	0.8455	0.932	1.015	0.8655	0.9705	0.98	0.7975	0.785827	3.24138	+	+
P20917	Myelin-associated glycoprotein OS=Mus musculus GN=Mag PE=1 SV=2	Mag	1.154	1.008	1.0495	0.929	0.802	0.788	0.8875	0.9235	0.792	0.884	0.938	0.86	0.784369	1.68014	+	+
Q9CYG7-2	Isoform 2 of Mitochondrial import receptor subunit TOM34 OS=Mus musculus GN=Tomm34	Tomm34	1.01	0.9255	0.9995	0.687	0.816	0.782	0.914	0.9855	0.734	0.967	0.924	0.799	0.778535	2.00596	+	+
Q3TXR9	Beta-hexosaminidase OS=Mus musculus GN=Hexb PE=2 SV=1	Hexb	0.7535	0.792	0.8035	1.2135	1.3785	1.1845	0.693	0.747	0.707	1.231	1.2865	1.2485	1.6077	2.80234	+	+
Q7TMN7	Annexin OS=Mus musculus GN=Anxa4 PE=2 SV=1	Anxa4	0.854	0.8985	0.809	1.075	1.106	1.0655	0.9395	0.913	0.8325	1.166	1.1345	1.009	1.26742	2.87569	+	+
Q91ZZ3	Beta-synuclein OS=Mus musculus GN=Sncb PE=1 SV=1	Sncb	1.0985	1.16	1.2315	0.8945	0.929	0.9665	0.989	1.001	0.944	0.9565	0.9235	0.885	0.799427	2.22736	+	+
O89051	Integral membrane protein 2B OS=Mus musculus GN=Itm2b PE=2 SV=1	Itm2b	0.788	0.769	0.8035	1.263	1.139	1.134	0.8145	0.818	0.8225	0.984	1.1145	1.2255	1.49799	3.08075	+	+
Q8VEH3	ADP-ribosylation factor-like protein 8A OS=Mus musculus GN=Arl8a PE=2 SV=1	Arl8a	0.91	0.8865	0.906	1.131	1.177	1.1005	0.8845	0.912	0.834	1.083	1.147	1.1365	1.26124	3.26059	+	+
Q9JLF6	Protein-glutamine gamma-glutamyltransferase K OS=Mus musculus GN=Tgm1 PE=1 SV=2	Tgm1	0.6855	0.633	0.6945	1.1315	1.311	1.068	0.541	0.6855	0.5575	1.4505	1.1025	1.2365	1.74392	2.57194	+	+
O35639	Annexin A3 OS=Mus musculus GN=Anxa3 PE=1 SV=4	Anxa3	0.795	0.923	0.8105	1.23	1.373	1.2135	0.8085	0.829	0.828	1.163	1.146	1.183	1.50939	2.57147	+	+
Q99L04	Dehydrogenase/reductase SDR family member 1 OS=Mus musculus GN=Dhrs1 PE=2 SV=1	Dhrs1	0.7575	0.788	0.7665	1.1545	1.033	1.104	0.8415	0.744	0.843	1.0235	0.968	1.1945	1.42366	3.06891	+	+
Q3KN99	Synapsin III OS=Mus musculus GN=Syn3 PE=2 SV=1	Syn3	1.09	1.1685	1.1265	0.865	0.944	0.8725	0.9075	1.037	0.889	1.0235	0.972	0.856	0.792171	2.64053	+	+
Q9DAW9	Calponin-3 OS=Mus musculus GN=Cnn3 PE=1 SV=1	Cnn3	0.844	0.813	0.8325	1.276	1.142	1.1275	0.827	0.835	0.817	1.113	1.0385	1.232	1.42418	2.73073	+	+
P52760	Ribonuclease UK114 OS=Mus musculus GN=Hrsp12 PE=1 SV=3	Hrsp12	0.8335	0.8695	0.8785	1.327	1.248	1.193	0.8655	0.832	0.8015	1.207	1.1735	1.244	1.45962	3.17971	+	+
Q9WVA4	Transgelin-2 OS=Mus musculus GN=Tagln2 PE=1 SV=4	Tagln2	0.9165	0.9525	0.8925	1.2895	1.106	1.0795	1.1045	1.006	1.113	1.037	1.088	1.232	1.25837	1.59703	+	+
Q8CC86	Nicotinate phosphoribosyltransferase OS=Mus musculus GN=Naprt PE=2 SV=1	Naprt1;Naprt	0.8225	0.9535	0.883	1.079	1.1775	1.0725	0.9165	0.8985	0.879	1.101	1.088	1.0905	1.25197	1.92915	+	+
P29416	Beta-hexosaminidase subunit alpha OS=Mus musculus GN=Hexa PE=2 SV=2	Hexa	0.864	0.898	0.8855	1.1035	1.197	1.012	0.7775	0.8625	0.702	1.1005	1.14	1.0975	1.25118	1.82131	+	+
O08528	Hexokinase-2 OS=Mus musculus GN=Hk2 PE=2 SV=1	Hk2	0.8415	0.9135	0.807	1.184	1.309	1.1225	0.7525	0.7995	0.769	1.196	1.091	1.018	1.4112	2.28933	+	+
Q62159	Rho-related GTP-binding protein RhoC OS=Mus musculus GN=Rhoc PE=1 SV=2	Rhoc	0.782	1.004	0.856	1.33	1.158	1.1195	1.1725	0.8655	1.1215	1.0115	1.0725	1.36	1.36544	1.60456	+	+
G3X8T9	Serine (Or cysteine) peptidase inhibitor, clade A, member 3N, isoform CRA_a OS=Mus musculus GN=Serpina3n PE=3 SV=1	Serpina3n	0.7155	0.825	0.8665	1.1335	1.2515	1.0045	0.717	0.7125	0.7015	1.378	1.1335	1.153	1.40818	1.74944	+	+
Q3UNZ8	Quinone oxidoreductase-like protein 2 OS=Mus musculus PE=1 SV=1	BC026585	0.865	0.9255	0.85	1.139	1.2045	1.0845	0.8505	0.793	0.794	1.065	1.065	1.0845	1.29824	2.48896	+	+
Q4VWZ5	Acyl-CoA-binding protein OS=Mus musculus GN=Dbi PE=1 SV=1	Dbi	0.9875	0.9825	0.9485	1.2475	1.2895	1.1695	0.936	1.033	0.9005	1.222	1.1635	1.1195	1.27	2.67191	+	+
Q8VDK4	Cadherin 13 OS=Mus musculus GN=Cdh13 PE=2 SV=1	Cdh13	1.089	1.1535	1.0405	0.822	0.9075	0.885	0.938	1.0035	0.892	1.003	0.9595	0.8735	0.796375	2.2342	+	+
P11835	Integrin beta-2 OS=Mus musculus GN=Itgb2 PE=1 SV=2	Itgb2	0.8705	0.9225	0.9145	1.0935	1.227	1.1325	0.807	0.8925	0.776	1.1865	1.18	1.1075	1.27535	2.35863	+	+
Q8K1X4	NCK associated protein 1 like OS=Mus musculus GN=Nckap1l PE=2 SV=1	Nckap1l	0.8155	0.93	0.835	1.1625	1.176	1.161	0.8615	0.825	0.8345	1.1015	1.0235	1.089	1.35613	2.99486	+	+
Q9R118	Serine protease HTRA1 OS=Mus musculus GN=Htra1 PE=1 SV=2	Htra1	0.752	0.769	0.6885	1.163	1.3865	1.124	0.664	0.751	0.765	1.1515	1.21	1.24	1.66259	2.33412	+	+
E0CXD4	Protein Pcdh1 OS=Mus musculus GN=Pcdh1 PE=4 SV=1	Pcdh1	1.116	1.183	1.257	0.7845	1.019	0.8505	1.0225	1.0885	0.9195	0.9835	0.9815	0.8545	0.746344	1.6888	+	+
E9Q604	Integrin alpha-M OS=Mus musculus GN=Itgam PE=3 SV=1	Itgam	0.831	0.925	0.8895	1.0745	1.1715	1.148	0.767	0.85	0.7795	1.23	1.212	1.129	1.28293	2.47059	+	+
Q8JZW4	Copine-5 OS=Mus musculus GN=Cpne5 PE=2 SV=1	Cpne5	1.1225	1.216	1.158	0.7915	1.049	0.867	0.9445	1.032	0.9325	1.066	1.06	0.8565	0.774346	1.49989	+	+
E9PUL5	Proline-rich transmembrane protein 2 OS=Mus musculus GN=Prrt2 PE=1 SV=1	Prrt2	0.999	1.1365	1.0935	0.836	0.786	0.906	0.9175	0.946	0.886	0.889	0.866	0.8515	0.782905	1.92166	+	+
Q8R420	ATP-binding cassette sub-family A member 3 OS=Mus musculus GN=Abca3 PE=2 SV=3	Abca3	0.8645	0.874	0.8295	1.164	1.202	1.074	0.796	0.826	0.775	1.0985	1.129	1.089	1.33956	2.7082	+	+
Q91VK4	Integral membrane protein 2C OS=Mus musculus GN=Itm2c PE=2 SV=2	Itm2c	0.8935	0.8935	0.8765	1.0965	1.2965	1.035	0.7595	0.9195	0.7815	1.121	1.157	1.0645	1.28703	1.49104	+	+
P01899	H-2 class I histocompatibility antigen, D-B alpha chain OS=Mus musculus GN=H2-D1 PE=1 SV=2	H2-D1	0.802	0.7785	0.779	1.4305	1.295	0.92	0.8395	0.7465	0.768	0.9995	1.1145	1.0015	1.54503	1.31326	+	+
Q9CYW4	Haloacid dehalogenase-like hydrolase domain-containing protein 3 OS=Mus musculus GN=Hdhd3 PE=1 SV=1	Hdhd3	1.0665	1.0945	1.0715	0.7595	0.863	0.962	0.9465	0.8855	0.753	0.8695	0.8635	0.732	0.799536	1.66411	+	+
Q61599	Rho GDP-dissociation inhibitor 2 OS=Mus musculus GN=Arhgdib PE=1 SV=3	Arhgdib	0.8925	0.8825	0.895	1.1515	1.219	1.081	0.929	0.886	0.8355	1.085	1.165	1.1105	1.2927	2.54127	+	+
Q3UCJ0	Tyrosine-protein phosphatase non-receptor type OS=Mus musculus GN=Ptpn6 PE=2 SV=1	Ptpn6	0.809	0.7745	0.8175	1.238	1.2525	1.1055	0.704	0.807	0.704	1.1195	1.137	1.139	1.49771	2.91876	+	+
Q64669	NAD(P)H dehydrogenase [quinone] 1 OS=Mus musculus GN=Nqo1 PE=1 SV=3	Nqo1	0.817	0.8405	0.7825	1.1005	0.9725	0.98	0.972	0.8945	0.986	0.991	1.0165	0.981	1.25123	1.9871	+	+
P98086	Complement C1q subcomponent subunit A OS=Mus musculus GN=C1qa PE=1 SV=2	C1qa	0.751	0.737	0.7455	1.5155	1.4055	1.255	0.725	0.7875	0.767	0.997	1.1225	1.2255	1.86971	2.99093	+	+
Q9Z1Q5	Chloride intracellular channel protein 1 OS=Mus musculus GN=Clic1 PE=1 SV=3	Clic1	0.822	0.8955	0.834	1.341	1.2475	1.2045	0.8835	0.887	0.885	1.1555	1.115	1.421	1.48658	3.06297	+	+
Q78NS1	Reticulon OS=Mus musculus GN=Rtn4 PE=2 SV=1	Rtn4	1.133	0.997	1.133	0.8335	0.895	0.855	0.89	0.9815	0.8845	0.8375	0.9965	0.848	0.791756	2.01268	+	+
Q9ES52	Phosphatidylinositol 3,4,5-trisphosphate 5-phosphatase 1 OS=Mus musculus GN=Inpp5d PE=1 SV=2	Inpp5d	0.7575	0.833	0.7795	1.1315	1.2355	1.1075	0.7405	0.805	0.768	1.177	1.1255	1.2245	1.46603	2.90683	+	+
Q8VHL1	Histone-lysine N-methyltransferase SETD7 OS=Mus musculus GN=Setd7 PE=2 SV=2	Setd7	1.098	1.1595	1.151	0.873	0.913	0.898	0.887	0.9965	0.8435	0.9805	1.029	0.874	0.787443	3.36942	+	+
E0CZ22	Protein Mroh1 OS=Mus musculus GN=Mroh1 PE=4 SV=1	Heatr7a;Mroh1	0.8645	0.802	0.864	1.0775	1.2455	0.963	0.9295	0.8705	0.8365	1.047	1.218	1.052	1.29856	1.38829	+	+
Q4FJY6	Ifit3 protein OS=Mus musculus GN=Ifit3 PE=2 SV=1	Ifit3	0.7295	0.677	0.782	1.295	1.478	1.1865	0.6065	0.712	0.685	1.019	0.9705	1.4155	1.80923	2.54838	+	+
Q8C6F4	Putative uncharacterized protein OS=Mus musculus GN=Plek PE=2 SV=1	Plek	0.7785	0.7695	0.774	1.293	1.6465	1.2065	0.665	0.8085	0.6695	1.4115	1.416	1.285	1.78553	1.97121	+	+
Q7TNR6	Immunoglobulin superfamily member 21 OS=Mus musculus GN=Igsf21 PE=2 SV=1	Igsf21	1.0995	1.0845	1.086	0.78	0.943	0.8235	0.891	1.011	0.904	0.975	1.029	0.8105	0.778746	2.1025	+	+
Q3UJ44	Putative uncharacterized protein OS=Mus musculus GN=Capg PE=2 SV=1	Capg	0.7355	0.7625	0.7695	1.1495	1.404	1.083	0.716	0.7815	0.7435	1.094	1.223	1.2345	1.60375	2.01142	+	+
Q9ER58	Testican-2 OS=Mus musculus GN=Spock2 PE=2 SV=1	Spock2	0.6695	0.6405	0.672	1.332	0.8925	1.184	0.8585	0.7035	0.797	0.8965	1.038	1.335	1.71973	1.67043	+	+
Q6PDC0	RUN domain-containing protein 3B OS=Mus musculus GN=Rundc3b PE=2 SV=1	Rundc3b	0.8345	0.811	0.805	1.175	1.4105	1.0795	0.7285	0.893	0.704	1.22	1.341	1.1535	1.49561	1.82774	+	+
Q1XG79	UbiE1 OS=Mus musculus GN=Mettl7a1 PE=2 SV=1	Mettl7a1	0.758	0.862	0.8015	1.158	0.9265	1.0775	1.0185	0.776	1.004	0.895	0.879	1.061	1.3058	1.53369	+	+
Q3U5N2	Putative uncharacterized protein OS=Mus musculus GN=Ifit1 PE=2 SV=1	Ifit1	0.7745	0.845	0.835	1.259	1.241	0.93	0.895	0.835	0.782	1.0235	1.014	1.255	1.39743	1.39088	+	+
P29788	Vitronectin OS=Mus musculus GN=Vtn PE=1 SV=2	Vtn	0.773	0.784	0.7705	1.208	1.4105	1.093	0.629	0.8175	0.682	1.2585	1.1825	1.179	1.59463	2.11499	+	+
Q3TJ71	UDP-glucose 6-dehydrogenase OS=Mus musculus GN=Ugdh PE=2 SV=1	Ugdh	0.8685	0.8145	0.8385	1.082	1.1135	1.0635	0.836	0.946	0.835	1.1255	1.189	1.1325	1.29249	3.48611	+	+
O54752	Naglu OS=Mus musculus GN=Naglu PE=2 SV=1	Naglu	0.8615	0.901	0.8405	1.0785	1.3245	1.033	0.7685	0.863	0.766	1.1335	1.052	1.1835	1.32001	1.40266	+	+
Q69ZS6	Synaptic vesicle glycoprotein 2C OS=Mus musculus GN=Sv2c PE=1 SV=2	Sv2c	1.179	1.113	1.166	0.8505	0.8445	0.866	0.9295	1.015	0.749	0.9405	0.9935	0.823	0.740602	3.83545	+	+
Q545I9	Protein S100 OS=Mus musculus GN=S100a6 PE=2 SV=1	S100a6	0.539	0.53	0.5315	1.2345	1.836	1.0015	0.5515	0.5405	0.513	1.5735	1.2165	1.3915	2.5442	1.52938	+	+
P11152	Lipoprotein lipase OS=Mus musculus GN=Lpl PE=1 SV=3	Lpl	0.8185	0.8245	0.7655	0.986	1.0545	0.9735	0.8525	0.922	0.697	1.1035	1.059	0.975	1.2514	2.52165	+	+
Q05144	Ras-related C3 botulinum toxin substrate 2 OS=Mus musculus GN=Rac2 PE=2 SV=1	Rac2	0.8275	0.906	0.8325	1.196	1.233	1.107	0.897	0.8495	0.935	1.148	1.138	1.168	1.37802	2.69489	+	+
Q60771	Claudin-11 OS=Mus musculus GN=Cldn11 PE=1 SV=1	Cldn11	0.875	0.7895	0.818	1.0795	0.9135	1.135	0.8945	0.885	1.037	0.905	0.948	1.023	1.26002	1.40925	+	+
Q0P635	Colony stimulating factor 1 receptor OS=Mus musculus GN=Csf1r PE=2 SV=1	Csf1r	0.768	1.059	0.767	1.1995	1.122	1.226	0.7765	0.77	0.7795	1.064	1.164	1.2315	1.36758	1.44708	+	+
Q8C4R2	cGMP-dependent protein kinase OS=Mus musculus GN=Prkg2 PE=2 SV=1	Prkg2	1.0725	1.2665	1.0385	0.7875	0.964	0.8645	0.9285	0.9275	0.8905	0.9935	0.9615	0.8135	0.774537	1.35605	+	+
E9Q827	cAMP-regulated phosphoprotein 19 OS=Mus musculus GN=Arpp19 PE=4 SV=1	Arpp19	1.037	1.0935	1.1365	0.853	0.8525	0.8755	0.9025	0.9525	0.8485	0.9435	0.9785	0.9165	0.790021	2.80983	+	+
P97352	Protein S100-A13 OS=Mus musculus GN=S100a13 PE=1 SV=1	S100a13	0.854	0.9645	0.8935	1.112	1.241	1.1655	0.8095	0.9185	0.8185	1.232	1.1645	1.1155	1.29738	2.25524	+	+
Q9JMF3	Guanine nucleotide-binding protein G(I)/G(S)/G(O) subunit gamma-13 OS=Mus musculus GN=Gng13 PE=3 SV=1	Gng13	1.074	1.122	1.164	0.7975	0.938	0.8605	0.9845	0.967	0.9485	1.003	0.961	0.84	0.772619	2.20954	+	+
P12265	Beta-glucuronidase OS=Mus musculus GN=Gusb PE=2 SV=2	Gusb	0.9035	0.8565	0.913	1.112	1.2795	1.102	0.946	0.9355	0.919	1.183	1.1145	1.127	1.30696	1.98089	+	+
S4R1S4	Receptor-type tyrosine-protein phosphatase C OS=Mus musculus GN=Ptprc PE=1 SV=1	Ptprc	0.7635	0.8045	0.7895	1.116	1.3335	1.115	0.8115	0.7455	0.7025	1.1785	1.199	1.093	1.51198	2.26284	+	+
D3YXH0	Immunoglobulin superfamily member 5 OS=Mus musculus GN=Igsf5 PE=4 SV=1	Igsf5	1.1595	1.1565	1.194	0.9305	0.9285	0.801	0.8205	0.8465	0.7425	0.947	0.8965	0.8225	0.757835	2.50604	+	+
Q3UD32	Putative uncharacterized protein OS=Mus musculus GN=Ctss PE=2 SV=1	Ctss	0.68	0.7775	0.7095	1.451	1.7595	1.3745	0.78	0.7125	0.6625	1.5195	1.4575	1.5	2.11583	2.57646	+	+
B2RTL6	Thrombospondin 4 OS=Mus musculus GN=Thbs4 PE=2 SV=1	Thbs4	0.799	0.7515	0.8195	1.0605	1.254	1.033	0.851	0.9115	0.8315	1.045	1.1235	0.9885	1.41245	1.96592	+	+
Q8CDV7	Ectonucleoside triphosphate diphosphohydrolase 1 OS=Mus musculus GN=Entpd1 PE=2 SV=1	Entpd1	0.7235	0.879	0.9235	1.128	1.152	1.219	0.89	1.131	0.966	1.1575	1.061	0.973	1.38519	2.0883	+	+
P99028	Cytochrome b-c1 complex subunit 6, mitochondrial OS=Mus musculus GN=Uqcrh PE=1 SV=2	Uqcrh	0.639	0.905	0.795	1.087	1.0485	1.1245	1.0375	0.667	1.1035	1.0875	0.7755	1.07	1.39376	1.7288	+	+
Q8CIH5	1-phosphatidylinositol 4,5-bisphosphate phosphodiesterase gamma-2 OS=Mus musculus GN=Plcg2 PE=1 SV=1	Plcg2	0.882	0.8785	0.844	1.1155	1.4225	1.1235	0.792	0.911	0.81	1.3	1.29	1.1105	1.40584	1.58914	+	+
Q91Z25	Arpc1b protein OS=Mus musculus GN=Arpc1b PE=2 SV=1	Arpc1b	0.6555	0.769	0.6625	1.112	1.0115	1.045	0.816	0.6565	0.828	0.9575	0.8625	1.0875	1.51821	2.80416	+	+
Q9DCB4	cAMP-regulated phosphoprotein 21 OS=Mus musculus GN=Arpp21 PE=1 SV=2	Arpp21	1.209	1.4415	1.2725	0.8115	1.0535	0.933	0.835	0.939	0.928	1.0705	0.9895	0.8345	0.71323	1.72213	+	+
Q99JG2	Prosaposin receptor GPR37L1 OS=Mus musculus GN=Gpr37l1 PE=2 SV=2	Gpr37l1	0.696	0.849	0.822	1.071	0.897	1.055	0.864	0.6835	0.9185	0.936	0.823	1.097	1.27714	1.39938	+	+
P60761	Neurogranin OS=Mus musculus GN=Nrgn PE=1 SV=1	Nrgn	1.064	1.17	1.245	0.8285	0.942	0.863	0.8355	0.903	0.7985	0.9375	0.774	0.807	0.75697	1.9728	+	+
P97825	Hematological and neurological expressed 1 protein OS=Mus musculus GN=Hn1 PE=1 SV=3	Hn1	1.006	1.1485	1.217	0.794	0.774	0.8725	0.8435	0.8105	0.82	0.8365	0.792	0.875	0.723862	1.96412	+	+
P51910	Apolipoprotein D OS=Mus musculus GN=Apod PE=2 SV=1	Apod	0.891	0.841	0.8325	1.113	1.2635	1.0125	0.794	0.8855	0.8455	1.164	1.234	0.9965	1.3215	1.66422	+	+
Q8VHL0-2	Isoform 2 of Urea transporter 1 OS=Mus musculus GN=Slc14a1	Slc14a1	0.7645	0.7785	0.796	1.107	1.156	1.0765	0.839	0.7655	0.7665	1.1055	1.123	1.034	1.42775	3.74649	+	+
P50153	Guanine nucleotide-binding protein G(I)/G(S)/G(O) subunit gamma-4 OS=Mus musculus GN=Gng4 PE=2 SV=1	Gng4	1.1275	1.2395	1.085	0.7635	0.856	0.8655	1.0215	1.1235	1.013	0.968	1.052	0.8275	0.719873	2.33359	+	+
Q8R1B5	Complexin-3 OS=Mus musculus GN=Cplx3 PE=1 SV=1	Cplx3	1.1345	1.291	1.187	0.8855	0.897	0.769	0.8585	0.7875	0.7465	0.999	0.88	0.7935	0.706298	2.34273	+	+
Q02105	Complement C1q subcomponent subunit C OS=Mus musculus GN=C1qc PE=2 SV=2	C1qc	0.7435	0.661	0.7615	1.394	1.4735	1.162	0.614	0.7175	0.784	0.9395	1.077	1.092	1.86034	2.49152	+	+
Q9EPB4	Apoptosis-associated speck-like protein containing a CARD OS=Mus musculus GN=Pycard PE=1 SV=1	Pycard	0.6775	0.7115	0.683	1.648	1.829	1.3445	0.7735	0.762	0.6345	1.445	1.4185	1.367	2.32698	2.5307	+	+
Q6NXK8	Acid-sensing ion channel 1 OS=Mus musculus GN=Asic1 PE=1 SV=1	Accn2;Asic1	1.138	1.208	1.0785	0.863	0.943	0.8935	0.9395	1.12	0.8505	1.042	1.081	0.8885	0.78829	2.26806	+	+
Q8BM65-4	Isoform 4 of Neuronal tyrosine-phosphorylated phosphoinositide-3-kinase adapter 2 OS=Mus musculus GN=Nyap2	Nyap2	1.0615	1.1155	1.1395	0.879	0.861	0.878	0.948	0.9395	0.89	0.9205	0.895	0.833	0.789386	3.21387	+	+
Q80U04	E3 ubiquitin-protein ligase Praja-2 OS=Mus musculus GN=Pja2 PE=1 SV=2	Pja2	1.029	1.0445	1.066	0.852	0.7975	0.8055	0.861	0.894	0.721	0.7915	0.887	0.808	0.781972	3.4647	+	+
Q8CG29	Myosin IF OS=Mus musculus GN=Myo1f PE=1 SV=1	Myo1f	0.931	0.865	0.9	1.2785	1.153	1.079	0.898	0.9105	0.8925	1.106	1.208	1.122	1.30211	1.9427	+	+
P14106	Complement C1q subcomponent subunit B OS=Mus musculus GN=C1qb PE=1 SV=2	C1qb	0.775	0.651	0.766	1.4105	1.187	1.2145	0.6715	0.767	0.8025	0.863	1.073	1.181	1.73905	2.58197	+	+
Q8C5K0	Lysosomal membrane glycoprotein 2, isoform CRA_a OS=Mus musculus GN=Lamp2 PE=2 SV=1	Lamp2	0.786	0.763	0.7895	1.21	1.0535	1.1095	0.8745	0.837	0.8725	0.9635	1.0615	1.173	1.44238	2.75229	+	+
P12961	Neuroendocrine protein 7B2 OS=Mus musculus GN=Scg5 PE=1 SV=1	Scg5	0.877	0.7775	0.748	1.0665	0.9015	1.0925	0.8365	0.663	0.863	0.7985	0.841	1.029	1.27388	1.42896	+	+
P29699	Alpha-2-HS-glycoprotein OS=Mus musculus GN=Ahsg PE=1 SV=1	Ahsg	0.811	0.768	0.829	0.9625	1.081	1.0365	0.8495	1.017	1.1705	0.993	0.952	1.043	1.27907	2.3412	+	+
Q3U0U7	Putative uncharacterized protein OS=Mus musculus GN=Cd180 PE=2 SV=1	Cd180	0.773	0.876	0.7755	1.019	1.281	0.9875	0.868	0.819	0.7235	1.17	1.2465	0.926	1.35595	1.3576	+	+
P23953	Carboxylesterase 1C OS=Mus musculus GN=Ces1c PE=1 SV=4	Ces1c	0.83	0.9305	0.8095	1.08	1.38	1.0575	0.87	1.1395	1.1265	0.9	0.9865	0.871	1.36868	1.33744	+	+
O70200	Allograft inflammatory factor 1 OS=Mus musculus GN=Aif1 PE=1 SV=1	Aif1	0.7195	0.833	0.7125	1.2435	1.4495	1.1465	0.821	0.7085	0.7225	1.236	1.1655	1.1605	1.69514	2.2398	+	+
Q545I6	Cathepsin Z, isoform CRA_b OS=Mus musculus GN=Ctsz PE=2 SV=1	Ctsz	0.7795	0.739	0.7975	1.232	1.411	1.0755	0.6935	0.7745	0.7445	1.2795	1.3135	1.178	1.60557	2.04664	+	+
P49710	Hematopoietic lineage cell-specific protein OS=Mus musculus GN=Hcls1 PE=1 SV=2	Hcls1	0.7815	0.8715	0.884	1.0375	1.2775	1.0095	0.696	0.752	0.7425	1.119	1.17	0.9495	1.31041	1.34905	+	+
A9CLV6	Axotomy induced glycoprotein 2 OS=Mus musculus GN=Serinc1 PE=2 SV=1	Serinc1	0.8565	0.814	0.8585	1.3115	1.341	1.253	0.9385	0.825	0.9255	1.152	0.9805	1.3275	1.54429	3.99221	+	+
Q8BK62	Olfactomedin-like protein 3 OS=Mus musculus GN=Olfml3 PE=2 SV=2	Olfml3	0.5675	0.7285	0.6305	1.4195	1.2295	1.0045	0.702	0.555	0.6445	1.1455	1.1705	1.468	1.89644	1.9559	+	+
P13597	Intercellular adhesion molecule 1 OS=Mus musculus GN=Icam1 PE=1 SV=1	Icam1	0.8215	0.8155	0.789	1.3865	1.4555	1.098	0.6345	0.8605	0.724	1.3575	1.211	1.29	1.62407	1.9954	+	+
A0A068BIT8	Proteasome subunit beta type 8 OS=Mus musculus GN=Psmb8 PE=2 SV=1	Psmb8	0.85	0.868	0.8835	1.2045	1.068	1.0945	0.8655	0.9005	0.8135	0.979	1.026	1.1475	1.29425	2.39718	+	+
Q3TIF1	Putative uncharacterized protein OS=Mus musculus GN=Ctsc PE=2 SV=1	Ctsc	0.791	0.871	0.7755	1.33	1.113	1.107	0.703	0.939	0.95	1.13	1.1785	1.203	1.45641	2.02736	+	+
P07742	Ribonucleoside-diphosphate reductase large subunit OS=Mus musculus GN=Rrm1 PE=1 SV=2	Rrm1	0.927	1.1165	0.959	1.319	1.3075	1.184	1.122	0.936	1.125	1.249	0.901	1.409	1.26911	1.68141	+	+
P08101	Low affinity immunoglobulin gamma Fc region receptor II OS=Mus musculus GN=Fcgr2 PE=1 SV=2	Fcgr2b	0.9235	0.9725	0.9045	1.11	1.3095	1.1995	0.7555	0.8925	0.8195	1.253	1.2525	1.12	1.29227	1.95302	+	+
Q6QWF9	Calcium/calmodulin-dependent protein kinase II inhibitor 1 OS=Mus musculus GN=Camk2n1 PE=1 SV=1	Camk2n1	1.115	1.1585	1.2305	0.8125	0.9105	0.8715	0.8005	0.9605	0.8585	0.99	0.9935	0.8435	0.74044	2.62936	+	+
G3X9Q3	Histocompatibility (Minor) HA-1, isoform CRA_a OS=Mus musculus GN=Hmha1 PE=1 SV=1	Hmha1	0.875	0.977	0.82	1.111	1.204	1.1745	0.768	0.878	0.8	1.175	1.068	1.125	1.30595	2.15237	+	+
Q3V1E0	Putative uncharacterized protein OS=Mus musculus GN=Efnb2 PE=2 SV=1	Efnb2	1.0305	1.125	1.12	0.808	0.9205	0.8275	0.9755	1.068	0.883	0.9675	0.98	0.793	0.780339	2.17874	+	+
F8WH69	Neutrophil cytosol factor 1 OS=Mus musculus GN=Ncf1 PE=4 SV=1	Ncf1	0.707	0.91	0.707	1.1075	1.081	1.1355	0.744	0.711	0.7395	1.07	1.135	1.0095	1.43029	2.06247	+	+
E9PYG5	Gamma-parvin OS=Mus musculus GN=Parvg PE=4 SV=1	Parvg	0.861	0.8215	0.85	1.048	1.112	1.0215	0.853	0.8375	0.755	0.989	1.2215	1.011	1.25627	2.74466	+	+
Q61160	FAS-associated death domain protein OS=Mus musculus GN=Fadd PE=1 SV=1	Fadd	0.9865	0.8935	0.9505	1.2655	1.177	1.1115	1.14	1.1075	0.979	1.0955	1.2565	1.258	1.25561	2.00544	+	+
Q8K3A9	7SK snRNA methylphosphate capping enzyme OS=Mus musculus GN=Mepce PE=1 SV=2	Mepce	1.0595	1.079	1.057	0.846	0.823	0.846	0.919	1.0645	0.784	0.9365	0.946	0.886	0.787044	4.59079	+	+
Q9CXL3	Uncharacterized protein C7orf50 homolog OS=Mus musculus PE=1 SV=3	3110082I17Rik	0.866	0.832	0.753	1.115	1.108	0.9275	0.8895	0.764	0.867	1.097	1.008	0.9975	1.28539	1.53831	+	+
Q3UND0	Src kinase-associated phosphoprotein 2 OS=Mus musculus GN=Skap2 PE=1 SV=2	Skap2	0.8395	0.732	0.818	1.267	1.5615	1.069	0.937	0.779	0.648	1.359	1.234	1.096	1.63109	1.57384	+	+
Q9D0B0	Serine/arginine-rich splicing factor 9 OS=Mus musculus GN=Srsf9 PE=1 SV=1	Srsf9	0.91	0.968	0.779	1.137	1.1495	1.087	0.9075	0.851	1.035	1.1415	0.986	1.177	1.26967	1.8079	+	+
Q9CQL5	39S ribosomal protein L18, mitochondrial OS=Mus musculus GN=Mrpl18 PE=2 SV=1	Mrpl18	0.671	0.894	0.68	1.0155	0.918	1.038	0.968	0.651	0.9965	1.041	0.832	0.9775	1.32361	1.38384	+	+
P52624	Uridine phosphorylase 1 OS=Mus musculus GN=Upp1 PE=1 SV=2	Upp1	0.803	0.8465	0.779	1.128	0.974	1.058	1	1.059	1.027	1.053	1.033	1.071	1.30122	2.12749	+	+
A2APM2	CD44 antigen OS=Mus musculus GN=Cd44 PE=1 SV=1	Cd44	0.7595	0.7645	0.8115	0.9685	1.2325	0.934	0.6295	0.7525	0.696	1.2995	1.0455	0.9825	1.34232	1.30444	+	+
A2ARS0	Ankyrin repeat domain-containing protein 63 OS=Mus musculus GN=Ankrd63 PE=3 SV=1	Ankrd63	1.0285	1.109	1.022	0.8335	0.746	0.8785	0.9215	0.892	0.9405	0.778	0.8965	0.776	0.777971	2.08826	+	+
Q8BTE0	UPF0369 protein C6orf57 homolog OS=Mus musculus PE=2 SV=2	1110058L19Rik;Sdhaf4	1.0515	1.0415	0.994	0.662	0.919	0.723	0.7775	0.8865	0.698	0.938	1.0175	0.741	0.746356	1.51643	+	+
Q67BT3	Solute carrier family 13 member 5 OS=Mus musculus GN=Slc13a5 PE=2 SV=1	Slc13a5	1.2485	1.2495	1.166	0.8655	0.8735	0.8595	1.023	0.9385	1.019	0.872	0.932	0.856	0.709198	3.65493	+	+
Q9D8Y7	Tumor necrosis factor alpha-induced protein 8-like protein 2 OS=Mus musculus GN=Tnfaip8l2 PE=1 SV=1	Tnfaip8l2	0.734	0.777	0.767	1.032	1.181	1.084	0.6155	0.733	0.674	1.109	1.007	1.1175	1.44732	2.76234	+	+
Q8CIB3	Potassium inwardly-rectifying channel, subfamily J, member 16 OS=Mus musculus GN=Kcnj16 PE=2 SV=1	Kcnj16	1.0445	0.982	1.0355	0.837	0.7645	0.824	0.8005	0.9455	0.834	0.916	0.841	0.856	0.792129	2.69546	+	+
Q8VE96	Solute carrier family 35 member F6 OS=Mus musculus GN=Slc35f6 PE=2 SV=1	4930471M23Rik;Slc35f6	0.7685	0.841	0.827	0.937	1.16	0.977	0.8585	0.7335	0.7885	1.015	0.978	0.9865	1.26165	1.37508	+	+
O54965	E3 ubiquitin-protein ligase RNF13 OS=Mus musculus GN=Rnf13 PE=1 SV=2	Rnf13	0.8595	0.847	0.864	1.0955	1.099	1.215	0.6685	0.821	0.8625	0.997	1.063	1.1125	1.3264	2.67393	+	+
P07091	Protein S100-A4 OS=Mus musculus GN=S100a4 PE=1 SV=1	S100a4	0.6915	0.841	0.7365	1.201	1.195	1.059	0.746	0.6855	0.497	1.256	0.971	1.062	1.5227	2.45444	+	+
Q9R0N4	Synaptotagmin-10 OS=Mus musculus GN=Syt10 PE=1 SV=1	Syt10	1.183	1.147	1.088	0.901	0.9175	0.8655	1.111	0.951	0.8305	1.009	1.005	0.9295	0.785254	2.82127	+	+
P60041	Somatostatin OS=Mus musculus GN=Sst PE=2 SV=1	Sst	1.0325	1.186	1.0205	0.788	0.844	0.86	0.965	1.001	0.8695	0.9145	0.8885	0.851	0.769373	1.9065	+	+
P19973	Lymphocyte-specific protein 1 OS=Mus musculus GN=Lsp1 PE=1 SV=2	Lsp1	0.9885	0.9565	0.931	1.175	1.334	1.114	0.6565	0.948	0.7365	0.9935	1.0405	0.9545	1.25974	1.67381	+	+
Q8BT06	Putative uncharacterized protein OS=Mus musculus GN=Cd63 PE=2 SV=1	Cd63	0.8345	0.786	0.813	1.151	1.241	1.065	0.798	0.8675	0.764	1.227	1.113	1.07	1.42059	2.53219	+	+
Q78XF5	Oligosaccharyltransferase complex subunit OSTC OS=Mus musculus GN=Ostc PE=2 SV=1	Ostc	0.62	0.691	0.639	1.2485	1.1385	1.2225	1.052	0.6	1.006	1.1345	0.997	1.307	1.85103	3.82597	+	+
P31996	Macrosialin OS=Mus musculus GN=Cd68 PE=2 SV=1	Cd68	0.56	0.731	0.599	1.1265	1.557	1.1905	0.7215	0.5805	0.688	1.403	1.153	1.142	2.04974	1.99889	+	+
D3Z1D7	Protein Gprin2 OS=Mus musculus GN=Gprin2 PE=4 SV=1	Gprin2	1.2265	1.1395	1.1775	0.9185	0.8675	0.852	0.862	0.8275	0.679	0.9155	0.831	0.814	0.744462	3.1411	+	+
P08905	Lysozyme C-2 OS=Mus musculus GN=Lyz2 PE=1 SV=2	Lyz2	0.624	0.725	0.652	1.6025	1.4965	1.424	0.901	0.712	0.9335	1.212	1.339	1.303	2.26037	3.82408	+	+
Q8BGZ2	Protein FAM168A OS=Mus musculus GN=Fam168a PE=2 SV=1	Fam168a	1.0415	1.1525	1.151	0.8225	0.9065	0.88	0.7645	0.899	0.823	0.884	0.8545	0.7605	0.77997	2.28304	+	+
Q61948	NCAM (Fragment) OS=Mus musculus GN=Ncam1 PE=2 SV=1	Ncam1	1.0055	1.139	1.046	0.757	0.8615	0.9075	0.9235	1.0125	0.9085	0.911	0.8885	0.791	0.791725	1.68899	+	+
F6VJ09	Breast carcinoma-amplified sequence 3 homolog (Fragment) OS=Mus musculus GN=Bcas3 PE=4 SV=1	Bcas3	1.13	1.032	1.178	0.867	0.857	0.9	0.873	0.985	0.87	0.89	0.936	0.928	0.785629	2.22069	+	+
Q3U364	Putative uncharacterized protein (Fragment) OS=Mus musculus GN=Tspan3 PE=2 SV=1	Tspan3	0.8055	0.881	0.8555	1.031	1.101	1.055	0.8245	0.8235	0.857	0.934	1.0355	1.006	1.25374	2.68537	+	+

## Sheet: 7Mon_Tau_DEP
Accession	Description	Gene ID	7WT_1	7WT_2	7WT_3	7APP/PS1_1	7APP/PS1_2	7APP/PS1_3	7Tau_1	7Tau_2	7Tau_3	7APT_1	7APT_2	7APT_3	7Tau_FC	-log10(p-value)	t-test Significant	7Tau final_sig
O88935-1	Isoform Ib of Synapsin-1 OS=Mus musculus GN=Syn1	Syn1	0.965	1.15	1.1635	0.7335	0.897	0.8085	0.867	0.931	0.7635	0.947	0.815	0.7215	0.781303	1.38507	+	+
E9Q1V9	Calcium/calmodulin-dependent protein kinase type II subunit delta OS=Mus musculus GN=Camk2d PE=1 SV=1	Camk2d	1.114	1.3445	1.142	0.8615	0.966	0.9215	0.947	0.9435	0.9135	1.0255	1.0265	0.882	0.778781	1.64964	+	+
P10636-6	Isoform Tau-D of Microtubule-associated protein tau OS=Homo sapiens GN=MAPT	hMAPT	0.4645	0.4865	0.4595	0.423	0.4695	0.4475	1.5155	1.5285	1.5525	1.1545	1.6085	1.447	3.25877	6.78676	+	+
Q546G4	Albumin 1 OS=Mus musculus GN=Alb PE=2 SV=1	Alb	0.731	0.7735	0.693	1.025	1.096	1.115	0.8995	1.355	1.2585	1.12	0.8295	0.9565	1.59864	1.44972	+	+
P04370	Myelin basic protein OS=Mus musculus GN=Mbp PE=1 SV=2	Mbp	1.3285	1.304	1.3675	0.914	0.8625	0.9705	0.779	1.0465	0.9495	0.9615	0.7925	0.815	0.69375	2.15065	+	+
Q8C845	EF-hand domain-containing protein D2 OS=Mus musculus GN=Efhd2 PE=1 SV=1	Efhd2	1.161	1.1035	1.192	0.91	0.9765	0.881	0.916	0.9705	0.871	1.0485	0.973	0.8845	0.797772	2.41528	+	+
P11679	Keratin, type II cytoskeletal 8 OS=Mus musculus GN=Krt8 PE=1 SV=4	Krt8	0.9665	0.581	0.6625	1.411	0.8665	0.766	1.0105	1.3885	1.3875	1.0025	1.057	1.2795	1.71335	1.42191	+	+
Q3TU20	Angiotensin I converting enzyme (Peptidyl-dipeptidase A) 1 OS=Mus musculus GN=Ace PE=2 SV=1	Ace	0.912	0.834	0.7815	1.388	1.037	0.823	1.0675	1.141	1.419	1.102	1.049	1.249	1.43521	1.49475	+	+
Q9DB16	Calcium-binding protein 39-like OS=Mus musculus GN=Cab39l PE=2 SV=3	Cab39l	0.946	0.8665	0.8365	1.248	0.992	0.856	1.015	1.096	1.303	0.997	0.9905	1.2115	1.28879	1.30213	+	+
P15626	Glutathione S-transferase Mu 2 OS=Mus musculus GN=Gstm2 PE=1 SV=2	Gstm2	0.87	1.0725	0.8985	1.333	1.0305	0.8875	1.0975	1.247	1.2465	1.0115	1.1805	0.985	1.26399	1.44338	+	+
P85094	Isochorismatase domain-containing protein 2A, mitochondrial OS=Mus musculus GN=Isoc2a PE=1 SV=1	Isoc2a	0.852	0.7455	0.9095	1.248	0.8415	1.0815	1.1305	0.9755	1.086	1.0095	1.113	1.162	1.27323	1.57623	+	+
Q8BHB9	Chloride intracellular channel protein 6 OS=Mus musculus GN=Clic6 PE=2 SV=1	Clic6	0.979	0.7085	0.6595	1.731	0.984	0.823	1.1485	1.3635	1.652	1.0595	1.137	1.5515	1.77418	1.57693	+	+
Q9CYW4	Haloacid dehalogenase-like hydrolase domain-containing protein 3 OS=Mus musculus GN=Hdhd3 PE=1 SV=1	Hdhd3	1.0665	1.0945	1.0715	0.7595	0.863	0.962	0.9465	0.8855	0.753	0.8695	0.8635	0.732	0.799691	1.69505	+	+
Q499F6	Kcnj10 protein (Fragment) OS=Mus musculus GN=Kcnj10 PE=2 SV=1	Kcnj10	1.26	1.061	1.026	0.9475	0.92	1.0835	0.895	0.82	0.894	0.9085	0.9685	1.0105	0.779504	1.48088	+	+
Q9ERT9	Protein phosphatase 1 regulatory subunit 1A OS=Mus musculus GN=Ppp1r1a PE=2 SV=1	Ppp1r1a	1.099	1.237	1.1825	0.9525	1.0625	0.902	0.952	0.974	0.8835	1.0335	0.9655	0.933	0.798494	2.08581	+	+
Q9CZ46	Putative uncharacterized protein OS=Mus musculus GN=Stmn2 PE=2 SV=1	Stmn2	1.074	1.1685	1.064	0.9025	0.978	0.8775	0.8095	0.992	0.779	1.0205	0.9625	0.878	0.780432	1.50505	+	+
Q69ZS6	Synaptic vesicle glycoprotein 2C OS=Mus musculus GN=Sv2c PE=1 SV=2	Sv2c	1.179	1.113	1.166	0.8505	0.8445	0.866	0.9295	1.015	0.749	0.9405	0.9935	0.823	0.778918	1.46103	+	+
P07309	Transthyretin OS=Mus musculus GN=Ttr PE=1 SV=1	Ttr	0.895	0.6095	0.576	1.423	1.021	0.7835	1.003	1.4475	1.2385	1.036	1.0665	1.116	1.77313	1.5155	+	+
Q3UR91	Pumilio homolog 2 OS=Mus musculus GN=Pum2 PE=1 SV=1	Pum2	1.058	1.216	1.163	0.854	1.191	0.852	0.8965	0.945	0.857	1.142	0.89	0.864	0.785132	2.01483	+	+
D3YXH0	Immunoglobulin superfamily member 5 OS=Mus musculus GN=Igsf5 PE=4 SV=1	Igsf5	1.1595	1.1565	1.194	0.9305	0.9285	0.801	0.8205	0.8465	0.7425	0.947	0.8965	0.8225	0.686467	3.40411	+	+
Q91VW3	SH3 domain-binding glutamic acid-rich-like protein 3 OS=Mus musculus GN=Sh3bgrl3 PE=1 SV=1	Sh3bgrl3	1.0785	1.0285	1.158	0.8745	0.9575	0.942	0.7685	0.972	0.869	0.9635	0.9085	0.854	0.799234	1.45368	+	+
Q6P8I4	PEST proteolytic signal-containing nuclear protein OS=Mus musculus GN=Pcnp PE=1 SV=1	Pcnp	1.113	1.161	1.1815	0.9285	0.974	0.8995	0.932	0.9805	0.833	0.977	0.9715	0.992	0.794531	2.10674	+	+
Q9DCB4	cAMP-regulated phosphoprotein 21 OS=Mus musculus GN=Arpp21 PE=1 SV=2	Arpp21	1.209	1.4415	1.2725	0.8115	1.0535	0.933	0.835	0.939	0.928	1.0705	0.9895	0.8345	0.688759	2.21494	+	+
P60761	Neurogranin OS=Mus musculus GN=Nrgn PE=1 SV=1	Nrgn	1.064	1.17	1.245	0.8285	0.942	0.863	0.8355	0.903	0.7985	0.9375	0.774	0.807	0.729232	2.17623	+	+
P97825	Hematological and neurological expressed 1 protein OS=Mus musculus GN=Hn1 PE=1 SV=3	Hn1	1.006	1.1485	1.217	0.794	0.774	0.8725	0.8435	0.8105	0.82	0.8365	0.792	0.875	0.733798	2.04877	+	+
Q8R1B5	Complexin-3 OS=Mus musculus GN=Cplx3 PE=1 SV=1	Cplx3	1.1345	1.291	1.187	0.8855	0.897	0.769	0.8585	0.7875	0.7465	0.999	0.88	0.7935	0.662284	2.70638	+	+
Q80U04	E3 ubiquitin-protein ligase Praja-2 OS=Mus musculus GN=Pja2 PE=1 SV=2	Pja2	1.029	1.0445	1.066	0.852	0.7975	0.8055	0.861	0.894	0.721	0.7915	0.887	0.808	0.788661	1.82386	+	+
Q9D8L4	Putative uncharacterized protein OS=Mus musculus GN=Ighg2a PE=1 SV=1	Ighg2a	0.7655	0.775	0.79	0.902	0.728	0.8195	1.0035	1.167	1.2805	0.955	0.9425	1.413	1.4808	2.00767	+	+
Q9ERS5	Pleckstrin homology domain-containing family A member 2 OS=Mus musculus GN=Plekha2 PE=1 SV=1	Plekha2	1.0535	1.027	1.1895	0.8065	1.0345	0.8395	0.801	0.881	0.726	1.034	0.8985	0.811	0.736391	1.88638	+	+
Q6QWF9	Calcium/calmodulin-dependent protein kinase II inhibitor 1 OS=Mus musculus GN=Camk2n1 PE=1 SV=1	Camk2n1	1.115	1.1585	1.2305	0.8125	0.9105	0.8715	0.8005	0.9605	0.8585	0.99	0.9935	0.8435	0.747574	2.16077	+	+
Q9DCB4-2	Isoform 2 of cAMP-regulated phosphoprotein 21 OS=Mus musculus GN=Arpp21	Arpp21	0.895	0.934	1.035	0.74	0.7825	0.794	0.67	0.746	0.766	0.8965	0.929	0.833	0.761872	1.95315	+	+
Q9CR37	Pancreatic progenitor cell differentiation and proliferation factor OS=Mus musculus GN=Ppdpf PE=2 SV=1	Ppdpf	0.999	1.2255	1.2565	0.886	1.3195	0.868	0.7965	0.9255	0.913	1.149	0.752	0.779	0.756966	1.4411	+	+
P48025	Tyrosine-protein kinase SYK OS=Mus musculus GN=Syk PE=1 SV=2	Syk	0.993	1.004	0.966	0.79	1.019	0.809	0.789	0.866	0.656	1.035	0.939	0.734	0.779953	1.59788	+	+
Q8CFW7	Coiled-coil and C2 domain-containing protein 2A OS=Mus musculus GN=Cc2d2a PE=1 SV=1	Cc2d2a	0.826	0.734	0.76	1.294	0.712	1.1645	0.976	1.0535	0.9525	0.658	0.896	1.322	1.28534	2.2396	+	+
P52624	Uridine phosphorylase 1 OS=Mus musculus GN=Upp1 PE=1 SV=2	Upp1	0.803	0.8465	0.779	1.128	0.974	1.058	1	1.059	1.027	1.053	1.033	1.071	1.27074	2.95859	+	+
Q8BTE0	UPF0369 protein C6orf57 homolog OS=Mus musculus PE=2 SV=2	1110058L19Rik;Sdhaf4	1.0515	1.0415	0.994	0.662	0.919	0.723	0.7775	0.8865	0.698	0.938	1.0175	0.741	0.765144	1.86586	+	+
A2AEW1	Transcription factor E3 OS=Mus musculus GN=Tfe3 PE=4 SV=1	Tfe3	0.983	1.038	1.085	0.799	0.952	0.897	0.859	0.7805	0.83	0.9485	0.882	0.812	0.795074	2.32478	+	+
Q3URE6	Adrenergic receptor, alpha 2a OS=Mus musculus GN=Adra2a PE=2 SV=1	Adra2a	1.137	1.204	0.997	0.839	0.93	0.937	0.868	0.904	0.885	0.95	0.98	0.7955	0.795986	1.66956	+	+
P06330	Ig heavy chain V region AC38 205.12 OS=Mus musculus PE=1 SV=1	IghmAC38.205.12	0.879	0.796	0.952	1.057	0.651	0.8145	1.286	1.244	1.7385	0.94	0.923	1.257	1.62486	1.53378	+	+
Q9R0A5	Serine/threonine-protein kinase Nek3 OS=Mus musculus GN=Nek3 PE=1 SV=2	Nek3	1.049	1.14	1.113	0.94	1.118	0.826	0.8575	0.913	0.845	1.022	1	0.8	0.792096	2.58923	+	+
D3Z1D7	Protein Gprin2 OS=Mus musculus GN=Gprin2 PE=4 SV=1	Gprin2	1.2265	1.1395	1.1775	0.9185	0.8675	0.852	0.862	0.8275	0.679	0.9155	0.831	0.814	0.668407	2.50546	+	+
Q8BGZ2	Protein FAM168A OS=Mus musculus GN=Fam168a PE=2 SV=1	Fam168a	1.0415	1.1525	1.151	0.8225	0.9065	0.88	0.7645	0.899	0.823	0.884	0.8545	0.7605	0.743348	2.22866	+	+

## Sheet: 7Mon_APT_DEP
Accession	Description	Gene ID	7WT_1	7WT_2	7WT_3	7APP/PS1_1	7APP/PS1_2	7APP/PS1_3	7Tau_1	7Tau_2	7Tau_3	7APT_1	7APT_2	7APT_3	7Tau_FC	-log10(p-value)	t-test Significant	7Tau final_sig
P20357	Microtubule-associated protein 2 OS=Mus musculus GN=Map2 PE=1 SV=2	Map2	1.0515	1.2125	1.2395	0.8295	0.92	0.8655	0.992	1.025	0.857	0.9625	0.947	0.8925	0.799772	1.69894	+	+
O88935-1	Isoform Ib of Synapsin-1 OS=Mus musculus GN=Syn1	Syn1	0.965	1.15	1.1635	0.7335	0.897	0.8085	0.867	0.931	0.7635	0.947	0.815	0.7215	0.757511	1.35319	+	+
P03995	Glial fibrillary acidic protein OS=Mus musculus GN=Gfap PE=1 SV=4	Gfap	0.6775	0.6615	0.658	1.242	1.532	1.1525	0.599	0.68	0.586	1.306	1.2615	1.198	1.88558	4.29667	+	+
Q3TFD9	Putative uncharacterized protein OS=Mus musculus GN=Vim PE=2 SV=1	Vim	0.735	0.7595	0.726	1.189	1.287	1.0235	0.717	0.784	0.6965	1.3045	1.1845	1.2005	1.66156	3.63853	+	+
Q3TWV0	Putative uncharacterized protein OS=Mus musculus GN=Vim PE=2 SV=1	Vim	0.8245	0.793	0.858	1.0825	1.1305	0.961	0.8225	0.8705	0.781	1.1655	1.121	1.0955	1.36619	3.39327	+	+
Q80YC2	Hsp90ab1 protein (Fragment) OS=Mus musculus GN=Hsp90ab1 PE=2 SV=1	Hsp90ab1	0.736	0.963	0.857	1.0915	1.117	1.0315	1.1825	0.738	1.04	1.1385	0.985	1.1055	1.2633	1.30596	+	+
Q3TA69	Putative uncharacterized protein OS=Mus musculus GN=Rap1gds1 PE=2 SV=1	Rap1gds1	1.2555	1.2065	1.2895	1.0885	0.9985	0.7765	0.9595	1.246	0.8935	0.82	0.96	0.743	0.672531	2.41834	+	+
P26041	Moesin OS=Mus musculus GN=Msn PE=1 SV=3	Msn	0.8455	0.8935	0.8485	1.15	1.2145	1.0665	0.836	0.8965	0.8645	1.1495	1.1195	1.1195	1.30957	3.87611	+	+
P10636-6	Isoform Tau-D of Microtubule-associated protein tau OS=Homo sapiens GN=MAPT	hMAPT	0.4645	0.4865	0.4595	0.423	0.4695	0.4475	1.5155	1.5285	1.5525	1.1545	1.6085	1.447	2.98476	2.66141	+	+
P06837	Neuromodulin OS=Mus musculus GN=Gap43 PE=1 SV=1	Gap43	1.2305	1.232	1.073	0.778	0.7945	0.8725	1.0465	0.9695	0.9185	0.9575	0.9645	0.811	0.773017	1.67319	+	+
Q6GTX3	Apoe protein OS=Mus musculus GN=Apoe PE=2 SV=1	Apoe	0.6585	0.6405	0.68	1.2455	1.457	1.024	0.5405	0.6425	0.606	1.2375	1.149	1.1935	1.80899	4.35126	+	+
Q3UEE7	Putative uncharacterized protein OS=Mus musculus GN=Apoe PE=2 SV=1	Apoe	0.5915	0.483	0.639	1.2065	2.198	1.7055	0.439	0.615	0.5115	1.0755	1.085	1.1345	1.92297	3.35096	+	+
D3Z576	Filamin-C OS=Mus musculus GN=Flnc PE=1 SV=1	Flnc	0.8555	0.8785	0.8535	1.0595	1.186	1.025	0.8165	0.886	0.7825	1.194	1.144	1.0815	1.32155	2.93397	+	+
Q6A0D0	MKIAA0106 protein (Fragment) OS=Mus musculus GN=Prdx6 PE=2 SV=1	Prdx6	0.8195	0.812	0.82	1.175	1.285	1.069	0.827	0.866	0.778	1.212	1.193	1.1815	1.46298	5.66833	+	+
P05067	Amyloid beta A4 protein OS=Homo sapiens GN=APP PE=1 SV=3	hAPP	0.5805	0.581	0.6005	1.297	1.3245	1.165	0.5935	0.57	0.618	1.1395	1.1475	1.2805	2.02469	3.69818	+	+
Q60598	Src substrate cortactin OS=Mus musculus GN=Cttn PE=1 SV=2	Cttn	1.0885	1.2365	1.206	0.8835	0.894	0.9165	0.936	1.025	0.885	0.936	0.8895	0.856	0.759417	2.29658	+	+
B2RXW7	Complement component 4B (Childo blood group) OS=Mus musculus GN=C4b PE=2 SV=1	C4b	0.6895	0.705	0.746	1.193	1.3115	1.1605	0.6145	0.7445	0.635	1.1595	1.1515	1.219	1.64915	4.15923	+	+
P04370	Myelin basic protein OS=Mus musculus GN=Mbp PE=1 SV=2	Mbp	1.3285	1.304	1.3675	0.914	0.8625	0.9705	0.779	1.0465	0.9495	0.9615	0.7925	0.815	0.64225	2.97861	+	+
Q549A5	Clusterin OS=Mus musculus GN=Clu PE=2 SV=1	Clu	0.7275	0.74	0.7245	1.3175	1.534	1.159	0.636	0.7155	0.647	1.222	1.192	1.261	1.67655	4.75325	+	+
Q3U6N7	Putative uncharacterized protein OS=Mus musculus GN=Lcp1 PE=2 SV=1	Lcp1	0.879	0.9075	0.8345	1.0195	1.355	1.1905	0.837	0.878	0.8305	1.352	1.3745	1.2695	1.52461	3.55197	+	+
Q5M8R9	Farnesyl diphosphate synthetase OS=Mus musculus GN=Fdps PE=2 SV=1	Fdps	0.862	0.8925	0.89	1.106	1.156	1.076	0.901	0.849	0.769	1.1125	1.198	1.129	1.30062	3.16071	+	+
J3QPG5	Sulfated glycoprotein 1 OS=Mus musculus GN=Psap PE=4 SV=1	Psap	0.7285	0.738	0.785	1.084	0.9405	1.146	0.83	0.6875	0.911	0.868	0.901	1.092	1.27071	1.32159	+	+
Q6NS52-2	Isoform 2 of Diacylglycerol kinase beta OS=Mus musculus GN=Dgkb	Dgkb	1.0775	1.134	1.2345	0.7955	0.882	0.8925	0.9845	1.087	0.923	0.9395	0.9505	0.838	0.791643	1.83193	+	+
G3UZJ2	Microtubule-associated protein (Fragment) OS=Mus musculus GN=Map2 PE=1 SV=2	Map2	1.0635	1.255	1.2265	0.907	0.9805	0.859	1.215	1.0575	0.865	1.0315	0.8225	0.95	0.790973	1.35512	+	+
Q3TIR0	Putative uncharacterized protein OS=Mus musculus GN=Ctsd PE=2 SV=1	Ctsd	0.8735	0.8755	0.8905	1.2235	1.2045	1.1705	0.847	0.869	0.8675	1.177	1.1645	1.2135	1.34685	4.38973	+	+
Q3UC89	Putative uncharacterized protein OS=Mus musculus GN=Ctsd PE=2 SV=1	Ctsd	0.808	0.832	0.7825	1.21	1.18	1.0625	0.981	0.8915	0.9085	1.128	1.1475	1.32	1.48421	2.47347	+	+
Q3TXR9	Beta-hexosaminidase OS=Mus musculus GN=Hexb PE=2 SV=1	Hexb	0.7535	0.792	0.8035	1.2135	1.3785	1.1845	0.693	0.747	0.707	1.231	1.2865	1.2485	1.60323	4.53265	+	+
Q7TMN7	Annexin OS=Mus musculus GN=Anxa4 PE=2 SV=1	Anxa4	0.854	0.8985	0.809	1.075	1.106	1.0655	0.9395	0.913	0.8325	1.166	1.1345	1.009	1.29202	1.99125	+	+
Q91ZZ3	Beta-synuclein OS=Mus musculus GN=Sncb PE=1 SV=1	Sncb	1.0985	1.16	1.2315	0.8945	0.929	0.9665	0.989	1.001	0.944	0.9565	0.9235	0.885	0.792264	2.28445	+	+
P10518	Delta-aminolevulinic acid dehydratase OS=Mus musculus GN=Alad PE=1 SV=1	Alad	1.159	1.1695	1.1605	0.829	0.9295	1.0765	1.1155	0.921	0.812	0.9155	0.912	0.815	0.75738	2.98364	+	+
O89051	Integral membrane protein 2B OS=Mus musculus GN=Itm2b PE=2 SV=1	Itm2b	0.788	0.769	0.8035	1.263	1.139	1.134	0.8145	0.818	0.8225	0.984	1.1145	1.2255	1.40818	1.98406	+	+
Q9JLF6	Protein-glutamine gamma-glutamyltransferase K OS=Mus musculus GN=Tgm1 PE=1 SV=2	Tgm1	0.6855	0.633	0.6945	1.1315	1.311	1.068	0.541	0.6855	0.5575	1.4505	1.1025	1.2365	1.88251	2.34104	+	+
Q3TU20	Angiotensin I converting enzyme (Peptidyl-dipeptidase A) 1 OS=Mus musculus GN=Ace PE=2 SV=1	Ace	0.912	0.834	0.7815	1.388	1.037	0.823	1.0675	1.141	1.419	1.102	1.049	1.249	1.3452	1.83047	+	+
O35639	Annexin A3 OS=Mus musculus GN=Anxa3 PE=1 SV=4	Anxa3	0.795	0.923	0.8105	1.23	1.373	1.2135	0.8085	0.829	0.828	1.163	1.146	1.183	1.38106	2.81451	+	+
Q99L04	Dehydrogenase/reductase SDR family member 1 OS=Mus musculus GN=Dhrs1 PE=2 SV=1	Dhrs1	0.7575	0.788	0.7665	1.1545	1.033	1.104	0.8415	0.744	0.843	1.0235	0.968	1.1945	1.37803	1.87634	+	+
D3Z7R4	Synaptotagmin-1 (Fragment) OS=Mus musculus GN=Syt1 PE=1 SV=1	Syt1	1.032	0.9575	0.962	0.934	1.7485	0.967	1.04	1.3025	1.149	1.3565	1.286	1.177	1.29409	2.13488	+	+
Q9DAW9	Calponin-3 OS=Mus musculus GN=Cnn3 PE=1 SV=1	Cnn3	0.844	0.813	0.8325	1.276	1.142	1.1275	0.827	0.835	0.817	1.113	1.0385	1.232	1.35911	2.19244	+	+
P52760	Ribonuclease UK114 OS=Mus musculus GN=Hrsp12 PE=1 SV=3	Hrsp12	0.8335	0.8695	0.8785	1.327	1.248	1.193	0.8655	0.832	0.8015	1.207	1.1735	1.244	1.40403	3.83943	+	+
P29416	Beta-hexosaminidase subunit alpha OS=Mus musculus GN=Hexa PE=2 SV=2	Hexa	0.864	0.898	0.8855	1.1035	1.197	1.012	0.7775	0.8625	0.702	1.1005	1.14	1.0975	1.26081	3.77243	+	+
O08528	Hexokinase-2 OS=Mus musculus GN=Hk2 PE=2 SV=1	Hk2	0.8415	0.9135	0.807	1.184	1.309	1.1225	0.7525	0.7995	0.769	1.196	1.091	1.018	1.29001	1.82737	+	+
Q91VT3	ATP-binding cassette, sub-family D (ALD), member 3 OS=Mus musculus GN=Abcd3 PE=2 SV=1	Abcd3	1.1895	1.493	1.2075	1.269	0.557	1.333	1.2905	1.1595	1.16	0.485	0.571	0.386	0.370694	2.72594	+	+
G3X8T9	Serine (Or cysteine) peptidase inhibitor, clade A, member 3N, isoform CRA_a OS=Mus musculus GN=Serpina3n PE=3 SV=1	Serpina3n	0.7155	0.825	0.8665	1.1335	1.2515	1.0045	0.717	0.7125	0.7015	1.378	1.1335	1.153	1.52243	2.00964	+	+
P11835	Integrin beta-2 OS=Mus musculus GN=Itgb2 PE=1 SV=2	Itgb2	0.8705	0.9225	0.9145	1.0935	1.227	1.1325	0.807	0.8925	0.776	1.1865	1.18	1.1075	1.2831	2.9796	+	+
P85094	Isochorismatase domain-containing protein 2A, mitochondrial OS=Mus musculus GN=Isoc2a PE=1 SV=1	Isoc2a	0.852	0.7455	0.9095	1.248	0.8415	1.0815	1.1305	0.9755	1.086	1.0095	1.113	1.162	1.31013	1.77029	+	+
Q9R118	Serine protease HTRA1 OS=Mus musculus GN=Htra1 PE=1 SV=2	Htra1	0.752	0.769	0.6885	1.163	1.3865	1.124	0.664	0.751	0.765	1.1515	1.21	1.24	1.63001	3.69363	+	+
E0CXD4	Protein Pcdh1 OS=Mus musculus GN=Pcdh1 PE=4 SV=1	Pcdh1	1.116	1.183	1.257	0.7845	1.019	0.8505	1.0225	1.0885	0.9195	0.9835	0.9815	0.8545	0.792885	1.85019	+	+
E9Q604	Integrin alpha-M OS=Mus musculus GN=Itgam PE=3 SV=1	Itgam	0.831	0.925	0.8895	1.0745	1.1715	1.148	0.767	0.85	0.7795	1.23	1.212	1.129	1.34984	2.75913	+	+
O88492	Perilipin-4 OS=Mus musculus GN=Plin4 PE=1 SV=2	Plin4	0.9285	0.9415	0.7905	1.041	1.161	0.969	0.7725	0.8095	0.8805	1.1215	1.1495	1.07	1.25578	1.87374	+	+
Q8R420	ATP-binding cassette sub-family A member 3 OS=Mus musculus GN=Abca3 PE=2 SV=3	Abca3	0.8645	0.874	0.8295	1.164	1.202	1.074	0.796	0.826	0.775	1.0985	1.129	1.089	1.29147	3.79175	+	+
Q91VK4	Integral membrane protein 2C OS=Mus musculus GN=Itm2c PE=2 SV=2	Itm2c	0.8935	0.8935	0.8765	1.0965	1.2965	1.035	0.7595	0.9195	0.7815	1.121	1.157	1.0645	1.25493	2.92448	+	+
P01899	H-2 class I histocompatibility antigen, D-B alpha chain OS=Mus musculus GN=H2-D1 PE=1 SV=2	H2-D1	0.802	0.7785	0.779	1.4305	1.295	0.92	0.8395	0.7465	0.768	0.9995	1.1145	1.0015	1.32041	2.53837	+	+
Q9CYW4	Haloacid dehalogenase-like hydrolase domain-containing protein 3 OS=Mus musculus GN=Hdhd3 PE=1 SV=1	Hdhd3	1.0665	1.0945	1.0715	0.7595	0.863	0.962	0.9465	0.8855	0.753	0.8695	0.8635	0.732	0.762568	2.30161	+	+
Q61599	Rho GDP-dissociation inhibitor 2 OS=Mus musculus GN=Arhgdib PE=1 SV=3	Arhgdib	0.8925	0.8825	0.895	1.1515	1.219	1.081	0.929	0.886	0.8355	1.085	1.165	1.1105	1.25861	3.18692	+	+
Q3UCJ0	Tyrosine-protein phosphatase non-receptor type OS=Mus musculus GN=Ptpn6 PE=2 SV=1	Ptpn6	0.809	0.7745	0.8175	1.238	1.2525	1.1055	0.704	0.807	0.704	1.1195	1.137	1.139	1.4142	4.65985	+	+
P98086	Complement C1q subcomponent subunit A OS=Mus musculus GN=C1qa PE=1 SV=2	C1qa	0.751	0.737	0.7455	1.5155	1.4055	1.255	0.725	0.7875	0.767	0.997	1.1225	1.2255	1.49765	2.30092	+	+
Q9Z1Q5	Chloride intracellular channel protein 1 OS=Mus musculus GN=Clic1 PE=1 SV=3	Clic1	0.822	0.8955	0.834	1.341	1.2475	1.2045	0.8835	0.887	0.885	1.1555	1.115	1.421	1.4468	1.73855	+	+
Q91V77	Protein S100 OS=Mus musculus GN=S100a1 PE=2 SV=1	S100a1	0.97	1.0165	1.017	1.137	1.4335	1.0985	0.6965	0.994	0.7765	1.3585	1.351	1.0935	1.26619	1.4035	+	+
Q9ES52	Phosphatidylinositol 3,4,5-trisphosphate 5-phosphatase 1 OS=Mus musculus GN=Inpp5d PE=1 SV=2	Inpp5d	0.7575	0.833	0.7795	1.1315	1.2355	1.1075	0.7405	0.805	0.768	1.177	1.1255	1.2245	1.48819	3.35096	+	+
O09159	Lysosomal alpha-mannosidase OS=Mus musculus GN=Man2b1 PE=2 SV=4	Man2b1	0.9055	0.85	0.8995	1.031	1.202	1.022	0.7565	0.929	0.788	1.15	1.155	1.0155	1.25066	1.97602	+	+
E0CZ22	Protein Mroh1 OS=Mus musculus GN=Mroh1 PE=4 SV=1	Mroh1	0.8645	0.802	0.864	1.0775	1.2455	0.963	0.9295	0.8705	0.8365	1.047	1.218	1.052	1.31081	1.9244	+	+
Q4FJY6	Ifit3 protein OS=Mus musculus GN=Ifit3 PE=2 SV=1	Ifit3	0.7295	0.677	0.782	1.295	1.478	1.1865	0.6065	0.712	0.685	1.019	0.9705	1.4155	1.55586	1.31708	+	+
Q8C6F4	Putative uncharacterized protein OS=Mus musculus GN=Plek PE=2 SV=1	Plek	0.7785	0.7695	0.774	1.293	1.6465	1.2065	0.665	0.8085	0.6695	1.4115	1.416	1.285	1.7711	3.80568	+	+
Q3UJ44	Putative uncharacterized protein OS=Mus musculus GN=Capg PE=2 SV=1	Capg	0.7355	0.7625	0.7695	1.1495	1.404	1.083	0.716	0.7815	0.7435	1.094	1.223	1.2345	1.56626	3.12146	+	+
Q9ER58	Testican-2 OS=Mus musculus GN=Spock2 PE=2 SV=1	Spock2	0.6695	0.6405	0.672	1.332	0.8925	1.184	0.8585	0.7035	0.797	0.8965	1.038	1.335	1.6496	1.52846	+	+
Q6PDC0	RUN domain-containing protein 3B OS=Mus musculus GN=Rundc3b PE=2 SV=1	Rundc3b	0.8345	0.811	0.805	1.175	1.4105	1.0795	0.7285	0.893	0.704	1.22	1.341	1.1535	1.51581	2.78837	+	+
Q3U5N2	Putative uncharacterized protein OS=Mus musculus GN=Ifit1 PE=2 SV=1	Ifit1	0.7745	0.845	0.835	1.259	1.241	0.93	0.895	0.835	0.782	1.0235	1.014	1.255	1.34141	1.56983	+	+
P29788	Vitronectin OS=Mus musculus GN=Vtn PE=1 SV=2	Vtn	0.773	0.784	0.7705	1.208	1.4105	1.093	0.629	0.8175	0.682	1.2585	1.1825	1.179	1.55532	4.09221	+	+
Q3TJ71	UDP-glucose 6-dehydrogenase OS=Mus musculus GN=Ugdh PE=2 SV=1	Ugdh	0.8685	0.8145	0.8385	1.082	1.1135	1.0635	0.836	0.946	0.835	1.1255	1.189	1.1325	1.36704	3.57507	+	+
Q3UY00	Protein S100 OS=Mus musculus GN=S100b PE=2 SV=1	S100b	1.0125	0.8725	0.95	1.09	1.351	0.978	0.824	0.9225	0.776	1.219	1.3205	1.0915	1.28078	1.57113	+	+
O54752	Naglu OS=Mus musculus GN=Naglu PE=2 SV=1	Naglu	0.8615	0.901	0.8405	1.0785	1.3245	1.033	0.7685	0.863	0.766	1.1335	1.052	1.1835	1.29428	2.42323	+	+
Q69ZS6	Synaptic vesicle glycoprotein 2C OS=Mus musculus GN=Sv2c PE=1 SV=2	Sv2c	1.179	1.113	1.166	0.8505	0.8445	0.866	0.9295	1.015	0.749	0.9405	0.9935	0.823	0.797282	1.89992	+	+
Q545I9	Protein S100 OS=Mus musculus GN=S100a6 PE=2 SV=1	S100a6	0.539	0.53	0.5315	1.2345	1.836	1.0015	0.5515	0.5405	0.513	1.5735	1.2165	1.3915	2.61262	2.94794	+	+
P11152	Lipoprotein lipase OS=Mus musculus GN=Lpl PE=1 SV=3	Lpl	0.8185	0.8245	0.7655	0.986	1.0545	0.9735	0.8525	0.922	0.697	1.1035	1.059	0.975	1.30268	2.35013	+	+
Q05144	Ras-related C3 botulinum toxin substrate 2 OS=Mus musculus GN=Rac2 PE=2 SV=1	Rac2	0.8275	0.906	0.8325	1.196	1.233	1.107	0.897	0.8495	0.935	1.148	1.138	1.168	1.34606	3.41385	+	+
P07309	Transthyretin OS=Mus musculus GN=Ttr PE=1 SV=1	Ttr	0.895	0.6095	0.576	1.423	1.021	0.7835	1.003	1.4475	1.2385	1.036	1.0665	1.116	1.54698	1.66298	+	+
P97352	Protein S100-A13 OS=Mus musculus GN=S100a13 PE=1 SV=1	S100a13	0.854	0.9645	0.8935	1.112	1.241	1.1655	0.8095	0.9185	0.8185	1.232	1.1645	1.1155	1.29499	2.33071	+	+
P12265	Beta-glucuronidase OS=Mus musculus GN=Gusb PE=2 SV=2	Gusb	0.9035	0.8565	0.913	1.112	1.2795	1.102	0.946	0.9355	0.919	1.183	1.1145	1.127	1.28114	3.10228	+	+
S4R1S4	Receptor-type tyrosine-protein phosphatase C OS=Mus musculus GN=Ptprc PE=1 SV=1	Ptprc	0.7635	0.8045	0.7895	1.116	1.3335	1.115	0.8115	0.7455	0.7025	1.1785	1.199	1.093	1.47211	3.36783	+	+
D3YXH0	Immunoglobulin superfamily member 5 OS=Mus musculus GN=Igsf5 PE=4 SV=1	Igsf5	1.1595	1.1565	1.194	0.9305	0.9285	0.801	0.8205	0.8465	0.7425	0.947	0.8965	0.8225	0.759544	2.74626	+	+
Q3UD32	Putative uncharacterized protein OS=Mus musculus GN=Ctss PE=2 SV=1	Ctss	0.68	0.7775	0.7095	1.451	1.7595	1.3745	0.78	0.7125	0.6625	1.5195	1.4575	1.5	2.06599	4.63832	+	+
B2RTL6	Thrombospondin 4 OS=Mus musculus GN=Thbs4 PE=2 SV=1	Thbs4	0.799	0.7515	0.8195	1.0605	1.254	1.033	0.851	0.9115	0.8315	1.045	1.1235	0.9885	1.33207	2.40008	+	+
Q8CIH5	1-phosphatidylinositol 4,5-bisphosphate phosphodiesterase gamma-2 OS=Mus musculus GN=Plcg2 PE=1 SV=1	Plcg2	0.882	0.8785	0.844	1.1155	1.4225	1.1235	0.792	0.911	0.81	1.3	1.29	1.1105	1.42081	2.36307	+	+
Q91Z25	Arpc1b protein OS=Mus musculus GN=Arpc1b PE=2 SV=1	Arpc1b	0.6555	0.769	0.6625	1.112	1.0115	1.045	0.816	0.6565	0.828	0.9575	0.8625	1.0875	1.39315	1.66379	+	+
Q9DCB4	cAMP-regulated phosphoprotein 21 OS=Mus musculus GN=Arpp21 PE=1 SV=2	Arpp21	1.209	1.4415	1.2725	0.8115	1.0535	0.933	0.835	0.939	0.928	1.0705	0.9895	0.8345	0.737828	1.60296	+	+
P60761	Neurogranin OS=Mus musculus GN=Nrgn PE=1 SV=1	Nrgn	1.064	1.17	1.245	0.8285	0.942	0.863	0.8355	0.903	0.7985	0.9375	0.774	0.807	0.723915	1.93867	+	+
P97825	Hematological and neurological expressed 1 protein OS=Mus musculus GN=Hn1 PE=1 SV=3	Hn1	1.006	1.1485	1.217	0.794	0.774	0.8725	0.8435	0.8105	0.82	0.8365	0.792	0.875	0.742548	1.91296	+	+
P51910	Apolipoprotein D OS=Mus musculus GN=Apod PE=2 SV=1	Apod	0.891	0.841	0.8325	1.113	1.2635	1.0125	0.794	0.8855	0.8455	1.164	1.234	0.9965	1.32365	1.71932	+	+
Q8VHL0-2	Isoform 2 of Urea transporter 1 OS=Mus musculus GN=Slc14a1	Slc14a1	0.7645	0.7785	0.796	1.107	1.156	1.0765	0.839	0.7655	0.7665	1.1055	1.123	1.034	1.39483	3.36791	+	+
Q8R1B5	Complexin-3 OS=Mus musculus GN=Cplx3 PE=1 SV=1	Cplx3	1.1345	1.291	1.187	0.8855	0.897	0.769	0.8585	0.7875	0.7465	0.999	0.88	0.7935	0.739792	1.85068	+	+
Q02105	Complement C1q subcomponent subunit C OS=Mus musculus GN=C1qc PE=2 SV=2	C1qc	0.7435	0.661	0.7615	1.394	1.4735	1.162	0.614	0.7175	0.784	0.9395	1.077	1.092	1.43513	2.26169	+	+
Q9EPB4	Apoptosis-associated speck-like protein containing a CARD OS=Mus musculus GN=Pycard PE=1 SV=1	Pycard	0.6775	0.7115	0.683	1.648	1.829	1.3445	0.7735	0.762	0.6345	1.445	1.4185	1.367	2.04175	5.04744	+	+
Q8BM65-4	Isoform 4 of Neuronal tyrosine-phosphorylated phosphoinositide-3-kinase adapter 2 OS=Mus musculus GN=Nyap2	Nyap2	1.0615	1.1155	1.1395	0.879	0.861	0.878	0.948	0.9395	0.89	0.9205	0.895	0.833	0.798583	2.51643	+	+
Q80U04	E3 ubiquitin-protein ligase Praja-2 OS=Mus musculus GN=Pja2 PE=1 SV=2	Pja2	1.029	1.0445	1.066	0.852	0.7975	0.8055	0.861	0.894	0.721	0.7915	0.887	0.808	0.792005	2.64521	+	+
Q8CG29	Myosin IF OS=Mus musculus GN=Myo1f PE=1 SV=1	Myo1f	0.931	0.865	0.9	1.2785	1.153	1.079	0.898	0.9105	0.8925	1.106	1.208	1.122	1.27448	2.58142	+	+
P14106	Complement C1q subcomponent subunit B OS=Mus musculus GN=C1qb PE=1 SV=2	C1qb	0.775	0.651	0.766	1.4105	1.187	1.2145	0.6715	0.767	0.8025	0.863	1.073	1.181	1.42199	1.41424	+	+
Q8C5K0	Lysosomal membrane glycoprotein 2, isoform CRA_a OS=Mus musculus GN=Lamp2 PE=2 SV=1	Lamp2	0.786	0.763	0.7895	1.21	1.0535	1.1095	0.8745	0.837	0.8725	0.9635	1.0615	1.173	1.36754	2.0279	+	+
Q3U0U7	Putative uncharacterized protein OS=Mus musculus GN=Cd180 PE=2 SV=1	Cd180	0.773	0.876	0.7755	1.019	1.281	0.9875	0.868	0.819	0.7235	1.17	1.2465	0.926	1.37864	1.39327	+	+
Q03963	Interferon-induced, double-stranded RNA-activated protein kinase OS=Mus musculus GN=Eif2ak2 PE=1 SV=2	Eif2ak2	0.9075	0.86	0.8925	1.125	1.4795	0.995	0.839	0.981	0.828	1.1655	1.1195	1.122	1.28083	3.58041	+	+
O70200	Allograft inflammatory factor 1 OS=Mus musculus GN=Aif1 PE=1 SV=1	Aif1	0.7195	0.833	0.7125	1.2435	1.4495	1.1465	0.821	0.7085	0.7225	1.236	1.1655	1.1605	1.57263	3.14488	+	+
Q8K2I4	Beta-mannosidase OS=Mus musculus GN=Manba PE=2 SV=1	Manba	0.9645	0.879	0.909	1.069	1.0875	1.1995	0.9765	1.02	0.944	1.1555	1.2655	1.251	1.33406	2.70251	+	+
Q545I6	Cathepsin Z, isoform CRA_b OS=Mus musculus GN=Ctsz PE=2 SV=1	Ctsz	0.7795	0.739	0.7975	1.232	1.411	1.0755	0.6935	0.7745	0.7445	1.2795	1.3135	1.178	1.62824	3.40585	+	+
P49710	Hematopoietic lineage cell-specific protein OS=Mus musculus GN=Hcls1 PE=1 SV=2	Hcls1	0.7815	0.8715	0.884	1.0375	1.2775	1.0095	0.696	0.752	0.7425	1.119	1.17	0.9495	1.27651	1.46516	+	+
A9CLV6	Axotomy induced glycoprotein 2 OS=Mus musculus GN=Serinc1 PE=2 SV=1	Serinc1	0.8565	0.814	0.8585	1.3115	1.341	1.253	0.9385	0.825	0.9255	1.152	0.9805	1.3275	1.36813	1.42667	+	+
Q3TXC4	Putative uncharacterized protein OS=Mus musculus GN=Vav1 PE=2 SV=1	Vav1	0.8545	0.8235	0.872	1.138	1.7995	1.1255	0.7385	0.8225	0.73	1.4465	1.09	1.1015	1.42667	1.43181	+	+
Q8BK62	Olfactomedin-like protein 3 OS=Mus musculus GN=Olfml3 PE=2 SV=2	Olfml3	0.5675	0.7285	0.6305	1.4195	1.2295	1.0045	0.702	0.555	0.6445	1.1455	1.1705	1.468	1.96418	2.25809	+	+
P13597	Intercellular adhesion molecule 1 OS=Mus musculus GN=Icam1 PE=1 SV=1	Icam1	0.8215	0.8155	0.789	1.3865	1.4555	1.098	0.6345	0.8605	0.724	1.3575	1.211	1.29	1.59048	3.4076	+	+
Q3TIF1	Putative uncharacterized protein OS=Mus musculus GN=Ctsc PE=2 SV=1	Ctsc	0.791	0.871	0.7755	1.33	1.113	1.107	0.703	0.939	0.95	1.13	1.1785	1.203	1.44061	3.21557	+	+
P08101	Low affinity immunoglobulin gamma Fc region receptor II OS=Mus musculus GN=Fcgr2 PE=1 SV=2	Fcgr2b	0.9235	0.9725	0.9045	1.11	1.3095	1.1995	0.7555	0.8925	0.8195	1.253	1.2525	1.12	1.29459	2.3159	+	+
P49768	Presenilin-1 OS=Homo sapiens GN=PSEN1 PE=1 SV=1	hPSEN1	0.57	0.864	0.579	0.967	1.3185	0.912	0.688	0.588	0.7695	1.175	1.292	0.895	1.67014	1.37826	+	+
G3X9Q3	Histocompatibility (Minor) HA-1, isoform CRA_a OS=Mus musculus GN=Hmha1 PE=1 SV=1	Hmha1	0.875	0.977	0.82	1.111	1.204	1.1745	0.768	0.878	0.8	1.175	1.068	1.125	1.26048	1.85871	+	+
F8WH69	Neutrophil cytosol factor 1 OS=Mus musculus GN=Ncf1 PE=4 SV=1	Ncf1	0.707	0.91	0.707	1.1075	1.081	1.1355	0.744	0.711	0.7395	1.07	1.135	1.0095	1.38318	1.74382	+	+
E9PYG5	Gamma-parvin OS=Mus musculus GN=Parvg PE=4 SV=1	Parvg	0.861	0.8215	0.85	1.048	1.112	1.0215	0.853	0.8375	0.755	0.989	1.2215	1.011	1.27206	1.42448	+	+
Q61160	FAS-associated death domain protein OS=Mus musculus GN=Fadd PE=1 SV=1	Fadd	0.9865	0.8935	0.9505	1.2655	1.177	1.1115	1.14	1.1075	0.979	1.0955	1.2565	1.258	1.27539	1.90032	+	+
Q9CXL3	Uncharacterized protein C7orf50 homolog OS=Mus musculus PE=1 SV=3	3110082I17Rik	0.866	0.832	0.753	1.115	1.108	0.9275	0.8895	0.764	0.867	1.097	1.008	0.9975	1.26581	2.03769	+	+
Q3UND0	Src kinase-associated phosphoprotein 2 OS=Mus musculus GN=Skap2 PE=1 SV=2	Skap2	0.8395	0.732	0.818	1.267	1.5615	1.069	0.937	0.779	0.648	1.359	1.234	1.096	1.54384	2.19633	+	+
P52624	Uridine phosphorylase 1 OS=Mus musculus GN=Upp1 PE=1 SV=2	Upp1	0.803	0.8465	0.779	1.128	0.974	1.058	1	1.059	1.027	1.053	1.033	1.071	1.29998	3.37143	+	+
A2APM2	CD44 antigen OS=Mus musculus GN=Cd44 PE=1 SV=1	Cd44	0.7595	0.7645	0.8115	0.9685	1.2325	0.934	0.6295	0.7525	0.696	1.2995	1.0455	0.9825	1.42475	1.54977	+	+
O88968	Transcobalamin-2 OS=Mus musculus GN=Tcn2 PE=2 SV=1	Tcn2	0.893	0.97	0.847	1.153	1.367	0.969	0.741	0.881	0.69	1.221	1.099	1.181	1.29188	2.18427	+	+
A2ARS0	Ankyrin repeat domain-containing protein 63 OS=Mus musculus GN=Ankrd63 PE=3 SV=1	Ankrd63	1.0285	1.109	1.022	0.8335	0.746	0.8785	0.9215	0.892	0.9405	0.778	0.8965	0.776	0.775597	2.08034	+	+
Q67BT3	Solute carrier family 13 member 5 OS=Mus musculus GN=Slc13a5 PE=2 SV=1	Slc13a5	1.2485	1.2495	1.166	0.8655	0.8735	0.8595	1.023	0.9385	1.019	0.872	0.932	0.856	0.725982	3.12488	+	+
Q9D8Y7	Tumor necrosis factor alpha-induced protein 8-like protein 2 OS=Mus musculus GN=Tnfaip8l2 PE=1 SV=1	Tnfaip8l2	0.734	0.777	0.767	1.032	1.181	1.084	0.6155	0.733	0.674	1.109	1.007	1.1175	1.41945	2.96386	+	+
Q5U647	Solute carrier family 1 (Neutral amino acid transporter), member 5 OS=Mus musculus GN=Slc1a5 PE=2 SV=1	Slc1a5	0.8545	1.201	0.7645	1.1775	1.345	1.1095	0.71	0.8475	0.6045	1.368	1.2865	1.313	1.40691	1.32427	+	+
P07091	Protein S100-A4 OS=Mus musculus GN=S100a4 PE=1 SV=1	S100a4	0.6915	0.841	0.7365	1.201	1.195	1.059	0.746	0.6855	0.497	1.256	0.971	1.062	1.44954	1.63476	+	+
Q8BT06	Putative uncharacterized protein OS=Mus musculus GN=Cd63 PE=2 SV=1	Cd63	0.8345	0.786	0.813	1.151	1.241	1.065	0.798	0.8675	0.764	1.227	1.113	1.07	1.40127	2.57757	+	+
Q9Z239	Phospholemman OS=Mus musculus GN=Fxyd1 PE=1 SV=1	Fxyd1	0.8965	0.8145	0.7765	1.125	1.49	1.0225	0.8505	0.897	0.8475	1.317	1.151	1.083	1.42754	1.98059	+	+
P01887	Beta-2-microglobulin OS=Mus musculus GN=B2m PE=1 SV=2	B2m	0.7995	0.884	0.8075	1.207	1.3285	0.909	0.848	0.7575	0.753	1.117	1.086	0.927	1.25652	1.5202	+	+
Q78XF5	Oligosaccharyltransferase complex subunit OSTC OS=Mus musculus GN=Ostc PE=2 SV=1	Ostc	0.62	0.691	0.639	1.2485	1.1385	1.2225	1.052	0.6	1.006	1.1345	0.997	1.307	1.76333	2.24009	+	+
P31996	Macrosialin OS=Mus musculus GN=Cd68 PE=2 SV=1	Cd68	0.56	0.731	0.599	1.1265	1.557	1.1905	0.7215	0.5805	0.688	1.403	1.153	1.142	1.95661	2.4227	+	+
D3Z1D7	Protein Gprin2 OS=Mus musculus GN=Gprin2 PE=4 SV=1	Gprin2	1.2265	1.1395	1.1775	0.9185	0.8675	0.852	0.862	0.8275	0.679	0.9155	0.831	0.814	0.722591	2.90743	+	+
P08905	Lysozyme C-2 OS=Mus musculus GN=Lyz2 PE=1 SV=2	Lyz2	0.624	0.725	0.652	1.6025	1.4965	1.424	0.901	0.712	0.9335	1.212	1.339	1.303	1.92604	3.66601	+	+
Q8BGZ2	Protein FAM168A OS=Mus musculus GN=Fam168a PE=2 SV=1	Fam168a	1.0415	1.1525	1.151	0.8225	0.9065	0.88	0.7645	0.899	0.823	0.884	0.8545	0.7605	0.747085	2.24181	+	+

## Sheet: 10Mon_APP.PS1_DEP
Accession	Description	Gene ID	10WT_1	10WT_2	10WT_3	10APP/PS1_1	10APP/PS1_2	10APP/PS1_3	10Tau_1	10Tau_2	10Tau_3	10APT_1	10APT_2	10APT_3	10APP/PS1_FC	-log10(p-value)	t-test Significant	10APP/PS1 final_sig
E9Q616	Protein Ahnak OS=Mus musculus GN=Ahnak PE=1 SV=1	Ahnak	0.894	0.726	0.8315	0.9555	1.237	1.0615	0.7675	0.8025	0.946	1.116	1.2175	1.2325	1.32735	1.31053	+	+
P03995	Glial fibrillary acidic protein OS=Mus musculus GN=Gfap PE=1 SV=4	Gfap	0.584	0.5525	0.584	1.439	1.8325	1.528	0.589	0.6475	0.9995	1.889	1.7215	1.8415	2.7896	2.99443	+	+
P68368	Tubulin alpha-4A chain OS=Mus musculus GN=Tuba4a PE=1 SV=1	Tuba4a	1.1795	1.2275	1.1525	1.058	0.811	0.757	1.2155	0.745	1.1795	0.8235	1.0835	0.731	0.737744	1.51081	+	+
P28652	Calcium/calmodulin-dependent protein kinase type II subunit beta OS=Mus musculus GN=Camk2b PE=1 SV=2	Camk2b	1.406	1.55	1.665	1.3825	1.058	1.048	1.4565	1.113	1.404	1.069	0.97	1.062	0.754923	1.32854	+	+
Q3TFD9	Putative uncharacterized protein OS=Mus musculus GN=Vim PE=2 SV=1	Vim	0.7825	0.6255	0.694	1.578	1.7745	1.467	0.639	0.676	1.0065	1.608	1.9445	1.7065	2.29282	3.07227	+	+
Q3TWV0	Putative uncharacterized protein OS=Mus musculus GN=Vim PE=2 SV=1	Vim	0.8665	0.768	0.804	1.3475	1.4615	1.2475	0.761	0.787	1.0095	1.33	1.598	1.3675	1.66352	2.85933	+	+
Q3UL48	Putative uncharacterized protein OS=Mus musculus GN=Ezr PE=2 SV=1	Ezr	0.867	0.8465	0.866	1.009	1.158	1.151	0.859	0.866	0.967	1.0575	1.1965	1.161	1.2863	2.13284	+	+
A2AVJ7	Ribosome-binding protein 1 OS=Mus musculus GN=Rrbp1 PE=1 SV=1	Rrbp1	0.836	0.8345	0.8825	1.079	1.159	1.112	0.836	0.8375	0.818	1.0355	1.0415	1.102	1.31218	3.15883	+	+
P26041	Moesin OS=Mus musculus GN=Msn PE=1 SV=3	Msn	0.809	0.783	0.792	1.112	1.277	1.1955	0.791	0.8245	1.008	1.208	1.391	1.2205	1.50357	2.93817	+	+
Q6GTX3	Apoe protein OS=Mus musculus GN=Apoe PE=2 SV=1	Apoe	0.525	0.5215	0.5875	1.378	1.547	1.537	0.5995	0.63	0.565	1.726	1.808	1.726	2.73072	4.05319	+	+
P48036	Annexin A5 OS=Mus musculus GN=Anxa5 PE=1 SV=1	Anxa5	0.864	0.7945	0.8035	1.0965	1.2995	1.252	0.798	0.8045	1.0005	1.3085	1.298	1.252	1.48172	2.43078	+	+
Q3UEE7	Putative uncharacterized protein OS=Mus musculus GN=Apoe PE=2 SV=1	Apoe	0.543	0.5275	0.628	2.546	1.46	1.5275	0.501	0.4555	0.4755	2.9055	1.806	1.6255	3.25787	1.65238	+	+
D3Z576	Filamin-C OS=Mus musculus GN=Flnc PE=1 SV=1	Flnc	0.773	0.7685	0.6945	1.2165	1.432	1.252	0.683	0.8265	0.95	1.372	1.413	1.3495	1.74441	2.83023	+	+
Q6A0D0	MKIAA0106 protein (Fragment) OS=Mus musculus GN=Prdx6 PE=2 SV=1	Prdx6	0.776	0.8085	0.7285	1.206	1.3345	1.3075	0.724	0.8105	0.942	1.3245	1.244	1.2405	1.66364	3.4485	+	+
P13020	Gelsolin OS=Mus musculus GN=Gsn PE=1 SV=3	Gsn	0.854	0.8435	0.8465	1.0365	1.231	1.1535	0.7925	0.897	0.9335	1.211	1.18	1.2315	1.34473	2.17503	+	+
Q810U4-2	Isoform 2 of Neuronal cell adhesion molecule OS=Mus musculus GN=Nrcam	Nrcam	0.918	0.961	0.9335	1.15	1.2825	1.268	0.8925	1.0605	1.0425	1.408	1.326	1.3045	1.31573	2.6019	+	+
Q8BJH2	Putative uncharacterized protein OS=Mus musculus GN=Add3 PE=2 SV=1	Add3	0.869	0.98	0.843	1.2185	1.201	1.2515	0.823	1.011	0.9505	0.9465	0.929	1.1645	1.36367	2.73353	+	+
P05067	Amyloid beta A4 protein OS=Homo sapiens GN=APP PE=1 SV=3	hAPP	0.5485	0.568	0.6205	1.361	1.4005	1.4245	0.6225	0.5605	0.5715	1.503	1.483	1.4145	2.4099	5.06128	+	+
B2RXW7	Complement component 4B (Childo blood group) OS=Mus musculus GN=C4b PE=2 SV=1	C4b	0.676	0.614	0.682	1.3745	1.625	1.4235	0.6645	0.682	0.9405	1.6515	1.6085	1.5805	2.2429	3.29256	+	+
P12023-2	Isoform APP695 of Amyloid beta A4 protein OS=Mus musculus GN=App	App	0.814	0.8275	0.7585	0.986	1.014	1.0115	0.7545	0.8325	0.803	1.211	1.104	1.0315	1.25479	3.05312	+	+
Q549A5	Clusterin OS=Mus musculus GN=Clu PE=2 SV=1	Clu	0.598	0.609	0.677	1.3315	1.585	1.452	0.638	0.6995	0.7455	1.6195	1.679	1.5695	2.31874	3.36718	+	+
E9Q3X0	Major vault protein OS=Mus musculus GN=Mvp PE=4 SV=1	Mvp	0.8395	0.86	0.865	1.1855	1.2515	1.1625	0.806	0.939	0.846	1.3775	1.159	1.17	1.40359	3.6161	+	+
Q3U6N7	Putative uncharacterized protein OS=Mus musculus GN=Lcp1 PE=2 SV=1	Lcp1	0.836	0.8275	0.687	1.196	1.3295	1.281	0.7695	0.8165	0.9055	1.3325	1.293	1.153	1.61944	2.83965	+	+
Q5M8R9	Farnesyl diphosphate synthetase OS=Mus musculus GN=Fdps PE=2 SV=1	Fdps	0.878	0.8685	0.8235	1.0135	1.1865	1.119	0.793	0.818	0.7945	1.1505	0.9855	1.2085	1.29144	2.03249	+	+
P55264	Adenosine kinase OS=Mus musculus GN=Adk PE=1 SV=2	Adk	0.885	0.92	0.842	1.0975	1.143	1.129	0.8525	0.878	0.899	1.0885	1.0635	1.0475	1.27295	3.10493	+	+
Q9D379	Epoxide hydrolase 1 OS=Mus musculus GN=Ephx1 PE=1 SV=2	Ephx1	0.934	0.8025	0.9345	1.0565	1.1585	1.16	0.8275	0.8765	1.046	1.138	1.215	1.188	1.26357	1.86809	+	+
Q3TIR0	Putative uncharacterized protein OS=Mus musculus GN=Ctsd PE=2 SV=1	Ctsd	0.833	0.863	0.89	1.219	1.2155	1.266	0.84	0.8305	0.8945	1.2245	1.241	1.1905	1.43097	4.05438	+	+
P47791	Glutathione reductase, mitochondrial OS=Mus musculus GN=Gsr PE=1 SV=3	Gsr	0.9085	0.936	0.922	1.205	1.197	1.178	0.928	0.8865	0.955	1.0535	1.07	1.0475	1.29405	4.75123	+	+
P97371	Proteasome activator complex subunit 1 OS=Mus musculus GN=Psme1 PE=2 SV=2	Psme1	0.8985	0.875	0.8895	0.999	1.216	1.138	0.894	0.94	0.8715	1.1135	1.055	1.117	1.25911	1.64414	+	+
Q3UBP0	Adenylosuccinate synthetase isozyme 1 OS=Mus musculus GN=Adssl1 PE=2 SV=1	Adssl1	0.8245	0.816	0.8165	1.0885	1.1725	1.1455	0.7745	0.866	0.7595	1.1845	1.1075	1.093	1.38645	3.65547	+	+
Q3TXR9	Beta-hexosaminidase OS=Mus musculus GN=Hexb PE=2 SV=1	Hexb	0.688	0.708	0.686	1.2065	1.422	1.4615	0.707	0.7555	0.754	1.364	1.3685	1.2185	1.96446	2.96164	+	+
Q7TMN7	Annexin OS=Mus musculus GN=Anxa4 PE=2 SV=1	Anxa4	0.8775	0.81	0.8265	1.1475	1.25	1.3045	0.822	0.8595	1.1275	1.245	1.457	1.2965	1.47255	2.85144	+	+
O89051	Integral membrane protein 2B OS=Mus musculus GN=Itm2b PE=2 SV=1	Itm2b	0.8255	0.8325	0.8695	1.1395	1.2555	1.204	0.8485	0.8225	0.791	1.3355	1.2645	1.2065	1.42394	3.22644	+	+
Q8VEH3	ADP-ribosylation factor-like protein 8A OS=Mus musculus GN=Arl8a PE=2 SV=1	Arl8a	0.8755	0.865	0.8835	1.1	1.184	1.1835	0.881	0.915	0.872	1.282	1.106	1.1815	1.32146	3.23185	+	+
P07356	Annexin A2 OS=Mus musculus GN=Anxa2 PE=1 SV=2	Anxa2	0.984	0.728	0.8785	1.0835	1.358	1.217	0.7765	0.7535	1.2015	1.1915	1.504	1.424	1.41228	1.51466	+	+
P29533	Vascular cell adhesion protein 1 OS=Mus musculus GN=Vcam1 PE=1 SV=1	Vcam1	0.8565	0.855	0.863	1.0125	1.1945	1.116	0.8575	0.9375	0.987	1.067	1.121	1.176	1.29074	2.0404	+	+
Q542P2	Glycoprotein m6a, isoform CRA_b OS=Mus musculus GN=Gpm6a PE=2 SV=1	Gpm6a	1.0885	1.061	1.0475	0.963	0.779	0.765	1.0845	0.829	1.026	0.7225	0.984	0.7905	0.784173	1.62053	+	+
Q9CQW2	ADP-ribosylation factor-like protein 8B OS=Mus musculus GN=Arl8b PE=2 SV=1	Arl8b	0.9015	0.9025	0.8105	1.014	1.1635	1.159	0.8225	0.89	0.8905	1.246	1.096	1.1975	1.27615	1.85064	+	+
B1ASP2	Tyrosine-protein kinase OS=Mus musculus GN=Jak1 PE=3 SV=1	Jak1	0.8555	0.8695	0.868	0.99	1.1345	1.144	0.844	1.035	0.8815	1.062	0.961	1.182	1.26051	1.9661	+	+
Q9JLF6	Protein-glutamine gamma-glutamyltransferase K OS=Mus musculus GN=Tgm1 PE=1 SV=2	Tgm1	0.4975	0.5195	0.5675	2.002	1.8075	1.7845	0.555	0.69	0.973	1.703	2.4625	1.7035	3.53045	4.30437	+	+
O35639	Annexin A3 OS=Mus musculus GN=Anxa3 PE=1 SV=4	Anxa3	0.7585	0.737	0.7835	1.1535	1.341	1.2985	0.784	0.769	0.87	1.1675	1.18	1.116	1.66433	3.0081	+	+
Q99L04	Dehydrogenase/reductase SDR family member 1 OS=Mus musculus GN=Dhrs1 PE=2 SV=1	Dhrs1	0.857	0.8415	0.8545	1.26	1.1815	1.0815	0.8885	0.7305	1.0015	1.1815	1.4685	1.092	1.37994	2.47167	+	+
P42227	Signal transducer and activator of transcription 3 OS=Mus musculus GN=Stat3 PE=1 SV=2	Stat3	0.8435	0.857	0.83	1.119	1.2085	1.1815	0.7955	0.913	1.0025	1.2025	1.171	1.1915	1.38668	3.53073	+	+
Q9DAW9	Calponin-3 OS=Mus musculus GN=Cnn3 PE=1 SV=1	Cnn3	0.8035	0.7985	0.8045	1.321	1.3255	1.2845	0.798	0.791	1.042	1.1135	1.422	1.2465	1.63349	5.57688	+	+
P52760	Ribonuclease UK114 OS=Mus musculus GN=Hrsp12 PE=1 SV=3	Hrsp12	0.818	0.859	0.82	1.441	1.3605	1.3015	0.808	0.7925	1.174	1.3725	1.3815	1.226	1.64317	3.63782	+	+
Q8CC86	Nicotinate phosphoribosyltransferase OS=Mus musculus GN=Naprt PE=2 SV=1	Naprt1;Naprt	0.851	0.8925	0.902	1.1	1.153	1.152	0.858	0.8895	1.0295	1.158	1.173	1.1155	1.28709	3.37685	+	+
P29416	Beta-hexosaminidase subunit alpha OS=Mus musculus GN=Hexa PE=2 SV=2	Hexa	0.784	0.7785	0.7	1.1045	1.139	1.2375	0.674	0.8615	0.7665	1.228	1.0985	1.13	1.53856	2.96396	+	+
P10605	Cathepsin B OS=Mus musculus GN=Ctsb PE=1 SV=2	Ctsb	0.89	0.941	0.9145	1.18	1.1665	1.16	0.8965	0.8335	0.9415	1.0475	1.103	1.083	1.27718	4.04887	+	+
Q8BVK3	Putative uncharacterized protein (Fragment) OS=Mus musculus GN=Uap1l1 PE=2 SV=1	Uap1l1	0.82	0.825	0.861	0.9415	1.1235	1.1335	0.8615	0.927	0.899	1.101	0.9495	1.111	1.27634	1.65154	+	+
O08528	Hexokinase-2 OS=Mus musculus GN=Hk2 PE=2 SV=1	Hk2	0.717	0.6885	0.7385	1.0365	1.2185	1.163	0.7405	0.785	0.8315	1.2055	1.048	1.082	1.59422	2.79686	+	+
Q9DBG5	Perilipin-3 OS=Mus musculus GN=Plin3 PE=1 SV=1	Plin3	0.902	0.8365	0.916	1.08	1.1665	1.088	0.9025	0.9515	0.834	1.068	1.055	1.077	1.25617	2.44818	+	+
P21460	Cystatin-C OS=Mus musculus GN=Cst3 PE=2 SV=2	Cst3	0.826	0.799	0.799	1.118	1.185	1.119	0.853	0.882	1.187	1.2455	1.0775	1.072	1.41172	3.80925	+	+
G3X8T9	Serine (Or cysteine) peptidase inhibitor, clade A, member 3N, isoform CRA_a OS=Mus musculus GN=Serpina3n PE=3 SV=1	Serpina3n	0.662	0.7245	0.6455	1.3215	1.6535	1.486	0.6275	0.7765	1.203	1.413	1.4505	1.303	2.19537	2.91772	+	+
Q5SVP3	MCG22048, isoform CRA_c OS=Mus musculus GN=PSME2b PE=2 SV=1	Psme2;Psme2b;Psme2b-ps	0.868	0.8345	0.916	1.026	1.199	1.1025	0.905	0.947	0.8585	1.149	1.0115	1.114	1.27077	1.88743	+	+
P55088-3	Isoform 3 of Aquaporin-4 OS=Mus musculus GN=Aqp4	Aqp4	0.8995	0.805	0.782	1.1705	1.3645	1.194	0.8535	0.871	1.126	1.491	1.396	1.457	1.4997	2.36802	+	+
Q3UNZ8	Quinone oxidoreductase-like protein 2 OS=Mus musculus PE=1 SV=1	BC026585	0.8205	0.793	0.8445	1.3325	1.238	1.1415	0.8445	0.78	1.0075	1.2905	1.4015	1.092	1.51017	2.73191	+	+
Q4VWZ5	Acyl-CoA-binding protein OS=Mus musculus GN=Dbi PE=1 SV=1	Dbi	0.892	0.874	0.9375	1.254	1.1945	1.2265	0.7885	0.9045	0.908	1.2005	1.184	1.1985	1.35935	3.65163	+	+
B2RUK2	Erbb2 interacting protein OS=Mus musculus GN=Erbb2ip PE=2 SV=1	Erbb2ip	0.844	0.881	0.8625	1.027	1.151	1.1535	0.82	0.948	0.92	1.1255	1.028	1.193	1.28754	2.34447	+	+
Q5DTT2-2	Isoform 2 of PH and SEC7 domain-containing protein 1 OS=Mus musculus GN=Psd	Psd	1.1525	1.2185	1.133	0.9885	0.8495	0.9415	1.1125	1.079	1.1075	0.83	1.0405	0.876	0.793236	2.12461	+	+
Q8K1B8	Fermitin family homolog 3 OS=Mus musculus GN=Fermt3 PE=1 SV=1	Fermt3	0.7605	0.7765	0.7795	0.9895	1.021	1.0205	0.783	0.8025	0.842	1.08	1.1365	1.0105	1.30844	4.42413	+	+
P11835	Integrin beta-2 OS=Mus musculus GN=Itgb2 PE=1 SV=2	Itgb2	0.794	0.784	0.7815	1.143	1.3235	1.252	0.7515	0.909	0.828	1.1775	1.293	1.219	1.57597	2.99979	+	+
Q8K1X4	NCK associated protein 1 like OS=Mus musculus GN=Nckap1l PE=2 SV=1	Nckap1l	0.783	0.8365	0.811	1.1775	1.065	1.0645	0.8535	0.8065	0.8645	1.1215	1.2205	1.0115	1.36062	2.70279	+	+
Q9DCJ9	N-acetylneuraminate lyase OS=Mus musculus GN=Npl PE=1 SV=1	Npl	0.6705	0.77	0.743	1.071	1.252	1.248	0.8365	0.798	0.9595	1.0625	1.111	0.811	1.63545	2.64463	+	+
Q5RJV5	Polypyrimidine tract binding protein 1 OS=Mus musculus GN=Ptbp1 PE=2 SV=1	Ptbp1	0.9085	0.8	0.919	1.025	1.1395	1.1365	0.7845	0.888	0.847	1.131	1.0485	1.2185	1.25633	1.86105	+	+
Q3US35	Putative uncharacterized protein OS=Mus musculus GN=Slc1a4 PE=2 SV=1	Slc1a4	0.8755	0.8625	0.8205	1.1565	1.132	1.1755	0.8405	0.87	0.918	1.1085	1.2445	1.105	1.35392	3.87966	+	+
Q8R1F1	Niban-like protein 1 OS=Mus musculus GN=Fam129b PE=2 SV=2	Fam129b	0.8435	0.8015	0.887	1.0625	1.2315	1.2165	0.836	0.93	1.1165	1.1545	1.373	1.159	1.38645	2.27138	+	+
Q9R118	Serine protease HTRA1 OS=Mus musculus GN=Htra1 PE=1 SV=2	Htra1	0.7425	0.783	0.7615	1.2525	1.4425	1.417	0.7755	0.803	0.669	1.5735	1.57	1.5785	1.79799	3.25454	+	+
Q61704	Inter-alpha-trypsin inhibitor heavy chain H3 OS=Mus musculus GN=Itih3 PE=1 SV=3	Itih3	0.794	0.856	0.903	1.0005	1.1195	1.176	0.829	0.968	0.9395	0.9605	1.155	1.1275	1.29103	1.82369	+	+
Q3TYC4	Putative uncharacterized protein OS=Mus musculus GN=Syt11 PE=2 SV=1	Syt11	0.8	0.826	0.825	1.045	1.1225	1.1255	0.824	0.885	0.84	1.24	1.035	1.1395	1.34353	3.27322	+	+
Q01730	Ras suppressor protein 1 OS=Mus musculus GN=Rsu1 PE=2 SV=3	Rsu1	0.8675	0.845	0.868	0.997	1.184	1.123	0.8655	0.9505	0.9535	1.139	1.0595	1.161	1.28037	1.91149	+	+
Q91V76	Ester hydrolase C11orf54 homolog OS=Mus musculus PE=2 SV=1	4931406C07Rik	0.8785	0.904	0.8955	1.0885	1.1805	1.1355	0.885	0.912	1.0315	1.0995	1.09	1.091	1.27128	3.0315	+	+
Q60963	Platelet-activating factor acetylhydrolase OS=Mus musculus GN=Pla2g7 PE=2 SV=2	Pla2g7	0.7825	0.7915	0.8885	1.03	1.044	1.0505	0.891	0.8585	0.9395	1.1935	1.0465	1.072	1.26883	2.51468	+	+
O08739	AMP deaminase 3 OS=Mus musculus GN=Ampd3 PE=2 SV=2	Ampd3	0.8145	0.844	0.83	1.0585	1.1815	1.1835	0.824	0.8735	1.006	1.121	1.203	1.164	1.37573	2.74642	+	+
Q69ZN1	MKIAA1252 protein (Fragment) OS=Mus musculus GN=Sgpl1 PE=2 SV=1	Sgpl1	0.824	0.792	0.864	1.0795	1.209	1.1975	0.827	0.8545	0.9295	1.17	1.2125	1.167	1.40565	2.71369	+	+
E9Q604	Integrin alpha-M OS=Mus musculus GN=Itgam PE=3 SV=1	Itgam	0.743	0.7365	0.7915	1.11	1.4735	1.3115	0.789	0.855	0.823	1.096	1.532	1.321	1.7151	2.14992	+	+
O88492	Perilipin-4 OS=Mus musculus GN=Plin4 PE=1 SV=2	Plin4	0.724	0.82	0.9455	1.2425	1.1355	1.1785	0.8495	0.8	0.8055	1.151	1.668	1.2305	1.4286	2.1226	+	+
Q8VCC9	Spondin-1 OS=Mus musculus GN=Spon1 PE=2 SV=1	Spon1	0.824	0.8285	0.824	1.147	1.1745	1.1235	0.8845	0.866	0.98	1.0985	1.1665	1.2065	1.39108	4.58118	+	+
Q8K009	Mitochondrial 10-formyltetrahydrofolate dehydrogenase OS=Mus musculus GN=Aldh1l2 PE=1 SV=2	Aldh1l2	0.854	0.866	0.805	1.1145	1.2585	1.215	0.7865	0.9565	1.1105	1.3055	1.2435	1.249	1.42099	2.79641	+	+
Q8R420	ATP-binding cassette sub-family A member 3 OS=Mus musculus GN=Abca3 PE=2 SV=3	Abca3	0.775	0.7875	0.8105	1.1025	1.1755	1.2235	0.793	0.8405	0.822	1.3325	1.0825	1.292	1.47556	3.29263	+	+
Q91VK4	Integral membrane protein 2C OS=Mus musculus GN=Itm2c PE=2 SV=2	Itm2c	0.781	0.778	0.808	1.046	1.227	1.229	0.8155	0.9175	0.761	1.426	1.1675	1.288	1.47951	2.45294	+	+
Q61739-2	Isoform Alpha-6X1A of Integrin alpha-6 OS=Mus musculus GN=Itga6	Itga6	0.796	0.7975	0.8495	1.056	1.052	1.077	0.8435	0.8895	0.9415	1.034	1.059	1.0875	1.30373	3.6771	+	+
E9Q9N7	Immunoglobulin superfamily-containing leucine-rich repeat protein 2 OS=Mus musculus GN=Islr2 PE=4 SV=1	Islr2	0.8455	0.8475	0.817	1	1.1125	1.0995	0.8515	0.982	0.8725	1.061	0.9595	1.142	1.27968	2.50059	+	+
Q3TWH7	Putative uncharacterized protein OS=Mus musculus GN=Serpine2 PE=2 SV=1	Serpine2	0.8585	0.8215	0.8445	1.111	1.0785	1.134	0.8495	0.906	0.809	1.145	1.0565	1.108	1.3165	3.78944	+	+
E9Q634	Unconventional myosin-Ie OS=Mus musculus GN=Myo1e PE=1 SV=1	Myo1e	0.835	0.825	0.7935	1.0515	1.3115	1.2545	0.757	0.9565	0.7935	1.266	1.132	1.254	1.47442	2.08104	+	+
Q61599	Rho GDP-dissociation inhibitor 2 OS=Mus musculus GN=Arhgdib PE=1 SV=3	Arhgdib	0.8345	0.8515	0.8105	1.1295	1.2035	1.207	0.8285	0.8525	1.236	1.0995	1.1995	1.112	1.41799	3.62155	+	+
P01027	Complement C3 OS=Mus musculus GN=C3 PE=1 SV=3	C3	0.796	0.83	0.818	1.092	1.127	1.0215	0.793	0.971	0.8545	1.124	1.0615	1.0555	1.3259	2.90855	+	+
Q3UCJ0	Tyrosine-protein phosphatase non-receptor type OS=Mus musculus GN=Ptpn6 PE=2 SV=1	Ptpn6	0.6855	0.67	0.6575	1.1885	1.374	1.192	0.6665	0.8025	0.7415	1.1645	1.254	1.086	1.86513	3.14546	+	+
Q6A011	MKIAA0706 protein (Fragment) OS=Mus musculus GN=Kif1c PE=2 SV=1	Kif1c	0.7975	0.7975	0.849	0.959	1.061	1.0755	0.837	1.0335	0.842	0.971	0.784	1.17	1.26657	2.23463	+	+
P98086	Complement C1q subcomponent subunit A OS=Mus musculus GN=C1qa PE=1 SV=2	C1qa	0.781	0.785	0.748	1.2865	1.4715	1.422	0.699	0.765	0.8695	1.8695	1.4415	0.999	1.8064	3.41162	+	+
Q9Z1Q5	Chloride intracellular channel protein 1 OS=Mus musculus GN=Clic1 PE=1 SV=3	Clic1	0.816	0.777	0.9935	1.3805	1.2325	1.1785	0.751	0.796	0.9935	1.1835	1.174	1.2185	1.46588	1.95473	+	+
P53986	Monocarboxylate transporter 1 OS=Mus musculus GN=Slc16a1 PE=1 SV=1	Slc16a1	0.905	0.842	0.934	1.0815	1.222	1.089	0.953	0.907	1.087	1.1505	1.117	1.11	1.26539	1.95437	+	+
Q91V77	Protein S100 OS=Mus musculus GN=S100a1 PE=2 SV=1	S100a1	0.623	0.6795	0.7025	1.0905	1.3265	1.5055	0.727	0.8895	0.7585	1.389	0.9955	1.372	1.95636	2.19159	+	+
P40240	CD9 antigen OS=Mus musculus GN=Cd9 PE=1 SV=2	Cd9	1.0485	0.978	0.9835	1.318	1.367	1.2995	0.9565	1.007	1.02	1.31	1.3435	1.338	1.32375	3.36753	+	+
Q9ES52	Phosphatidylinositol 3,4,5-trisphosphate 5-phosphatase 1 OS=Mus musculus GN=Inpp5d PE=1 SV=2	Inpp5d	0.6955	0.6985	0.7375	1.12	1.1405	1.141	0.751	0.782	0.795	1.067	1.246	1.085	1.59582	5.0056	+	+
O09159	Lysosomal alpha-mannosidase OS=Mus musculus GN=Man2b1 PE=2 SV=4	Man2b1	0.7405	0.768	0.7545	1.0885	1.1405	1.217	0.7745	0.96	0.7895	1.2265	1.013	1.181	1.52276	3.30578	+	+
Q8BGN8-2	Isoform 2 of Synaptoporin OS=Mus musculus GN=Synpr	Synpr	1.203	1.144	1.128	1.047	0.8875	0.8395	1.106	0.858	1.084	0.927	1.1055	0.792	0.798273	1.60444	+	+
E0CZ22	Protein Mroh1 OS=Mus musculus GN=Mroh1 PE=4 SV=1	Heatr7a;Mroh1	0.73	0.798	0.8305	1.009	1.3275	1.32	0.813	0.84	0.915	1.2965	1.1305	1.2995	1.55035	1.78081	+	+
Q6ZQF2	MKIAA0253 protein (Fragment) OS=Mus musculus GN=Ncstn PE=2 SV=1	Ncstn	0.81	0.789	0.8735	1.145	1.2165	1.185	0.833	0.9225	0.8235	1.204	1.119	1.196	1.43438	3.39986	+	+
Q8C6F4	Putative uncharacterized protein OS=Mus musculus GN=Plek PE=2 SV=1	Plek	0.621	0.6015	0.673	1.352	1.5085	1.5275	0.668	0.8195	0.734	1.5225	1.429	1.3305	2.31496	3.81486	+	+
Q8BH43	Wiskott-Aldrich syndrome protein family member 2 OS=Mus musculus GN=Wasf2 PE=1 SV=1	Wasf2	0.892	0.899	0.8445	1.0515	1.163	1.091	0.8405	0.8765	0.936	0.9955	1.159	1.087	1.25422	2.42659	+	+
Q3UJ44	Putative uncharacterized protein OS=Mus musculus GN=Capg PE=2 SV=1	Capg	0.698	0.718	0.6725	1.3375	1.4635	1.3015	0.6715	0.7335	0.93	1.313	1.6595	1.3695	1.96433	3.72099	+	+
Q9ER58	Testican-2 OS=Mus musculus GN=Spock2 PE=2 SV=1	Spock2	0.848	0.8665	0.84	1.465	1.2755	1.1815	0.835	0.6165	0.8405	1.227	1.6345	1.2415	1.53533	2.25721	+	+
Q499F6	Kcnj10 protein (Fragment) OS=Mus musculus GN=Kcnj10 PE=2 SV=1	Kcnj10	0.8615	0.8395	0.8465	1.0505	1.0015	1.217	0.8605	0.8235	0.9085	0.965	1.029	0.8795	1.28322	1.66956	+	+
Q8BFR4	N-acetylglucosamine-6-sulfatase OS=Mus musculus GN=Gns PE=2 SV=1	Gns	0.801	0.817	0.861	1.071	1.1705	1.172	0.8505	0.9415	0.812	1.1555	1.0445	1.1715	1.37697	2.92153	+	+
Q6PDC0	RUN domain-containing protein 3B OS=Mus musculus GN=Rundc3b PE=2 SV=1	Rundc3b	0.7325	0.741	0.661	1.089	1.2895	1.3085	0.7645	0.846	0.7575	1.49	1.2115	1.4365	1.72734	2.64319	+	+
P29788	Vitronectin OS=Mus musculus GN=Vtn PE=1 SV=2	Vtn	0.639	0.6035	0.687	1.2345	1.436	1.2955	0.681	0.795	0.629	1.6645	1.8685	1.55	2.05545	3.33957	+	+
Q3TJ71	UDP-glucose 6-dehydrogenase OS=Mus musculus GN=Ugdh PE=2 SV=1	Ugdh	0.7905	0.7525	0.831	1.2175	1.42	1.225	0.784	0.835	1.046	1.1485	1.3345	1.302	1.627	2.67827	+	+
Q9CXD6	Mitochondrial calcium uniporter regulator 1 OS=Mus musculus GN=Mcur1 PE=1 SV=1	Ccdc90a;Mcur1	0.827	0.8025	0.9025	0.9415	1.1105	1.1295	0.8575	0.918	0.912	1.14	1.0245	1.1695	1.25652	1.49768	+	+
Q3UY00	Protein S100 OS=Mus musculus GN=S100b PE=2 SV=1	S100b	0.7895	0.799	0.7285	1.117	1.323	1.4675	0.73	0.927	0.891	1.334	1.115	1.353	1.68645	2.15427	+	+
O54752	Naglu OS=Mus musculus GN=Naglu PE=2 SV=1	Naglu	0.7255	0.7365	0.7575	1.0135	1.1	1.153	0.7595	0.832	0.7885	1.2505	1.103	1.0925	1.47173	2.95186	+	+
Q3UIA2	Rho GTPase-activating protein 17 OS=Mus musculus GN=Arhgap17 PE=2 SV=1	Arhgap17	0.811	0.791	0.905	1.018	1.1835	1.164	0.8245	0.982	0.898	1.1325	0.9965	1.1425	1.34244	1.981	+	+
Q3TBZ6	Putative uncharacterized protein OS=Mus musculus GN=Necap2 PE=2 SV=1	Necap2	0.8105	0.851	0.816	0.998	1.1565	1.106	0.79	0.896	0.845	1.1435	1.0255	1.0935	1.31604	2.24135	+	+
Q9CQ22	Ragulator complex protein LAMTOR1 OS=Mus musculus GN=Lamtor1 PE=1 SV=1	Lamtor1	0.867	0.884	0.9225	0.9895	1.1725	1.1805	0.874	1.0395	0.8825	1.1795	0.9835	1.1755	1.25023	1.58703	+	+
Q32MD7	Regulator of G-protein signalling 10 OS=Mus musculus GN=Rgs10 PE=2 SV=1	Rgs10	0.841	0.827	0.829	1.018	1.1175	1.123	0.853	0.9275	0.943	1.072	0.992	1.0545	1.30497	2.74524	+	+
Q545I9	Protein S100 OS=Mus musculus GN=S100a6 PE=2 SV=1	S100a6	0.5405	0.501	0.464	1.555	2.3405	1.675	0.467	0.4705	1.01	1.8205	2.271	2.0545	3.7001	2.28022	+	+
Q545F4	Hspb1 protein OS=Mus musculus GN=Hspb1 PE=2 SV=1	Hspb1	0.8165	0.753	0.7715	0.959	1.105	0.975	0.751	0.8185	1.183	0.947	2.4275	1.008	1.29816	2.0182	+	+
P70202	Latexin OS=Mus musculus GN=Lxn PE=1 SV=2	Lxn	0.907	0.927	0.898	1.1085	1.1985	1.186	0.889	0.987	0.8765	1.149	1.0815	1.1885	1.27855	3.00205	+	+
P45377	Aldose reductase-related protein 2 OS=Mus musculus GN=Akr1b8 PE=1 SV=2	Akr1b8	0.794	0.606	0.7705	1.1035	2.067	1.7055	0.837	0.9635	1.693	1.925	1.7935	1.6065	2.24649	1.45801	+	+
P11152	Lipoprotein lipase OS=Mus musculus GN=Lpl PE=1 SV=3	Lpl	0.883	0.9365	0.9245	1.124	1.213	1.2195	0.805	0.8935	0.8755	1.328	1.005	1.248	1.2961	2.83219	+	+
Q05144	Ras-related C3 botulinum toxin substrate 2 OS=Mus musculus GN=Rac2 PE=2 SV=1	Rac2	0.862	0.894	1.091	1.265	1.2645	1.1925	0.882	0.8025	1.001	1.1785	1.2445	1.1145	1.30734	1.74158	+	+
F7DBB3	Protein Ahnak2 (Fragment) OS=Mus musculus GN=Ahnak2 PE=1 SV=1	Ahnak2	0.8125	0.6425	0.828	1.277	1.2935	0.9745	0.7885	0.809	1.4295	1.3205	1.221	0.9175	1.55278	1.61169	+	+
Q5DTL5	MKIAA4141 protein (Fragment) OS=Mus musculus GN=Slit2 PE=2 SV=1	Slit2	0.787	0.734	0.8495	0.903	1.0275	1.0785	0.8555	0.8645	0.8215	0.9995	1.017	1.1025	1.26935	1.57961	+	+
Q3UJS6	Putative uncharacterized protein OS=Mus musculus GN=Cpne3 PE=2 SV=1	Cpne3	0.881	0.8545	0.9005	1.0525	1.1625	1.1175	0.8625	0.857	0.8955	1.1115	1.0735	1.158	1.26423	2.59047	+	+
S4R270	Bridging integrator 2 OS=Mus musculus GN=Bin2 PE=1 SV=1	Bin2	0.8345	0.806	0.846	1.0315	1.193	1.1195	0.86	0.859	0.8835	1.082	1.1045	1.0195	1.34486	2.39312	+	+
Q0P635	Colony stimulating factor 1 receptor OS=Mus musculus GN=Csf1r PE=2 SV=1	Csf1r	0.709	0.718	0.758	1.121	1.171	1.108	0.748	0.767	0.846	1.0075	1.232	1.104	1.55606	4.11226	+	+
Q8C3J5	Dedicator of cytokinesis protein 2 OS=Mus musculus GN=Dock2 PE=1 SV=3	Dock2	0.725	0.7665	0.7665	0.972	1.118	1.1445	0.792	0.8665	0.8165	1.0555	1.235	1.0905	1.43246	2.37792	+	+
Q920A5	Retinoid-inducible serine carboxypeptidase OS=Mus musculus GN=Scpep1 PE=2 SV=2	Scpep1	0.8535	0.815	0.8165	0.91	1.15	1.1225	0.794	0.867	0.95	1.101	1.063	1.13	1.28068	1.40905	+	+
P97352	Protein S100-A13 OS=Mus musculus GN=S100a13 PE=1 SV=1	S100a13	0.8645	0.847	0.8255	1.2365	1.2775	1.3295	0.8095	0.8455	0.9425	1.2715	1.2415	1.2865	1.51498	3.93052	+	+
Q8BM06	Putative uncharacterized protein OS=Mus musculus GN=Nell2 PE=2 SV=1	Nell2	0.804	0.8835	0.911	1.106	1.127	1.1335	0.9115	0.94	0.8955	1.153	1.03	1.119	1.29556	2.82058	+	+
S4R1S4	Receptor-type tyrosine-protein phosphatase C OS=Mus musculus GN=Ptprc PE=1 SV=1	Ptprc	0.761	0.7525	0.677	1.1885	1.3865	1.3555	0.6695	0.7575	0.8595	1.241	1.352	1.255	1.79434	3.00811	+	+
E9Q0H6	Fatty acid-binding protein, brain OS=Mus musculus GN=Fabp7 PE=3 SV=1	Fabp7	0.7925	0.8345	0.852	1.034	1.1805	1.319	0.791	0.871	0.738	1.2635	0.975	1.233	1.42537	1.85528	+	+
D3Z4E2	Neuritin OS=Mus musculus GN=Nrn1 PE=1 SV=1	Nrn1	1.224	1.291	1.227	1.0845	0.645	0.625	1.2965	0.6325	1.4125	0.5945	1.0125	0.573	0.629209	1.42084	+	+
Q3UD32	Putative uncharacterized protein OS=Mus musculus GN=Ctss PE=2 SV=1	Ctss	0.805	0.754	0.693	1.478	1.9005	1.6645	0.704	0.7375	1.029	1.547	1.536	1.4885	2.23934	2.7403	+	+
B2RTL6	Thrombospondin 4 OS=Mus musculus GN=Thbs4 PE=2 SV=1	Thbs4	0.7515	0.84	0.8725	1.038	1.0795	1.2035	0.864	0.9335	0.835	1.3715	1.105	1.1005	1.34781	2.01402	+	+
Q8CIH5	1-phosphatidylinositol 4,5-bisphosphate phosphodiesterase gamma-2 OS=Mus musculus GN=Plcg2 PE=1 SV=1	Plcg2	0.795	0.696	0.821	1.139	1.544	1.45	0.7895	0.8825	0.8515	1.36	1.401	1.3335	1.78763	2.04268	+	+
Q91Z25	Arpc1b protein OS=Mus musculus GN=Arpc1b PE=2 SV=1	Arpc1b	0.7495	0.7455	0.764	1.088	0.997	0.938	0.7865	0.6125	0.899	1.018	1.317	0.908	1.3382	2.35416	+	+
Q3UFS5	Phospholipid transfer protein OS=Mus musculus GN=Pltp PE=2 SV=1	Pltp	0.8145	0.7995	0.867	1.0555	1.2035	1.134	0.8665	0.8765	0.918	1.3345	1.1125	1.252	1.36759	2.51769	+	+
O88653	Ragulator complex protein LAMTOR3 OS=Mus musculus GN=Lamtor3 PE=1 SV=1	Lamtor3;Gm5900	0.835	0.7995	0.799	0.883	1.093	1.139	0.804	0.9285	0.8125	1.1755	0.922	1.1425	1.28005	1.3338	+	+
P16045	Galectin-1 OS=Mus musculus GN=Lgals1 PE=1 SV=3	Lgals1	0.6635	0.6585	0.7985	1.0335	1.255	1.3	0.689	0.813	1.043	1.181	1.0985	1.324	1.69229	2.18327	+	+
Q9CYL5	Golgi-associated plant pathogenesis-related protein 1 OS=Mus musculus GN=Glipr2 PE=2 SV=3	Glipr2	0.8405	0.855	0.822	1.208	1.304	1.1815	0.694	0.7525	0.9645	1.3345	1.311	1.2455	1.46713	3.28419	+	+
Q60866	Phosphotriesterase-related protein OS=Mus musculus GN=Pter PE=2 SV=1	Pter	0.8335	0.871	0.8545	0.998	1.162	1.1045	0.8645	0.971	0.944	1.0715	0.983	1.101	1.27569	2.05506	+	+
Q3UYI9	Putative uncharacterized protein OS=Mus musculus GN=Lgi4 PE=2 SV=1	Lgi4	0.757	0.7565	0.8115	0.9265	1.0265	1.053	0.858	0.8675	0.7685	1.029	0.9655	1.056	1.2929	2.22316	+	+
Q9DC13	Lysosomal membrane glycoprotein 1, isoform CRA_a OS=Mus musculus GN=Lamp1 PE=2 SV=1	Lamp1	0.8465	0.8455	0.8795	1.159	1.1655	1.1545	0.8505	0.8545	0.8765	1.183	1.2525	1.1835	1.35291	4.88852	+	+
P17918	Proliferating cell nuclear antigen OS=Mus musculus GN=Pcna PE=1 SV=2	Pcna	0.8705	0.87	0.852	0.9825	1.174	1.1065	0.7895	0.955	0.9195	1.2085	0.853	1.0775	1.25863	1.7787	+	+
Q8VHL0-2	Isoform 2 of Urea transporter 1 OS=Mus musculus GN=Slc14a1	Slc14a1	0.796	0.816	0.8245	1.2625	1.3115	1.424	0.803	0.812	1.134	1.351	1.373	1.295	1.64088	3.36763	+	+
E9QNQ2	Serine/threonine-protein phosphatase 6 regulatory ankyrin repeat subunit B OS=Mus musculus GN=Ankrd44 PE=4 SV=1	Ankrd44	0.788	0.779	0.88	1.005	1.106	1.051	0.853	0.835	0.805	1.016	0.902	0.997	1.29219	2.26678	+	+
P61315	Galactose-3-O-sulfotransferase 3 OS=Mus musculus GN=Gal3st3 PE=2 SV=1	Gal3st3	0.8135	0.7805	0.852	1.2	1.1325	1.1745	0.802	0.9455	0.7905	1.386	1.1675	1.265	1.43377	3.61347	+	+
Q02105	Complement C1q subcomponent subunit C OS=Mus musculus GN=C1qc PE=2 SV=2	C1qc	0.712	0.725	0.7655	1.194	1.5025	1.412	0.726	0.754	0.842	2.019	1.7365	0.955	1.86538	2.62019	+	+
A2RS96	Transmembrane emp24 protein transport domain containing 5 OS=Mus musculus GN=Tmed5 PE=2 SV=1	Tmed5	0.887	0.853	0.875	1.024	1.2685	1.2925	0.837	1.013	0.9975	1.2865	1.1165	1.2615	1.37094	1.69793	+	+
O89017	Legumain OS=Mus musculus GN=Lgmn PE=1 SV=1	Lgmn	0.7435	0.7245	0.803	1.091	1.0865	1.151	0.75	0.8945	0.848	1.1525	1.0515	1.1125	1.46565	3.4408	+	+
Q5F1Z8	GM2 ganglioside activator protein OS=Mus musculus GN=Gm2a PE=2 SV=1	Gm2a	0.7965	0.826	0.86	1.107	1.187	1.226	0.8185	0.9115	0.9035	1.176	1.0545	1.2005	1.41793	3.02613	+	+
Q6P8J2	Diamine acetyltransferase 2 OS=Mus musculus GN=Sat2 PE=1 SV=1	Sat2	0.8685	0.9035	0.913	0.972	1.228	1.1905	0.908	0.9025	0.9515	1.139	1.031	1.0485	1.26276	1.35745	+	+
Q9EPB4	Apoptosis-associated speck-like protein containing a CARD OS=Mus musculus GN=Pycard PE=1 SV=1	Pycard	0.713	0.717	0.6225	1.4065	1.638	1.7035	0.5825	0.6675	0.891	1.7245	1.5045	1.4245	2.31328	3.15272	+	+
Q69ZT0	MKIAA1021 protein (Fragment) OS=Mus musculus GN=mKIAA1021 PE=4 SV=2	Atp11a	0.826	0.8075	0.9395	1.0215	1.1265	1.1115	0.916	1.102	0.8555	1.027	0.9635	1.216	1.26681	1.9124	+	+
Q3U5S6	Syndecan OS=Mus musculus GN=Sdc4 PE=2 SV=1	Sdc4	0.877	0.9165	0.8635	1.2095	1.2345	1.25	0.797	0.9025	0.9235	1.28	1.166	1.24	1.39029	4.19922	+	+
Q9CYS6	Uncharacterized protein C2orf72 homolog OS=Mus musculus PE=2 SV=2	2810459M11Rik	0.8215	0.909	0.7925	1.1175	1.14	1.14	0.7815	0.958	0.996	1.2	1.261	1.208	1.34661	2.90688	+	+
Q8K449	ATP-binding cassette sub-family A member 9 OS=Mus musculus GN=Abca9 PE=2 SV=2	Abca9	0.8215	0.7745	0.8925	1.091	1.095	1.091	0.818	0.856	0.8925	1.1085	0.9995	1.0855	1.31686	2.80603	+	+
Q8CG29	Myosin IF OS=Mus musculus GN=Myo1f PE=1 SV=1	Myo1f	0.701	0.627	0.8605	1.259	1.3035	1.3025	0.8805	1.023	0.8	1.157	0.927	1.2615	1.76605	2.86436	+	+
Q6PIX5	Inactive rhomboid protein 1 OS=Mus musculus GN=Rhbdf1 PE=1 SV=2	Rhbdf1	0.8815	0.8765	0.8695	1.039	1.147	1.1595	0.86	0.863	1.0115	1.0805	0.9465	1.152	1.27326	2.47113	+	+
Q8BMS9	Ras association domain-containing protein 2 OS=Mus musculus GN=Rassf2 PE=2 SV=1	Rassf2	0.9325	0.956	0.833	1.0465	1.1805	1.198	0.8375	1.0955	0.888	1.023	1.0525	1.114	1.2585	1.7373	+	+
P14106	Complement C1q subcomponent subunit B OS=Mus musculus GN=C1qb PE=1 SV=2	C1qb	0.7535	0.7505	0.7335	1.2895	1.4585	1.353	0.707	0.787	0.851	1.694	1.589	0.9935	1.83285	3.62833	+	+
B9EJ70	Dedicator of cytokinesis 8 OS=Mus musculus GN=Dock8 PE=2 SV=1	Dock8	0.7465	0.724	0.741	1.03	0.976	0.9435	0.717	0.862	0.8445	1.263	0.9335	0.996	1.33371	3.14969	+	+
Q64435	UDP-glucuronosyltransferase 1-6 OS=Mus musculus GN=Ugt1a6 PE=1 SV=1	Ugt1a6a	0.9005	0.691	0.802	1.223	1.403	1.452	0.6845	0.9695	0.8365	1.754	1.837	1.2235	1.70378	2.43389	+	+
Q8C5K0	Lysosomal membrane glycoprotein 2, isoform CRA_a OS=Mus musculus GN=Lamp2 PE=2 SV=1	Lamp2	0.8635	0.8445	0.9005	1.159	1.168	1.124	0.8305	0.7845	0.9365	1.155	1.313	1.1905	1.32298	3.72472	+	+
O88327	Alpha-catulin OS=Mus musculus GN=Ctnnal1 PE=2 SV=1	Ctnnal1	0.773	0.757	0.8825	0.9815	1.466	1.2275	0.792	0.882	0.73	0.9915	0.902	1.4215	1.52332	1.35358	+	+
Q8BYN3	Inositol-tetrakisphosphate 1-kinase OS=Mus musculus GN=Itpk1 PE=2 SV=1	Itpk1	0.8105	0.8335	0.8905	1.1795	1.3695	1.3955	0.8685	1.1295	1.019	1.231	0.86	1.163	1.55632	2.5434	+	+
Q3U0U7	Putative uncharacterized protein OS=Mus musculus GN=Cd180 PE=2 SV=1	Cd180	0.8965	0.8795	0.7735	1.031	1.4305	1.61	0.738	0.826	0.923	1.194	1.327	1.2805	1.59698	1.35215	+	+
O08842	GDNF family receptor alpha-2 OS=Mus musculus GN=Gfra2 PE=2 SV=2	Gfra2	1.216	1.206	1.124	1.0215	0.7715	0.8465	1.0885	0.956	1.221	0.731	1.0245	0.8015	0.74436	1.71749	+	+
P70271	PDZ and LIM domain protein 4 OS=Mus musculus GN=Pdlim4 PE=1 SV=3	Pdlim4	0.7945	0.7525	0.8275	1.0845	1.032	1.007	0.83	0.8365	0.912	1.134	0.9485	1.103	1.31543	2.86256	+	+
Q8CI03-2	Isoform 2 of FLYWCH-type zinc finger-containing protein 1 OS=Mus musculus GN=Flywch1	Flywch1	0.8115	0.8205	0.91	0.994	1.103	1.193	0.903	1.103	0.8985	0.855	0.8	1.265	1.29426	1.71997	+	+
P24638	Lysosomal acid phosphatase OS=Mus musculus GN=Acp2 PE=2 SV=2	Acp2	0.8535	0.8465	0.888	1.0655	1.0935	1.098	0.8545	0.851	0.841	1.1325	1.08	1.16	1.2585	3.7746	+	+
O70200	Allograft inflammatory factor 1 OS=Mus musculus GN=Aif1 PE=1 SV=1	Aif1	0.761	0.794	0.7215	1.243	1.3435	1.3325	0.773	0.7855	0.866	1.294	1.203	1.2845	1.7215	3.86532	+	+
Q545I6	Cathepsin Z, isoform CRA_b OS=Mus musculus GN=Ctsz PE=2 SV=1	Ctsz	0.647	0.6415	0.7455	1.284	1.429	1.304	0.717	0.7255	0.7365	1.5025	1.228	1.3705	1.97493	3.51329	+	+
P49710	Hematopoietic lineage cell-specific protein OS=Mus musculus GN=Hcls1 PE=1 SV=2	Hcls1	0.664	0.6965	0.7285	1.0575	1.189	1.3165	0.733	0.777	0.7355	1.045	0.936	1.091	1.7056	2.50824	+	+
Q9DB26	Phytanoyl-CoA dioxygenase domain-containing protein 1 OS=Mus musculus GN=Phyhd1 PE=2 SV=2	Phyhd1	0.7895	0.7905	0.8055	1.0095	0.958	1.0315	0.8425	0.7955	0.8785	1.0345	1.485	0.9485	1.25718	3.09863	+	+
Q8R0G7	Protein spinster homolog 1 OS=Mus musculus GN=Spns1 PE=2 SV=1	Spns1	0.837	0.85	0.7705	0.9485	1.079	1.056	0.8555	1.054	0.7675	1.1135	0.955	1.1335	1.25473	1.94057	+	+
Q3TVE3	Putative uncharacterized protein OS=Mus musculus GN=S100a16 PE=2 SV=1	S100a16	0.84	0.8275	0.817	1.1175	1.2115	1.2385	0.8495	0.8585	0.898	1.071	1.079	1.186	1.4359	3.19673	+	+
P45700	Mannosyl-oligosaccharide 1,2-alpha-mannosidase IA OS=Mus musculus GN=Man1a1 PE=1 SV=1	Man1a	0.83	0.857	0.854	1.047	1.1605	1.1885	0.8595	0.953	0.84	1.1395	0.8985	1.2265	1.33648	2.5299	+	+
Q3TXC4	Putative uncharacterized protein OS=Mus musculus GN=Vav1 PE=2 SV=1	Vav1	0.7165	0.738	0.691	1.201	1.172	1.1125	0.741	0.8265	0.796	1.605	1.275	1.0635	1.62456	3.96213	+	+
Q8BK62	Olfactomedin-like protein 3 OS=Mus musculus GN=Olfml3 PE=2 SV=2	Olfml3	0.7315	0.7245	0.643	1.2465	1.1675	1.3035	0.6745	0.593	0.8035	1.41	1.7565	1.491	1.77108	3.42652	+	+
O35955	Proteasome subunit beta type-10 OS=Mus musculus GN=Psmb10 PE=1 SV=1	Psmb10	0.8825	0.833	0.8765	1.0145	1.1915	1.084	0.887	1.046	0.9	1.21	0.988	1.164	1.26929	1.9066	+	+
P13597	Intercellular adhesion molecule 1 OS=Mus musculus GN=Icam1 PE=1 SV=1	Icam1	0.5825	0.5335	0.676	1.7055	1.838	1.6565	0.5795	0.746	1.0555	1.7035	2.197	1.651	2.90179	4.11219	+	+
A0A068BIT8	Proteasome subunit beta type 8 OS=Mus musculus GN=Psmb8 PE=2 SV=1	Psmb8	0.837	0.812	0.817	1.137	1.356	1.14	0.801	0.8735	0.9345	1.0985	1.058	1.1615	1.47324	2.22601	+	+
Q3TIF1	Putative uncharacterized protein OS=Mus musculus GN=Ctsc PE=2 SV=1	Ctsc	0.6945	0.6005	0.863	1.254	1.3035	1.349	0.774	0.7465	0.802	1.151	0.994	1.3055	1.81024	2.69318	+	+
Q9EP75	Leukotriene-B4 omega-hydroxylase 3 OS=Mus musculus GN=Cyp4f14 PE=2 SV=1	Cyp4f14	0.7805	0.891	0.934	1.0905	1.049	1.148	0.8205	0.906	0.8725	0.923	1.002	0.999	1.26175	1.86738	+	+
Q9DC11	Plexin domain-containing protein 2 OS=Mus musculus GN=Plxdc2 PE=1 SV=1	Plxdc2	0.827	0.889	0.8955	1.2265	1.167	1.1845	0.9015	0.7885	0.82	1.068	0.805	1.051	1.37009	3.48249	+	+
P08101	Low affinity immunoglobulin gamma Fc region receptor II OS=Mus musculus GN=Fcgr2 PE=1 SV=2	Fcgr2b	0.7225	0.651	0.7975	1.1105	1.426	1.3745	0.8355	0.8495	0.981	1.372	1.569	1.298	1.80147	2.25826	+	+
P49768	Presenilin-1 OS=Homo sapiens GN=PSEN1 PE=1 SV=1	hPSEN1	0.6265	0.6165	0.842	0.988	1.225	1.328	0.7805	0.625	0.7005	1.192	1.0905	1.494	1.69832	1.75334	+	+
Q9QY06-2	Isoform 2 of Unconventional myosin-IXb OS=Mus musculus GN=Myo9b	Myo9b	0.7585	0.6925	0.7185	0.972	1.168	1.256	0.774	1.029	0.977	1.259	1.332	1.1925	1.56534	2.04658	+	+
P82343	N-acylglucosamine 2-epimerase OS=Mus musculus GN=Renbp PE=1 SV=3	Renbp	0.765	0.7005	0.794	0.8895	1.0995	1.086	0.796	0.8055	0.7885	1.26	1.0845	1.0125	1.36092	1.68497	+	+
G3X9Q3	Histocompatibility (Minor) HA-1, isoform CRA_a OS=Mus musculus GN=Hmha1 PE=1 SV=1	Hmha1	0.7545	0.757	0.8295	1.231	1.118	1.028	0.788	0.817	0.8395	1.223	1.096	1.051	1.44255	2.25163	+	+
F8WH69	Neutrophil cytosol factor 1 OS=Mus musculus GN=Ncf1 PE=4 SV=1	Ncf1	0.7005	0.6895	0.722	1.0975	1.246	1.257	0.7505	0.671	0.777	1.029	1.026	1.22	1.70478	3.16155	+	+
O70258-2	Isoform 2 of Epsilon-sarcoglycan OS=Mus musculus GN=Sgce	Sgce	0.9485	0.972	0.945	1.1535	1.339	1.2935	0.887	1.0715	0.995	1.183	1.1135	1.3255	1.32123	2.25475	+	+
E9Q5G2	Protein Pcdhb9 OS=Mus musculus GN=Pcdhb9 PE=4 SV=1	Pcdhb9	0.889	0.94	0.87	1.211	1.091	1.101	0.967	1.064	0.861	1.204	0.971	1.064	1.26084	2.23402	+	+
P97298	Pigment epithelium-derived factor OS=Mus musculus GN=Serpinf1 PE=1 SV=2	Serpinf1	0.8575	0.888	0.8365	1.0545	1.142	1.1075	0.8365	1.0515	1.2385	1.179	1.2395	1.17	1.27963	2.90975	+	+
Q8C3X8	Lipase maturation factor 2 OS=Mus musculus GN=Lmf2 PE=2 SV=1	Lmf2	1.0325	0.945	1.0485	1.279	1.241	1.547	1.3505	0.928	0.934	1.516	1.09	1.206	1.34402	1.57135	+	+
E9PYG5	Gamma-parvin OS=Mus musculus GN=Parvg PE=4 SV=1	Parvg	0.77	0.786	0.7815	1.087	1.253	1.266	0.7995	0.8835	0.931	1.1	1.0565	1.141	1.54267	2.73053	+	+
Q8BQ30-2	Isoform 2 of Phostensin OS=Mus musculus GN=Ppp1r18	Ppp1r18	0.799	0.7615	0.6825	0.974	1.031	1.0195	0.7385	0.877	0.9085	0.929	1.2205	1.054	1.34842	2.60426	+	+
Q8BLY1	SPARC-related modular calcium-binding protein 1 OS=Mus musculus GN=Smoc1 PE=2 SV=2	Smoc1	0.692	0.693	0.7035	1.2445	1.3305	1.289	0.71	0.809	0.712	1.4565	1.484	1.367	1.85013	4.717	+	+
Q8BYZ1	ABI gene family member 3 OS=Mus musculus GN=Abi3 PE=2 SV=3	Abi3	0.697	0.765	0.728	0.864	0.9905	0.9815	0.722	0.917	0.721	0.856	0.938	0.9925	1.29498	2.05022	+	+
Q0VBU9	Phosphatidate phosphatase PPAPDC1A OS=Mus musculus GN=Ppapdc1a PE=2 SV=1	Ppapdc1a;Plpp4	0.7505	0.7355	0.762	1.133	0.992	1.1645	0.691	0.8035	1.615	1.164	1.715	1.1285	1.4633	2.53377	+	+
Q5DTP8	MKIAA4074 protein (Fragment) OS=Mus musculus GN=Sipa1 PE=2 SV=1	Sipa1	0.7585	0.7815	0.785	0.863	1.073	1.117	0.857	0.872	0.9025	0.961	0.833	1.04	1.31312	1.43225	+	+
Q8CFD4	Sorting nexin-8 OS=Mus musculus GN=Snx8 PE=2 SV=1	Snx8	0.7375	0.8355	0.8	0.886	1.0825	1.1035	0.786	1.0025	0.8025	1.02	0.8895	1.1225	1.29456	1.44462	+	+
Q9JK92	Heat shock protein beta-8 OS=Mus musculus GN=Hspb8 PE=1 SV=1	Hspb8	0.8725	0.825	0.878	1.0625	1.1685	1.149	0.807	0.908	1.0175	1.266	1.155	1.154	1.31237	2.73086	+	+
Q62288	Testican-1 OS=Mus musculus GN=Spock1 PE=2 SV=2	Spock1	0.877	0.889	0.8605	1.1395	1.3	1.248	0.83	0.924	0.872	1.3345	1.086	1.225	1.40396	2.74293	+	+
Q8BGK5	Solute carrier family 35 member F1 OS=Mus musculus GN=Slc35f1 PE=2 SV=1	Slc35f1	0.7955	0.8735	0.9225	0.948	1.1515	1.1515	0.782	1.108	0.8265	1.063	0.8235	1.1495	1.25449	1.33152	+	+
Q3UND0	Src kinase-associated phosphoprotein 2 OS=Mus musculus GN=Skap2 PE=1 SV=2	Skap2	0.909	0.766	0.684	1.13	1.439	1.393	0.68	0.818	0.949	1.587	1.473	1.2595	1.67952	1.99344	+	+
Q3TI02	Putative uncharacterized protein OS=Mus musculus GN=Adipor1 PE=2 SV=1	Adipor1	0.9155	0.911	0.8535	1.0875	1.132	1.1425	0.835	0.9365	0.988	1.132	1.284	1.1335	1.25448	3.01753	+	+
Q99MQ5	Collagen alpha-1(XXV) chain OS=Mus musculus GN=Col25a1 PE=2 SV=2	Col25a1	0.5345	0.595	0.579	1.776	2.073	2	0.592	0.6455	0.5515	2.56	2.0825	1.6925	3.42347	3.95472	+	+
O08677-2	Isoform LMW of Kininogen-1 OS=Mus musculus GN=Kng1	Kng1	0.683	0.6905	0.7185	0.793	0.93	0.988	0.7385	0.972	0.7615	0.777	0.6455	0.988	1.29589	1.60716	+	+
Q3U6A3	Monocyte differentiation antigen CD14 OS=Mus musculus GN=Cd14 PE=2 SV=1	Cd14	0.7195	0.7255	0.57	1.156	1.042	1.08	0.5845	0.959	0.7545	1.4065	1.09	1.044	1.6268	2.6385	+	+
E9QP49	EH domain-binding protein 1-like protein 1 OS=Mus musculus GN=Ehbp1l1 PE=1 SV=1	Ehbp1l1	0.89	0.81	0.884	1.028	1.057	1.187	0.783	1.098	0.931	1.107	0.8595	1.214	1.26625	1.84633	+	+
A2APM2	CD44 antigen OS=Mus musculus GN=Cd44 PE=1 SV=1	Cd44	0.5835	0.5715	0.66	1.28	1.724	1.475	0.703	0.7575	1.2005	1.666	2.624	1.631	2.46777	2.60147	+	+
O88968	Transcobalamin-2 OS=Mus musculus GN=Tcn2 PE=2 SV=1	Tcn2	0.705	0.692	0.761	1.052	1.209	1.121	0.728	0.801	0.769	1.21	0.853	1.187	1.56719	2.90685	+	+
D3Z7I0	General transcription factor 3C polypeptide 2 OS=Mus musculus GN=Gtf3c2 PE=4 SV=1	Gtf3c2	0.766	0.5985	0.7105	0.888	1.16	1.019	1.002	0.996	0.802	0.8565	1.0855	1.005	1.47807	1.62997	+	+
Q67BT3	Solute carrier family 13 member 5 OS=Mus musculus GN=Slc13a5 PE=2 SV=1	Slc13a5	1.061	1.112	1.097	0.8465	0.7775	0.84	1.114	0.99	0.932	0.7995	0.8655	0.756	0.753517	3.26076	+	+
Q3UPT7	Putative uncharacterized protein OS=Mus musculus GN=E130309D14Rik PE=2 SV=1	E130309D14Rik;Ccdc92b	0.744	0.7345	0.801	1.085	0.9405	0.9225	0.945	0.666	0.6715	1.0155	0.926	0.962	1.29327	1.79873	+	+
Q9QUI1	Protein FAM89B OS=Mus musculus GN=Fam89b PE=1 SV=1	Fam89b	0.751	0.751	0.824	0.963	0.9945	1.03	0.773	0.9725	0.759	0.971	0.7935	0.987	1.28439	2.68043	+	+
Q9D8Y7	Tumor necrosis factor alpha-induced protein 8-like protein 2 OS=Mus musculus GN=Tnfaip8l2 PE=1 SV=1	Tnfaip8l2	0.5345	0.6225	0.6635	1.1915	1.08	1.041	0.7105	0.723	0.9015	1.175	1.548	0.998	1.81956	2.96457	+	+
P48410	ATP-binding cassette sub-family D member 1 OS=Mus musculus GN=Abcd1 PE=1 SV=1	Abcd1	0.781	0.873	1.063	1.1665	1.106	1.166	1.0505	0.911	0.903	1.17	0.983	1.185	1.26555	1.31828	+	+
Q32MU4	Transporter OS=Mus musculus GN=Slc6a4 PE=2 SV=1	Slc6a4	1.217	1.111	1.003	0.938	0.826	0.87	1.028	0.925	0.881	0.766	0.9125	0.8135	0.790753	1.53465	+	+
P30285	Cyclin-dependent kinase 4 OS=Mus musculus GN=Cdk4 PE=1 SV=1	Cdk4	0.779	0.795	0.7745	0.8775	1.155	1.2125	0.77	1.4305	0.827	1.2685	0.915	1.195	1.38173	1.34849	+	+
Q6NXX2	Rnase4 protein OS=Mus musculus GN=Rnase4 PE=2 SV=1	Rnase4	0.913	0.9315	1.005	1.239	1.23	1.284	0.949	1.191	0.891	1.139	0.899	1.184	1.31707	3.113	+	+
Q8VE96	Solute carrier family 35 member F6 OS=Mus musculus GN=Slc35f6 PE=2 SV=1	4930471M23Rik;Slc35f6	0.7745	0.871	0.8335	0.9835	1.2035	1.1665	0.8545	0.766	0.867	1.162	1.0115	1.1255	1.35276	1.77844	+	+
O54965	E3 ubiquitin-protein ligase RNF13 OS=Mus musculus GN=Rnf13 PE=1 SV=2	Rnf13	0.78	0.773	0.875	1.1595	1.1465	1.1345	0.9045	0.8415	0.689	1.132	0.946	1.1965	1.41701	3.25384	+	+
Q5U647	Solute carrier family 1 (Neutral amino acid transporter), member 5 OS=Mus musculus GN=Slc1a5 PE=2 SV=1	Slc1a5	0.791	0.735	0.614	1.7015	1.313	1.6355	0.635	0.8565	1.211	1.46	1.94	1.32	2.1729	2.51211	+	+
P07091	Protein S100-A4 OS=Mus musculus GN=S100a4 PE=1 SV=1	S100a4	0.638	0.677	0.448	1.175	1.458	1.0385	0.437	0.6435	0.826	1.549	1.822	1.314	2.08253	1.9553	+	+
L7N466	Protein Mthfsl OS=Mus musculus GN=Mthfsl PE=4 SV=1	Gm2382;Mthfsl	0.67	0.682	0.993	1.1235	1.0775	1.239	0.8725	0.9785	0.874	1.158	1.031	1.124	1.46695	1.45914	+	+
E9Q8M9	Ral guanine nucleotide dissociation stimulator-like 1 OS=Mus musculus GN=Rgl1 PE=1 SV=1	Rgl1	0.809	0.872	0.883	0.9665	1.131	1.144	0.82	0.986	0.782	1.088	0.941	1.047	1.26424	1.66829	+	+
Q8R1Z9	RING finger protein 121 OS=Mus musculus GN=Rnf121 PE=2 SV=1	Rnf121	0.808	0.727	0.801	0.892	1.034	1.0005	0.784	0.916	0.793	1.116	0.9095	1.0065	1.25278	1.76706	+	+
P19973	Lymphocyte-specific protein 1 OS=Mus musculus GN=Lsp1 PE=1 SV=2	Lsp1	0.679	0.691	0.7015	1.1705	1.1645	1.0965	0.7485	0.9575	0.738	1.14	1.199	1.161	1.65653	4.29197	+	+
Q8BT06	Putative uncharacterized protein OS=Mus musculus GN=Cd63 PE=2 SV=1	Cd63	0.818	0.7155	0.8135	1.269	1.485	1.3565	0.765	0.8355	0.918	1.673	1.521	1.4115	1.75138	2.93295	+	+
Q3U0S1	Putative uncharacterized protein OS=Mus musculus GN=Parp12 PE=2 SV=1	Parp12	0.774	0.81	0.8405	1.0455	1.045	1.0785	0.9	0.8605	0.8435	1.198	0.9265	1.0845	1.30707	3.43929	+	+
Q3TM31	Putative uncharacterized protein OS=Mus musculus GN=Tlr3 PE=2 SV=1	Tlr3	0.938	0.911	0.9035	1.0865	1.563	1.273	0.823	0.9925	1.084	1.389	1.325	1.34	1.42507	1.31379	+	+
Q9Z239	Phospholemman OS=Mus musculus GN=Fxyd1 PE=1 SV=1	Fxyd1	0.786	0.763	0.8205	1.109	1.494	1.3335	0.769	0.838	1.0885	1.471	1.631	1.3525	1.66132	2.0074	+	+
Q3TMA0	Putative uncharacterized protein OS=Mus musculus GN=Slc16a3 PE=2 SV=1	Slc16a3	0.7835	0.8165	0.868	0.94	1.124	1.125	0.931	0.875	0.8445	0.8745	0.7915	0.849	1.29214	1.65389	+	+
Q78XF5	Oligosaccharyltransferase complex subunit OSTC OS=Mus musculus GN=Ostc PE=2 SV=1	Ostc	1.02	1.0175	1.005	1.3805	1.347	1.136	0.9325	0.551	1.1195	1.4515	1.24	1.209	1.26984	1.63099	+	+
P31996	Macrosialin OS=Mus musculus GN=Cd68 PE=2 SV=1	Cd68	0.725	0.717	0.7465	1.1685	1.166	1.394	0.7225	0.542	0.7095	1.549	1.514	1.2905	1.70368	2.59904	+	+
Q3UDW8	Heparan-alpha-glucosaminide N-acetyltransferase OS=Mus musculus GN=Hgsnat PE=1 SV=2	Hgsnat	0.8185	0.8335	0.834	0.991	1.0535	1.096	0.877	0.9655	0.8115	0.91	1.0875	1.109	1.26327	2.67235	+	+
Q75N73	Zinc transporter ZIP14 OS=Mus musculus GN=Slc39a14 PE=1 SV=1	Slc39a14	0.711	0.639	0.6785	0.91	1.1175	1.1365	0.7065	0.8345	0.747	1.266	1.125	1.0935	1.55977	2.13019	+	+
Q9CYP7	Sestrin-3 OS=Mus musculus GN=Sesn3 PE=2 SV=1	Sesn3	0.717	0.7835	0.811	0.876	1.049	0.983	0.857	0.9555	0.7475	0.952	0.734	1.0105	1.25806	1.58457	+	+
Q8C0E3-2	Isoform 2 of Tripartite motif-containing protein 47 OS=Mus musculus GN=Trim47	Trim47	0.7765	0.5985	0.673	1.205	1.573	1.512	0.645	0.95	1.386	1.082	1.4825	1.386	2.09473	2.40496	+	+
P08905	Lysozyme C-2 OS=Mus musculus GN=Lyz2 PE=1 SV=2	Lyz2	0.898	0.856	0.8565	1.5955	1.311	1.59	0.897	0.637	0.928	1.465	1.676	1.335	1.72247	2.56878	+	+
O70404	Vesicle-associated membrane protein 8 OS=Mus musculus GN=Vamp8 PE=1 SV=1	Vamp8	0.842	0.785	0.978	1.06	1.166	1.1195	0.915	0.897	0.859	0.9625	0.915	1.202	1.28426	1.71902	+	+
Q921K8	Protein FAM115C OS=Mus musculus GN=Fam115c PE=2 SV=1	Fam115c;Tcaf2	0.807	0.775	0.864	1.05	1.1655	1.1775	0.8395	1.0095	0.805	1.4165	1.008	1.1985	1.38716	2.549	+	+

## Sheet: 10Mon_Tau_DEP
Accession	Description	Gene ID	10WT_1	10WT_2	10WT_3	10APP/PS1_1	10APP/PS1_2	10APP/PS1_3	10Tau_1	10Tau_2	10Tau_3	10APT_1	10APT_2	10APT_3	10Tau_FC	-log10(p-value)	t-test Significant	10Tau final_sig
Q3TB96	Putative uncharacterized protein OS=Mus musculus GN=Dctn1 PE=2 SV=1	Dctn1	1.0415	0.809	0.933	1.1065	0.631	0.915	1.113	1.239	1.146	0.706	1.1435	0.934	1.25669	1.43753	+	+
A2A5Y6	Microtubule-associated protein OS=Mus musculus GN=Mapt PE=1 SV=1	Mapt	0.7775	0.836	0.786	0.777	0.806	0.8365	1.0225	1.182	1.0175	1.0745	0.99	0.9875	1.34278	2.06573	+	+
P10636-6	Isoform Tau-D of Microtubule-associated protein tau OS=Homo sapiens GN=MAPT	hMAPT	0.511	0.5055	0.4345	0.4535	0.49	0.4675	1.4035	1.7965	1.407	1.569	1.504	1.2405	3.17505	2.86281	+	+
D3Z7I0	General transcription factor 3C polypeptide 2 OS=Mus musculus GN=Gtf3c2 PE=4 SV=1	Gtf3c2	0.766	0.5985	0.7105	0.888	1.16	1.019	1.002	0.996	0.802	0.8565	1.0855	1.005	1.3494	1.37416	+	+

## Sheet: 10Mon_APT_DEP
Accession	Description	Gene ID	10WT_1	10WT_2	10WT_3	10APP/PS1_1	10APP/PS1_2	10APP/PS1_3	10Tau_1	10Tau_2	10Tau_3	10APT_1	10APT_2	10APT_3	10Tau_FC	-log10(p-value)	t-test Significant	10Tau final_sig
P26039	Talin-1 OS=Mus musculus GN=Tln1 PE=1 SV=2	Tln1	0.8875	0.8395	0.856	0.9815	1.089	1.058	0.828	0.8805	0.8905	1.0725	1.1035	1.08	1.26055	3.73063	+	+
E9Q616	Protein Ahnak OS=Mus musculus GN=Ahnak PE=1 SV=1	Ahnak	0.894	0.726	0.8315	0.9555	1.237	1.0615	0.7675	0.8025	0.946	1.116	1.2175	1.2325	1.45462	2.43012	+	+
B9EKP5	Filamin, alpha OS=Mus musculus GN=Flna PE=2 SV=1	Flna	0.861	0.7185	0.625	0.833	1.0475	0.8665	0.8905	0.73	0.8325	0.9455	1.3195	1.3735	1.65049	1.46801	+	+
P03995	Glial fibrillary acidic protein OS=Mus musculus GN=Gfap PE=1 SV=4	Gfap	0.584	0.5525	0.584	1.439	1.8325	1.528	0.589	0.6475	0.9995	1.889	1.7215	1.8415	3.16885	4.7777	+	+
P68368	Tubulin alpha-4A chain OS=Mus musculus GN=Tuba4a PE=1 SV=1	Tuba4a	1.1795	1.2275	1.1525	1.058	0.811	0.757	1.2155	0.745	1.1795	0.8235	1.0835	0.731	0.741115	1.33358	+	+
Q4LG64	AMPA-selective glutamate receptor 2 flip type OS=Mus musculus GN=Gria2 PE=2 SV=1	Gria2	1.263	1.375	1.38	1.467	0.597	0.479	1.491	0.314	1.013	0.513	0.973	0.396	0.468392	1.77468	+	+
P28652	Calcium/calmodulin-dependent protein kinase type II subunit beta OS=Mus musculus GN=Camk2b PE=1 SV=2	Camk2b	1.406	1.55	1.665	1.3825	1.058	1.048	1.4565	1.113	1.404	1.069	0.97	1.062	0.671067	2.46891	+	+
Q3TFD9	Putative uncharacterized protein OS=Mus musculus GN=Vim PE=2 SV=1	Vim	0.7825	0.6255	0.694	1.578	1.7745	1.467	0.639	0.676	1.0065	1.608	1.9445	1.7065	2.5019	3.17993	+	+
Q9Z2H5-2	Isoform 2 of Band 4.1-like protein 1 OS=Mus musculus GN=Epb41l1	Epb41l1	0.609	0.602	0.763	0.8855	1.567	0.9035	1.2065	0.7595	1.1535	1.242	1.134	0.9335	1.67654	1.88367	+	+
Q3TWV0	Putative uncharacterized protein OS=Mus musculus GN=Vim PE=2 SV=1	Vim	0.8665	0.768	0.804	1.3475	1.4615	1.2475	0.761	0.787	1.0095	1.33	1.598	1.3675	1.76153	2.65618	+	+
Q3UL48	Putative uncharacterized protein OS=Mus musculus GN=Ezr PE=2 SV=1	Ezr	0.867	0.8465	0.866	1.009	1.158	1.151	0.859	0.866	0.967	1.0575	1.1965	1.161	1.3239	2.56261	+	+
E9Q175	Unconventional myosin-VI OS=Mus musculus GN=Myo6 PE=4 SV=1	Myo6	0.89	0.911	0.8745	1.0475	1.1435	1.1035	0.87	0.928	0.9105	1.1655	1.085	1.141	1.26761	3.10248	+	+
P26041	Moesin OS=Mus musculus GN=Msn PE=1 SV=3	Msn	0.809	0.783	0.792	1.112	1.277	1.1955	0.791	0.8245	1.008	1.208	1.391	1.2205	1.60214	2.88632	+	+
A2A5Y6	Microtubule-associated protein OS=Mus musculus GN=Mapt PE=1 SV=1	Mapt	0.7775	0.836	0.786	0.777	0.806	0.8365	1.0225	1.182	1.0175	1.0745	0.99	0.9875	1.27193	2.5172	+	+
P26231	Catenin alpha-1 OS=Mus musculus GN=Ctnna1 PE=1 SV=1	Ctnna1	0.953	0.9345	0.853	0.9995	1.151	1.183	0.815	0.924	0.9865	1.1345	1.195	1.229	1.29849	2.56349	+	+
Q3UGY8	Brefeldin A-inhibited guanine nucleotide-exchange protein 3 OS=Mus musculus GN=Arfgef3 PE=1 SV=1	Arfgef3	0.8375	0.835	0.856	1.0345	1.054	1.064	0.8525	0.8755	0.835	1.1245	1.055	1.0925	1.29405	3.51823	+	+
P10636-6	Isoform Tau-D of Microtubule-associated protein tau OS=Homo sapiens GN=MAPT	hMAPT	0.511	0.5055	0.4345	0.4535	0.49	0.4675	1.4035	1.7965	1.407	1.569	1.504	1.2405	2.97278	3.11533	+	+
Q6GTX3	Apoe protein OS=Mus musculus GN=Apoe PE=2 SV=1	Apoe	0.525	0.5215	0.5875	1.378	1.547	1.537	0.5995	0.63	0.565	1.726	1.808	1.726	3.21909	5.39019	+	+
P48036	Annexin A5 OS=Mus musculus GN=Anxa5 PE=1 SV=1	Anxa5	0.864	0.7945	0.8035	1.0965	1.2995	1.252	0.798	0.8045	1.0005	1.3085	1.298	1.252	1.56722	4.12275	+	+
Q9JKF1	Ras GTPase-activating-like protein IQGAP1 OS=Mus musculus GN=Iqgap1 PE=1 SV=2	Iqgap1	0.882	0.807	0.8615	0.908	1.082	1.061	0.7995	0.863	0.96	1.049	1.0845	1.0915	1.26446	3.00969	+	+
Q3UEE7	Putative uncharacterized protein OS=Mus musculus GN=Apoe PE=2 SV=1	Apoe	0.543	0.5275	0.628	2.546	1.46	1.5275	0.501	0.4555	0.4755	2.9055	1.806	1.6255	3.73094	1.73888	+	+
D3Z576	Filamin-C OS=Mus musculus GN=Flnc PE=1 SV=1	Flnc	0.773	0.7685	0.6945	1.2165	1.432	1.252	0.683	0.8265	0.95	1.372	1.413	1.3495	1.84906	4.44006	+	+
P04370-7	Isoform 7 of Myelin basic protein OS=Mus musculus GN=Mbp	Mbp	0.664	0.735	0.809	0.722	0.618	0.5935	0.613	0.706	0.595	0.5455	0.5	0.58	0.736187	1.81334	+	+
Q6A0D0	MKIAA0106 protein (Fragment) OS=Mus musculus GN=Prdx6 PE=2 SV=1	Prdx6	0.776	0.8085	0.7285	1.206	1.3345	1.3075	0.724	0.8105	0.942	1.3245	1.244	1.2405	1.64678	3.80528	+	+
P13020	Gelsolin OS=Mus musculus GN=Gsn PE=1 SV=3	Gsn	0.854	0.8435	0.8465	1.0365	1.231	1.1535	0.7925	0.897	0.9335	1.211	1.18	1.2315	1.42394	4.71205	+	+
Q810U4-2	Isoform 2 of Neuronal cell adhesion molecule OS=Mus musculus GN=Nrcam	Nrcam	0.918	0.961	0.9335	1.15	1.2825	1.268	0.8925	1.0605	1.0425	1.408	1.326	1.3045	1.43591	3.5638	+	+
P05067	Amyloid beta A4 protein OS=Homo sapiens GN=APP PE=1 SV=3	hAPP	0.5485	0.568	0.6205	1.361	1.4005	1.4245	0.6225	0.5605	0.5715	1.503	1.483	1.4145	2.53339	4.87553	+	+
B2RXW7	Complement component 4B (Childo blood group) OS=Mus musculus GN=C4b PE=2 SV=1	C4b	0.676	0.614	0.682	1.3745	1.625	1.4235	0.6645	0.682	0.9405	1.6515	1.6085	1.5805	2.45461	5.23952	+	+
P12023-2	Isoform APP695 of Amyloid beta A4 protein OS=Mus musculus GN=App	App	0.814	0.8275	0.7585	0.986	1.014	1.0115	0.7545	0.8325	0.803	1.211	1.104	1.0315	1.39437	2.30426	+	+
Q549A5	Clusterin OS=Mus musculus GN=Clu PE=2 SV=1	Clu	0.598	0.609	0.677	1.3315	1.585	1.452	0.638	0.6995	0.7455	1.6195	1.679	1.5695	2.58386	4.80252	+	+
E9Q3X0	Major vault protein OS=Mus musculus GN=Mvp PE=4 SV=1	Mvp	0.8395	0.86	0.865	1.1855	1.2515	1.1625	0.806	0.939	0.846	1.3775	1.159	1.17	1.44531	2.22267	+	+
Q08642	Protein-arginine deiminase type-2 OS=Mus musculus GN=Padi2 PE=1 SV=2	Padi2	0.985	0.9025	0.8545	1.006	1.2	1.0385	0.935	0.9385	0.8975	1.2375	1.472	1.3465	1.47921	2.31144	+	+
P42208	Septin-2 OS=Mus musculus GN=Sept2 PE=1 SV=2	Sept2	0.8955	0.8945	0.843	1.004	1.1385	1.099	0.858	0.9635	0.969	1.1185	1.0645	1.115	1.25256	3.07613	+	+
Q3U6N7	Putative uncharacterized protein OS=Mus musculus GN=Lcp1 PE=2 SV=1	Lcp1	0.836	0.8275	0.687	1.196	1.3295	1.281	0.7695	0.8165	0.9055	1.3325	1.293	1.153	1.60753	2.54864	+	+
Q5M8R9	Farnesyl diphosphate synthetase OS=Mus musculus GN=Fdps PE=2 SV=1	Fdps	0.878	0.8685	0.8235	1.0135	1.1865	1.119	0.793	0.818	0.7945	1.1505	0.9855	1.2085	1.30136	1.69936	+	+
Q9D379	Epoxide hydrolase 1 OS=Mus musculus GN=Ephx1 PE=1 SV=2	Ephx1	0.934	0.8025	0.9345	1.0565	1.1585	1.16	0.8275	0.8765	1.046	1.138	1.215	1.188	1.32572	2.37714	+	+
Q3TIR0	Putative uncharacterized protein OS=Mus musculus GN=Ctsd PE=2 SV=1	Ctsd	0.833	0.863	0.89	1.219	1.2155	1.266	0.84	0.8305	0.8945	1.2245	1.241	1.1905	1.41377	4.05804	+	+
Q3UC89	Putative uncharacterized protein OS=Mus musculus GN=Ctsd PE=2 SV=1	Ctsd	0.9555	0.964	0.9715	1.271	1.105	1.176	0.918	0.8265	1.0415	1.255	1.4015	1.0935	1.29713	1.48892	+	+
P84086	Complexin-2 OS=Mus musculus GN=Cplx2 PE=1 SV=1	Cplx2	0.9995	1.0735	1.0195	1.0105	0.836	0.875	0.9815	0.8855	0.963	0.7955	0.815	0.808	0.782053	3.22368	+	+
Q80TL4-2	Isoform 2 of Protein KIAA1045 OS=Mus musculus GN=Kiaa1045	Phf24	1.126	1.169	1.262	0.98	1.01	1.059	0.9365	1.036	1.0555	0.9405	0.826	1.0075	0.779871	1.76562	+	+
Q3UBP0	Adenylosuccinate synthetase isozyme 1 OS=Mus musculus GN=Adssl1 PE=2 SV=1	Adssl1	0.8245	0.816	0.8165	1.0885	1.1725	1.1455	0.7745	0.866	0.7595	1.1845	1.1075	1.093	1.3777	3.38678	+	+
Q3TXR9	Beta-hexosaminidase OS=Mus musculus GN=Hexb PE=2 SV=1	Hexb	0.688	0.708	0.686	1.2065	1.422	1.4615	0.707	0.7555	0.754	1.364	1.3685	1.2185	1.89769	3.63035	+	+
Q3UMB9	WASH complex subunit 7 OS=Mus musculus GN=Kiaa1033 PE=2 SV=2	Washc4	0.8815	0.856	0.89	0.936	1.1295	1.1365	0.9015	0.987	0.8675	1.1975	0.9705	1.141	1.25937	1.52091	+	+
Q7TMN7	Annexin OS=Mus musculus GN=Anxa4 PE=2 SV=1	Anxa4	0.8775	0.81	0.8265	1.1475	1.25	1.3045	0.822	0.8595	1.1275	1.245	1.457	1.2965	1.59049	2.74685	+	+
P60766-1	Isoform 1 of Cell division control protein 42 homolog OS=Mus musculus GN=Cdc42	Cdc42	1.1065	1.137	1.165	1.0865	0.863	0.8205	1.177	0.788	1.102	0.728	1.0165	0.7885	0.743142	1.50859	+	+
O89051	Integral membrane protein 2B OS=Mus musculus GN=Itm2b PE=2 SV=1	Itm2b	0.8255	0.8325	0.8695	1.1395	1.2555	1.204	0.8485	0.8225	0.791	1.3355	1.2645	1.2065	1.50603	3.36948	+	+
Q8VEH3	ADP-ribosylation factor-like protein 8A OS=Mus musculus GN=Arl8a PE=2 SV=1	Arl8a	0.8755	0.865	0.8835	1.1	1.184	1.1835	0.881	0.915	0.872	1.282	1.106	1.1815	1.36033	2.44991	+	+
P07356	Annexin A2 OS=Mus musculus GN=Anxa2 PE=1 SV=2	Anxa2	0.984	0.728	0.8785	1.0835	1.358	1.217	0.7765	0.7535	1.2015	1.1915	1.504	1.424	1.59023	1.88489	+	+
P29533	Vascular cell adhesion protein 1 OS=Mus musculus GN=Vcam1 PE=1 SV=1	Vcam1	0.8565	0.855	0.863	1.0125	1.1945	1.116	0.8575	0.9375	0.987	1.067	1.121	1.176	1.30666	2.94667	+	+
Q542P2	Glycoprotein m6a, isoform CRA_b OS=Mus musculus GN=Gpm6a PE=2 SV=1	Gpm6a	1.0885	1.061	1.0475	0.963	0.779	0.765	1.0845	0.829	1.026	0.7225	0.984	0.7905	0.781045	1.37449	+	+
P52825	Carnitine O-palmitoyltransferase 2, mitochondrial OS=Mus musculus GN=Cpt2 PE=1 SV=2	Cpt2	0.9475	0.923	0.853	0.868	1.2735	1.217	0.793	1.1695	1.0795	1.3375	1.1725	1.247	1.37948	2.46578	+	+
Q9CQW2	ADP-ribosylation factor-like protein 8B OS=Mus musculus GN=Arl8b PE=2 SV=1	Arl8b	0.9015	0.9025	0.8105	1.014	1.1635	1.159	0.8225	0.89	0.8905	1.246	1.096	1.1975	1.3538	2.34121	+	+
Q9JLF6	Protein-glutamine gamma-glutamyltransferase K OS=Mus musculus GN=Tgm1 PE=1 SV=2	Tgm1	0.4975	0.5195	0.5675	2.002	1.8075	1.7845	0.555	0.69	0.973	1.703	2.4625	1.7035	3.70401	2.30854	+	+
O35639	Annexin A3 OS=Mus musculus GN=Anxa3 PE=1 SV=4	Anxa3	0.7585	0.737	0.7835	1.1535	1.341	1.2985	0.784	0.769	0.87	1.1675	1.18	1.116	1.51974	4.11518	+	+
Q99L04	Dehydrogenase/reductase SDR family member 1 OS=Mus musculus GN=Dhrs1 PE=2 SV=1	Dhrs1	0.857	0.8415	0.8545	1.26	1.1815	1.0815	0.8885	0.7305	1.0015	1.1815	1.4685	1.092	1.46573	1.59872	+	+
P42227	Signal transducer and activator of transcription 3 OS=Mus musculus GN=Stat3 PE=1 SV=2	Stat3	0.8435	0.857	0.83	1.119	1.2085	1.1815	0.7955	0.913	1.0025	1.2025	1.171	1.1915	1.40881	5.04746	+	+
Q5KU39	Vacuolar protein sorting-associated protein 41 homolog OS=Mus musculus GN=Vps41 PE=2 SV=1	Vps41	0.866	0.8615	0.874	0.977	1.1225	1.128	0.887	0.941	0.8685	1.129	1.058	1.1215	1.27177	3.30477	+	+
Q9DAW9	Calponin-3 OS=Mus musculus GN=Cnn3 PE=1 SV=1	Cnn3	0.8035	0.7985	0.8045	1.321	1.3255	1.2845	0.798	0.791	1.042	1.1135	1.422	1.2465	1.57158	2.16537	+	+
A2A7F6	Chloride transport protein 6 OS=Mus musculus GN=Clcn6 PE=4 SV=1	Clcn6	0.834	0.8795	0.8555	1.009	1.0575	1.083	0.858	0.9035	0.8345	1.1355	1.0895	1.15	1.31374	3.55164	+	+
P52760	Ribonuclease UK114 OS=Mus musculus GN=Hrsp12 PE=1 SV=3	Hrsp12	0.818	0.859	0.82	1.441	1.3605	1.3015	0.808	0.7925	1.174	1.3725	1.3815	1.226	1.59391	3.16087	+	+
Q8CC86	Nicotinate phosphoribosyltransferase OS=Mus musculus GN=Naprt PE=2 SV=1	Naprt	0.851	0.8925	0.902	1.1	1.153	1.152	0.858	0.8895	1.0295	1.158	1.173	1.1155	1.30278	3.48203	+	+
P29416	Beta-hexosaminidase subunit alpha OS=Mus musculus GN=Hexa PE=2 SV=2	Hexa	0.784	0.7785	0.7	1.1045	1.139	1.2375	0.674	0.8615	0.7665	1.228	1.0985	1.13	1.52774	2.95471	+	+
Q8BVK3	Putative uncharacterized protein (Fragment) OS=Mus musculus GN=Uap1l1 PE=2 SV=1	Uap1l1	0.82	0.825	0.861	0.9415	1.1235	1.1335	0.8615	0.927	0.899	1.101	0.9495	1.111	1.26157	1.8139	+	+
Q9DCY1	Peptidyl-prolyl cis-trans isomerase OS=Mus musculus GN=Ppib PE=2 SV=1	Ppib	0.642	0.886	0.884	0.986	1.104	1.0405	0.8585	0.9315	0.953	1.0785	1.017	1.141	1.34183	1.44247	+	+
Q3TW11	Signal transducer and activator of transcription OS=Mus musculus GN=Stat1 PE=2 SV=1	Stat1	0.7895	0.7595	0.8025	0.922	1.755	1.0915	0.8075	0.9195	0.812	1.19	0.9445	1.236	1.43334	1.68782	+	+
O08528	Hexokinase-2 OS=Mus musculus GN=Hk2 PE=2 SV=1	Hk2	0.717	0.6885	0.7385	1.0365	1.2185	1.163	0.7405	0.785	0.8315	1.2055	1.048	1.082	1.55574	2.86661	+	+
P52196	Thiosulfate sulfurtransferase OS=Mus musculus GN=Tst PE=1 SV=3	Tst	0.9085	0.9265	0.862	1.0455	1.1565	1.118	0.8825	0.9135	0.903	1.149	1.157	1.1255	1.27234	3.47627	+	+
P60202	Myelin proteolipid protein OS=Mus musculus GN=Plp1 PE=1 SV=2	Plp1	1.0915	1.1215	1.1375	1.064	0.9325	0.7375	1.1	0.8055	0.941	0.84	1.0235	0.74	0.777048	1.38168	+	+
P21460	Cystatin-C OS=Mus musculus GN=Cst3 PE=2 SV=2	Cst3	0.826	0.799	0.799	1.118	1.185	1.119	0.853	0.882	1.187	1.2455	1.0775	1.072	1.40058	2.30585	+	+
G3X8T9	Serine (Or cysteine) peptidase inhibitor, clade A, member 3N, isoform CRA_a OS=Mus musculus GN=Serpina3n PE=3 SV=1	Serpina3n	0.662	0.7245	0.6455	1.3215	1.6535	1.486	0.6275	0.7765	1.203	1.413	1.4505	1.303	2.05044	3.83598	+	+
Q5SVP3	MCG22048, isoform CRA_c OS=Mus musculus GN=PSME2b PE=2 SV=1	Psme2b	0.868	0.8345	0.916	1.026	1.199	1.1025	0.905	0.947	0.8585	1.149	1.0115	1.114	1.25053	1.99808	+	+
P29387	Guanine nucleotide-binding protein subunit beta-4 OS=Mus musculus GN=Gnb4 PE=2 SV=4	Gnb4	1.2135	1.355	1.378	1.2535	0.888	0.87	1.255	0.855	1.2645	0.8205	1.178	0.938	0.744077	1.34449	+	+
P55088-3	Isoform 3 of Aquaporin-4 OS=Mus musculus GN=Aqp4	Aqp4	0.8995	0.805	0.782	1.1705	1.3645	1.194	0.8535	0.871	1.126	1.491	1.396	1.457	1.74703	3.77473	+	+
Q3UNZ8	Quinone oxidoreductase-like protein 2 OS=Mus musculus PE=1 SV=1	Cryzl1	0.8205	0.793	0.8445	1.3325	1.238	1.1415	0.8445	0.78	1.0075	1.2905	1.4015	1.092	1.53946	2.06873	+	+
Q4VWZ5	Acyl-CoA-binding protein OS=Mus musculus GN=Dbi PE=1 SV=1	Dbi	0.892	0.874	0.9375	1.254	1.1945	1.2265	0.7885	0.9045	0.908	1.2005	1.184	1.1985	1.32532	3.93435	+	+
B2RUK2	Erbb2 interacting protein OS=Mus musculus GN=Erbb2ip PE=2 SV=1	Erbb2ip	0.844	0.881	0.8625	1.027	1.151	1.1535	0.82	0.948	0.92	1.1255	1.028	1.193	1.29333	2.17283	+	+
Q5DTT2-2	Isoform 2 of PH and SEC7 domain-containing protein 1 OS=Mus musculus GN=Psd	Psd	1.1525	1.2185	1.133	0.9885	0.8495	0.9415	1.1125	1.079	1.1075	0.83	1.0405	0.876	0.783818	1.66707	+	+
Q8K1B8	Fermitin family homolog 3 OS=Mus musculus GN=Fermt3 PE=1 SV=1	Fermt3	0.7605	0.7765	0.7795	0.9895	1.021	1.0205	0.783	0.8025	0.842	1.08	1.1365	1.0105	1.39305	2.92348	+	+
Q8R4C2	RUN and FYVE domain-containing protein 2 OS=Mus musculus GN=Rufy2 PE=1 SV=2	Rufy2	0.845	0.9125	0.7975	0.9915	1.0915	1.0675	0.8165	0.9095	0.862	1.124	1.095	1.0945	1.29687	2.72169	+	+
P11835	Integrin beta-2 OS=Mus musculus GN=Itgb2 PE=1 SV=2	Itgb2	0.794	0.784	0.7815	1.143	1.3235	1.252	0.7515	0.909	0.828	1.1775	1.293	1.219	1.56368	3.69998	+	+
Q8K1X4	NCK associated protein 1 like OS=Mus musculus GN=Nckap1l PE=2 SV=1	Nckap1l	0.783	0.8365	0.811	1.1775	1.065	1.0645	0.8535	0.8065	0.8645	1.1215	1.2205	1.0115	1.37976	2.10633	+	+
Q8BSY0	Aspartyl/asparaginyl beta-hydroxylase OS=Mus musculus GN=Asph PE=2 SV=1	Asph	0.8665	0.8345	0.897	0.9825	1.0975	1.06	0.8565	0.857	0.914	1.1775	1.1455	1.1255	1.32737	3.56333	+	+
Q5RJV5	Polypyrimidine tract binding protein 1 OS=Mus musculus GN=Ptbp1 PE=2 SV=1	Ptbp1	0.9085	0.8	0.919	1.025	1.1395	1.1365	0.7845	0.888	0.847	1.131	1.0485	1.2185	1.29324	1.84096	+	+
Q3US35	Putative uncharacterized protein OS=Mus musculus GN=Slc1a4 PE=2 SV=1	Slc1a4	0.8755	0.8625	0.8205	1.1565	1.132	1.1755	0.8405	0.87	0.918	1.1085	1.2445	1.105	1.35157	2.44761	+	+
Q8C3X2	Coiled-coil domain-containing protein 90B, mitochondrial OS=Mus musculus GN=Ccdc90b PE=2 SV=1	Ccdc90b	0.863	0.8825	0.894	0.954	1.166	1.15	0.8575	0.91	0.877	1.1095	0.9925	1.2075	1.25384	1.62587	+	+
Q8R1F1	Niban-like protein 1 OS=Mus musculus GN=Fam129b PE=2 SV=2	Fam129b	0.8435	0.8015	0.887	1.0625	1.2315	1.2165	0.836	0.93	1.1165	1.1545	1.373	1.159	1.45596	2.14082	+	+
Q9R118	Serine protease HTRA1 OS=Mus musculus GN=Htra1 PE=1 SV=2	Htra1	0.7425	0.783	0.7615	1.2525	1.4425	1.417	0.7755	0.803	0.669	1.5735	1.57	1.5785	2.06471	6.54965	+	+
A6MDD3	CD109 antigen OS=Mus musculus GN=Cd109 PE=2 SV=1	Cd109	0.889	0.8775	0.9065	1.054	1.1265	1.1375	0.8795	1.0195	0.8505	1.1625	1.1735	1.148	1.3034	4.75635	+	+
Q61704	Inter-alpha-trypsin inhibitor heavy chain H3 OS=Mus musculus GN=Itih3 PE=1 SV=3	Itih3	0.794	0.856	0.903	1.0005	1.1195	1.176	0.829	0.968	0.9395	0.9605	1.155	1.1275	1.27027	1.54761	+	+
Q3ZAQ4	Autophagy 9-like 1 protein OS=Mus musculus GN=Atg9a PE=1 SV=1	Atg9a	0.827	0.852	0.8635	0.9715	1.033	1.0555	0.8565	0.9055	0.843	1.147	0.9885	1.05	1.2529	1.97362	+	+
Q3TYC4	Putative uncharacterized protein OS=Mus musculus GN=Syt11 PE=2 SV=1	Syt11	0.8	0.826	0.825	1.045	1.1225	1.1255	0.824	0.885	0.84	1.24	1.035	1.1395	1.39311	2.23648	+	+
Q01730	Ras suppressor protein 1 OS=Mus musculus GN=Rsu1 PE=2 SV=3	Rsu1	0.8675	0.845	0.868	0.997	1.184	1.123	0.8655	0.9505	0.9535	1.139	1.0595	1.161	1.30188	2.91477	+	+
Q60963	Platelet-activating factor acetylhydrolase OS=Mus musculus GN=Pla2g7 PE=2 SV=2	Pla2g7	0.7825	0.7915	0.8885	1.03	1.044	1.0505	0.891	0.8585	0.9395	1.1935	1.0465	1.072	1.34498	2.12529	+	+
Q3U944	Putative uncharacterized protein OS=Mus musculus GN=Lman1 PE=2 SV=1	Lman1	0.8515	0.808	0.8295	0.897	1.06	1.044	0.8315	0.9275	0.845	1.0835	0.9735	1.0785	1.25974	2.32167	+	+
O08739	AMP deaminase 3 OS=Mus musculus GN=Ampd3 PE=2 SV=2	Ampd3	0.8145	0.844	0.83	1.0585	1.1815	1.1835	0.824	0.8735	1.006	1.121	1.203	1.164	1.40165	3.72554	+	+
Q69ZN1	MKIAA1252 protein (Fragment) OS=Mus musculus GN=Sgpl1 PE=2 SV=1	Sgpl1	0.824	0.792	0.864	1.0795	1.209	1.1975	0.827	0.8545	0.9295	1.17	1.2125	1.167	1.43125	3.8194	+	+
E9Q604	Integrin alpha-M OS=Mus musculus GN=Itgam PE=3 SV=1	Itgam	0.743	0.7365	0.7915	1.11	1.4735	1.3115	0.789	0.855	0.823	1.096	1.532	1.321	1.73888	1.93269	+	+
Q91Z04	Arhgap1 protein (Fragment) OS=Mus musculus GN=Arhgap1 PE=2 SV=1	Arhgap1	0.474	0.458	0.6245	0.636	1.242	0.769	1.354	0.7645	0.468	1.106	0.836	0.7695	1.74205	1.53441	+	+
O88492	Perilipin-4 OS=Mus musculus GN=Plin4 PE=1 SV=2	Plin4	0.724	0.82	0.9455	1.2425	1.1355	1.1785	0.8495	0.8	0.8055	1.151	1.668	1.2305	1.62663	1.40066	+	+
Q8VCC9	Spondin-1 OS=Mus musculus GN=Spon1 PE=2 SV=1	Spon1	0.824	0.8285	0.824	1.147	1.1745	1.1235	0.8845	0.866	0.98	1.0985	1.1665	1.2065	1.40178	3.33388	+	+
Q8K009	Mitochondrial 10-formyltetrahydrofolate dehydrogenase OS=Mus musculus GN=Aldh1l2 PE=1 SV=2	Aldh1l2	0.854	0.866	0.805	1.1145	1.2585	1.215	0.7865	0.9565	1.1105	1.3055	1.2435	1.249	1.50416	4.00522	+	+
Q8R420	ATP-binding cassette sub-family A member 3 OS=Mus musculus GN=Abca3 PE=2 SV=3	Abca3	0.775	0.7875	0.8105	1.1025	1.1755	1.2235	0.793	0.8405	0.822	1.3325	1.0825	1.292	1.56216	2.32649	+	+
Q3TJG2	Acyl carrier protein OS=Mus musculus GN=Ndufab1 PE=2 SV=1	Ndufab1	1.192	1.1855	1.2715	1.1555	0.8765	0.869	1.2635	0.763	1.234	0.832	1.0765	0.8225	0.748424	1.60109	+	+
A6H663	BCL2-associated athanogene 3 OS=Mus musculus GN=Bag3 PE=2 SV=1	Bag3	0.832	0.8655	0.8975	1.0355	1.0665	1.083	0.869	0.9185	1.057	1.11	1.1465	1.1295	1.30482	3.58341	+	+
Q91VK4	Integral membrane protein 2C OS=Mus musculus GN=Itm2c PE=2 SV=2	Itm2c	0.781	0.778	0.808	1.046	1.227	1.229	0.8155	0.9175	0.761	1.426	1.1675	1.288	1.63984	2.58937	+	+
Q61739-2	Isoform Alpha-6X1A of Integrin alpha-6 OS=Mus musculus GN=Itga6	Itga6	0.796	0.7975	0.8495	1.056	1.052	1.077	0.8435	0.8895	0.9415	1.034	1.059	1.0875	1.30188	3.33232	+	+
E9Q9N7	Immunoglobulin superfamily-containing leucine-rich repeat protein 2 OS=Mus musculus GN=Islr2 PE=4 SV=1	Islr2	0.8455	0.8475	0.817	1	1.1125	1.0995	0.8515	0.982	0.8725	1.061	0.9595	1.142	1.25996	1.81032	+	+
Q3TWH7	Putative uncharacterized protein OS=Mus musculus GN=Serpine2 PE=2 SV=1	Serpine2	0.8585	0.8215	0.8445	1.111	1.0785	1.134	0.8495	0.906	0.809	1.145	1.0565	1.108	1.31095	3.14647	+	+
E9Q634	Unconventional myosin-Ie OS=Mus musculus GN=Myo1e PE=1 SV=1	Myo1e	0.835	0.825	0.7935	1.0515	1.3115	1.2545	0.757	0.9565	0.7935	1.266	1.132	1.254	1.48849	3.06598	+	+
Q61599	Rho GDP-dissociation inhibitor 2 OS=Mus musculus GN=Arhgdib PE=1 SV=3	Arhgdib	0.8345	0.8515	0.8105	1.1295	1.2035	1.207	0.8285	0.8525	1.236	1.0995	1.1995	1.112	1.36631	3.0856	+	+
Q99KW9	T-cell immunomodulatory protein OS=Mus musculus GN=Itfg1 PE=2 SV=2	Itfg1	0.899	0.897	0.93	0.993	1.1235	1.152	0.905	1.0435	0.9305	1.2205	1.1625	1.14	1.29237	3.27034	+	+
P01027	Complement C3 OS=Mus musculus GN=C3 PE=1 SV=3	C3	0.796	0.83	0.818	1.092	1.127	1.0215	0.793	0.971	0.8545	1.124	1.0615	1.0555	1.32611	3.41751	+	+
Q3UCJ0	Tyrosine-protein phosphatase non-receptor type OS=Mus musculus GN=Ptpn6 PE=2 SV=1	Ptpn6	0.6855	0.67	0.6575	1.1885	1.374	1.192	0.6665	0.8025	0.7415	1.1645	1.254	1.086	1.74093	3.26773	+	+
Q9Z1Q5	Chloride intracellular channel protein 1 OS=Mus musculus GN=Clic1 PE=1 SV=3	Clic1	0.816	0.777	0.9935	1.3805	1.2325	1.1785	0.751	0.796	0.9935	1.1835	1.174	1.2185	1.38256	2.07936	+	+
P53986	Monocarboxylate transporter 1 OS=Mus musculus GN=Slc16a1 PE=1 SV=1	Slc16a1	0.905	0.842	0.934	1.0815	1.222	1.089	0.953	0.907	1.087	1.1505	1.117	1.11	1.25979	2.82926	+	+
Q91V77	Protein S100 OS=Mus musculus GN=S100a1 PE=2 SV=1	S100a1	0.623	0.6795	0.7025	1.0905	1.3265	1.5055	0.727	0.8895	0.7585	1.389	0.9955	1.372	1.87357	1.95602	+	+
P40240	CD9 antigen OS=Mus musculus GN=Cd9 PE=1 SV=2	Cd9	1.0485	0.978	0.9835	1.318	1.367	1.2995	0.9565	1.007	1.02	1.31	1.3435	1.338	1.32608	3.71258	+	+
Q99MR3	Solute carrier family 12 member 9 OS=Mus musculus GN=Slc12a9 PE=1 SV=2	Slc12a9	0.8795	0.911	0.864	1.001	1.0815	1.1285	0.8725	0.939	0.867	1.1515	1.1155	1.153	1.28838	3.79754	+	+
Q9ES52	Phosphatidylinositol 3,4,5-trisphosphate 5-phosphatase 1 OS=Mus musculus GN=Inpp5d PE=1 SV=2	Inpp5d	0.6955	0.6985	0.7375	1.12	1.1405	1.141	0.751	0.782	0.795	1.067	1.246	1.085	1.59418	2.70908	+	+
O09159	Lysosomal alpha-mannosidase OS=Mus musculus GN=Man2b1 PE=2 SV=4	Man2b1	0.7405	0.768	0.7545	1.0885	1.1405	1.217	0.7745	0.96	0.7895	1.2265	1.013	1.181	1.51149	2.38383	+	+
Q571M3	MKIAA4018 protein (Fragment) OS=Mus musculus GN=Lrrc1 PE=2 SV=1	Lrrc1	0.845	0.828	0.904	0.932	1.1305	1.1085	0.912	0.9915	0.8705	1.272	0.9795	1.1305	1.31238	1.42643	+	+
P56391	Cytochrome c oxidase subunit 6B1 OS=Mus musculus GN=Cox6b1 PE=1 SV=2	Cox6b1	1.0855	1.0575	1.146	1.0815	0.8145	0.7955	1.1275	0.756	1.081	0.806	1.016	0.7825	0.791882	1.35523	+	+
Q61730	Interleukin-1 receptor accessory protein OS=Mus musculus GN=Il1rap PE=1 SV=1	Il1rap	0.878	0.941	0.9255	0.972	1.1695	1.1525	0.8835	1.0765	0.886	1.214	1.113	1.153	1.26799	2.66255	+	+
P41233	ATP-binding cassette sub-family A member 1 OS=Mus musculus GN=Abca1 PE=1 SV=4	Abca1	0.8475	0.854	0.892	1.0185	1.0465	1.0725	0.8685	0.9005	0.967	1.2335	1.073	1.0535	1.29555	1.91625	+	+
E0CZ22	Protein Mroh1 OS=Mus musculus GN=Mroh1 PE=4 SV=1	Mroh1	0.73	0.798	0.8305	1.009	1.3275	1.32	0.813	0.84	0.915	1.2965	1.1305	1.2995	1.58003	2.70839	+	+
Q60766	Immunity-related GTPase family M protein 1 OS=Mus musculus GN=Irgm1 PE=1 SV=1	Irgm1	0.8605	0.8165	0.8025	0.9985	1.73	1.183	0.791	0.8605	1.0335	1.3945	1.1525	1.2355	1.52551	2.39496	+	+
Q4FJY6	Ifit3 protein OS=Mus musculus GN=Ifit3 PE=2 SV=1	Ifit3	0.5905	0.5085	0.583	1.0585	3.441	1.215	0.5775	0.7055	0.9745	1.8025	1.0885	1.4015	2.55202	1.85562	+	+
Q6ZQF2	MKIAA0253 protein (Fragment) OS=Mus musculus GN=Ncstn PE=2 SV=1	Ncstn	0.81	0.789	0.8735	1.145	1.2165	1.185	0.833	0.9225	0.8235	1.204	1.119	1.196	1.42326	3.14499	+	+
Q8C6F4	Putative uncharacterized protein OS=Mus musculus GN=Plek PE=2 SV=1	Plek	0.621	0.6015	0.673	1.352	1.5085	1.5275	0.668	0.8195	0.734	1.5225	1.429	1.3305	2.25903	3.74531	+	+
Q99LY9	NADH dehydrogenase [ubiquinone] iron-sulfur protein 5 OS=Mus musculus GN=Ndufs5 PE=1 SV=3	Ndufs5	1.156	1.146	1.15	1.0945	0.826	0.7855	1.1665	0.748	1.1035	0.773	1.054	0.779	0.754925	1.41613	+	+
Q3UJ44	Putative uncharacterized protein OS=Mus musculus GN=Capg PE=2 SV=1	Capg	0.698	0.718	0.6725	1.3375	1.4635	1.3015	0.6715	0.7335	0.93	1.313	1.6595	1.3695	2.079	2.64668	+	+
Q9ER58	Testican-2 OS=Mus musculus GN=Spock2 PE=2 SV=1	Spock2	0.848	0.8665	0.84	1.465	1.2755	1.1815	0.835	0.6165	0.8405	1.227	1.6345	1.2415	1.60618	1.74129	+	+
Q6ZPF4	Formin-like protein 3 OS=Mus musculus GN=Fmnl3 PE=1 SV=2	Fmnl3	0.925	0.8535	0.7675	0.9215	1.2615	1.242	0.7945	0.8935	0.9815	1.1145	1.323	1.243	1.4456	2.12006	+	+
Q8BFR4	N-acetylglucosamine-6-sulfatase OS=Mus musculus GN=Gns PE=2 SV=1	Gns	0.801	0.817	0.861	1.071	1.1705	1.172	0.8505	0.9415	0.812	1.1555	1.0445	1.1715	1.36002	2.61099	+	+
Q6PDC0	RUN domain-containing protein 3B OS=Mus musculus GN=Rundc3b PE=2 SV=1	Rundc3b	0.7325	0.741	0.661	1.089	1.2895	1.3085	0.7645	0.846	0.7575	1.49	1.2115	1.4365	1.93863	2.77239	+	+
Q3U5N2	Putative uncharacterized protein OS=Mus musculus GN=Ifit1 PE=2 SV=1	Ifit1	0.818	0.791	0.703	0.91	3.2605	1.174	0.664	0.8185	0.871	1.379	0.963	1.424	1.62889	1.48862	+	+
P29788	Vitronectin OS=Mus musculus GN=Vtn PE=1 SV=2	Vtn	0.639	0.6035	0.687	1.2345	1.436	1.2955	0.681	0.795	0.629	1.6645	1.8685	1.55	2.63436	3.39907	+	+
Q3TJ71	UDP-glucose 6-dehydrogenase OS=Mus musculus GN=Ugdh PE=2 SV=1	Ugdh	0.7905	0.7525	0.831	1.2175	1.42	1.225	0.784	0.835	1.046	1.1485	1.3345	1.302	1.59435	2.79934	+	+
Q9CXD6	Mitochondrial calcium uniporter regulator 1 OS=Mus musculus GN=Mcur1 PE=1 SV=1	Mcur1	0.827	0.8025	0.9025	0.9415	1.1105	1.1295	0.8575	0.918	0.912	1.14	1.0245	1.1695	1.31675	2.1243	+	+
Q3UY00	Protein S100 OS=Mus musculus GN=S100b PE=2 SV=1	S100b	0.7895	0.799	0.7285	1.117	1.323	1.4675	0.73	0.927	0.891	1.334	1.115	1.353	1.64091	2.47014	+	+
O54752	Naglu OS=Mus musculus GN=Naglu PE=2 SV=1	Naglu	0.7255	0.7365	0.7575	1.0135	1.1	1.153	0.7595	0.832	0.7885	1.2505	1.103	1.0925	1.5526	2.85381	+	+
Q9DCM0	Persulfide dioxygenase ETHE1, mitochondrial OS=Mus musculus GN=Ethe1 PE=1 SV=2	Ethe1	1.154	1.182	1.3065	1.3625	0.734	0.6845	1.1695	0.583	1.0165	0.755	1.0065	0.634	0.657653	1.59764	+	+
Q3UIA2	Rho GTPase-activating protein 17 OS=Mus musculus GN=Arhgap17 PE=2 SV=1	Arhgap17	0.811	0.791	0.905	1.018	1.1835	1.164	0.8245	0.982	0.898	1.1325	0.9965	1.1425	1.30495	1.91075	+	+
Q3TBZ6	Putative uncharacterized protein OS=Mus musculus GN=Necap2 PE=2 SV=1	Necap2	0.8105	0.851	0.816	0.998	1.1565	1.106	0.79	0.896	0.845	1.1435	1.0255	1.0935	1.31685	2.69927	+	+
Q545I9	Protein S100 OS=Mus musculus GN=S100a6 PE=2 SV=1	S100a6	0.5405	0.501	0.464	1.555	2.3405	1.675	0.467	0.4705	1.01	1.8205	2.271	2.0545	4.08237	3.51886	+	+
P70202	Latexin OS=Mus musculus GN=Lxn PE=1 SV=2	Lxn	0.907	0.927	0.898	1.1085	1.1985	1.186	0.889	0.987	0.8765	1.149	1.0815	1.1885	1.25146	2.67521	+	+
P45377	Aldose reductase-related protein 2 OS=Mus musculus GN=Akr1b8 PE=1 SV=2	Akr1b8	0.794	0.606	0.7705	1.1035	2.067	1.7055	0.837	0.9635	1.693	1.925	1.7935	1.6065	2.45335	3.17895	+	+
Q8C788	Sorting nexin OS=Mus musculus GN=Snx18 PE=2 SV=1	Snx18	0.8675	0.877	0.831	0.976	1.0685	1.0455	0.798	0.8765	0.863	1.085	1.0585	1.082	1.25238	3.729	+	+
P11152	Lipoprotein lipase OS=Mus musculus GN=Lpl PE=1 SV=3	Lpl	0.883	0.9365	0.9245	1.124	1.213	1.2195	0.805	0.8935	0.8755	1.328	1.005	1.248	1.30503	1.3263	+	+
F7DBB3	Protein Ahnak2 (Fragment) OS=Mus musculus GN=Ahnak2 PE=1 SV=1	Ahnak2	0.8125	0.6425	0.828	1.277	1.2935	0.9745	0.7885	0.809	1.4295	1.3205	1.221	0.9175	1.51511	1.35715	+	+
Q5DTL5	MKIAA4141 protein (Fragment) OS=Mus musculus GN=Slit2 PE=2 SV=1	Slit2	0.787	0.734	0.8495	0.903	1.0275	1.0785	0.8555	0.8645	0.8215	0.9995	1.017	1.1025	1.31576	2.24767	+	+
Q3UJS6	Putative uncharacterized protein OS=Mus musculus GN=Cpne3 PE=2 SV=1	Cpne3	0.881	0.8545	0.9005	1.0525	1.1625	1.1175	0.8625	0.857	0.8955	1.1115	1.0735	1.158	1.26821	2.9721	+	+
Q3TWI9	CSC1-like protein 2 OS=Mus musculus GN=Tmem63b PE=1 SV=1	Tmem63b	0.888	0.865	0.9625	1.1765	1.0905	1.113	0.9275	0.897	0.875	1.286	1.117	1.1305	1.30123	1.9388	+	+
S4R270	Bridging integrator 2 OS=Mus musculus GN=Bin2 PE=1 SV=1	Bin2	0.8345	0.806	0.846	1.0315	1.193	1.1195	0.86	0.859	0.8835	1.082	1.1045	1.0195	1.28936	2.98721	+	+
Q0P635	Colony stimulating factor 1 receptor OS=Mus musculus GN=Csf1r PE=2 SV=1	Csf1r	0.709	0.718	0.758	1.121	1.171	1.108	0.748	0.767	0.846	1.0075	1.232	1.104	1.53021	2.35326	+	+
Q8C3J5	Dedicator of cytokinesis protein 2 OS=Mus musculus GN=Dock2 PE=1 SV=3	Dock2	0.725	0.7665	0.7665	0.972	1.118	1.1445	0.792	0.8665	0.8165	1.0555	1.235	1.0905	1.49734	2.56559	+	+
Q920A5	Retinoid-inducible serine carboxypeptidase OS=Mus musculus GN=Scpep1 PE=2 SV=2	Scpep1	0.8535	0.815	0.8165	0.91	1.15	1.1225	0.794	0.867	0.95	1.101	1.063	1.13	1.32555	3.50968	+	+
Q9Z0E6	Interferon-induced guanylate-binding protein 2 OS=Mus musculus GN=Gbp2 PE=1 SV=1	Gbp2	0.857	0.8085	0.772	0.9515	1.3915	1.0905	0.717	0.8905	0.989	1.323	1.1215	1.2015	1.49579	2.49895	+	+
D3YUQ5	Gene model 440, (NCBI) OS=Mus musculus GN=Rundc3b PE=4 SV=1	Rundc3b	0.8005	0.833	0.84	1.009	1.0235	1.032	0.84	0.85	0.8075	1.191	1.0015	1.097	1.3299	2.07998	+	+
P97352	Protein S100-A13 OS=Mus musculus GN=S100a13 PE=1 SV=1	S100a13	0.8645	0.847	0.8255	1.2365	1.2775	1.3295	0.8095	0.8455	0.9425	1.2715	1.2415	1.2865	1.49764	4.76264	+	+
Q8BM06	Putative uncharacterized protein OS=Mus musculus GN=Nell2 PE=2 SV=1	Nell2	0.804	0.8835	0.911	1.106	1.127	1.1335	0.9115	0.94	0.8955	1.153	1.03	1.119	1.27073	2.06716	+	+
Q8R0N6	Hydroxyacid-oxoacid transhydrogenase, mitochondrial OS=Mus musculus GN=Adhfe1 PE=1 SV=2	Adhfe1	0.8555	0.874	0.849	0.968	1.09	1.131	0.8445	1.142	0.811	1.1065	1.0305	1.1855	1.28854	2.26377	+	+
Q80U92	MKIAA0027 protein (Fragment) OS=Mus musculus GN=Mlc1 PE=2 SV=1	Mlc1	0.911	0.9665	0.859	1.06	1.1815	1.1735	0.882	0.878	1.106	1.155	1.294	1.1785	1.3256	2.3029	+	+
Q9DBL2-2	Isoform 2 of Ganglioside-induced differentiation-associated protein 2 OS=Mus musculus GN=Gdap2	Gdap2	0.8395	0.863	0.8995	0.9405	1.097	1.1155	0.85	0.956	0.858	1.137	1.0195	1.131	1.26345	2.25622	+	+
E9Q7T7	Protein Chadl OS=Mus musculus GN=Chadl PE=4 SV=1	Chadl	0.8735	0.9015	0.83	1.0105	1.031	1.079	0.863	0.9085	0.9905	1.1485	1.0165	1.1435	1.27006	2.09192	+	+
P12265	Beta-glucuronidase OS=Mus musculus GN=Gusb PE=2 SV=2	Gusb	0.9285	0.905	0.891	1.117	1.1195	1.148	0.908	0.884	0.997	1.2325	1.225	1.1155	1.31143	2.70172	+	+
S4R1S4	Receptor-type tyrosine-protein phosphatase C OS=Mus musculus GN=Ptprc PE=1 SV=1	Ptprc	0.761	0.7525	0.677	1.1885	1.3865	1.3555	0.6695	0.7575	0.8595	1.241	1.352	1.255	1.75668	3.6378	+	+
Q6Q899	Probable ATP-dependent RNA helicase DDX58 OS=Mus musculus GN=Ddx58 PE=1 SV=2	Ddx58	0.8085	0.751	0.7385	0.93	1.6435	1.1325	0.7225	0.879	0.903	1.2	0.9875	1.196	1.47237	2.1035	+	+
P56818	Beta-secretase 1 OS=Mus musculus GN=Bace1 PE=1 SV=2	Bace1	0.8255	0.8185	0.8215	0.9275	0.964	0.9825	0.8615	0.886	0.81	1.075	1.004	1.005	1.25086	3.02486	+	+
A2RSW6	Aminomethyltransferase OS=Mus musculus GN=Amt PE=2 SV=1	Amt	0.918	0.9635	0.8305	0.967	1.0535	1.116	0.892	0.888	0.9615	1.123	1.2975	1.093	1.29554	1.63277	+	+
E9Q0H6	Fatty acid-binding protein, brain OS=Mus musculus GN=Fabp7 PE=3 SV=1	Fabp7	0.7925	0.8345	0.852	1.034	1.1805	1.319	0.791	0.871	0.738	1.2635	0.975	1.233	1.40036	1.62341	+	+
D3Z4E2	Neuritin OS=Mus musculus GN=Nrn1 PE=1 SV=1	Nrn1	1.224	1.291	1.227	1.0845	0.645	0.625	1.2965	0.6325	1.4125	0.5945	1.0125	0.573	0.582576	1.64208	+	+
Q8VE30	NAD(P) dependent steroid dehydrogenase-like OS=Mus musculus GN=Nsdhl PE=2 SV=1	Nsdhl	0.877	0.9785	0.8505	0.9885	1.111	1.0975	0.876	0.9435	0.951	1.199	1.0975	1.1465	1.27236	2.13628	+	+
Q3UD32	Putative uncharacterized protein OS=Mus musculus GN=Ctss PE=2 SV=1	Ctss	0.805	0.754	0.693	1.478	1.9005	1.6645	0.704	0.7375	1.029	1.547	1.536	1.4885	2.02997	4.50791	+	+
B2RTL6	Thrombospondin 4 OS=Mus musculus GN=Thbs4 PE=2 SV=1	Thbs4	0.7515	0.84	0.8725	1.038	1.0795	1.2035	0.864	0.9335	0.835	1.3715	1.105	1.1005	1.45171	1.7338	+	+
Q8CDV7	Ectonucleoside triphosphate diphosphohydrolase 1 OS=Mus musculus GN=Entpd1 PE=2 SV=1	Entpd1	0.89	0.842	0.9415	1.1425	1.0885	1.0955	1.0045	1.106	0.723	1.1035	1.1595	1.104	1.2594	2.60155	+	+
Q8CIH5	1-phosphatidylinositol 4,5-bisphosphate phosphodiesterase gamma-2 OS=Mus musculus GN=Plcg2 PE=1 SV=1	Plcg2	0.795	0.696	0.821	1.139	1.544	1.45	0.7895	0.8825	0.8515	1.36	1.401	1.3335	1.77098	3.80481	+	+
Q3UFS5	Phospholipid transfer protein OS=Mus musculus GN=Pltp PE=2 SV=1	Pltp	0.8145	0.7995	0.867	1.0555	1.2035	1.134	0.8665	0.8765	0.918	1.3345	1.1125	1.252	1.49093	2.40444	+	+
O88653	Ragulator complex protein LAMTOR3 OS=Mus musculus GN=Lamtor3 PE=1 SV=1	Lamtor3	0.835	0.7995	0.799	0.883	1.093	1.139	0.804	0.9285	0.8125	1.1755	0.922	1.1425	1.33142	1.54056	+	+
P16045	Galectin-1 OS=Mus musculus GN=Lgals1 PE=1 SV=3	Lgals1	0.6635	0.6585	0.7985	1.0335	1.255	1.3	0.689	0.813	1.043	1.181	1.0985	1.324	1.69936	2.45261	+	+
Q9CYL5	Golgi-associated plant pathogenesis-related protein 1 OS=Mus musculus GN=Glipr2 PE=2 SV=3	Glipr2	0.8405	0.855	0.822	1.208	1.304	1.1815	0.694	0.7525	0.9645	1.3345	1.311	1.2455	1.54558	4.06917	+	+
P51910	Apolipoprotein D OS=Mus musculus GN=Apod PE=2 SV=1	Apod	0.801	0.7975	0.7895	1.0345	1.772	1.3195	0.793	0.8715	0.8825	1.641	1.8725	1.5065	2.10218	2.9198	+	+
Q3UYI9	Putative uncharacterized protein OS=Mus musculus GN=Lgi4 PE=2 SV=1	Lgi4	0.757	0.7565	0.8115	0.9265	1.0265	1.053	0.858	0.8675	0.7685	1.029	0.9655	1.056	1.31204	2.76177	+	+
Q91WC9	Sn1-specific diacylglycerol lipase beta OS=Mus musculus GN=Daglb PE=1 SV=2	Daglb	0.781	0.812	0.814	0.9295	0.9695	1.0075	0.7945	0.9425	0.8115	0.967	1.0465	1.0245	1.26215	2.89682	+	+
Q9DC13	Lysosomal membrane glycoprotein 1, isoform CRA_a OS=Mus musculus GN=Lamp1 PE=2 SV=1	Lamp1	0.8465	0.8455	0.8795	1.159	1.1655	1.1545	0.8505	0.8545	0.8765	1.183	1.2525	1.1835	1.40735	3.77346	+	+
Q9QXE0	2-hydroxyacyl-CoA lyase 1 OS=Mus musculus GN=Hacl1 PE=1 SV=2	Hacl1	0.9035	0.858	0.9225	0.925	1.0845	1.075	0.87	0.9405	0.954	1.1515	1.0505	1.2235	1.27627	1.99957	+	+
Q8VHL0-2	Isoform 2 of Urea transporter 1 OS=Mus musculus GN=Slc14a1	Slc14a1	0.796	0.816	0.8245	1.2625	1.3115	1.424	0.803	0.812	1.134	1.351	1.373	1.295	1.6495	4.54573	+	+
F7A6H4	E3 ubiquitin-protein ligase RNF213 OS=Mus musculus GN=Rnf213 PE=4 SV=2	Rnf213	0.801	0.7295	0.825	0.9635	1.6595	1.171	0.801	0.8815	0.875	1.395	0.9685	1.2385	1.52919	1.50363	+	+
Q99JT9	1,2-dihydroxy-3-keto-5-methylthiopentene dioxygenase OS=Mus musculus GN=Adi1 PE=1 SV=1	Adi1	0.775	0.8075	0.8645	0.91	0.9895	1.075	0.783	1.0065	0.9735	0.9905	1.123	1.071	1.30139	2.20899	+	+
P61315	Galactose-3-O-sulfotransferase 3 OS=Mus musculus GN=Gal3st3 PE=2 SV=1	Gal3st3	0.8135	0.7805	0.852	1.2	1.1325	1.1745	0.802	0.9455	0.7905	1.386	1.1675	1.265	1.56112	2.63123	+	+
Q3TSZ4	Aldose 1-epimerase OS=Mus musculus GN=Galm PE=2 SV=1	Galm	0.849	0.7625	0.8155	0.8805	1.253	1.232	0.8625	1.019	0.915	1.189	0.9585	1.2575	1.40297	1.59306	+	+
Q3UGT9	Parvin, beta OS=Mus musculus GN=Parvb PE=2 SV=1	Parvb	0.8265	0.861	0.8345	0.9315	1.032	1.0375	0.848	0.932	0.836	1.092	1.0065	1.1145	1.27399	2.58184	+	+
Q62087	Serum paraoxonase/lactonase 3 OS=Mus musculus GN=Pon3 PE=1 SV=2	Pon3	0.781	0.6935	0.94	0.867	1.214	1.088	0.7345	0.9425	0.9195	1.021	1.1295	1.2225	1.39698	1.58258	+	+
Q9CQC8	Maspardin OS=Mus musculus GN=Spg21 PE=1 SV=1	Spg21	0.8885	0.8625	0.8265	0.939	1.0755	1.1075	0.815	0.956	0.8835	1.1745	1.013	1.097	1.2743	2.03608	+	+
Q64314	Hematopoietic progenitor cell antigen CD34 OS=Mus musculus GN=Cd34 PE=1 SV=1	Cd34	1.053	1.0235	1.1915	1.198	0.7725	0.8	1.164	0.7615	0.879	0.728	0.9025	0.7365	0.724296	1.75856	+	+
A2RS96	Transmembrane emp24 protein transport domain containing 5 OS=Mus musculus GN=Tmed5 PE=2 SV=1	Tmed5	0.887	0.853	0.875	1.024	1.2685	1.2925	0.837	1.013	0.9975	1.2865	1.1165	1.2615	1.40134	2.5361	+	+
O89017	Legumain OS=Mus musculus GN=Lgmn PE=1 SV=1	Lgmn	0.7435	0.7245	0.803	1.091	1.0865	1.151	0.75	0.8945	0.848	1.1525	1.0515	1.1125	1.46037	3.11836	+	+
Q5F1Z8	GM2 ganglioside activator protein OS=Mus musculus GN=Gm2a PE=2 SV=1	Gm2a	0.7965	0.826	0.86	1.107	1.187	1.226	0.8185	0.9115	0.9035	1.176	1.0545	1.2005	1.38207	2.53627	+	+
Q9EPB4	Apoptosis-associated speck-like protein containing a CARD OS=Mus musculus GN=Pycard PE=1 SV=1	Pycard	0.713	0.717	0.6225	1.4065	1.638	1.7035	0.5825	0.6675	0.891	1.7245	1.5045	1.4245	2.26723	3.09966	+	+
Q3U5S6	Syndecan OS=Mus musculus GN=Sdc4 PE=2 SV=1	Sdc4	0.877	0.9165	0.8635	1.2095	1.2345	1.25	0.797	0.9025	0.9235	1.28	1.166	1.24	1.38728	3.12381	+	+
Q9CYS6	Uncharacterized protein C2orf72 homolog OS=Mus musculus PE=2 SV=2	2810459M11Rik	0.8215	0.909	0.7925	1.1175	1.14	1.14	0.7815	0.958	0.996	1.2	1.261	1.208	1.45422	3.17694	+	+
Q8K449	ATP-binding cassette sub-family A member 9 OS=Mus musculus GN=Abca9 PE=2 SV=2	Abca9	0.8215	0.7745	0.8925	1.091	1.095	1.091	0.818	0.856	0.8925	1.1085	0.9995	1.0855	1.2833	2.10236	+	+
Q8CG29	Myosin IF OS=Mus musculus GN=Myo1f PE=1 SV=1	Myo1f	0.701	0.627	0.8605	1.259	1.3035	1.3025	0.8805	1.023	0.8	1.157	0.927	1.2615	1.52867	1.48357	+	+
Q7TPM9	Myotubularin-related protein 10 OS=Mus musculus GN=Mtmr10 PE=2 SV=2	Mtmr10	0.8485	0.9015	0.855	0.8805	1.014	1.1675	0.8475	1.0675	0.9515	1.211	1.029	1.1485	1.30077	2.02106	+	+
P14106	Complement C1q subcomponent subunit B OS=Mus musculus GN=C1qb PE=1 SV=2	C1qb	0.7535	0.7505	0.7335	1.2895	1.4585	1.353	0.707	0.787	0.851	1.694	1.589	0.9935	1.91128	1.44726	+	+
B9EJ70	Dedicator of cytokinesis 8 OS=Mus musculus GN=Dock8 PE=2 SV=1	Dock8	0.7465	0.724	0.741	1.03	0.976	0.9435	0.717	0.862	0.8445	1.263	0.9335	0.996	1.44359	1.4948	+	+
Q9D1G3	Protein-cysteine N-palmitoyltransferase HHAT-like protein OS=Mus musculus GN=Hhatl PE=1 SV=2	Hhatl	0.902	0.811	0.8635	0.9015	1.061	1.1225	0.854	1.1025	0.872	1.264	1.076	1.094	1.33282	1.92121	+	+
Q06EZ3	O-acyltransferase OS=Mus musculus GN=Soat1 PE=2 SV=1	Soat1	0.864	0.897	0.904	1.049	1.0995	1.1345	0.814	0.8485	0.95	1.126	1.238	1.117	1.30619	2.57888	+	+
Q64435	UDP-glucuronosyltransferase 1-6 OS=Mus musculus GN=Ugt1a6 PE=1 SV=1	Ugt1a6a	0.9005	0.691	0.802	1.223	1.403	1.452	0.6845	0.9695	0.8365	1.754	1.837	1.2235	2.01149	1.79438	+	+
Q8C5K0	Lysosomal membrane glycoprotein 2, isoform CRA_a OS=Mus musculus GN=Lamp2 PE=2 SV=1	Lamp2	0.8635	0.8445	0.9005	1.159	1.168	1.124	0.8305	0.7845	0.9365	1.155	1.313	1.1905	1.40253	2.63956	+	+
Q3U0U7	Putative uncharacterized protein OS=Mus musculus GN=Cd180 PE=2 SV=1	Cd180	0.8965	0.8795	0.7735	1.031	1.4305	1.61	0.738	0.826	0.923	1.194	1.327	1.2805	1.49108	2.79802	+	+
O08842	GDNF family receptor alpha-2 OS=Mus musculus GN=Gfra2 PE=2 SV=2	Gfra2	1.216	1.206	1.124	1.0215	0.7715	0.8465	1.0885	0.956	1.221	0.731	1.0245	0.8015	0.721094	1.61944	+	+
Q9WVT6	Carbonic anhydrase 14 OS=Mus musculus GN=Ca14 PE=1 SV=1	Car14	0.8355	0.828	0.8425	0.8715	1.156	1.031	0.822	0.993	0.8695	1.1145	1.0575	1.1545	1.32741	3.1838	+	+
Q03963	Interferon-induced, double-stranded RNA-activated protein kinase OS=Mus musculus GN=Eif2ak2 PE=1 SV=2	Eif2ak2	0.857	0.77	0.857	1.013	1.832	1.211	0.787	0.935	0.908	1.4845	1.198	1.3225	1.61232	2.34893	+	+
A2AJ88	Patatin-like phospholipase domain-containing protein 7 OS=Mus musculus GN=Pnpla7 PE=1 SV=1	Pnpla7	0.9035	0.8955	0.8225	0.8635	1.098	1.263	0.787	1.2235	0.95	1.1845	1.03	1.172	1.29182	1.98746	+	+
P70271	PDZ and LIM domain protein 4 OS=Mus musculus GN=Pdlim4 PE=1 SV=3	Pdlim4	0.7945	0.7525	0.8275	1.0845	1.032	1.007	0.83	0.8365	0.912	1.134	0.9485	1.103	1.34155	1.93463	+	+
Q8BVA5	UPF0554 protein C2orf43 homolog OS=Mus musculus PE=2 SV=1	Ldah	1.2125	0.9345	0.8885	0.9145	0.42	0.984	1.1465	0.838	0.969	1.518	1.3375	1.438	1.41443	1.67437	+	+
P24638	Lysosomal acid phosphatase OS=Mus musculus GN=Acp2 PE=2 SV=2	Acp2	0.8535	0.8465	0.888	1.0655	1.0935	1.098	0.8545	0.851	0.841	1.1325	1.08	1.16	1.30313	3.21255	+	+
O70200	Allograft inflammatory factor 1 OS=Mus musculus GN=Aif1 PE=1 SV=1	Aif1	0.761	0.794	0.7215	1.243	1.3435	1.3325	0.773	0.7855	0.866	1.294	1.203	1.2845	1.6611	3.82817	+	+
Q545I6	Cathepsin Z, isoform CRA_b OS=Mus musculus GN=Ctsz PE=2 SV=1	Ctsz	0.647	0.6415	0.7455	1.284	1.429	1.304	0.717	0.7255	0.7365	1.5025	1.228	1.3705	2.01622	2.87744	+	+
P10404	MLV-related proviral Env polyprotein OS=Mus musculus PE=1 SV=3	Env	0.826	0.82	0.702	0.824	0.888	0.834	0.753	0.725	0.84	1.058	1.347	1.008	1.45358	1.45725	+	+
P49710	Hematopoietic lineage cell-specific protein OS=Mus musculus GN=Hcls1 PE=1 SV=2	Hcls1	0.664	0.6965	0.7285	1.0575	1.189	1.3165	0.733	0.777	0.7355	1.045	0.936	1.091	1.47056	2.56562	+	+
A9CLV6	Axotomy induced glycoprotein 2 OS=Mus musculus GN=Serinc1 PE=2 SV=1	Serinc1	0.936	0.9485	0.9475	1.3075	1.0465	1.031	0.974	0.8115	0.962	1.468	1.4465	1.0895	1.41384	1.47499	+	+
Q3UW53	Protein Niban OS=Mus musculus GN=Fam129a PE=1 SV=2	Fam129a	0.9	0.8815	0.8485	0.885	1.2515	1.138	0.855	0.941	0.864	1.237	1.013	1.171	1.30076	1.74466	+	+
Q8R0G7	Protein spinster homolog 1 OS=Mus musculus GN=Spns1 PE=2 SV=1	Spns1	0.837	0.85	0.7705	0.9485	1.079	1.056	0.8555	1.054	0.7675	1.1135	0.955	1.1335	1.30295	1.80276	+	+
Q3TVE3	Putative uncharacterized protein OS=Mus musculus GN=S100a16 PE=2 SV=1	S100a16	0.84	0.8275	0.817	1.1175	1.2115	1.2385	0.8495	0.8585	0.898	1.071	1.079	1.186	1.34272	2.77976	+	+
Q3TXC4	Putative uncharacterized protein OS=Mus musculus GN=Vav1 PE=2 SV=1	Vav1	0.7165	0.738	0.691	1.201	1.172	1.1125	0.741	0.8265	0.796	1.605	1.275	1.0635	1.83803	1.71506	+	+
Q8BKE6	Cytochrome P450 20A1 OS=Mus musculus GN=Cyp20a1 PE=2 SV=1	Cyp20a1	0.8365	0.8365	0.904	0.983	1.0195	1.0795	0.8025	1.049	0.913	1.097	1.0485	1.126	1.2695	2.71818	+	+
Q3UDU1	Signal transducer and activator of transcription OS=Mus musculus GN=Stat2 PE=2 SV=1	Stat2	0.859	0.874	0.7955	0.946	1.3875	1.042	0.8045	0.899	0.949	1.1365	0.9795	1.2015	1.31204	1.69979	+	+
Q9D3P8	Plasminogen receptor (KT) OS=Mus musculus GN=Plgrkt PE=1 SV=1	Plgrkt	0.8385	0.816	0.907	0.953	1.077	1.0685	0.8745	0.9155	1.1595	1.081	1.223	1.134	1.34218	2.37998	+	+
Q8BK62	Olfactomedin-like protein 3 OS=Mus musculus GN=Olfml3 PE=2 SV=2	Olfml3	0.7315	0.7245	0.643	1.2465	1.1675	1.3035	0.6745	0.593	0.8035	1.41	1.7565	1.491	2.21891	2.85008	+	+
O35955	Proteasome subunit beta type-10 OS=Mus musculus GN=Psmb10 PE=1 SV=1	Psmb10	0.8825	0.833	0.8765	1.0145	1.1915	1.084	0.887	1.046	0.9	1.21	0.988	1.164	1.29707	1.68009	+	+
Q8BXC0	Prostacyclin synthase OS=Mus musculus GN=Ptgis PE=2 SV=1	Ptgis	0.9495	0.7935	0.838	0.792	1.1305	1.065	0.919	1.0665	0.857	1.161	0.9675	1.174	1.27954	1.38045	+	+
Q3UGF1	WD repeat-containing protein 19 OS=Mus musculus GN=Wdr19 PE=1 SV=1	Wdr19	0.905	0.87	0.833	0.882	1.0455	1.0445	0.7855	1.0355	0.934	1.147	1.066	1.071	1.2592	2.59683	+	+
P13597	Intercellular adhesion molecule 1 OS=Mus musculus GN=Icam1 PE=1 SV=1	Icam1	0.5825	0.5335	0.676	1.7055	1.838	1.6565	0.5795	0.746	1.0555	1.7035	2.197	1.651	3.09794	2.66058	+	+
Q6P9J9	Anoctamin-6 OS=Mus musculus GN=Ano6 PE=1 SV=1	Ano6	0.916	0.923	0.8905	1.0145	1.1055	1.086	0.884	0.8915	0.962	1.2055	1.134	1.14	1.27478	3.25446	+	+
A0A068BIT8	Proteasome subunit beta type 8 OS=Mus musculus GN=Psmb8 PE=2 SV=1	Psmb8	0.837	0.812	0.817	1.137	1.356	1.14	0.801	0.8735	0.9345	1.0985	1.058	1.1615	1.3455	3.09987	+	+
Q3TK27	Putative uncharacterized protein OS=Mus musculus GN=Gnl3 PE=2 SV=1	Gnl3	0.792	0.7995	0.83	0.9135	0.947	1.013	0.9	0.953	0.8395	1.093	0.9025	1.079	1.26967	1.59942	+	+
Q3TIF1	Putative uncharacterized protein OS=Mus musculus GN=Ctsc PE=2 SV=1	Ctsc	0.6945	0.6005	0.863	1.254	1.3035	1.349	0.774	0.7465	0.802	1.151	0.994	1.3055	1.59893	1.65961	+	+
Q91V01	Lysophospholipid acyltransferase 5 OS=Mus musculus GN=Lpcat3 PE=1 SV=1	Lpcat3	0.8365	0.8525	0.8435	0.9605	1.0645	1.07	0.857	0.8975	0.881	1.2015	0.9995	1.1335	1.31668	1.96281	+	+
P08101	Low affinity immunoglobulin gamma Fc region receptor II OS=Mus musculus GN=Fcgr2 PE=1 SV=2	Fcgr2b	0.7225	0.651	0.7975	1.1105	1.426	1.3745	0.8355	0.8495	0.981	1.372	1.569	1.298	1.95256	2.78348	+	+
P49768	Presenilin-1 OS=Homo sapiens GN=PSEN1 PE=1 SV=1	hPSEN1	0.6265	0.6165	0.842	0.988	1.225	1.328	0.7805	0.625	0.7005	1.192	1.0905	1.494	1.81127	1.78421	+	+
Q9QY06-2	Isoform 2 of Unconventional myosin-IXb OS=Mus musculus GN=Myo9b	Myo9b	0.7585	0.6925	0.7185	0.972	1.168	1.256	0.774	1.029	0.977	1.259	1.332	1.1925	1.74395	3.56636	+	+
Q8C8U0-3	Isoform 3 of Liprin-beta-1 OS=Mus musculus GN=Ppfibp1	Ppfibp1	0.788	0.782	0.705	0.7755	1.006	0.937	0.7225	0.936	0.896	1.059	0.906	1.073	1.33539	1.88211	+	+
P82343	N-acylglucosamine 2-epimerase OS=Mus musculus GN=Renbp PE=1 SV=3	Renbp	0.765	0.7005	0.794	0.8895	1.0995	1.086	0.796	0.8055	0.7885	1.26	1.0845	1.0125	1.48573	2.01787	+	+
G3X9Q3	Histocompatibility (Minor) HA-1, isoform CRA_a OS=Mus musculus GN=Hmha1 PE=1 SV=1	Hmha1	0.7545	0.757	0.8295	1.231	1.118	1.028	0.788	0.817	0.8395	1.223	1.096	1.051	1.43956	2.41358	+	+
F8WH69	Neutrophil cytosol factor 1 OS=Mus musculus GN=Ncf1 PE=4 SV=1	Ncf1	0.7005	0.6895	0.722	1.0975	1.246	1.257	0.7505	0.671	0.777	1.029	1.026	1.22	1.55066	2.40432	+	+
Q99KR8	Plasma alpha-L-fucosidase OS=Mus musculus GN=Fuca2 PE=2 SV=1	Fuca2	0.844	0.877	0.857	0.881	1.1245	1.146	0.828	0.9955	0.926	1.178	0.9615	1.116	1.2628	1.59201	+	+
O70258-2	Isoform 2 of Epsilon-sarcoglycan OS=Mus musculus GN=Sgce	Sgce	0.9485	0.972	0.945	1.1535	1.339	1.2935	0.887	1.0715	0.995	1.183	1.1135	1.3255	1.264	1.79401	+	+
P97298	Pigment epithelium-derived factor OS=Mus musculus GN=Serpinf1 PE=1 SV=2	Serpinf1	0.8575	0.888	0.8365	1.0545	1.142	1.1075	0.8365	1.0515	1.2385	1.179	1.2395	1.17	1.38981	3.65255	+	+
P34884	Macrophage migration inhibitory factor OS=Mus musculus GN=Mif PE=1 SV=2	Mif	1.037	1.0615	1.097	1.077	0.878	0.826	1.0715	0.73	1.1275	0.813	0.9535	0.773	0.794711	1.72154	+	+
E9PYG5	Gamma-parvin OS=Mus musculus GN=Parvg PE=4 SV=1	Parvg	0.77	0.786	0.7815	1.087	1.253	1.266	0.7995	0.8835	0.931	1.1	1.0565	1.141	1.4107	3.6779	+	+
Q8BQ30-2	Isoform 2 of Phostensin OS=Mus musculus GN=Ppp1r18	Ppp1r18	0.799	0.7615	0.6825	0.974	1.031	1.0195	0.7385	0.877	0.9085	0.929	1.2205	1.054	1.42822	1.60884	+	+
P50427	Steryl-sulfatase OS=Mus musculus GN=Sts PE=2 SV=1	Sts	0.85	0.796	0.8965	0.875	1.188	1.244	0.859	1.083	0.874	1.174	0.961	1.272	1.34002	1.39551	+	+
B2RRI1	Adam17 protein OS=Mus musculus GN=Adam17 PE=2 SV=1	Adam17	0.841	0.875	0.8105	0.9	1.1085	1.104	0.811	1.009	0.9965	1.157	1.219	1.0885	1.37126	2.75812	+	+
Q64339	Ubiquitin-like protein ISG15 OS=Mus musculus GN=Isg15 PE=1 SV=4	Isg15	0.7335	0.6315	0.701	0.8405	2.349	1.039	0.674	0.846	0.8785	1.3975	0.921	1.171	1.68901	1.5516	+	+
Q8BLY1	SPARC-related modular calcium-binding protein 1 OS=Mus musculus GN=Smoc1 PE=2 SV=2	Smoc1	0.692	0.693	0.7035	1.2445	1.3305	1.289	0.71	0.809	0.712	1.4565	1.484	1.367	2.06249	4.50317	+	+
Q9R0T0	Caspase OS=Mus musculus GN=Casp9 PE=2 SV=1	Casp9	0.763	0.751	0.846	0.816	1.082	1.173	0.791	1.122	0.966	1.179	1.081	1.204	1.4678	2.80911	+	+
Q8BYZ1	ABI gene family member 3 OS=Mus musculus GN=Abi3 PE=2 SV=3	Abi3	0.697	0.765	0.728	0.864	0.9905	0.9815	0.722	0.917	0.721	0.856	0.938	0.9925	1.27237	1.96273	+	+
Q0VBU9	Phosphatidate phosphatase PPAPDC1A OS=Mus musculus GN=Ppapdc1a PE=2 SV=1	Ppapdc1a	0.7505	0.7355	0.762	1.133	0.992	1.1645	0.691	0.8035	1.615	1.164	1.715	1.1285	1.7827	1.43539	+	+
A2AAY5	SH3 and PX domain-containing protein 2B OS=Mus musculus GN=Sh3pxd2b PE=1 SV=1	Sh3pxd2b	0.84	0.858	0.703	0.854	1.1065	1.025	0.729	0.8225	0.9085	1.131	1.0335	1.044	1.33632	2.01507	+	+
Q8CFD4	Sorting nexin-8 OS=Mus musculus GN=Snx8 PE=2 SV=1	Snx8	0.7375	0.8355	0.8	0.886	1.0825	1.1035	0.786	1.0025	0.8025	1.02	0.8895	1.1225	1.27771	1.39798	+	+
Q9JK92	Heat shock protein beta-8 OS=Mus musculus GN=Hspb8 PE=1 SV=1	Hspb8	0.8725	0.825	0.878	1.0625	1.1685	1.149	0.807	0.908	1.0175	1.266	1.155	1.154	1.38808	2.91213	+	+
Q62288	Testican-1 OS=Mus musculus GN=Spock1 PE=2 SV=2	Spock1	0.877	0.889	0.8605	1.1395	1.3	1.248	0.83	0.924	0.872	1.3345	1.086	1.225	1.38797	2.02887	+	+
Q8BGD8	Cytochrome c oxidase assembly factor 6 homolog OS=Mus musculus GN=Coa6 PE=3 SV=1	Coa6	1.1655	1.116	1.154	1.1545	0.816	0.815	1.124	0.724	1.0355	0.7745	1.029	0.8385	0.769029	1.56265	+	+
Q3UND0	Src kinase-associated phosphoprotein 2 OS=Mus musculus GN=Skap2 PE=1 SV=2	Skap2	0.909	0.766	0.684	1.13	1.439	1.393	0.68	0.818	0.949	1.587	1.473	1.2595	1.83107	2.30652	+	+
Q3TI02	Putative uncharacterized protein OS=Mus musculus GN=Adipor1 PE=2 SV=1	Adipor1	0.9155	0.911	0.8535	1.0875	1.132	1.1425	0.835	0.9365	0.988	1.132	1.284	1.1335	1.32444	2.22874	+	+
Q99MQ5	Collagen alpha-1(XXV) chain OS=Mus musculus GN=Col25a1 PE=2 SV=2	Col25a1	0.5345	0.595	0.579	1.776	2.073	2	0.592	0.6455	0.5515	2.56	2.0825	1.6925	3.70793	2.44554	+	+
Q3U6A3	Monocyte differentiation antigen CD14 OS=Mus musculus GN=Cd14 PE=2 SV=1	Cd14	0.7195	0.7255	0.57	1.156	1.042	1.08	0.5845	0.959	0.7545	1.4065	1.09	1.044	1.75707	1.81935	+	+
Q9D1R1	Complex I assembly factor TMEM126B, mitochondrial OS=Mus musculus GN=Tmem126b PE=2 SV=1	Tmem126b	0.916	0.813	0.855	0.871	1.0455	1.031	0.903	1.1605	0.974	1.206	1.44	1.103	1.45085	1.69284	+	+
A2APM2	CD44 antigen OS=Mus musculus GN=Cd44 PE=1 SV=1	Cd44	0.5835	0.5715	0.66	1.28	1.724	1.475	0.703	0.7575	1.2005	1.666	2.624	1.631	3.26226	1.86058	+	+
O88968	Transcobalamin-2 OS=Mus musculus GN=Tcn2 PE=2 SV=1	Tcn2	0.705	0.692	0.761	1.052	1.209	1.121	0.728	0.801	0.769	1.21	0.853	1.187	1.50602	1.44254	+	+
P50543	Protein S100-A11 OS=Mus musculus GN=S100a11 PE=1 SV=1	S100a11	1.071	0.848	0.9	1.062	1.577	1.294	0.779	0.9655	1.258	1.532	1.724	1.7415	1.77279	2.80166	+	+
D3Z7I0	General transcription factor 3C polypeptide 2 OS=Mus musculus GN=Gtf3c2 PE=4 SV=1	Gtf3c2	0.766	0.5985	0.7105	0.888	1.16	1.019	1.002	0.996	0.802	0.8565	1.0855	1.005	1.42024	1.60105	+	+
Q3TC45	S100 calcium binding protein A10 (Calpactin), isoform CRA_a OS=Mus musculus GN=S100a10 PE=2 SV=1	S100a10	0.968	0.585	0.8455	0.8925	1.187	1.0135	0.684	0.672	1.1115	1.194	1.4505	1.592	1.76631	1.71004	+	+
Q67BT3	Solute carrier family 13 member 5 OS=Mus musculus GN=Slc13a5 PE=2 SV=1	Slc13a5	1.061	1.112	1.097	0.8465	0.7775	0.84	1.114	0.99	0.932	0.7995	0.8655	0.756	0.740367	2.8842	+	+
Q3UPT7	Putative uncharacterized protein OS=Mus musculus GN=E130309D14Rik PE=2 SV=1	Ccdc92b	0.744	0.7345	0.801	1.085	0.9405	0.9225	0.945	0.666	0.6715	1.0155	0.926	0.962	1.27374	2.47632	+	+
P62878	E3 ubiquitin-protein ligase RBX1 OS=Mus musculus GN=Rbx1 PE=1 SV=1	Rbx1	1.286	1.4105	1.4045	1.3025	0.841	0.723	1.29	0.5555	1.2885	0.778	1.157	0.6965	0.641673	1.5318	+	+
Q9D8Y7	Tumor necrosis factor alpha-induced protein 8-like protein 2 OS=Mus musculus GN=Tnfaip8l2 PE=1 SV=1	Tnfaip8l2	0.5345	0.6225	0.6635	1.1915	1.08	1.041	0.7105	0.723	0.9015	1.175	1.548	0.998	2.04394	1.72064	+	+
Q3V1R8	Putative uncharacterized protein (Fragment) OS=Mus musculus GN=Ids PE=2 SV=1	Ids	0.8145	0.7485	0.798	0.834	1.0495	1.0735	0.805	0.989	0.7515	1.0435	0.8905	1.0625	1.26917	1.66438	+	+
Q32MU4	Transporter OS=Mus musculus GN=Slc6a4 PE=2 SV=1	Slc6a4	1.217	1.111	1.003	0.938	0.826	0.87	1.028	0.925	0.881	0.766	0.9125	0.8135	0.748124	1.68546	+	+
P30285	Cyclin-dependent kinase 4 OS=Mus musculus GN=Cdk4 PE=1 SV=1	Cdk4	0.779	0.795	0.7745	0.8775	1.155	1.2125	0.77	1.4305	0.827	1.2685	0.915	1.195	1.43858	1.47564	+	+
F7BWT7	Tetraspanin-15 OS=Mus musculus GN=Tspan15 PE=2 SV=2	Tspan15	0.9395	0.9445	0.9495	1.0445	1.286	1.1185	0.9095	1.0015	0.859	1.1205	1.224	1.262	1.27281	2.43198	+	+
Q9DBG9	Tax1-binding protein 3 OS=Mus musculus GN=Tax1bp3 PE=1 SV=1	Tax1bp3	0.888	0.9005	0.957	1.117	1.087	1.0805	0.8965	0.9075	0.974	1.2645	1.091	1.1925	1.2923	2.09377	+	+
Q8VE96	Solute carrier family 35 member F6 OS=Mus musculus GN=Slc35f6 PE=2 SV=1	Slc35f6	0.7745	0.871	0.8335	0.9835	1.2035	1.1665	0.8545	0.766	0.867	1.162	1.0115	1.1255	1.33078	2.16386	+	+
Q4KWH5	1-phosphatidylinositol 4,5-bisphosphate phosphodiesterase eta-1 OS=Mus musculus GN=Plch1 PE=2 SV=1	Plch1	0.728	0.6745	0.7695	0.7455	0.923	0.9945	0.698	0.868	0.6945	1.02	0.8305	0.9745	1.30065	1.5777	+	+
O54965	E3 ubiquitin-protein ligase RNF13 OS=Mus musculus GN=Rnf13 PE=1 SV=2	Rnf13	0.78	0.773	0.875	1.1595	1.1465	1.1345	0.9045	0.8415	0.689	1.132	0.946	1.1965	1.34864	1.58084	+	+
Q5U647	Solute carrier family 1 (Neutral amino acid transporter), member 5 OS=Mus musculus GN=Slc1a5 PE=2 SV=1	Slc1a5	0.791	0.735	0.614	1.7015	1.313	1.6355	0.635	0.8565	1.211	1.46	1.94	1.32	2.20561	1.93663	+	+
P07091	Protein S100-A4 OS=Mus musculus GN=S100a4 PE=1 SV=1	S100a4	0.638	0.677	0.448	1.175	1.458	1.0385	0.437	0.6435	0.826	1.549	1.822	1.314	2.6574	2.40497	+	+
Q91XE8	Transmembrane protein 205 OS=Mus musculus GN=Tmem205 PE=2 SV=1	Tmem205	0.862	0.844	0.889	0.94	1.058	1.17	0.822	0.8415	0.8605	1.064	1.142	1.1455	1.29152	2.97991	+	+
P25785	Metalloproteinase inhibitor 2 OS=Mus musculus GN=Timp2 PE=1 SV=2	Timp2	0.8075	0.8685	0.853	0.969	0.97	1.041	0.876	0.8605	1.0695	1.134	1.011	1.0525	1.26433	2.274	+	+
L7N466	Protein Mthfsl OS=Mus musculus GN=Mthfsl PE=4 SV=1	Mthfsl	0.67	0.682	0.993	1.1235	1.0775	1.239	0.8725	0.9785	0.874	1.158	1.031	1.124	1.41279	1.34337	+	+
Q8R1Z9	RING finger protein 121 OS=Mus musculus GN=Rnf121 PE=2 SV=1	Rnf121	0.808	0.727	0.801	0.892	1.034	1.0005	0.784	0.916	0.793	1.116	0.9095	1.0065	1.29794	1.63023	+	+
P19973	Lymphocyte-specific protein 1 OS=Mus musculus GN=Lsp1 PE=1 SV=2	Lsp1	0.679	0.691	0.7015	1.1705	1.1645	1.0965	0.7485	0.9575	0.738	1.14	1.199	1.161	1.6896	4.87334	+	+
Q8BT06	Putative uncharacterized protein OS=Mus musculus GN=Cd63 PE=2 SV=1	Cd63	0.818	0.7155	0.8135	1.269	1.485	1.3565	0.765	0.8355	0.918	1.673	1.521	1.4115	1.96229	3.08939	+	+
Q3U0S1	Putative uncharacterized protein OS=Mus musculus GN=Parp12 PE=2 SV=1	Parp12	0.774	0.81	0.8405	1.0455	1.045	1.0785	0.9	0.8605	0.8435	1.198	0.9265	1.0845	1.32357	1.49391	+	+
Q3TM31	Putative uncharacterized protein OS=Mus musculus GN=Tlr3 PE=2 SV=1	Tlr3	0.938	0.911	0.9035	1.0865	1.563	1.273	0.823	0.9925	1.084	1.389	1.325	1.34	1.47284	4.41029	+	+
Q8BG07	Phospholipase D4 OS=Mus musculus GN=Pld4 PE=2 SV=1	Pld4	0.7415	0.891	0.675	0.8435	1.308	1.118	0.7125	0.7695	1.074	0.965	1.39	1.2165	1.54778	1.41257	+	+
Q9Z239	Phospholemman OS=Mus musculus GN=Fxyd1 PE=1 SV=1	Fxyd1	0.786	0.763	0.8205	1.109	1.494	1.3335	0.769	0.838	1.0885	1.471	1.631	1.3525	1.87993	2.96562	+	+
O88592	Superoxide dismutase [Cu-Zn] OS=Mus musculus GN=Sod3 PE=2 SV=1	Sod3	0.826	0.795	0.7905	0.8765	1.114	1.015	0.7845	0.861	0.865	1.1235	0.926	1.114	1.31184	1.73396	+	+
Q78XF5	Oligosaccharyltransferase complex subunit OSTC OS=Mus musculus GN=Ostc PE=2 SV=1	Ostc	1.02	1.0175	1.005	1.3805	1.347	1.136	0.9325	0.551	1.1195	1.4515	1.24	1.209	1.28201	1.69885	+	+
P31996	Macrosialin OS=Mus musculus GN=Cd68 PE=2 SV=1	Cd68	0.725	0.717	0.7465	1.1685	1.166	1.394	0.7225	0.542	0.7095	1.549	1.514	1.2905	1.98926	3.04777	+	+
Q75N73	Zinc transporter ZIP14 OS=Mus musculus GN=Slc39a14 PE=1 SV=1	Slc39a14	0.711	0.639	0.6785	0.91	1.1175	1.1365	0.7065	0.8345	0.747	1.266	1.125	1.0935	1.71777	2.98217	+	+
Q8C0E3-2	Isoform 2 of Tripartite motif-containing protein 47 OS=Mus musculus GN=Trim47	Trim47	0.7765	0.5985	0.673	1.205	1.573	1.512	0.645	0.95	1.386	1.082	1.4825	1.386	1.92895	2.07312	+	+
O88708	Origin recognition complex subunit 4 OS=Mus musculus GN=Orc4 PE=1 SV=2	Orc4	0.9825	0.978	0.8855	1.114	1.202	1.198	0.913	1.145	0.8615	1.278	1.0715	1.315	1.2876	1.53347	+	+
P08905	Lysozyme C-2 OS=Mus musculus GN=Lyz2 PE=1 SV=2	Lyz2	0.898	0.856	0.8565	1.5955	1.311	1.59	0.897	0.637	0.928	1.465	1.676	1.335	1.71461	2.46268	+	+
P70410	Testicular antigen (Fragment) OS=Mus musculus GN=Gnl2 PE=2 SV=1	Gnl2	0.85	0.824	0.8295	0.947	0.97	0.885	0.839	0.895	0.77	1.1435	1.023	1.048	1.284	2.49142	+	+
Q921K8	Protein FAM115C OS=Mus musculus GN=Fam115c PE=2 SV=1	Fam115c	0.807	0.775	0.864	1.05	1.1655	1.1775	0.8395	1.0095	0.805	1.4165	1.008	1.1985	1.48119	1.50196	+	+
O35601	FYN-binding protein OS=Mus musculus GN=Fyb PE=1 SV=2	Fyb	0.862	0.772	0.687	0.815	0.957	0.829	0.692	0.836	0.879	0.972	1.106	0.9	1.28307	1.3036	+	+
Q8C3B8	Protein RFT1 homolog OS=Mus musculus GN=Rft1 PE=2 SV=2	Rft1	0.834	0.8	0.566	0.569	1.2305	1.14	0.557	0.963	0.7935	1.169	1.0065	1.2585	1.56091	1.67119	+	+
Q8R4H9	Zinc transporter 5 OS=Mus musculus GN=Slc30a5 PE=2 SV=1	Slc30a5	0.8005	0.704	0.7705	0.788	0.955	0.943	0.733	0.839	0.7115	0.9585	0.955	1.012	1.28593	2.5104	+	+
