# Supplementary material for: Molecular and functional signatures in a novel Alzheimer’s disease mouse model assessed by quantitative proteomics
Source: Mol Neurodegener. 2018 Jan 16;13:2. doi: 10.1186/s13024-017-0234-4 (PMC5771139; doi:10.1186/s13024-017-0234-4)
Supplement: Supplementary file 6 — DEPs from ANOVA test. (XLSX 391 kb) [file 13024_2017_234_MOESM6_ESM.xlsx]

## Sheet: 20151128_6xFAD_TMT_10plex_prote
	Identifiers			Normalized protein abundance																																				Statistics		GO classification
Protein FDR Confidence	Accession	Description	Gene ID	4WT_1	4WT_2	4WT_3	4APP/PS1_1	4APP/PS1_2	4APP/PS1_3	4Tau_1	4Tau_2	4Tau_3	4APT_1	4APT_2	4APT_3	7WT_1	7WT_2	7WT_3	7APP/PS1_1	7APP/PS1_2	7APP/PS1_3	7Tau_1	7Tau_2	7Tau_3	7APT_1	7APT_2	7APT_3	10WT_1	10WT_2	10WT_3	10APP/PS1_1	10APP/PS1_2	10APP/PS1_3	10Tau_1	10Tau_2	10Tau_3	10APT_1	10APT_2	10APT_3	ANOVA Significant	-log(p-value)	Biological Process	Cellular Component	Molecular Function	Chromosome
High	B7ZWK3	Spna2 protein OS=Mus musculus GN=Sptan1 PE=2 SV=1	Spna2;Sptan1	0.9595	0.9525	0.972	1.067	0.9835	1.0175	1.0375	1.002	0.97	0.933	0.964	0.9305	1.017	1.018	1.0215	1.321	1.143	1.163	0.96	1.106	0.988	1.123	1.1695	1.188	0.878	0.9315	1.119	1.437	1.171	1.1295	1.224	1.109	0.83	1.1645	1.0565	1.2885	+	2.11065	cell organization and biogenesis;regulation of biological process	cytoplasm;cytoskeleton;membrane	metal ion binding;protein binding	2
High	Q5SXR6	Clathrin heavy chain OS=Mus musculus GN=Cltc PE=1 SV=1	Cltc	0.9455	0.9995	0.967	0.9165	0.9315	0.959	0.962	0.942	0.953	0.9335	0.977	0.948	0.9555	0.9745	1.027	0.8795	0.8755	0.915	0.994	0.953	0.942	0.94	0.9595	0.912	0.987	0.9965	1.01	0.921	0.925	0.961	1.026	0.9845	1.036	0.9405	0.964	0.9175	+	3.80864	cell differentiation;cell organization and biogenesis;metabolic process;regulation of biological process;transport	membrane;mitochondrion	protein binding;RNA binding;structural molecule activity	11
High	O88737	Protein bassoon OS=Mus musculus GN=Bsn PE=1 SV=4	Bsn	1.0565	0.9545	1.021	0.9195	0.9975	0.9025	0.977	1.0135	0.933	1.085	0.9395	0.9045	0.996	1.082	1.095	0.8385	0.878	0.9125	0.9455	0.9435	0.918	0.93	0.9075	0.875	0.8915	0.976	0.9775	0.931	0.876	0.955	0.943	1.014	0.915	0.87	0.829	0.893	+	2.43284	cell organization and biogenesis;regulation of biological process	cell surface;cytoplasm;cytoskeleton	metal ion binding;protein binding	9
High	Q8BPN8	DmX-like protein 2 OS=Mus musculus GN=Dmxl2 PE=1 SV=3	Dmxl2	1.015	0.9855	1.0185	0.933	0.987	0.9605	1.005	1.012	0.9435	0.9645	0.9525	0.9255	0.9995	1.0135	1.04	0.884	0.927	0.9305	0.976	0.994	0.9285	0.9485	0.9645	0.915	0.9705	0.9855	0.9735	0.919	0.9505	0.9795	0.985	1.024	1.0025	0.9685	0.9255	0.9675	+	2.89212	cell organization and biogenesis	membrane	protein binding	9
High	P19096	Fatty acid synthase OS=Mus musculus GN=Fasn PE=1 SV=2	Fasn	0.9025	0.881	0.923	0.9715	0.9885	1.0075	0.883	0.9275	0.8375	0.963	0.9765	0.9925	0.925	0.916	0.9455	1.032	1.054	1.0255	0.898	0.928	0.8775	0.981	1.0345	0.9965	0.8845	0.892	0.898	0.964	1.0495	1.051	0.8765	0.92	0.9135	1.044	0.977	1.0535	+	6.85208	cell differentiation;metabolic process;response to stimulus	cytoplasm;Golgi;membrane;mitochondrion	catalytic activity;nucleotide binding;protein binding;RNA binding	11
High	Q8VDD5	Myosin-9 OS=Mus musculus GN=Myh9 PE=1 SV=4	Myh9	0.954	0.8605	0.946	0.9215	0.9785	0.937	0.967	0.9515	0.8995	0.971	0.9465	0.8885	0.95	0.986	0.9815	1.004	1.049	0.964	0.9135	0.997	0.961	1.0355	1.015	1.028	0.872	0.8675	0.934	0.9525	1.0515	1.04	0.87	0.952	1.006	1.049	1.005	1.0765	+	2.48227	cell differentiation;cell organization and biogenesis;cellular component movement;metabolic process;regulation of biological process;transport	cytoplasm;cytoskeleton;cytosol;extracellular;membrane;nucleus	catalytic activity;motor activity;nucleotide binding;protein binding;RNA binding;transporter activity	15
High	D3Z4J3	Unconventional myosin-Va OS=Mus musculus GN=Myo5a PE=1 SV=1	Myo5a	1.0015	0.954	0.958	0.947	0.9995	0.9815	0.951	1.0165	0.9655	1.006	0.9695	0.949	0.982	1.0315	1.025	0.8705	0.917	0.9325	0.9425	0.983	0.938	0.959	0.944	0.91	0.9465	0.979	0.9825	0.928	0.9375	0.9565	0.9955	0.976	0.981	0.9795	0.9395	0.967	+	2.25749	cell communication;cell differentiation;cell organization and biogenesis;cellular component movement;metabolic process;regulation of biological process;response to stimulus;transport	cytoplasm;cytoskeleton;cytosol;endoplasmic reticulum;endosome;extracellular;Golgi;membrane;vacuole	catalytic activity;metal ion binding;motor activity;nucleotide binding;protein binding;RNA binding	9
High	Q6ZQ49	MCG142115, isoform CRA_b (Fragment) OS=Mus musculus GN=Atp1a2 PE=2 SV=1	Atp1a2	0.9175	0.895	0.922	0.9715	0.979	0.979	0.8985	0.9075	0.8885	0.935	0.9405	0.9305	0.952	0.9705	0.959	0.9605	0.9595	0.983	0.91	0.915	0.911	0.996	0.9815	0.957	0.9235	0.9315	0.929	0.972	0.977	0.9915	0.9365	0.8905	0.9715	0.971	1.008	0.997	+	6.39189	cellular homeostasis;metabolic process;regulation of biological process;response to stimulus;transport	cytoplasm;endosome;membrane	catalytic activity;metal ion binding;nucleotide binding;protein binding;transporter activity	1
High	P46460	Vesicle-fusing ATPase OS=Mus musculus GN=Nsf PE=1 SV=2	Nsf	1.0195	0.9835	1.014	0.895	0.9935	0.9675	0.9985	1.0405	0.967	0.964	0.952	0.9465	0.967	1.017	1.0295	0.8655	0.898	0.9155	0.9775	0.9955	0.9305	0.939	0.948	0.899	0.9655	1.004	0.9705	0.9035	0.9125	0.9585	0.9875	1.0165	0.9745	0.94	0.869	0.9375	+	3.09665	cell organization and biogenesis;metabolic process;regulation of biological process;response to stimulus;transport	cytoplasm;membrane	catalytic activity;metal ion binding;nucleotide binding;protein binding;RNA binding	11
High	Q80Y52	Heat shock protein 90, alpha (Cytosolic), class A member 1 OS=Mus musculus GN=Hsp90aa1 PE=2 SV=2	Hsp90aa1	0.951	0.933	0.942	1.033	1.012	1.0655	0.929	0.941	0.903	1.008	1.0115	1.0075	0.988	1.059	1.054	0.996	0.976	0.9925	1.006	0.9915	0.9645	1.0105	0.997	1.0035	0.913	0.943	0.9545	0.9445	0.989	0.9725	0.951	0.938	0.918	0.9915	0.8755	0.9425	+	4.57133	cell death;cell organization and biogenesis;cellular component movement;metabolic process;regulation of biological process;response to stimulus;transport	cell surface;cytoplasm;cytosol;membrane;nucleus	catalytic activity;enzyme regulator activity;nucleotide binding;protein binding;RNA binding	12
High	P26039	Talin-1 OS=Mus musculus GN=Tln1 PE=1 SV=2	Tln1	0.9165	0.8375	0.888	0.892	1	0.9355	0.918	0.921	0.8235	0.9765	0.946	0.89	0.9035	0.9845	0.902	1.048	1.134	0.9805	0.902	0.947	0.901	1.078	1.054	1.0115	0.8875	0.8395	0.856	0.9815	1.089	1.058	0.828	0.8805	0.8905	1.0725	1.1035	1.08	+	5.64331	cell organization and biogenesis	cell surface;cytoplasm;cytoskeleton;membrane	protein binding;structural molecule activity	4
High	Q5SWR1	Putative uncharacterized protein OS=Mus musculus GN=Ap2b1 PE=2 SV=1	Ap2b1	0.9815	0.9955	0.9865	0.9325	0.962	0.9715	0.986	0.9895	0.963	0.9535	0.9715	0.957	0.9635	0.985	1.0065	0.893	0.906	0.9235	0.989	0.979	0.9445	0.95	0.957	0.9365	0.994	0.9845	0.9905	0.938	0.937	0.971	1.0135	0.9945	1.012	0.9455	0.963	0.9445	+	5.45667	cell organization and biogenesis;transport	membrane	protein binding;transporter activity	11
High	G5E829	Calcium-transporting ATPase OS=Mus musculus GN=Atp2b1 PE=1 SV=1	Atp2b1	1.004	1.0195	1.023	0.9675	0.959	0.9555	0.9975	0.9865	1.024	0.984	0.979	0.9545	0.953	0.9765	1.022	0.9125	0.894	0.9325	0.9815	0.9705	0.944	0.931	0.928	0.918	0.9905	1.0115	1.0055	0.943	0.945	0.954	0.989	0.995	0.902	0.924	0.917	0.9515	+	4.08394	cell communication;cellular homeostasis;metabolic process;response to stimulus;transport	membrane;nucleus	catalytic activity;metal ion binding;nucleotide binding;protein binding;transporter activity	10
High	Q7TSJ2	Microtubule-associated protein 6 OS=Mus musculus GN=Map6 PE=1 SV=2	Map6;Mtap6	1.009	0.878	0.8715	0.9655	1.076	0.892	0.847	0.9695	0.836	1.1375	1.0035	1.0095	1.1255	1.1235	1.109	0.911	0.948	0.9145	0.92	1.015	0.942	1.0045	0.948	0.893	0.852	0.983	0.942	0.9215	0.8785	0.963	0.9165	0.9895	0.9145	0.8855	0.8255	0.8315	+	3.04802	cell organization and biogenesis;transport	cytoplasm;cytoskeleton;Golgi	protein binding	7
High	O88935	Synapsin-1 OS=Mus musculus GN=Syn1 PE=1 SV=2	Syn1	1.043	0.991	1.017	0.9115	0.9965	0.945	1.0065	1.0225	0.9275	1.014	0.966	0.9435	0.9975	1.036	1.064	0.8595	0.9185	0.9135	0.9645	0.9965	0.9095	0.9595	0.952	0.883	0.9445	0.98	0.9715	0.918	0.9075	0.9605	0.9575	1.023	1.0135	0.9145	0.908	0.9275	+	2.71918	metabolic process;regulation of biological process;transport	cytosol;Golgi;membrane	catalytic activity;nucleotide binding;protein binding	X
High	Q571M2	MKIAA4025 protein (Fragment) OS=Mus musculus GN=Hspa4 PE=2 SV=1	Hspa4	0.996	0.947	0.9625	1.017	1.0115	1.0365	0.9785	0.995	0.947	1.0375	1.0145	0.993	1.001	1.062	1.038	0.971	0.995	0.988	0.9975	1.0275	0.972	1.0095	0.975	0.9835	0.9435	0.9855	0.985	0.9465	0.963	0.96	0.97	0.9745	0.9815	0.993	0.913	0.9605	+	2.41905	cell organization and biogenesis;regulation of biological process;response to stimulus;transport	cytoplasm;cytosol;nucleus	nucleotide binding;protein binding	11
High	B1AQX7	SRC kinase-signaling inhibitor 1 OS=Mus musculus GN=Srcin1 PE=1 SV=1	Srcin1	0.998	0.9745	1.0695	0.948	1.0135	0.9655	0.9915	1.094	1.009	1.116	1.019	0.9355	1.009	1.0665	1.0705	0.807	0.7825	0.8355	0.892	0.881	0.853	0.839	0.9035	0.8415	0.865	0.921	0.9025	0.854	0.8625	0.937	0.8945	1.0475	0.946	0.842	0.7685	0.929	+	4.59966	cell organization and biogenesis;regulation of biological process;transport	cytoplasm;cytoskeleton;membrane	protein binding	11
High	E9Q616	Protein Ahnak OS=Mus musculus GN=Ahnak PE=1 SV=1	Ahnak	0.8555	0.768	0.8125	0.8685	1.018	0.889	0.8815	0.868	0.765	0.964	0.9115	0.778	0.856	1.0765	0.89	1.0535	1.1395	0.931	0.935	0.9835	0.9675	1.0955	1.0865	1.029	0.894	0.726	0.8315	0.9555	1.237	1.0615	0.7675	0.8025	0.946	1.116	1.2175	1.2325	+	3.93105	cell organization and biogenesis;regulation of biological process	cytoplasm;cytoskeleton;cytosol;membrane;nucleus	protein binding;RNA binding;structural molecule activity	19
High	Q920I9	WD repeat-containing protein 7 OS=Mus musculus GN=Wdr7 PE=1 SV=3	Wdr7	0.982	1.018	0.9875	0.9625	0.9675	0.9815	0.9585	0.9765	0.976	0.944	0.9895	0.961	0.962	0.9865	1.017	0.9155	0.904	0.945	1.0035	0.9515	0.9455	0.9205	0.9375	0.9395	0.979	0.998	0.997	0.9445	0.9175	0.9515	1.025	0.982	1.0275	0.937	0.94	0.935	+	4.12214	cell differentiation	cytoplasm	protein binding	18
High	E9Q3L2	Protein Pi4ka OS=Mus musculus GN=Pi4ka PE=1 SV=1	Pi4ka	1.015	0.989	0.9795	0.971	0.99	0.9745	1.0085	1.0175	0.9775	0.9495	0.9685	0.9505	0.967	0.989	1	0.905	0.9295	0.9305	0.9915	0.9235	0.943	0.9635	0.9185	0.9315	0.981	0.974	0.983	0.935	0.913	0.949	0.9965	0.997	1.026	0.9305	0.952	0.9095	+	4.63305	metabolic process	cytoplasm;membrane	catalytic activity	16
High	Q01853	Transitional endoplasmic reticulum ATPase OS=Mus musculus GN=Vcp PE=1 SV=4	Vcp	0.931	0.9335	0.914	0.961	0.969	1.0025	0.914	0.9335	0.893	0.992	0.9815	0.9745	0.9375	0.9755	0.966	0.978	0.984	0.983	0.951	0.952	0.92	0.9885	1.0005	0.9655	0.9395	0.9535	0.955	0.955	0.9955	0.983	0.927	0.9165	0.959	1.011	1	1.004	+	5.36936	cell organization and biogenesis;metabolic process;regulation of biological process;response to stimulus;transport	cytoplasm;cytosol;endoplasmic reticulum;membrane;nucleus;proteasome	catalytic activity;enzyme regulator activity;nucleotide binding;protein binding;RNA binding	4
High	F8VPK5	Rho-associated protein kinase OS=Mus musculus GN=Rock2 PE=3 SV=1	Rock2	1.0055	0.971	0.999	0.972	1.028	1.009	0.9625	1.012	0.947	0.9935	0.988	0.96	1.0135	1.06	1.079	0.894	0.928	0.9565	0.997	1.039	0.971	0.999	0.991	0.9465	0.947	1.003	0.9865	0.932	0.9625	0.983	0.9935	1.032	0.968	0.9435	0.879	0.953	+	2.57623	cell organization and biogenesis;metabolic process;regulation of biological process;response to stimulus	cytoplasm;cytoskeleton;membrane;nucleus	catalytic activity;metal ion binding;motor activity;nucleotide binding;protein binding;RNA binding;structural molecule activity	12
High	Q7TMM9	Tubulin beta-2A chain OS=Mus musculus GN=Tubb2a PE=1 SV=1	Tubb2a	0.9025	0.9495	0.917	0.956	0.919	0.978	0.902	0.923	0.93	0.9395	1.009	1.003	0.918	0.9565	0.9605	0.909	0.866	0.9415	0.999	0.9725	0.9865	0.92	0.948	0.957	0.962	0.9905	0.9835	0.9125	0.91	0.907	1.003	0.954	0.9705	0.9355	0.9605	0.9205	+	2.92263	metabolic process	cytoplasm;cytoskeleton;nucleus	catalytic activity;nucleotide binding;structural molecule activity	13
High	Q9WV92	Band 4.1-like protein 3 OS=Mus musculus GN=Epb41l3 PE=1 SV=1	Epb4.1l3;Epb41l3	0.997	0.957	0.946	0.998	1.0125	0.962	0.927	0.9335	0.876	1.101	0.9935	0.986	1.0555	1.109	1.066	0.913	0.936	0.95	0.9545	1.0285	0.961	0.961	0.9635	0.9175	0.9075	1.0015	1.0025	0.9135	0.918	0.952	0.964	0.9635	0.842	0.8875	0.8205	0.9195	+	3.34675	cell death;cell organization and biogenesis;regulation of biological process	cytoplasm;cytoskeleton;membrane	protein binding;structural molecule activity	17
High	Q9CWF2	Tubulin beta-2B chain OS=Mus musculus GN=Tubb2b PE=1 SV=1	Tubb2b	1.0485	0.893	1.0285	1.0925	1.078	1.028	1.0305	1.0625	0.9355	1.25	1.167	1.083	1.0325	1.05	1.148	0.9195	0.966	0.9095	0.9225	1.109	0.8945	0.941	0.978	0.979	0.8635	0.8585	0.912	0.914	1.0415	1.048	0.9395	1.045	1.053	1.0875	1.0185	1.114	+	2.67446	cellular component movement;metabolic process	cytoplasm;cytoskeleton;nucleus	catalytic activity;nucleotide binding;structural molecule activity	13
High	Q9QVP9	Protein-tyrosine kinase 2-beta OS=Mus musculus GN=Ptk2b PE=1 SV=2	Ptk2b	1.002	1.044	1.073	0.927	0.9665	0.988	1.0605	1.0085	1.056	0.925	0.9355	0.9625	0.8885	0.9655	0.9895	0.985	0.9515	1.012	1.031	1.0115	0.9725	0.9595	0.966	0.986	1.0245	1.07	1.04	1.0195	0.9495	0.9725	1.0685	0.9985	0.9425	0.9735	1.002	0.9775	+	2.11028	cell differentiation;cell organization and biogenesis;cell proliferation;cellular component movement;cellular homeostasis;defense response;metabolic process;regulation of biological process;response to stimulus	cytoplasm;cytoskeleton;cytosol;membrane;nucleus	catalytic activity;nucleotide binding;protein binding;receptor activity;signal transducer activity;transporter activity	14
High	P03995	Glial fibrillary acidic protein OS=Mus musculus GN=Gfap PE=1 SV=4	Gfap	0.625	0.5375	0.6705	0.7295	0.7415	0.8145	0.6495	0.641	0.5505	0.731	0.8375	0.754	0.6775	0.6615	0.658	1.242	1.532	1.1525	0.599	0.68	0.586	1.306	1.2615	1.198	0.584	0.5525	0.584	1.439	1.8325	1.528	0.589	0.6475	0.9995	1.889	1.7215	1.8415	+	12.3337	cell differentiation;cell organization and biogenesis;regulation of biological process;response to stimulus	cytoplasm;cytoskeleton;membrane	catalytic activity;motor activity;protein binding;structural molecule activity	11
High	A2ALL9	Calcium-transporting ATPase OS=Mus musculus GN=Atp2b3 PE=1 SV=1	Atp2b3	1.004	1.039	0.9825	0.9805	1.004	1.004	0.9865	1.003	1.0295	0.9695	0.996	0.975	0.9145	0.9955	0.9905	0.955	0.8935	0.968	1.0145	0.9955	1.001	0.9645	0.944	0.961	1.0385	1.0425	1.047	0.9665	0.9385	0.9415	1.0345	0.9635	0.9515	0.9525	0.946	0.954	+	2.92143	cellular homeostasis;metabolic process;transport	Golgi;membrane	catalytic activity;metal ion binding;nucleotide binding;protein binding;transporter activity	X
High	Q3V117	ATP-citrate synthase OS=Mus musculus GN=Acly PE=1 SV=1	Acly	0.906	0.866	0.8825	0.997	0.97	1.01	0.873	0.9045	0.839	0.949	0.994	0.996	0.988	0.9435	0.9485	0.989	1.0305	0.967	0.935	0.952	0.8735	1.0015	1.026	0.9955	0.8775	0.92	0.8965	0.93	1.0215	1.013	0.888	0.931	0.948	1.04	0.9355	1.0065	+	4.22617	metabolic process	cytoplasm;membrane;mitochondrion	catalytic activity;metal ion binding;nucleotide binding;protein binding	11
High	Q64727	Vinculin OS=Mus musculus GN=Vcl PE=1 SV=4	Vcl	0.913	0.874	0.8495	0.9165	0.984	0.9265	0.9265	0.927	0.8515	0.9415	0.9865	0.908	0.932	0.988	0.9215	1.049	1.056	0.968	0.985	0.9645	0.9485	1.0355	1.005	1.0275	0.9285	0.8825	0.9115	1.004	1.1265	1.0735	0.8585	0.8855	0.961	1.0615	1.042	1.0815	+	5.24315	cell growth;cell organization and biogenesis;regulation of biological process	cytoplasm;cytoskeleton;membrane	protein binding;structural molecule activity	14
High	B9EIU1	Glutamyl-prolyl-tRNA synthetase OS=Mus musculus GN=Eprs PE=2 SV=1	Eprs	0.9725	0.9435	0.966	0.9965	1.0075	0.9925	0.9505	0.995	0.9785	1.008	0.979	1.0005	1.0105	0.994	1.018	1.003	1.021	0.991	0.978	1.011	0.9395	1.0365	1.04	1.0145	0.9525	0.984	0.9575	0.998	1.0165	1.0345	0.935	0.991	0.907	1.025	0.984	1.0395	+	2.70851	metabolic process;regulation of biological process;response to stimulus	cytoplasm;membrane	catalytic activity;nucleotide binding;protein binding;RNA binding	1
High	Q3UHJ0	AP2-associated protein kinase 1 OS=Mus musculus GN=Aak1 PE=1 SV=2	Aak1	1.047	1.019	0.998	0.956	0.992	0.94	1.032	0.9795	0.911	1.02	1.007	0.996	1.021	1.063	1.1135	0.9175	0.96	0.945	1.0025	1.0135	0.9695	0.9675	0.9545	0.955	0.9355	1.0735	1.0645	0.9515	0.94	0.9825	0.9945	1.0245	0.9895	0.951	0.8735	0.952	+	2.23131	metabolic process;regulation of biological process;transport	cytoplasm;membrane	catalytic activity;nucleotide binding;protein binding	6
High	E9PUD2	Dynamin-1-like protein OS=Mus musculus GN=Dnm1l PE=1 SV=1	Dnm1l	0.944	0.9775	0.977	0.978	0.979	1.006	0.952	0.946	0.9085	0.943	0.983	0.9695	0.9715	0.985	1.01	0.9025	0.928	0.9315	0.9815	0.9635	0.9225	0.9685	0.986	0.9335	0.941	0.971	0.951	0.92	0.934	0.974	0.962	0.9765	0.9765	0.934	0.9135	0.941	+	2.11523	cell death;cell organization and biogenesis;metabolic process;regulation of biological process;transport	cytoplasm;cytoskeleton;cytosol;Golgi;membrane;mitochondrion	catalytic activity;nucleotide binding;protein binding	16
High	Q64332	Synapsin-2 OS=Mus musculus GN=Syn2 PE=1 SV=2	Syn2	1.0295	1.05	1.011	0.924	0.9625	0.992	1.04	0.9885	0.9555	0.9285	1.0045	0.974	0.969	1.042	1.055	0.94	0.9265	0.9675	1.049	1.0545	0.9685	0.975	0.9745	0.9565	1.0235	1.0685	1.0345	0.9785	0.9845	1.0155	1.0285	1.066	1.1085	0.978	0.967	0.9905	+	2.69738	metabolic process;transport	membrane	catalytic activity;nucleotide binding;protein binding	6
High	P48722	Heat shock 70 kDa protein 4L OS=Mus musculus GN=Hspa4l PE=1 SV=2	Hspa4l	0.9415	0.9565	0.923	1.0245	1.004	1.029	0.9275	0.9405	0.9285	0.957	1.0035	1.0015	0.9635	1.0075	1.0055	0.9505	0.937	0.9845	0.9935	0.972	0.9515	0.9775	0.9825	0.967	0.9485	0.9875	0.973	0.9415	0.9505	0.9395	0.984	0.9335	0.9095	0.958	0.881	0.9285	+	3.04971	metabolic process;response to stimulus	cytoplasm;cytosol;nucleus	nucleotide binding;protein binding	3
High	A2AUK5	Band 4.1-like protein 1 OS=Mus musculus GN=Epb4.1l1 PE=1 SV=1	Epb4.1l1;Epb41l1	1.028	0.9585	1.0035	0.936	0.993	0.9555	1.002	0.9945	0.945	1.067	0.9825	0.9295	1.015	1.0705	1.0525	0.878	0.9345	0.916	0.972	0.9685	0.9085	0.9425	0.9345	0.897	0.915	0.988	0.977	0.9	0.917	0.9575	0.9565	1.0055	0.9375	0.9205	0.875	0.9235	+	2.52593	cell organization and biogenesis	cytoplasm;cytoskeleton	protein binding;structural molecule activity	2
High	P13595	Neural cell adhesion molecule 1 OS=Mus musculus GN=Ncam1 PE=1 SV=3	Ncam1	0.9775	0.987	0.9565	0.938	1.021	0.989	0.9595	0.986	0.942	1.0165	0.9785	0.9675	0.9925	1.031	0.991	0.8705	0.905	0.9235	0.9705	0.986	0.933	0.956	0.9715	0.9125	0.958	0.9975	0.9575	0.925	0.9645	0.959	0.992	0.988	0.984	0.943	0.961	0.983	+	2.27514	cell organization and biogenesis;cellular component movement;regulation of biological process;response to stimulus	cell surface;cytoplasm;membrane	protein binding	9
High	B6ZHD0	Erythrocyte protein band 4.1-like 2 OS=Mus musculus GN=Epb4.1l2 PE=2 SV=1	Epb4.1l2;Epb41l2	0.872	0.914	0.8615	0.897	0.9315	0.9405	0.8435	0.898	0.844	0.954	0.918	0.906	0.943	0.9935	0.9685	0.9995	0.991	0.981	0.935	0.9215	0.9295	1.0065	0.991	0.978	0.8985	0.9555	0.9115	1.0225	1.023	1.0025	0.9355	0.914	0.871	0.972	0.9875	0.9685	+	6.9196	cell organization and biogenesis;regulation of biological process	cytoplasm;cytoskeleton;membrane;nucleus	protein binding;structural molecule activity	10
High	Q8R0Y6	Cytosolic 10-formyltetrahydrofolate dehydrogenase OS=Mus musculus GN=Aldh1l1 PE=1 SV=1	Aldh1l1	0.8915	0.8245	0.8895	0.876	1.0025	0.962	0.8685	0.877	0.832	0.988	0.9375	0.931	0.929	0.948	0.9435	1.0385	1.07	1.0045	0.9265	0.953	0.92	1.122	1.091	1.054	0.8965	0.932	0.8615	1.055	1.1325	1.1035	0.8325	0.9275	0.8835	1.0635	1.0355	1.045	+	8.07197	metabolic process	cytoplasm;mitochondrion	catalytic activity;protein binding	6
High	P58252	Elongation factor 2 OS=Mus musculus GN=Eef2 PE=1 SV=2	Eef2	0.9195	0.954	0.9095	1.001	0.9585	1.038	0.8925	0.9235	0.9345	0.99	1.039	1.0065	0.9025	0.981	0.954	1.047	0.996	1.0205	0.9965	0.9265	0.9685	1.008	0.9855	1.0515	0.9495	0.949	0.9375	0.9725	0.9995	0.967	0.9475	0.892	0.9475	1.001	0.96	0.9345	+	3.13027	cell differentiation;cell proliferation;metabolic process;regulation of biological process;response to stimulus	cytoplasm;cytosol;membrane;nucleus;ribosome	catalytic activity;nucleotide binding;protein binding;RNA binding	10
High	Q91VD9	NADH-ubiquinone oxidoreductase 75 kDa subunit, mitochondrial OS=Mus musculus GN=Ndufs1 PE=1 SV=2	Ndufs1	0.956	0.953	1.016	0.979	0.9575	1.011	0.936	0.955	0.954	0.96	0.9625	0.94	1.0145	0.999	1.0535	0.9525	0.931	0.9635	0.9865	0.9965	0.9505	0.9655	0.9765	0.9525	1.025	1.0135	1.0135	0.9625	0.969	0.972	1.0065	1.0145	0.9995	0.959	0.9725	0.9855	+	3.46875	cell organization and biogenesis;metabolic process;transport	membrane;mitochondrion	catalytic activity;metal ion binding	1
High	K3W4T3	V-type proton ATPase 116 kDa subunit a isoform 1 OS=Mus musculus GN=Atp6v0a1 PE=1 SV=1	Atp6v0a1	0.9775	0.9665	0.983	0.9425	0.977	0.9555	0.9675	0.975	0.936	0.952	0.953	0.942	0.9695	0.9865	1.015	0.9055	0.922	0.93	0.9425	0.963	0.9175	0.964	0.9625	0.938	0.94	0.968	0.981	0.9615	0.954	0.982	0.9845	0.9965	1.0045	0.9795	0.947	0.972	+	3.06306	transport	membrane	transporter activity	11
High	P17156	Heat shock-related 70 kDa protein 2 OS=Mus musculus GN=Hspa2 PE=1 SV=2	Hspa2	0.9945	0.9105	0.9835	0.839	0.9185	0.9135	0.966	0.9765	0.9265	0.976	0.8935	0.91	0.895	0.9725	0.9415	0.9455	1.0255	0.9775	0.935	0.9985	0.93	0.975	1.011	0.9545	0.948	0.9565	0.9485	0.9735	1.0615	1.0255	0.945	0.94	0.872	1.049	1.0445	1.096	+	3.09282	cell differentiation;cell organization and biogenesis;metabolic process;regulation of biological process;response to stimulus	cell surface;cytoplasm;cytoskeleton;cytosol;membrane;mitochondrion;nucleus	nucleotide binding;protein binding	12
High	P40142	Transketolase OS=Mus musculus GN=Tkt PE=1 SV=1	Tkt	0.926	0.876	0.9285	0.9405	1.0195	0.975	0.9	0.9515	0.831	1.046	0.931	0.9705	1.0075	1.0135	0.9705	1.037	1.094	0.996	0.9485	1.0415	0.9445	1.0775	1.107	1.008	0.9365	0.933	0.9005	0.941	1.0655	1.053	0.8975	0.9775	0.8555	1.0495	0.991	1.041	+	2.74769	metabolic process;regulation of biological process	membrane;nucleus	catalytic activity;metal ion binding;protein binding	14
High	Q91XV3	Brain acid soluble protein 1 OS=Mus musculus GN=Basp1 PE=1 SV=3	Basp1	1.0385	1.065	1.01	0.9625	1.0955	1.024	1.0815	1.07	0.9865	1.127	1.0055	1.0215	1.0765	1.1335	1.067	0.8115	0.864	0.8665	1.039	1.0905	0.9675	0.972	0.929	0.8325	1.04	1.038	0.993	0.8295	0.879	0.916	1.024	1.036	1.061	0.886	0.889	0.9245	+	5.40785	cell differentiation;regulation of biological process	cytoplasm;membrane;nucleus	DNA binding;protein binding	15
High	H3BJZ7	Protein unc-13 homolog A OS=Mus musculus GN=Unc13a PE=1 SV=1	Unc13a	0.987	1.005	1.03	0.916	0.9735	0.9805	0.9775	0.9885	0.9805	0.986	0.957	0.9565	0.9805	1.0105	1.036	0.876	0.91	0.9145	0.987	0.9825	0.933	0.925	0.9595	0.9015	0.988	0.9965	0.9645	0.926	0.9525	0.9825	0.976	1.0175	0.9495	0.9475	0.965	0.9485	+	3.09902	cell communication;cell differentiation;cell organization and biogenesis;metabolic process;regulation of biological process;response to stimulus;transport	cytoplasm;membrane	metal ion binding;protein binding	8
High	Q3UDK4	Annexin OS=Mus musculus GN=Anxa6 PE=2 SV=1	Anxa6	0.92	0.8535	0.935	0.9305	0.9725	0.9905	0.933	0.937	0.876	0.9955	0.934	0.9305	0.988	1.0265	1.009	0.976	1.014	0.957	0.907	1.0095	0.9315	1.0145	0.9645	0.9765	0.934	0.8915	0.931	0.9485	1.0545	1.006	0.905	0.917	0.9975	1.0335	1.0035	1.0665	+	2.31432	cell organization and biogenesis;cellular homeostasis;regulation of biological process;response to stimulus;transport	cytoplasm;membrane;nucleus	metal ion binding;nucleotide binding;protein binding;transporter activity	11
High	Q3TFD9	Putative uncharacterized protein OS=Mus musculus GN=Vim PE=2 SV=1	Vim	0.6905	0.622	0.73	0.737	0.758	0.8045	0.7135	0.7215	0.613	0.6935	0.792	0.684	0.735	0.7595	0.726	1.189	1.287	1.0235	0.717	0.784	0.6965	1.3045	1.1845	1.2005	0.7825	0.6255	0.694	1.578	1.7745	1.467	0.639	0.676	1.0065	1.608	1.9445	1.7065	+	11.8116	cell differentiation;cell organization and biogenesis;metabolic process;regulation of biological process;response to stimulus	cytoplasm;cytoskeleton;cytosol;membrane	protein binding;RNA binding;structural molecule activity	2
High	Q3TWV0	Putative uncharacterized protein OS=Mus musculus GN=Vim PE=2 SV=1	Vim	0.7145	0.758	0.799	0.82	0.768	0.8825	0.7325	0.7135	0.7	0.7185	0.881	0.8165	0.8245	0.793	0.858	1.0825	1.1305	0.961	0.8225	0.8705	0.781	1.1655	1.121	1.0955	0.8665	0.768	0.804	1.3475	1.4615	1.2475	0.761	0.787	1.0095	1.33	1.598	1.3675	+	10.0121	cell differentiation;cell organization and biogenesis;metabolic process;regulation of biological process;response to stimulus	cytoplasm;cytoskeleton;cytosol;membrane	protein binding;RNA binding;structural molecule activity	2
High	Q3THQ5	Putative uncharacterized protein OS=Mus musculus GN=Stip1 PE=2 SV=1	Stip1	0.9185	0.95	0.872	1.047	1.0075	1.1125	0.8775	0.914	0.9375	0.973	1.058	1.075	0.9445	1.032	0.991	0.983	0.909	1.015	1.03	0.9745	0.98	0.979	0.945	1.0165	0.9495	0.999	0.9635	0.968	0.9145	0.9155	0.975	0.879	0.96	0.9455	0.9075	0.9175	+	2.61645		cytoplasm;nucleus	protein binding;RNA binding	19
High	Q3UAD6	Heat shock protein 90kDa beta (Grp94), member 1 OS=Mus musculus GN=Hsp90b1 PE=2 SV=1	Hsp90b1	0.948	0.8525	0.919	0.966	1.054	0.9995	0.919	0.9545	0.8375	1.0535	0.999	0.932	0.964	1.004	0.958	1.0255	1.0715	0.9415	0.918	0.9765	0.9055	1.063	1.0375	1.002	0.8435	0.831	0.895	0.914	1.0275	1.04	0.8395	0.896	0.8645	1.0415	0.9105	1.057	+	2.76682	cell organization and biogenesis;metabolic process;regulation of biological process;response to stimulus;transport	cytosol;endoplasmic reticulum;extracellular;membrane;nucleus;organelle lumen	nucleotide binding;protein binding;RNA binding	10
High	Q61768	Kinesin-1 heavy chain OS=Mus musculus GN=Kif5b PE=1 SV=3	Kif5b	0.9435	0.857	0.942	0.987	1.0405	0.992	0.9115	0.9425	0.866	1.0135	0.97	0.9735	0.979	0.9975	0.9685	1.0075	1.0345	1.002	0.932	0.992	0.929	1.033	1.0435	1.029	0.8765	0.907	0.9025	0.9905	1.0505	1.0465	0.915	0.965	0.932	1.0475	0.9785	1.0505	+	5.16918	cell differentiation;cell organization and biogenesis;cellular component movement;metabolic process;regulation of biological process;transport	cytoplasm;cytoskeleton;cytosol;membrane	catalytic activity;motor activity;nucleotide binding;protein binding	18
High	Q810U3	Neurofascin OS=Mus musculus GN=Nfasc PE=1 SV=1	Nfasc	0.995	1.0365	0.9965	0.9445	1.0085	1.044	1.047	0.979	0.8905	1.005	1.0325	1.05	1.032	1.0625	1.035	0.9125	1.0065	0.945	1.081	1.037	1.01	1.0325	1.0125	0.995	1.0925	1.1185	1.0715	0.945	0.983	1.014	1.073	1.0365	1.111	1.0365	1.044	0.9865	+	2.15156	cell organization and biogenesis;cellular component movement;transport	membrane	protein binding	1
High	E9Q828	Calcium-transporting ATPase OS=Mus musculus GN=Atp2b4 PE=1 SV=1	Atp2b4	0.9865	0.9	0.7955	0.945	1.0415	1.064	0.8615	0.907	0.9025	1.234	1.0335	0.988	1.019	1.255	1.0845	0.881	0.912	0.8515	0.991	0.8965	0.93	1.0375	0.987	0.8755	0.9525	0.8985	0.883	0.863	0.891	0.8895	0.8925	0.8605	0.8715	0.853	0.855	0.8925	+	3.05637	cellular component movement;cellular homeostasis;metabolic process;regulation of biological process;response to stimulus;transport	membrane	catalytic activity;enzyme regulator activity;metal ion binding;nucleotide binding;protein binding;transporter activity	1
High	A2CG49-9	Isoform 9 of Kalirin OS=Mus musculus GN=Kalrn	Kalrn	1.0545	0.9915	1.063	0.8935	1.0085	0.9025	1.04	1.0575	1.0105	1.0095	0.9235	0.9295	0.933	1.0015	1.0185	0.868	0.9305	0.8985	0.9395	0.9705	0.9385	0.933	0.933	0.8965	0.946	0.9575	0.9675	0.9155	0.911	0.971	0.9615	1.018	0.894	0.934	0.8815	0.945	+	2.38783	cell organization and biogenesis;metabolic process;regulation of biological process;response to stimulus	cytoplasm;cytoskeleton	catalytic activity;metal ion binding;nucleotide binding;protein binding	16
High	Q80UG2	Plexin-A4 OS=Mus musculus GN=Plxna4 PE=1 SV=3	Plxna4	1.0345	1.015	1.029	0.9045	0.9735	0.9765	1.0345	1.0585	1.014	0.957	0.934	0.9565	0.9695	0.9895	0.9935	0.8805	0.9095	0.9585	0.9855	1.0085	0.9555	0.9345	0.954	0.9105	1.018	1.007	0.9965	0.9255	0.95	0.971	1	1.0215	1.0285	0.9575	0.9625	0.9625	+	5.25748	cell organization and biogenesis;cellular component movement;regulation of biological process;response to stimulus	membrane	protein binding;receptor activity;signal transducer activity	6
High	Q3TU36	Putative uncharacterized protein OS=Mus musculus GN=Rap1gds1 PE=2 SV=1	Rap1gds1	0.9435	0.962	0.9755	1.028	0.9825	0.9905	0.9365	0.9695	0.92	0.9835	1.003	1.0105	0.9725	0.998	0.9995	0.9725	1.011	0.99	1.008	0.9445	0.9655	1.0495	0.9985	0.9785	0.9445	0.9725	0.9455	0.939	0.9405	0.9285	0.961	0.9355	0.956	0.9775	0.9235	0.9325	+	2.70028	cell organization and biogenesis;cellular homeostasis;regulation of biological process;response to stimulus	cytosol;endoplasmic reticulum;mitochondrion	protein binding	3
High	Q3UL48	Putative uncharacterized protein OS=Mus musculus GN=Ezr PE=2 SV=1	Ezr	0.8995	0.8	0.848	0.9235	0.9385	0.9675	0.882	0.8425	0.7855	0.983	0.9635	0.9135	0.9075	0.902	0.8645	1.177	1.097	0.9595	0.909	1.001	1.024	1.0995	1.1	1.1345	0.867	0.8465	0.866	1.009	1.158	1.151	0.859	0.866	0.967	1.0575	1.1965	1.161	+	6.25225	cell organization and biogenesis;metabolic process;regulation of biological process;response to stimulus;transport	cytoplasm;cytoskeleton;cytosol;endosome;membrane	protein binding;RNA binding	17
High	Q6ZQ54	MKIAA0756 protein (Fragment) OS=Mus musculus GN=Nfasc PE=2 SV=1	Nfasc	0.899	0.953	0.888	0.9335	0.9065	0.964	0.8675	0.897	0.912	0.92	0.952	0.959	0.9555	0.981	0.9855	0.931	0.8815	0.9955	0.99	0.9315	0.9795	0.939	0.9275	0.953	1.0315	1.059	1.0355	0.9875	0.9725	0.942	1.0305	0.9315	1.043	0.944	1.028	0.933	+	2.54074	cell organization and biogenesis;cellular component movement;transport	membrane	protein binding	1
High	Q8BKC5	Importin-5 OS=Mus musculus GN=Ipo5 PE=1 SV=3	Ipo5	0.954	0.9335	0.948	0.9675	0.9945	1.003	0.9635	0.9605	0.909	0.9985	0.9955	0.982	0.958	0.998	0.9745	0.981	1.036	0.972	0.969	0.9685	0.9235	1.045	1.0055	1.0015	0.9325	0.9455	0.9245	0.9685	1.0005	1.0195	0.939	0.953	0.911	1.0535	0.954	1.0065	+	2.60116	cell organization and biogenesis;regulation of biological process;response to stimulus;transport	cytoplasm;Golgi;membrane;nucleus	protein binding;RNA binding;transporter activity	14
High	Q9Z1G3	V-type proton ATPase subunit C 1 OS=Mus musculus GN=Atp6v1c1 PE=1 SV=4	Atp6v1c1	0.9545	0.9725	0.9835	0.9105	0.9275	0.947	0.941	0.9545	0.9255	0.888	0.935	0.937	0.974	0.9665	1.0215	0.8795	0.9015	0.8935	0.9715	1.005	0.909	0.953	0.9805	0.9195	0.9715	0.953	0.948	0.9245	0.951	0.9995	0.9825	1.0115	1.016	0.9575	0.942	0.9695	+	2.67116	transport	cytoplasm;membrane	catalytic activity;transporter activity	15
High	B2RY79	Dock9 protein OS=Mus musculus GN=Dock9 PE=2 SV=1	Dock9	0.972	0.922	0.96	0.96	1.019	0.982	0.9735	0.9635	0.911	0.9915	0.952	0.9365	0.929	0.961	0.9475	0.9515	1.0155	0.9775	0.9165	0.941	0.917	1.0085	0.9985	0.985	0.921	0.9395	0.932	1.0145	1.025	1.0295	0.93	0.975	0.908	1.0535	1.0335	1.0415	+	4.77268	regulation of biological process;response to stimulus	membrane	protein binding	14
High	O08532-5	Isoform 2E of Voltage-dependent calcium channel subunit alpha-2/delta-1 OS=Mus musculus GN=Cacna2d1	Cacna2d1	1.01	0.985	0.9975	0.9105	0.988	0.9555	0.9525	1.0095	0.998	1.019	0.943	0.9445	0.979	1.0475	1.029	0.8685	0.8935	0.94	0.965	0.9775	0.985	0.9655	0.9615	0.8975	0.9995	1.04	1.021	0.9265	0.9315	0.947	1.012	0.984	1.0365	0.9595	0.9225	0.917	+	3.38566	regulation of biological process;transport	endoplasmic reticulum;membrane	metal ion binding;protein binding;transporter activity	5
High	P18872	Guanine nucleotide-binding protein G(o) subunit alpha OS=Mus musculus GN=Gnao1 PE=1 SV=3	Gnao1	0.9675	0.969	0.944	0.891	0.9865	0.937	0.9445	0.9915	0.943	0.9975	0.9265	0.9045	0.9555	1.022	0.9765	0.8635	0.8985	0.9205	0.9535	0.9305	0.934	0.9215	0.9295	0.8685	0.9815	0.9755	0.9595	0.894	0.9115	0.912	0.969	0.959	0.9305	0.9065	0.89	0.904	+	2.23287	cell organization and biogenesis;metabolic process;regulation of biological process;response to stimulus	membrane	catalytic activity;metal ion binding;nucleotide binding;protein binding;signal transducer activity	8
High	E9Q175	Unconventional myosin-VI OS=Mus musculus GN=Myo6 PE=4 SV=1	Myo6	0.901	0.8625	0.8925	0.867	0.9625	0.9445	0.8835	0.9145	0.83	0.9765	0.9235	0.9235	0.921	0.955	0.9455	0.9795	1.087	1.0165	0.882	0.9405	0.89	1.0535	1.046	1.007	0.89	0.911	0.8745	1.0475	1.1435	1.1035	0.87	0.928	0.9105	1.1655	1.085	1.141	+	8.08024	cell communication;cell differentiation;cell organization and biogenesis;metabolic process;regulation of biological process;response to stimulus;transport	cytoplasm;Golgi;membrane;nucleus	catalytic activity;motor activity;nucleotide binding;protein binding	9
High	A2AVJ7	Ribosome-binding protein 1 OS=Mus musculus GN=Rrbp1 PE=1 SV=1	Rrbp1	0.878	0.834	0.8635	1.078	1.012	1.0085	0.809	0.8705	0.843	1.0405	1.09	0.9635	0.8935	0.956	0.9235	1.0745	1.0665	1.0695	0.8775	0.9235	0.9295	1.0255	1.0325	1.107	0.836	0.8345	0.8825	1.079	1.159	1.112	0.836	0.8375	0.818	1.0355	1.0415	1.102	+	10.1665	cell differentiation;metabolic process;regulation of biological process;transport	endoplasmic reticulum;membrane;ribosome	protein binding;receptor activity;RNA binding;structural molecule activity	2
High	Q8BMS1	Trifunctional enzyme subunit alpha, mitochondrial OS=Mus musculus GN=Hadha PE=1 SV=1	Hadha	0.9495	0.8775	0.94	0.8855	0.9855	0.958	0.9095	0.9205	0.862	0.975	0.9025	0.8905	0.969	0.9685	0.9465	0.9825	1.069	0.9495	0.8985	1.028	0.8965	1.082	1.0855	0.9415	0.924	0.8885	0.9365	0.97	1.096	1.0895	0.8615	0.9385	0.9485	1.1005	1.0745	1.1575	+	3.19492	metabolic process;response to stimulus	membrane;mitochondrion;organelle lumen	catalytic activity;nucleotide binding;protein binding	5
High	E9PWE8	Dihydropyrimidinase-related protein 3 OS=Mus musculus GN=Dpysl3 PE=1 SV=1	Dpysl3	0.9535	1.0135	0.9385	0.96	1.018	1.031	0.9575	0.9905	0.9655	1.0525	1.082	1.048	0.8895	0.946	0.906	0.899	0.913	0.933	0.9955	0.972	0.951	0.9425	0.9525	0.9175	0.916	0.921	0.9105	0.8805	0.8745	0.8785	0.9645	0.8845	0.95	0.924	0.9725	0.917	+	5.83427	cell organization and biogenesis;metabolic process;regulation of biological process;response to stimulus	cytoplasm;cytosol	catalytic activity;protein binding	18
High	Q5FWI9	Adaptor protein complex AP-2, mu1 OS=Mus musculus GN=Ap2m1 PE=2 SV=1	Ap2m1	0.9525	0.9765	0.97	0.929	0.9525	0.959	0.9495	0.9535	0.964	0.95	0.957	0.9475	0.9605	0.975	1.0105	0.8995	0.891	0.9235	0.9785	0.9785	0.933	0.942	0.9535	0.916	0.9775	0.981	0.983	0.929	0.945	0.9745	0.998	0.9905	0.9775	0.945	0.963	0.955	+	3.75352	regulation of biological process;transport	membrane;mitochondrion	protein binding	16
High	P27773	Protein disulfide-isomerase A3 OS=Mus musculus GN=Pdia3 PE=1 SV=2	Pdia3	0.938	0.8905	0.957	0.979	1.0075	0.9855	0.9545	0.9435	0.866	1.0205	0.988	0.9465	0.9815	0.9965	0.9735	1.0135	1.052	0.9675	0.92	0.973	0.9165	1.0225	1.0375	1.006	0.868	0.8565	0.891	0.9105	1.0465	1.02	0.8825	0.9245	0.896	1.0545	0.9675	1.0295	+	3.5868	cell communication;cellular homeostasis;metabolic process;regulation of biological process;response to stimulus	cell surface;cytoplasm;endoplasmic reticulum;extracellular;membrane;mitochondrion;nucleus;organelle lumen	catalytic activity;protein binding;RNA binding	2
High	Q543Y7	Putative uncharacterized protein OS=Mus musculus GN=Pacsin1 PE=2 SV=1	Pacsin1	0.9875	1.0145	0.9395	0.972	0.992	1.004	0.903	0.958	0.9925	1.045	0.9815	1.015	0.982	1.07	1.0755	0.8375	0.825	0.912	0.9835	1.002	0.9455	0.891	0.91	0.864	0.9935	1.001	0.9645	0.8675	0.8385	0.884	1.0205	0.948	0.9645	0.8685	0.847	0.885	+	6.00723	cell organization and biogenesis;regulation of biological process;response to stimulus;transport	cytoplasm;cytosol;endosome;membrane	protein binding	17
High	Q9QYB8	Beta-adducin OS=Mus musculus GN=Add2 PE=1 SV=4	Add2	1.028	0.99	1.0335	0.937	0.998	0.962	1.05	1.037	0.9545	1.012	0.9595	0.974	0.985	1.0305	1.038	0.8955	0.952	0.9255	0.958	0.992	0.947	0.951	0.943	0.9175	0.9555	1.0045	1.003	0.9145	0.9255	0.936	0.981	1.0255	0.8825	0.9375	0.849	0.931	+	2.14587	cell organization and biogenesis;regulation of biological process;transport	cytoplasm;cytoskeleton;membrane	protein binding;structural molecule activity	6
High	P26041	Moesin OS=Mus musculus GN=Msn PE=1 SV=3	Msn	0.8275	0.736	0.817	0.88	0.936	0.9185	0.806	0.827	0.7495	0.966	0.942	0.8765	0.8455	0.8935	0.8485	1.15	1.2145	1.0665	0.836	0.8965	0.8645	1.1495	1.1195	1.1195	0.809	0.783	0.792	1.112	1.277	1.1955	0.791	0.8245	1.008	1.208	1.391	1.2205	+	9.47099	cell differentiation;cell organization and biogenesis;cellular component movement;regulation of biological process;response to stimulus	cell surface;cytoplasm;cytoskeleton;membrane;nucleus	protein binding;RNA binding	X
High	O08539	Myc box-dependent-interacting protein 1 OS=Mus musculus GN=Bin1 PE=1 SV=1	Bin1	0.944	0.957	0.928	0.952	0.9305	0.954	0.948	0.928	0.894	1.0005	0.993	0.9795	1.0055	1.0095	1.0385	0.9095	0.9165	0.96	0.9775	1.011	0.957	0.9575	0.9905	0.9265	0.948	0.986	0.988	0.9205	0.985	0.9685	0.991	0.9885	0.952	0.9695	0.913	0.941	+	2.62411	cell differentiation;cell organization and biogenesis;development;regulation of biological process;transport	cytoplasm;membrane;nucleus	protein binding	18
High	G3X9G4	Dynamin-2 OS=Mus musculus GN=Dnm2 PE=1 SV=1	Dnm2	0.9665	0.8845	0.946	0.9205	1.0075	0.973	0.9615	0.968	0.855	1.0065	0.927	0.935	0.979	1	0.9475	0.9945	1.0565	0.9795	0.929	1.0005	0.9145	1.0615	1.045	1.001	0.9015	0.923	0.9165	0.9905	1.04	1.038	0.9075	0.967	0.8975	1.052	1.0105	1.0375	+	2.66375	cell organization and biogenesis;metabolic process;regulation of biological process;response to stimulus;transport	cytoplasm;cytoskeleton;cytosol;endosome;Golgi;membrane;nucleus	catalytic activity;nucleotide binding;protein binding	9
High	P16125	L-lactate dehydrogenase B chain OS=Mus musculus GN=Ldhb PE=1 SV=2	Ldhb	0.93	0.8895	0.9075	0.9645	1.0445	1.013	0.895	0.948	0.8425	1.0545	0.9355	0.977	1.041	1.045	1.022	0.9895	1.0225	0.9985	0.943	1.0155	0.97	1.043	1.039	0.9575	0.907	0.9465	0.895	0.889	0.9455	0.9545	0.9195	0.922	0.8585	0.935	0.8295	0.906	+	3.62466	metabolic process	cytoplasm;membrane;mitochondrion	catalytic activity;nucleotide binding;protein binding	6
High	Q3TJ43	Vacuolar protein sorting-associated protein 35 OS=Mus musculus GN=Vps35 PE=2 SV=1	Vps35	0.9255	0.986	0.9445	0.957	0.952	1.001	0.9445	0.9345	0.942	0.939	1.001	0.986	0.9235	0.944	0.9455	0.977	0.9915	0.9465	0.992	0.936	0.908	0.9925	1.013	0.9945	0.9795	0.9325	0.9465	0.9795	1.0195	1.0355	0.9765	0.9455	0.895	1.036	1.026	1.0095	+	2.39893	metabolic process;regulation of biological process;transport	cytoplasm;cytosol;endosome;membrane	protein binding;transporter activity	8
High	A2A5Y6	Microtubule-associated protein OS=Mus musculus GN=Mapt PE=1 SV=1	Mapt	0.9	0.809	0.8485	0.8215	0.946	0.843	0.9495	1.0605	0.879	1.193	1.213	1.101	0.8975	0.9595	0.9155	0.7485	0.818	0.8055	1.0975	1.108	1.05	1.0035	1.087	1.015	0.7775	0.836	0.786	0.777	0.806	0.8365	1.0225	1.182	1.0175	1.0745	0.99	0.9875	+	7.69814	cell death;cell growth;cell organization and biogenesis;cellular component movement;regulation of biological process;response to stimulus;transport	cytoplasm;cytoskeleton;membrane;nucleus	protein binding	11
High	P40124	Adenylyl cyclase-associated protein 1 OS=Mus musculus GN=Cap1 PE=1 SV=4	Cap1	0.9445	0.9375	0.961	0.964	0.9635	0.9705	0.9295	0.9405	0.9195	0.9615	0.9825	0.963	0.968	1.0105	1.0315	0.98	0.984	1.0005	0.9655	1.0025	0.9425	1.0035	1.0265	0.996	0.936	0.975	0.974	1.001	1.0155	1.029	0.965	0.9695	1.057	1.0155	0.966	1	+	2.38341	cell organization and biogenesis;cellular component movement;transport	cytoplasm;cytoskeleton;cytosol;extracellular;membrane	protein binding	4
High	P27546	Microtubule-associated protein 4 OS=Mus musculus GN=Map4 PE=1 SV=3	Map4;Mtap4	0.9225	0.822	0.885	0.968	0.955	0.8905	0.829	0.88	0.815	1.0495	0.9885	0.9145	0.961	1.0075	1.0185	1.032	0.993	1.047	0.922	0.9785	0.9525	1.0105	1.0415	1.1105	0.795	0.939	0.93	1.083	1.0965	1.0965	0.8755	0.9265	0.9125	0.9425	0.9515	1.0635	+	4.74055	cell division;cell organization and biogenesis;cellular component movement;regulation of biological process	cytoplasm;cytoskeleton;membrane	protein binding;RNA binding	9
High	P62631	Elongation factor 1-alpha 2 OS=Mus musculus GN=Eef1a2 PE=1 SV=1	Eef1a2	0.969	0.947	0.9495	0.9605	1.028	0.9985	0.927	0.968	0.903	1.0615	0.9815	0.979	0.9765	1.028	1.0335	0.964	0.979	0.9585	0.952	0.9745	0.934	0.9945	0.9735	0.96	0.9265	0.9635	0.9225	0.9235	0.973	0.966	0.9345	0.931	0.901	0.9795	0.9255	0.9465	+	2.30428	metabolic process;regulation of biological process;response to stimulus	cytoplasm;nucleus	catalytic activity;nucleotide binding;protein binding;RNA binding	2
High	Q61548	Clathrin coat assembly protein AP180 OS=Mus musculus GN=Snap91 PE=1 SV=1	Snap91	1.058	0.946	1.0335	0.8765	0.942	0.9025	0.994	1.0185	0.9115	1.0395	0.974	0.9155	1.002	1.057	1.105	0.832	0.8975	0.8795	0.9495	1.021	0.8885	0.9635	0.9465	0.873	0.903	0.942	0.947	0.8825	0.918	0.9745	0.944	1.0265	1.0135	0.9105	0.8965	0.9345	+	2.3151	cell communication;cell organization and biogenesis;regulation of biological process;transport	membrane	protein binding	9
High	Q80U49	Centrosomal protein of 170 kDa protein B OS=Mus musculus GN=Cep170b PE=1 SV=2	AW555464;Cep170b	1.0105	0.9285	0.978	0.924	1.01	0.9305	0.9465	1.0095	0.904	1.042	0.969	0.9465	1.002	1.0505	1.0205	0.863	0.887	0.8955	0.9135	0.9535	0.8935	0.942	0.9395	0.868	0.8915	0.9455	0.925	0.9085	0.905	0.934	0.893	0.96	0.9165	0.8795	0.8235	0.8955	+	2.84665		cytoplasm;cytoskeleton	protein binding	12
High	Q9CS84	Neurexin-1 OS=Mus musculus GN=Nrxn1 PE=1 SV=3	Nrxn1	0.9545	0.875	0.9505	0.9035	1.004	0.973	0.915	0.965	0.907	1.0365	0.9645	0.9325	0.966	0.989	1.002	0.9555	1.014	0.9685	0.8895	0.9525	0.8445	1.0055	1.009	0.9575	0.88	0.8875	0.855	1.0065	1.0755	1.0545	0.886	0.9725	0.8305	1.0675	1.0235	1.108	+	3.7588	cell communication;cell organization and biogenesis;regulation of biological process;response to stimulus;transport	cell surface;endoplasmic reticulum;membrane	metal ion binding;protein binding;receptor activity;signal transducer activity	17
High	Q9JJZ2	Tubulin alpha-8 chain OS=Mus musculus GN=Tuba8 PE=1 SV=1	Tuba8	0.978	0.9725	1.027	0.852	0.8925	0.8985	0.962	0.954	0.8595	0.9165	0.9165	0.8895	0.889	0.963	1.016	0.9125	0.9595	0.943	1.0285	1.03	0.9255	0.9545	0.9325	0.8775	0.983	1.01	0.9705	0.914	1.007	1.042	1.0295	1.024	0.9635	1.073	1.0135	1.033	+	2.41344	cell organization and biogenesis;metabolic process	cytoplasm;cytoskeleton	catalytic activity;nucleotide binding;structural molecule activity	6
High	P70175	Disks large homolog 3 OS=Mus musculus GN=Dlg3 PE=1 SV=1	Dlg3	0.9255	0.9885	1.1585	1.0315	1.028	1.0645	0.953	1.084	1.175	1.037	1.0465	1.104	1.1035	1.147	1.1625	0.8505	0.889	0.88	0.9485	0.9945	1.0915	1.03	0.8785	1.0605	1.0625	1.05	1.031	0.999	0.9855	0.983	1.225	1.1945	1.038	1.0285	1.0165	1.1225	+	2.10523	cell communication;cell organization and biogenesis;metabolic process;regulation of biological process	cytoplasm;membrane	catalytic activity;protein binding	X
High	Q3U111	Putative uncharacterized protein (Fragment) OS=Mus musculus GN=Rdx PE=2 SV=1	Rdx	0.916	0.8785	0.891	0.991	0.9975	0.9915	0.9035	0.931	0.867	1.011	0.9735	0.967	0.9425	1.0045	0.9535	1.009	1.045	1.0275	0.941	0.981	0.963	1.0735	1.04	1.003	0.907	0.936	0.934	0.983	1.079	1.0245	0.9465	0.917	0.894	1.062	0.984	1.0365	+	5.81818	cell organization and biogenesis;regulation of biological process;response to stimulus	cytoplasm;cytoskeleton;membrane	protein binding;RNA binding	9
High	P26231	Catenin alpha-1 OS=Mus musculus GN=Ctnna1 PE=1 SV=1	Ctnna1	0.906	0.899	0.904	0.84	0.9835	1.0045	0.9105	0.8995	0.7945	0.9565	0.945	0.9565	0.9345	0.981	0.911	0.9595	1.121	0.926	0.9405	1.0075	0.89	1.094	1.1195	0.99	0.953	0.9345	0.853	0.9995	1.151	1.183	0.815	0.924	0.9865	1.1345	1.195	1.229	+	3.91174	cell organization and biogenesis;regulation of biological process;response to stimulus	cytoplasm;cytoskeleton;cytosol;Golgi;membrane	protein binding;RNA binding;structural molecule activity	18
High	Q80VM5	Dipeptidyl aminopeptidase-like protein 6 OS=Mus musculus GN=Dpp6 PE=2 SV=1	Dpp6	1.106	0.9695	1.0105	0.792	1.0435	0.8995	1.005	1.112	0.9455	1.0635	0.8545	0.862	0.9395	1.022	1.0145	0.7515	0.8765	0.812	0.8675	0.9015	0.85	0.8845	0.8305	0.756	0.971	0.9125	0.847	0.7775	0.806	0.833	0.834	0.946	0.7915	0.8475	0.722	0.811	+	2.43822	cell organization and biogenesis;metabolic process;regulation of biological process	cell surface;membrane	catalytic activity;protein binding	5
High	A8IP69	14-3-3 protein gamma subtype OS=Mus musculus GN=Ywhag PE=2 SV=1	Ywhag	0.96	0.9225	0.9335	0.973	0.9755	0.9875	0.939	0.984	0.9145	1.005	0.957	0.9525	0.928	1.013	1.0055	0.9205	0.9295	0.949	0.954	0.971	0.9605	0.9835	0.9315	0.9405	0.914	0.95	0.9355	0.9165	0.9185	0.885	0.9525	0.9255	0.9505	0.9235	0.8715	0.8975	+	2.20918	metabolic process;regulation of biological process;response to stimulus;transport	cytoplasm;cytosol;membrane	catalytic activity;protein binding;RNA binding	5
High	Q3UGY8	Brefeldin A-inhibited guanine nucleotide-exchange protein 3 OS=Mus musculus GN=Arfgef3 PE=1 SV=1	D10Bwg1379e;Arfgef3	0.9045	0.843	0.8965	1.002	1.0125	1.012	0.882	0.9005	0.8365	1.0145	0.9785	1.0535	0.8615	0.901	0.895	1.1005	1.079	1.0955	0.8335	0.876	0.8485	1.0235	1.03	1.1015	0.8375	0.835	0.856	1.0345	1.054	1.064	0.8525	0.8755	0.835	1.1245	1.055	1.0925	+	12.3466	regulation of biological process	membrane		10
High	E9PWX1	Dipeptidyl aminopeptidase-like protein 6 OS=Mus musculus GN=Dpp6 PE=4 SV=1	Dpp6	1.0345	1.0035	1.064	0.881	1.0025	0.9685	1.033	1.0615	0.9885	0.963	0.922	0.9265	0.98	1.0175	0.9985	0.848	0.9205	0.9035	0.943	1.034	0.9435	0.931	0.958	0.86	0.9905	0.9865	0.95	0.8705	0.942	0.947	0.9695	1.0295	0.952	0.9325	0.873	0.955	+	2.55768	cell organization and biogenesis;metabolic process;regulation of biological process	cell surface;membrane	catalytic activity;protein binding	5
High	Q5F2D0	Putative uncharacterized protein OS=Mus musculus GN=Acsl6 PE=2 SV=1	Acsl6	0.957	0.929	0.909	0.9705	1.0285	0.99	0.9365	0.9585	0.9265	1.0175	0.955	0.9665	0.969	1.018	0.9895	0.9705	0.996	0.971	0.928	0.917	0.9435	1	0.9575	0.97	0.9575	0.9665	0.9715	0.9855	0.9665	0.9775	0.9685	0.9275	0.9645	0.985	0.985	0.9775	+	2.51097	cell proliferation;metabolic process;regulation of biological process;transport	endoplasmic reticulum;membrane;mitochondrion;nucleus	catalytic activity;nucleotide binding;protein binding	11
High	Q3UA81	Elongation factor 1-alpha OS=Mus musculus GN=Eef1a1 PE=2 SV=1	Eef1a1	0.941	0.887	0.915	0.9295	0.9635	0.9555	0.9155	0.9245	0.8385	0.9845	0.9495	0.931	0.9455	0.985	0.9825	1.026	1.052	0.952	0.9325	0.998	0.9155	1.0445	1.007	0.9955	0.854	0.9095	0.897	0.94	1.045	1.012	0.8735	0.9285	0.883	1.042	0.9345	1.0045	+	3.03824	cell organization and biogenesis;metabolic process;regulation of biological process;response to stimulus	cytoplasm;cytoskeleton;cytosol;membrane;mitochondrion;nucleus	catalytic activity;nucleotide binding;protein binding;RNA binding	9
High	E9Q1G8	Septin-7 OS=Mus musculus GN=Sept7 PE=1 SV=2	Sept7	0.9645	0.9755	0.946	0.973	1.026	1.0285	0.9665	0.947	0.9305	1.0725	0.998	0.9765	1.0315	1.071	1.054	0.94	0.973	0.971	0.9955	1.001	0.9645	1.0095	1.021	0.9535	0.993	1.0015	0.988	0.9515	1.004	1.0075	0.9955	0.98	0.988	0.9895	0.95	0.9715	+	2.35365	cell division;cell growth;cell organization and biogenesis	chromosome;cytoplasm;cytoskeleton;membrane;nucleus	nucleotide binding;protein binding	9
High	Q3UHD9	Arf-GAP with GTPase, ANK repeat and PH domain-containing protein 2 OS=Mus musculus GN=Agap2 PE=2 SV=1	Agap2;LOC105242480	1.0275	0.9665	1.08	0.933	0.98	0.957	1.0195	1.0175	1.0505	1.086	0.9455	0.94	1.005	1.0575	1.0605	0.8895	0.943	0.924	0.9565	0.9615	0.97	0.9325	0.9205	0.9075	0.9575	0.965	0.982	0.925	0.909	0.9385	0.981	1.0095	0.903	0.941	0.914	0.9335	+	2.78118	cell organization and biogenesis;regulation of biological process;response to stimulus;transport	cytoplasm;endosome;membrane;mitochondrion;nucleus	catalytic activity;enzyme regulator activity;metal ion binding;nucleotide binding;protein binding	10
High	Q9CPY7	Cytosol aminopeptidase OS=Mus musculus GN=Lap3 PE=1 SV=3	Lap3	0.846	0.874	0.835	0.9085	0.9235	0.9675	0.8085	0.858	0.8375	0.9215	0.9425	0.979	0.9045	0.9315	0.9025	1.0555	1.1005	1.0755	0.907	0.9195	0.9075	1.061	1.0545	1.0725	0.9165	0.9285	0.887	1.045	1.1245	1.04	0.895	0.879	0.906	1.093	1.0105	1.0355	+	10.9902	metabolic process	cytoplasm;mitochondrion;nucleus	catalytic activity;metal ion binding	5
High	E9Q1V9	Calcium/calmodulin-dependent protein kinase type II subunit delta OS=Mus musculus GN=Camk2d PE=1 SV=1	Camk2d	0.98	0.966	0.903	0.9765	1.1415	1.0415	0.9075	0.9825	0.955	1.2355	0.957	0.9085	1.114	1.3445	1.142	0.8615	0.966	0.9215	0.947	0.9435	0.9135	1.0255	1.0265	0.882	0.9225	0.9135	0.929	0.9015	0.969	0.9405	0.9605	0.9195	0.918	0.89	0.895	0.9705	+	2.30931	cell growth;cell organization and biogenesis;cellular component movement;cellular homeostasis;metabolic process;regulation of biological process;response to stimulus;transport	cytoplasm;cytosol;endoplasmic reticulum;membrane;nucleus	catalytic activity;nucleotide binding;protein binding	3
High	Q3TW51	Putative uncharacterized protein OS=Mus musculus GN=Snd1 PE=2 SV=1	Snd1	0.9435	0.942	0.9695	0.9815	0.9585	0.9915	0.913	0.949	0.9665	0.9805	0.996	0.9865	0.951	0.9565	0.9755	0.976	0.9545	0.993	0.937	0.95	0.95	0.9765	1.0045	1.0015	0.9485	0.9565	0.98	1.0045	1.019	1.019	0.9475	0.957	0.906	0.998	1.017	1.0165	+	4.57532	cell differentiation;metabolic process;regulation of biological process	cytoplasm;membrane;mitochondrion;nucleus	catalytic activity;protein binding;RNA binding	6
High	Q91WD5	NADH dehydrogenase [ubiquinone] iron-sulfur protein 2, mitochondrial OS=Mus musculus GN=Ndufs2 PE=1 SV=1	Ndufs2	0.9365	0.927	0.9815	0.98	0.9515	0.984	0.9375	0.9405	0.9375	0.9425	0.945	0.9315	1.0215	0.9965	1.0295	0.965	0.949	0.9605	0.9585	1.012	0.9675	0.978	1.0065	0.965	1.004	0.994	1.019	0.9545	0.9875	0.987	1.029	0.993	0.9845	0.9855	0.9425	1.002	+	3.13759	metabolic process;response to stimulus;transport	membrane;mitochondrion	catalytic activity;metal ion binding;nucleotide binding;protein binding	1
High	Q7TNB5	Glutamate receptor 1 OS=Mus musculus GN=Gria1 PE=2 SV=1	Gria1	1.1005	1.041	1.133	0.883	0.9105	0.929	1.0835	1.087	1.0645	0.898	0.93	0.929	0.9275	0.948	1	0.908	0.9165	0.9425	0.9815	1.0165	0.929	0.9075	0.93	0.922	1.015	1.03	1.014	0.9505	0.9765	1.0005	0.9845	1.097	0.9145	0.989	0.955	1.018	+	4.79461	cell communication;metabolic process;regulation of biological process;response to stimulus;transport	cell surface;cytosol;endoplasmic reticulum;endosome;membrane	protein binding;receptor activity;signal transducer activity;transporter activity	11
High	Q80TZ3	Putative tyrosine-protein phosphatase auxilin OS=Mus musculus GN=Dnajc6 PE=2 SV=2	Dnajc6	0.9545	0.986	0.959	0.993	0.969	1.019	0.9245	0.947	0.948	0.94	0.9895	0.9715	0.9595	0.977	1.026	0.9055	0.855	0.958	0.979	0.963	0.9465	0.923	0.9475	0.9365	0.9545	0.982	0.9985	0.944	0.9105	0.959	1.013	0.9685	0.9715	0.905	0.9055	0.925	+	2.61706	cell organization and biogenesis;metabolic process;regulation of biological process		catalytic activity;protein binding	4
High	Q80X90	Filamin-B OS=Mus musculus GN=Flnb PE=1 SV=3	Flnb	0.871	0.79	0.879	0.8715	0.9615	0.8955	0.8435	0.897	0.836	0.923	0.8625	0.823	0.8775	1.001	0.946	0.983	1.042	0.9855	0.907	0.9665	0.9985	1.0535	1.069	0.9875	0.8845	0.815	0.882	0.962	1.054	1.0925	0.845	0.888	0.9235	1.0095	1.098	1.114	+	5.08207	cell differentiation;cell organization and biogenesis	cytoplasm;cytoskeleton;membrane	protein binding;RNA binding	14
High	G5E884	Serine/threonine-protein kinase PAK 1 OS=Mus musculus GN=Pak1 PE=1 SV=1	Pak1	0.997	0.95	0.96	1.012	1.024	1.022	0.986	1.0035	0.9395	1.059	0.995	0.958	1.0115	1.094	1.042	0.936	0.979	0.98	0.9975	1.004	0.9725	1.005	0.9725	0.967	0.9325	0.9715	0.9665	0.9315	0.9395	0.9455	0.9805	0.9735	0.9145	0.9565	0.8565	0.9355	+	2.55814	cell death;cell organization and biogenesis;cellular component movement;metabolic process;regulation of biological process;response to stimulus;transport	cytoplasm;cytosol;Golgi;membrane;nucleus	catalytic activity;nucleotide binding;protein binding	7
High	E9PUC5	PH and SEC7 domain-containing protein 3 OS=Mus musculus GN=Psd3 PE=1 SV=1	Psd3	1.0045	1.032	0.948	1.1215	1.07	1.0285	0.9075	0.9255	1.0175	1.14	1.0715	1.0845	1.0075	1.098	1.1295	0.9695	0.844	0.9615	0.9995	1.0105	0.9815	0.924	0.9405	1.032	1.016	1.124	1.059	1.1155	0.8885	0.95	1.022	1.0595	0.9085	0.822	0.894	0.912	+	2.34567	regulation of biological process;response to stimulus	membrane	protein binding	8
High	E9Q035	Protein Gm20425 OS=Mus musculus GN=Gm20425 PE=4 SV=1	Gm20425	0.961	1.0055	0.9925	0.9415	0.8995	0.9195	0.9955	0.9765	1.0125	0.873	0.9505	0.9235	0.9065	0.8745	0.8935	1.087	1.059	1.0645	0.8765	1.0035	0.98	1.0315	1.013	1.1065	0.8675	0.861	0.87	1.0345	1.138	1.0635	0.8445	0.9105	0.9855	1.0635	0.979	1.065	+	5.54291	regulation of biological process;response to stimulus	extracellular;membrane	nucleotide binding	9
High	Q5DQR4	Syntaxin-binding protein 5-like OS=Mus musculus GN=Stxbp5l PE=2 SV=1	Stxbp5l	1.025	0.999	1.029	0.935	1.0035	0.9705	1.0185	1.0585	0.998	0.985	0.9645	0.961	0.9845	1.0055	1.0265	0.9125	0.9265	0.94	0.964	0.9815	0.9445	0.942	0.9415	0.932	0.964	0.9895	0.993	0.9725	0.9455	0.9855	0.9965	1.0225	1.0275	0.9525	1.0095	0.966	+	4.14626	regulation of biological process;transport	cytoplasm;membrane	enzyme regulator activity;protein binding	16
High	Q5SYD0	Unconventional myosin-Id OS=Mus musculus GN=Myo1d PE=1 SV=1	Myo1d	0.88	0.8515	0.8955	0.904	0.96	0.868	0.8415	0.8965	0.7895	0.911	0.825	0.9205	1.024	0.918	0.924	1.0095	1.059	1.017	0.853	1.0145	0.946	0.9745	1.0135	0.9685	0.9885	0.991	0.9405	0.963	1.108	0.983	0.935	0.983	0.85	1.041	1.052	1.011	+	2.98603	metabolic process;regulation of biological process;transport	cytosol;endoplasmic reticulum;endosome;membrane	catalytic activity;motor activity;nucleotide binding;protein binding	11
High	P10636-6	Isoform Tau-D of Microtubule-associated protein tau OS=Homo sapiens GN=MAPT	hMAPT	0.5125	0.528	0.475	0.4195	0.5245	0.531	0.9735	1.333	0.9285	1.3525	1.8115	1.408	0.4645	0.4865	0.4595	0.423	0.4695	0.4475	1.5155	1.5285	1.5525	1.1545	1.6085	1.447	0.511	0.5055	0.4345	0.4535	0.49	0.4675	1.4035	1.7965	1.407	1.569	1.504	1.2405	+	11.5155
High	O08529	Calpain-2 catalytic subunit OS=Mus musculus GN=Capn2 PE=2 SV=4	Capn2	0.866	0.866	0.863	0.9555	0.9255	0.9655	0.892	0.8745	0.858	0.918	0.9765	0.9685	0.93	0.9315	0.9135	1.029	1.021	0.997	0.962	0.9185	0.9355	1.025	1.0035	1.04	0.8955	0.9115	0.911	1.0135	1.058	1.007	0.923	0.8955	0.981	1.0325	1.028	1.0005	+	8.6867	metabolic process;regulation of biological process;response to stimulus	chromosome;cytoplasm;cytosol;endoplasmic reticulum;Golgi;membrane;nucleus;vacuole	catalytic activity;metal ion binding;protein binding	1
High	P47708	Rabphilin-3A OS=Mus musculus GN=Rph3a PE=1 SV=2	Rph3a	1.019	0.9905	1.024	1.0115	1.023	0.986	1.002	1.052	0.9955	1.0035	0.986	0.979	0.9995	1.028	1.045	0.9355	0.9095	0.9535	0.952	0.9565	0.9465	0.949	0.9175	0.943	0.967	0.975	0.9965	0.9695	0.918	0.972	0.998	0.974	1	0.9315	0.907	0.908	+	5.90035	cell organization and biogenesis;regulation of biological process;response to stimulus;transport	cytosol;Golgi;membrane	metal ion binding;protein binding	5
High	Q8C338	Isocitrate dehydrogenase [NADP] OS=Mus musculus GN=Idh1 PE=2 SV=1	Idh1	0.8965	0.8865	0.889	1.025	1.0275	1.033	0.8615	0.8925	0.8255	1.003	1.054	1.0075	0.9305	0.962	0.943	1.0735	1.095	1.03	0.9415	0.9325	0.899	1.076	1.079	1.0585	0.855	0.9245	0.9125	1.037	1.0545	1.091	0.893	0.929	0.929	1.058	1.0855	1.0275	+	10.7838	metabolic process;regulation of biological process;response to stimulus	cytoplasm;cytosol;mitochondrion	catalytic activity;metal ion binding;nucleotide binding;protein binding	1
High	P05063	Fructose-bisphosphate aldolase C OS=Mus musculus GN=Aldoc PE=1 SV=4	Aldoc	0.9425	0.845	0.9355	0.9245	0.9975	0.9605	0.929	0.952	0.821	0.9865	0.9075	0.9375	0.9685	0.9985	0.963	0.974	1.049	0.9745	0.905	0.9315	0.916	1.0335	1.0515	0.9825	0.8895	0.92	0.896	1.001	1	1.064	0.91	0.9255	0.9005	1.003	0.9745	0.992	+	3.18643	cell death;cell differentiation;cell organization and biogenesis;metabolic process	cytoplasm;mitochondrion	catalytic activity;protein binding	11
High	Q9Z140	Copine-6 OS=Mus musculus GN=Cpne6 PE=2 SV=1	Cpne6	0.969	1.0105	1.018	0.891	0.918	0.949	0.9855	0.9925	1.009	0.9045	0.9475	0.966	0.8745	0.9415	0.9425	0.951	0.9585	0.982	0.991	1.01	0.925	0.9205	0.9545	0.9695	1.0105	1.041	1.0245	0.974	0.971	0.984	1.0145	0.991	0.9	1.036	1.024	1.0705	+	3.1009	cell differentiation;response to stimulus	cytoplasm;endosome;membrane	protein binding	14
High	Q9Z2Q6	Septin-5 OS=Mus musculus GN=Sept5 PE=1 SV=2	Sept5	0.96	0.9645	0.9405	0.9945	1.028	1.018	0.9555	0.9465	0.9575	1.067	1.002	0.979	1.0175	1.071	1.055	0.898	0.9345	0.942	0.973	0.9765	0.963	0.97	0.9855	0.9205	0.9795	0.9935	1.0135	0.9245	0.93	0.9635	1.02	0.9695	0.971	0.9325	0.894	0.924	+	4.93903	cell division;regulation of biological process	cytoplasm;cytoskeleton;membrane	catalytic activity;nucleotide binding;protein binding	16
High	Q5SUC3	Calnexin, isoform CRA_a OS=Mus musculus GN=Canx PE=2 SV=1	Canx	0.95	0.9175	0.93	0.922	1.006	1.003	0.9345	0.962	0.881	0.9935	0.963	0.948	0.9715	0.982	0.9905	0.9705	1.021	0.969	0.926	0.9695	0.893	1.0325	1.0385	0.9785	0.9225	0.9055	0.9025	0.9495	1.0835	1.0705	0.888	0.956	0.8935	1.08	0.998	1.085	+	3.16875	metabolic process;transport	cytoplasm;cytosol;endoplasmic reticulum;membrane;ribosome	metal ion binding;protein binding;RNA binding	11
High	P35486	Pyruvate dehydrogenase E1 component subunit alpha, somatic form, mitochondrial OS=Mus musculus GN=Pdha1 PE=1 SV=1	Pdha1	0.9875	0.9635	0.982	0.907	0.9655	0.955	0.962	0.96	0.925	0.9565	0.935	0.893	0.9895	0.9785	1.002	0.9075	0.9175	0.9185	0.9535	0.959	0.9015	0.9185	0.9255	0.894	0.951	0.952	0.9775	0.917	0.954	0.9505	0.9655	0.961	0.985	0.9575	0.9405	0.9635	+	2.73152	metabolic process	mitochondrion;nucleus;organelle lumen	catalytic activity	X
High	H3BIV5	A-kinase anchor protein 5 OS=Mus musculus GN=Akap5 PE=4 SV=1	Akap5	1.026	0.976	1	0.9165	1.031	1.0495	0.9655	0.984	0.913	1.155	1.0485	0.95	1.0265	1.1765	1.144	0.833	0.949	0.8825	1.0015	0.9835	0.9555	0.999	0.975	0.8995	0.9235	1.0335	0.995	0.911	0.9135	0.9685	0.934	1.037	0.911	0.892	0.798	0.916	+	2.44386	cell organization and biogenesis;regulation of biological process;response to stimulus;transport	cytoplasm;cytoskeleton;membrane	protein binding	12
High	P14211	Calreticulin OS=Mus musculus GN=Calr PE=1 SV=1	Calr	0.994	0.916	0.9595	1.008	1.037	1.044	0.931	0.9725	0.932	1.046	1.0285	0.9675	0.985	1.0365	1.0475	1.049	1.0575	1.024	0.9615	1.03	0.9865	1.0685	1.045	1.075	0.8855	0.917	0.9445	0.9595	1.056	1.0645	0.918	0.9615	0.886	1.0505	0.914	1.0495	+	3.00058	cell differentiation;cell organization and biogenesis;metabolic process;regulation of biological process;response to stimulus;transport	cell surface;cytoplasm;cytosol;endoplasmic reticulum;extracellular;Golgi;membrane;nucleus;organelle lumen	metal ion binding;protein binding;RNA binding	8
High	Q8CD76	Kinesin light chain 1 OS=Mus musculus GN=Klc1 PE=1 SV=1	Klc1	0.9075	0.9415	0.896	1.018	0.979	1.0595	0.877	0.9205	0.8995	0.974	1.0585	1.0735	0.9575	0.9645	0.972	0.968	0.9475	1.019	0.9845	0.9515	0.9035	0.9645	1.007	1.005	0.962	0.9755	0.963	0.9815	1.0095	0.9675	0.9585	0.9065	0.9675	1.0245	1.0025	0.9725	+	3.34828	cell organization and biogenesis;cellular component movement;metabolic process;transport	cytoplasm;cytoskeleton;cytosol;membrane	catalytic activity;motor activity;protein binding	12
High	Q66JR7	Pgm2 protein (Fragment) OS=Mus musculus GN=Pgm2 PE=2 SV=1	Pgm2	0.973	0.8985	0.958	0.9745	1.023	1.005	0.9385	0.969	0.8925	1.004	0.9395	0.938	1.016	1.0585	1.02	0.997	1.0405	1.01	0.9895	1.0255	0.986	1.0225	1.02	0.98	0.9215	0.9525	0.9395	0.9485	0.996	1.0125	0.949	0.9615	0.948	1.0015	0.933	0.9875	+	2.64991	metabolic process	cytoplasm;cytoskeleton	catalytic activity;metal ion binding	4
High	Q8CAA7	Glucose 1,6-bisphosphate synthase OS=Mus musculus GN=Pgm2l1 PE=1 SV=1	Pgm2l1	1.009	1.005	0.929	0.965	1.004	0.993	0.9085	1.012	0.9655	0.945	0.9825	0.979	0.974	1.0575	1.057	0.896	0.8895	0.9425	1.0525	1.0655	1.032	0.953	0.9305	0.929	0.9995	1.06	0.9885	0.935	0.885	0.908	1.0435	0.963	1.0745	0.8855	0.883	0.8425	+	4.6209	metabolic process	cytosol	catalytic activity;metal ion binding	7
High	E9QL53	Citron Rho-interacting kinase OS=Mus musculus GN=Cit PE=1 SV=1	Cit	0.957	0.8545	0.949	1.0775	1.15	0.9625	0.891	0.964	0.888	1.1225	0.9125	0.8825	1.1545	1.0925	1.0725	0.874	0.9345	0.912	0.8565	0.981	0.9345	1.007	0.9905	0.887	0.8435	0.8925	0.9	0.8765	0.942	0.98	0.908	0.973	0.9095	0.8825	0.823	0.926	+	2.32551	cell differentiation;cell division;cell organization and biogenesis;development;metabolic process;regulation of biological process;response to stimulus	cytoplasm;cytoskeleton;membrane;vacuole	catalytic activity;metal ion binding;motor activity;nucleotide binding;protein binding	5
High	F8WHW6	Phosphatidylinositol 4-phosphate 5-kinase type-1 gamma OS=Mus musculus GN=Pip5k1c PE=1 SV=1	Pip5k1c	0.9925	0.978	0.962	0.9885	0.9905	0.9665	0.9345	0.961	0.967	1.02	0.983	0.9805	0.9725	1.0385	1.0535	0.9005	0.8855	0.942	0.9845	0.9685	0.9625	0.923	0.908	0.9185	0.967	1.0135	1.005	0.931	0.879	0.912	0.9965	0.9565	1.043	0.8825	0.9065	0.8945	+	5.32599	cell organization and biogenesis;metabolic process;response to stimulus;transport	cytoplasm;cytosol;membrane	catalytic activity;nucleotide binding;protein binding	10
High	Q91YT0	NADH dehydrogenase [ubiquinone] flavoprotein 1, mitochondrial OS=Mus musculus GN=Ndufv1 PE=1 SV=1	Ndufv1	0.9225	0.947	0.923	0.9915	0.9565	1.027	0.8745	0.944	0.954	0.933	0.9715	0.9645	0.995	0.9985	1.0095	0.9575	0.8835	0.979	0.9875	0.949	0.968	0.9175	0.9365	0.9535	1.047	1.0315	1.011	0.9345	0.9225	0.916	1.034	0.904	1.0255	0.918	0.9605	0.921	+	2.18361	metabolic process;transport	membrane;mitochondrion	catalytic activity;metal ion binding;nucleotide binding;protein binding	19
High	Q9Z268	RasGAP-activating-like protein 1 OS=Mus musculus GN=Rasal1 PE=2 SV=2	Rasal1	1.0105	0.9905	0.999	0.894	0.9855	0.954	0.9425	1.005	1.01	1.01	0.951	0.921	0.9545	1.0185	1.0115	0.838	0.8845	0.918	0.978	0.978	0.968	0.914	0.9495	0.8675	1.0095	1.02	1.002	0.9025	0.9115	0.9435	0.9925	1.004	0.9035	0.8995	0.8875	0.928	+	2.99912	cell differentiation;regulation of biological process;response to stimulus	cytoplasm;cytosol;membrane	enzyme regulator activity;metal ion binding;protein binding	5
High	Q8BKX1-2	Isoform 2 of Brain-specific angiogenesis inhibitor 1-associated protein 2 OS=Mus musculus GN=Baiap2	Baiap2	1.026	0.972	1.045	0.936	1.0045	0.9805	0.9995	1.018	0.981	1.077	0.9725	0.936	0.995	1.0875	1.108	0.878	0.9175	0.93	0.968	0.978	0.9285	0.9785	0.9635	0.9065	0.964	0.981	0.976	0.917	0.9425	0.971	0.948	1.009	0.949	0.9215	0.8715	0.9495	+	2.38934	cell organization and biogenesis;regulation of biological process;response to stimulus	cytoplasm;cytoskeleton;cytosol;membrane	protein binding	11
High	P09103	Protein disulfide-isomerase OS=Mus musculus GN=P4hb PE=1 SV=2	P4hb	0.96	0.903	0.9535	0.9735	1.0425	1.0085	0.945	0.9655	0.896	1.024	0.975	0.967	0.984	1.0105	0.9795	1.0395	1.0775	1.022	0.9405	0.9975	0.9445	1.0685	1.0655	1.0225	0.9225	0.913	0.966	0.9945	1.071	1.065	0.895	0.9345	0.932	1.0735	1.0105	1.081	+	4.94497	cellular homeostasis;metabolic process;regulation of biological process;response to stimulus	endoplasmic reticulum;membrane;organelle lumen	catalytic activity;metal ion binding;protein binding;RNA binding	11
High	P06837	Neuromodulin OS=Mus musculus GN=Gap43 PE=1 SV=1	Gap43	1.0095	0.994	0.887	1.0845	1.1595	1.1655	0.956	1.0205	0.9275	1.099	1.0445	0.988	1.2305	1.232	1.073	0.778	0.7945	0.8725	1.0465	0.9695	0.9185	0.9575	0.9645	0.811	0.9785	1.0175	0.9365	0.825	0.8515	0.91	1.0145	0.9885	0.9725	0.814	0.7785	0.8595	+	6.31807	cell differentiation;cell organization and biogenesis;cellular component movement;development;regulation of biological process;response to stimulus	cytoplasm;cytoskeleton;cytosol;membrane;nucleus	enzyme regulator activity;metal ion binding;protein binding	16
High	P51830	Adenylate cyclase type 9 OS=Mus musculus GN=Adcy9 PE=1 SV=1	Adcy9	1.0115	0.946	1.0125	0.9515	0.9935	0.9065	1.051	1.0195	0.969	0.9815	0.921	0.9335	0.983	1.033	1.036	0.92	0.96	0.945	0.9495	0.9945	0.9845	0.9585	0.9475	0.9475	0.985	0.987	1.0315	0.9915	0.946	0.9945	1.005	1.056	1.0365	0.963	0.97	0.9595	+	2.22044	metabolic process;regulation of biological process;response to stimulus	membrane	catalytic activity;metal ion binding;nucleotide binding	16
High	Q8K010	5-oxoprolinase OS=Mus musculus GN=Oplah PE=2 SV=1	Oplah	0.9085	0.834	0.9215	0.888	0.984	0.9315	0.8895	0.92	0.817	1.006	0.918	0.901	0.913	0.964	0.936	0.9645	1.0865	0.9595	0.9205	0.943	0.898	1.0425	1.051	0.9675	0.845	0.884	0.9005	0.966	1.0415	1.0655	0.885	0.9095	0.898	1.0565	0.991	1.025	+	3.42311	metabolic process		catalytic activity;nucleotide binding	15
High	P08003	Protein disulfide-isomerase A4 OS=Mus musculus GN=Pdia4 PE=1 SV=3	Pdia4	0.895	0.8565	0.8955	0.9705	1.0165	1.0475	0.9095	0.916	0.8225	0.9775	1.0345	0.9635	0.941	0.937	0.9275	1.0885	1.1	0.956	0.9575	1.006	0.9165	1.0395	1.0825	1.055	0.86	0.859	0.892	0.962	1.1335	1.0865	0.817	0.8885	0.8615	1.092	1.003	1.136	+	5.13926	cellular homeostasis;metabolic process;regulation of biological process;response to stimulus	cell surface;endoplasmic reticulum;organelle lumen	catalytic activity;metal ion binding;RNA binding	6
High	Q6GTX3	Apoe protein OS=Mus musculus GN=Apoe PE=2 SV=1	Apoe	0.6425	0.52	0.6665	0.7275	0.769	0.7305	0.624	0.646	0.5535	0.783	0.782	0.713	0.6585	0.6405	0.68	1.2455	1.457	1.024	0.5405	0.6425	0.606	1.2375	1.149	1.1935	0.525	0.5215	0.5875	1.378	1.547	1.537	0.5995	0.63	0.565	1.726	1.808	1.726	+	15.412	cell organization and biogenesis;cellular homeostasis;metabolic process;regulation of biological process;response to stimulus;transport	cell surface;cytoplasm;endoplasmic reticulum;endosome;extracellular;Golgi;membrane;nucleus;vacuole	antioxidant activity;catalytic activity;enzyme regulator activity;metal ion binding;protein binding;transporter activity	7
High	Q9QZE5	Coatomer subunit gamma-1 OS=Mus musculus GN=Copg1 PE=2 SV=1	Copg;Copg1	0.9395	0.9765	0.938	1.0205	0.9845	1.039	0.944	0.9285	0.949	0.992	1.03	1.019	0.938	0.9885	0.9695	1.0375	1.0005	0.9845	1.0085	0.961	0.9785	1.0015	1.009	1.0435	0.9795	0.9685	0.994	1.0095	1.0095	1.0075	0.968	0.9335	0.9485	1.0085	1.0355	1	+	3.98958	cellular component movement;transport	cytoplasm;cytosol;Golgi;membrane	structural molecule activity	6
High	Q8R1B4	Eukaryotic translation initiation factor 3 subunit C OS=Mus musculus GN=Eif3c PE=1 SV=1	Eif3c	0.9595	0.936	0.9625	0.9815	0.995	0.996	0.9485	0.987	0.9805	0.9915	0.9555	0.952	0.9645	1.0085	0.983	0.988	0.9695	0.995	0.9495	0.9585	0.9595	1.01	1.011	0.9785	0.9525	0.96	0.977	0.971	0.997	1.022	0.963	0.956	0.9125	1.013	0.976	1.0065	+	2.12039	cell organization and biogenesis;metabolic process;regulation of biological process	cytoplasm	protein binding;RNA binding	7
High	Q9D1A2	Cytosolic non-specific dipeptidase OS=Mus musculus GN=Cndp2 PE=1 SV=1	Cndp2	0.938	0.9065	0.9635	0.986	0.9975	0.9795	0.9525	0.953	0.8685	1.0055	0.955	0.954	0.982	0.9975	0.971	1.066	1.1315	1.032	0.947	0.9895	0.9485	1.0785	1.08	1.045	0.9055	0.927	0.9245	1.03	1.068	1.091	0.937	0.976	0.992	1.078	1.0045	1.038	+	5.94078	metabolic process	cytoplasm;cytosol	catalytic activity;metal ion binding	18
High	P48036	Annexin A5 OS=Mus musculus GN=Anxa5 PE=1 SV=1	Anxa5	0.7895	0.731	0.7655	0.876	0.9875	0.901	0.776	0.7935	0.675	0.947	0.906	0.866	0.9425	0.957	0.9	1.1955	1.259	1.0685	0.845	0.919	0.86	1.1785	1.169	1.113	0.864	0.7945	0.8035	1.0965	1.2995	1.252	0.798	0.8045	1.0005	1.3085	1.298	1.252	+	9.71918	cell organization and biogenesis;coagulation;regulation of biological process;response to stimulus;transport	cytoplasm;cytosol;endoplasmic reticulum;membrane;nucleus	catalytic activity;metal ion binding;protein binding;transporter activity	3
High	Q546G4	Albumin 1 OS=Mus musculus GN=Alb PE=2 SV=1	Alb	1.327	1.6555	1.2725	0.8765	0.7515	0.77	1.2395	1.276	1.769	0.7065	0.86	0.84	0.731	0.7735	0.693	1.025	1.096	1.115	0.8995	1.355	1.2585	1.12	0.8295	0.9565	0.752	0.711	0.7355	0.7455	0.8205	0.717	0.732	0.876	1.1115	0.715	0.699	0.7865	+	5.38148	cell communication;regulation of biological process;response to stimulus;transport	cytoplasm;endoplasmic reticulum;extracellular;Golgi;nucleus	DNA binding;metal ion binding;protein binding	5
High	Q68FF6	ARF GTPase-activating protein GIT1 OS=Mus musculus GN=Git1 PE=1 SV=1	Git1	0.965	0.9745	0.972	0.94	0.9345	0.9535	0.9465	0.979	0.986	0.95	0.952	0.944	0.938	0.967	0.9715	0.9065	0.906	0.9465	0.964	0.9395	0.9525	0.938	0.941	0.934	0.9735	0.9955	0.9675	0.9565	0.939	0.9555	0.98	0.9685	0.9665	0.954	0.9585	0.939	+	3.2575	regulation of biological process;response to stimulus	cytoplasm;cytosol;membrane	enzyme regulator activity;metal ion binding;protein binding	11
High	O35136	Neural cell adhesion molecule 2 OS=Mus musculus GN=Ncam2 PE=2 SV=1	Ncam2	0.939	0.947	0.911	0.9735	1.0435	0.9565	0.9015	0.966	0.923	1.0455	0.9685	0.9235	1.0025	1.086	1.057	0.864	0.923	0.93	0.938	0.9205	0.901	0.9995	0.977	0.897	0.8975	0.9285	0.938	0.9455	0.9675	0.978	0.965	0.933	1.021	0.9425	0.965	0.941	+	2.19105		membrane	protein binding	16
High	Q8C1B7	Septin-11 OS=Mus musculus GN=Sept11 PE=1 SV=4	Sept11	0.998	0.9585	0.969	0.9715	1.082	1.024	0.961	0.988	0.9425	1.145	1.0155	0.972	1.0665	1.1235	1.103	0.8805	0.949	0.9395	0.9755	1.001	0.963	0.995	0.999	0.909	0.958	0.991	0.9695	0.899	0.9645	0.99	0.996	0.989	0.942	0.9235	0.91	0.9385	+	2.89516	cell division;cell organization and biogenesis	cytoplasm;cytoskeleton	nucleotide binding;protein binding	5
High	Q9ERU9	E3 SUMO-protein ligase RanBP2 OS=Mus musculus GN=Ranbp2 PE=1 SV=2	Ranbp2	0.9	0.922	0.926	0.94	0.939	0.9705	0.8675	0.899	0.925	0.946	0.9595	0.97	0.925	0.952	0.9565	0.9475	0.903	0.947	0.943	0.9435	0.949	0.949	0.957	0.937	0.936	0.933	0.933	0.9405	0.9575	0.962	0.9325	0.9055	0.8915	0.9355	0.924	0.9575	+	2.49026	metabolic process;regulation of biological process;response to stimulus;transport	membrane;mitochondrion;nucleus	catalytic activity;metal ion binding;protein binding;RNA binding	10
High	E9PYH2	Cytosolic acyl coenzyme A thioester hydrolase OS=Mus musculus GN=Acot7 PE=4 SV=1	Acot7	0.987	0.969	0.9555	1.0255	1.037	1.0225	0.97	0.99	0.937	1.0025	1	1.005	0.9855	1.0285	1.001	0.99	0.9855	0.9885	0.981	1.0025	0.9525	0.9885	0.966	0.9765	0.939	0.986	0.948	0.951	0.93	0.95	0.9625	0.9435	0.9375	0.9765	0.925	0.9355	+	4.10715	metabolic process	cytoplasm;cytosol	catalytic activity;protein binding	4
High	Q3U1N0	Coronin OS=Mus musculus GN=Coro1a PE=2 SV=1	Coro1a	0.9675	1.0005	0.9605	0.9735	0.968	1.0015	0.8915	0.977	1.01	1.013	1.0145	0.9835	0.947	1	1.021	0.9245	0.864	0.9695	1.01	0.9675	0.946	0.913	0.923	0.938	0.987	1.013	0.9955	0.961	0.8875	0.923	0.999	0.9515	0.926	0.8545	0.898	0.907	+	2.26353	cell organization and biogenesis;cellular component movement;regulation of biological process;response to stimulus;transport	cytoplasm;cytoskeleton;cytosol;endosome;membrane	protein binding;RNA binding	7
High	Q9JKF1	Ras GTPase-activating-like protein IQGAP1 OS=Mus musculus GN=Iqgap1 PE=1 SV=2	Iqgap1	0.885	0.818	0.853	0.901	0.973	0.891	0.934	0.89	0.8175	0.955	0.9345	0.8325	0.8925	0.9585	0.875	1.0895	1.1065	0.9065	0.951	1.022	1.015	1.088	1.0305	1.0225	0.882	0.807	0.8615	0.908	1.082	1.061	0.7995	0.863	0.96	1.049	1.0845	1.0915	+	3.47262	cell growth;regulation of biological process;response to stimulus	cytoplasm;cytoskeleton;membrane	enzyme regulator activity;protein binding	7
High	Q9R1T4	Septin-6 OS=Mus musculus GN=Sept6 PE=1 SV=4	Sept6	0.945	1.027	0.9395	1.033	1.0195	1.046	0.912	0.9425	0.975	1.0305	1.0435	1.0225	1.0395	1.042	1.099	0.907	0.8765	0.939	1.036	0.9605	1.011	0.967	0.9795	0.9445	1.0245	1.045	1.0155	0.9335	0.9265	0.9575	1.055	0.985	0.9635	0.897	0.938	0.8795	+	5.17653	cell division	chromosome;cytoplasm;cytoskeleton	nucleotide binding;protein binding	X
High	B1AX58	Plastin-3 OS=Mus musculus GN=Pls3 PE=4 SV=1	Pls3	0.9455	0.92	0.9135	0.9935	1.023	0.983	0.946	0.951	0.9265	0.9675	0.9595	0.9685	0.9505	1.0195	0.9585	1.0275	1.037	1.0035	1.007	0.992	0.982	1.068	1.0175	1.0365	0.9585	0.9865	0.9625	0.997	1.021	0.9935	0.959	0.942	1.0165	1.032	0.975	0.9665	+	3.671		cytoplasm	metal ion binding;protein binding	X
High	Q3UEE7	Putative uncharacterized protein OS=Mus musculus GN=Apoe PE=2 SV=1	Apoe	0.476	0.512	0.496	0.9815	0.9965	1.1395	0.563	0.5885	0.514	0.6535	0.707	1.089	0.5915	0.483	0.639	1.2065	2.198	1.7055	0.439	0.615	0.5115	1.0755	1.085	1.1345	0.543	0.5275	0.628	2.546	1.46	1.5275	0.501	0.4555	0.4755	2.9055	1.806	1.6255	+	6.00436	cell organization and biogenesis;cellular homeostasis;metabolic process;regulation of biological process;response to stimulus;transport	cell surface;cytoplasm;endoplasmic reticulum;endosome;extracellular;Golgi;membrane;nucleus;vacuole	antioxidant activity;catalytic activity;enzyme regulator activity;metal ion binding;protein binding;transporter activity	7
High	D3Z576	Filamin-C OS=Mus musculus GN=Flnc PE=1 SV=1	Flnc	0.815	0.742	0.861	0.7455	0.871	0.8475	0.793	0.8205	0.6365	0.8525	0.8705	0.7995	0.8555	0.8785	0.8535	1.0595	1.186	1.025	0.8165	0.886	0.7825	1.194	1.144	1.0815	0.773	0.7685	0.6945	1.2165	1.432	1.252	0.683	0.8265	0.95	1.372	1.413	1.3495	+	9.95829			protein binding	6
High	Q80YA9	Connector enhancer of kinase suppressor of ras 2 OS=Mus musculus GN=Cnksr2 PE=1 SV=1	Cnksr2	1.042	0.983	0.995	0.958	0.9355	0.9205	0.9805	1.045	1.017	1.006	1.0335	1.0325	0.9075	0.998	0.964	0.8985	0.9605	0.9365	0.956	0.897	0.9965	0.952	0.904	0.9515	0.945	0.9935	0.993	0.9385	0.91	0.9545	0.965	0.995	0.9165	0.944	0.886	0.898	+	2.49987	regulation of biological process;response to stimulus	cytoplasm;Golgi;membrane	protein binding	X
High	Q8K212	Phosphofurin acidic cluster sorting protein 1 OS=Mus musculus GN=Pacs1 PE=2 SV=2	Pacs1	1.016	0.9565	0.9875	0.948	1.036	0.975	0.9585	1.0065	0.961	1.0375	0.958	0.9585	0.9865	1.0475	1.0315	0.8685	0.929	0.925	0.959	0.966	0.931	0.966	0.955	0.889	0.9355	0.966	0.9535	0.9065	0.917	0.951	0.951	0.9745	0.946	0.924	0.8915	0.9145	+	2.54686	cell organization and biogenesis;transport	Golgi	protein binding	19
High	Q8VCW8	Acyl-CoA synthetase family member 2, mitochondrial OS=Mus musculus GN=Acsf2 PE=1 SV=1	Acsf2	0.886	0.897	0.8955	0.898	0.9225	0.975	0.8775	0.859	0.8975	0.932	0.916	0.9215	0.876	0.952	0.91	1.115	1.0395	1.021	0.957	0.939	0.96	1.0415	1.1135	1.054	0.9845	0.9585	0.956	1.047	1.0985	1.0485	0.958	0.8785	0.8435	1.0855	1.0825	1.108	+	8.36414	metabolic process	mitochondrion	catalytic activity;nucleotide binding	11
High	A2VDF5	Gria3 protein OS=Mus musculus GN=Gria3 PE=2 SV=1	Gria3	0.9735	0.991	1	0.889	0.9935	0.933	0.9445	1.0025	0.9775	1.0995	0.947	0.909	1.0075	1.0925	1.161	0.868	0.8935	0.9215	0.9775	0.988	0.9675	0.9505	0.948	0.882	0.9455	1.0235	0.9775	0.896	0.895	0.975	0.9905	0.9685	0.9895	0.891	0.893	0.921	+	2.44663	regulation of biological process;response to stimulus;transport	membrane	protein binding;receptor activity;signal transducer activity;transporter activity	X
High	Q9EQF6	Dihydropyrimidinase-related protein 5 OS=Mus musculus GN=Dpysl5 PE=1 SV=1	Dpysl5	1.0055	0.9595	0.925	1.0605	1.1695	1.0925	0.973	1.0605	0.92	1.1585	1.099	1.0385	1.0295	1.029	0.9665	0.8895	0.9245	0.9	0.9875	1.0305	0.9045	0.9655	0.983	0.8765	0.868	0.9165	0.873	0.8515	0.926	0.9055	0.907	0.953	0.947	0.9135	0.8815	0.9605	+	4.53338	cell differentiation;cellular component movement;metabolic process	cytoplasm	catalytic activity;protein binding	5
High	Q9JMA1	Ubiquitin carboxyl-terminal hydrolase 14 OS=Mus musculus GN=Usp14 PE=1 SV=3	Usp14	0.946	0.9765	0.9775	0.999	0.981	0.9975	0.927	0.9475	0.953	1.009	0.986	1.01	0.986	1.0095	0.9925	0.968	0.9945	0.9885	0.9925	0.9935	0.975	1.021	1.0055	1.0085	0.9605	0.985	0.9845	0.984	0.9855	1.0145	0.9965	0.9815	0.9765	0.9795	0.9775	0.987	+	3.85306	cell communication;metabolic process;regulation of biological process	cell surface;cytoplasm;membrane;proteasome	catalytic activity;enzyme regulator activity;protein binding	18
High	Q3TF87	Putative uncharacterized protein OS=Mus musculus GN=Dars PE=2 SV=1	Dars	0.946	0.9215	0.952	0.932	0.9655	0.9565	0.9255	0.956	0.887	0.9595	0.951	0.9255	0.934	0.9785	0.968	0.9645	0.9915	0.9475	0.931	0.947	0.8955	0.999	0.9845	0.9515	0.9185	0.9385	0.924	0.9565	0.992	0.983	0.923	0.9345	0.9035	0.9895	0.953	0.982	+	2.15232	metabolic process	cytoplasm;membrane	catalytic activity;nucleotide binding;RNA binding	1
High	Q62417	Sorbin and SH3 domain-containing protein 1 OS=Mus musculus GN=Sorbs1 PE=1 SV=2	Sorbs1	0.9915	0.875	0.923	0.9075	1.018	0.9485	0.964	0.9675	0.846	0.992	0.9255	0.9135	0.99	1.0435	1	0.973	1.055	0.921	0.9055	0.928	0.8885	1.0195	1.0205	0.9855	0.8915	0.912	0.9255	1.0395	1.07	1.09	0.8505	0.93	0.9265	1.0475	1.002	1.057	+	3.1288	cell organization and biogenesis;regulation of biological process;response to stimulus;transport	cytoplasm;cytoskeleton;cytosol;membrane;nucleus	protein binding	19
High	Q99LC3	NADH dehydrogenase [ubiquinone] 1 alpha subcomplex subunit 10, mitochondrial OS=Mus musculus GN=Ndufa10 PE=1 SV=1	Ndufa10	0.9105	0.96	0.972	1.0415	0.965	1.0425	0.88	0.9205	0.981	0.955	0.99	0.994	1.0575	1.014	1.0565	0.9935	0.9085	0.9795	1.0055	1.022	0.994	0.955	1.0085	0.9975	1.083	1.0395	1.0565	0.9755	0.984	0.9865	1.0735	0.9925	1.0205	0.9565	1.005	0.994	+	2.89914	metabolic process;response to stimulus;transport	mitochondrion;organelle lumen	catalytic activity	1
High	Q91YQ5	Dolichyl-diphosphooligosaccharide--protein glycosyltransferase subunit 1 OS=Mus musculus GN=Rpn1 PE=1 SV=1	Rpn1	0.9675	0.92	0.946	0.945	1.0175	0.986	0.952	0.9745	0.8955	1.005	0.976	0.9415	0.9665	1.0005	0.9865	0.9625	0.999	0.945	0.927	0.967	0.926	1.0115	1.017	0.959	0.912	0.909	0.9375	0.9495	1.0335	1.039	0.899	0.95	0.898	1.033	0.9705	1.0475	+	2.11101	metabolic process	endoplasmic reticulum;membrane	catalytic activity;RNA binding	6
High	P10649	Glutathione S-transferase Mu 1 OS=Mus musculus GN=Gstm1 PE=1 SV=2	Gstm1	0.9115	0.7925	0.8845	0.854	0.9875	0.927	0.874	0.8825	0.7905	0.975	0.8985	0.9275	0.9015	1.0065	0.9625	1.055	1.0825	1.0325	0.962	0.972	0.9435	1.0805	1.1005	1.0215	0.9495	0.992	0.899	1.0725	1.0615	1.051	0.89	0.917	0.8595	1.0545	0.997	1.038	+	5.70878	metabolic process;response to stimulus	cytoplasm;extracellular	catalytic activity;metal ion binding;protein binding	3
High	Q9CWS0	N(G),N(G)-dimethylarginine dimethylaminohydrolase 1 OS=Mus musculus GN=Ddah1 PE=1 SV=3	Ddah1	0.8785	0.869	0.874	0.8655	0.935	0.9385	0.8725	0.871	0.801	0.9635	0.9585	0.9085	0.9355	0.935	0.9435	1.001	1.0655	0.9675	0.8845	0.933	0.8755	1.062	1.06	1.011	0.88	0.9345	0.857	1.041	1.072	1.1065	0.851	0.908	0.914	1.044	1.0185	1.0385	+	7.76732	metabolic process;regulation of biological process	mitochondrion	catalytic activity;metal ion binding	3
High	Q8C483	Serine--tRNA ligase, cytoplasmic OS=Mus musculus GN=Sars PE=2 SV=1	Sars	0.9355	0.9385	0.937	0.9825	1.002	1.0325	0.9305	0.936	0.881	0.977	0.9995	1.0165	0.9905	0.989	0.9975	0.9975	1.0165	0.9775	0.979	1.06	0.9495	1.015	1.0245	0.995	0.9485	0.973	0.9165	0.9195	0.9955	1.0035	0.9385	0.946	0.9	1.003	0.94	0.996	+	2.45093	metabolic process	cytoplasm;mitochondrion	catalytic activity;nucleotide binding	3
High	P37040	NADPH--cytochrome P450 reductase OS=Mus musculus GN=Por PE=1 SV=2	Por	0.975	0.887	0.932	0.947	0.997	0.9825	0.9555	0.9775	0.897	0.998	0.9265	0.924	0.9745	0.998	0.9735	0.9715	1.013	0.9745	0.9165	0.945	0.9185	1.0065	0.9805	0.983	0.9055	0.9115	0.9395	0.968	1.0135	1.0155	0.909	0.93	0.9195	1.032	1.0155	1.04	+	3.56074	metabolic process;regulation of biological process;response to stimulus	endoplasmic reticulum;membrane;mitochondrion	catalytic activity;metal ion binding;nucleotide binding;protein binding	5
High	Q91ZJ5	UTP--glucose-1-phosphate uridylyltransferase OS=Mus musculus GN=Ugp2 PE=2 SV=3	Ugp2	0.9505	0.8705	0.9175	0.88	0.969	0.956	0.93	0.963	0.8305	0.9955	0.9645	0.9265	0.921	0.977	0.952	0.956	1.0625	0.944	0.913	0.976	0.8445	1.0685	1.0255	0.982	0.8625	0.9075	0.852	0.9945	1.0975	1.07	0.8575	0.96	0.9095	1.0525	0.956	1.074	+	2.49504	metabolic process	cytoplasm;nucleus	catalytic activity;metal ion binding;nucleotide binding;protein binding	11
High	P55066	Neurocan core protein OS=Mus musculus GN=Ncan PE=2 SV=1	Ncan	0.898	0.8965	0.872	0.871	0.8915	0.904	0.88	0.907	0.8995	0.888	0.8945	0.8975	0.8595	0.9265	0.9205	0.951	0.9385	1.0035	0.928	0.879	0.9465	0.9625	0.91	0.988	0.9835	1.0755	1.032	1.061	1.0605	0.997	1.046	0.984	1.179	1.0865	1.104	0.995	+	5.02906	cellular component movement;regulation of biological process	extracellular;membrane	metal ion binding;protein binding;structural molecule activity	8
High	E9Q6P5	Protein Ttc7b OS=Mus musculus GN=Ttc7b PE=1 SV=1	Ttc7b	1.0005	0.9755	0.989	0.981	1.0275	0.975	1.0025	1.0165	0.961	0.972	0.957	0.943	1.0105	1.014	1.019	0.889	0.9475	0.9245	0.9785	0.974	0.936	0.99	0.9585	0.917	0.952	0.9975	0.9735	0.9285	0.9395	0.97	0.9885	1.023	1.026	0.967	0.9215	0.9485	+	3.00887	metabolic process	cytoplasm;cytosol;membrane	protein binding	12
High	Q9EQ20	Methylmalonate-semialdehyde dehydrogenase [acylating], mitochondrial OS=Mus musculus GN=Aldh6a1 PE=1 SV=1	Aldh6a1	0.9165	0.9085	0.9055	0.8745	0.957	0.974	0.888	0.9095	0.897	0.9395	0.924	0.9405	0.911	0.9635	0.9105	0.9905	0.963	0.9385	0.979	0.955	0.9385	0.9705	1.012	0.9485	0.989	0.9795	0.9315	1.027	1.011	0.986	0.941	0.8935	0.875	1.0165	1.0205	1.0175	+	4.06585	cell differentiation;metabolic process	mitochondrion	catalytic activity;RNA binding	12
High	P50544	Very long-chain specific acyl-CoA dehydrogenase, mitochondrial OS=Mus musculus GN=Acadvl PE=1 SV=3	Acadvl	0.94	0.902	0.923	0.9335	0.9955	0.962	0.8975	0.932	0.9045	0.9815	0.9025	0.9175	0.9165	0.9545	0.9435	1.007	0.9765	0.931	0.9125	0.936	0.954	1.0015	1.0025	0.983	0.9135	0.9085	0.973	0.973	0.975	1.0035	0.91	0.881	0.992	1.002	1.0745	1.0375	+	2.75192	cell differentiation;metabolic process;regulation of biological process	cytoplasm;membrane;mitochondrion;nucleus	catalytic activity;nucleotide binding	11
High	Q8BYA0	Tubulin-specific chaperone D OS=Mus musculus GN=Tbcd PE=2 SV=1	Tbcd	0.9535	0.9455	0.969	0.9605	0.975	0.9355	0.963	0.9625	0.93	0.9685	0.9315	0.9615	0.954	0.9565	0.9655	1.01	1.053	1.0325	0.9455	0.9555	0.984	1.0085	1.0385	1.0145	0.932	0.9475	0.963	0.9865	1.029	1.045	0.978	0.9715	0.9085	1.028	0.9945	1.0015	+	4.52014	cell organization and biogenesis;metabolic process;regulation of biological process	cytoplasm;membrane	enzyme regulator activity;protein binding	11
High	P04370-7	Isoform 7 of Myelin basic protein OS=Mus musculus GN=Mbp	Mbp	0.9695	1.305	1.303	2.065	1.816	1.2655	1.144	1.3065	1.014	1.767	1.627	1.5735	1.189	0.9775	0.983	0.9575	0.8735	1.0395	0.803	1.0315	1.1535	0.9065	0.81	0.9765	0.664	0.735	0.809	0.722	0.618	0.5935	0.613	0.706	0.595	0.5455	0.5	0.58	+	7.83238	cell organization and biogenesis;response to stimulus	cytoplasm;membrane;nucleus	protein binding;structural molecule activity	18
High	Q6A0D0	MKIAA0106 protein (Fragment) OS=Mus musculus GN=Prdx6 PE=2 SV=1	Prdx6	0.7615	0.702	0.775	0.7515	0.865	0.876	0.7485	0.7625	0.6255	0.8555	0.889	0.867	0.8195	0.812	0.82	1.175	1.285	1.069	0.827	0.866	0.778	1.212	1.193	1.1815	0.776	0.8085	0.7285	1.206	1.3345	1.3075	0.724	0.8105	0.942	1.3245	1.244	1.2405	+	11.5896	cell organization and biogenesis;metabolic process;response to stimulus	cytoplasm;cytosol;membrane;mitochondrion;vacuole	antioxidant activity;catalytic activity;protein binding	1
High	Q61553	Fascin OS=Mus musculus GN=Fscn1 PE=1 SV=4	Fscn1	0.897	0.9605	0.8625	1.0605	0.9795	1.0145	0.8365	0.916	0.9385	1.08	1.0405	1.033	0.974	1.0105	0.9845	0.9845	0.925	0.9935	0.9875	0.952	0.984	0.959	0.9605	1.015	0.9415	0.946	0.958	0.961	0.951	0.9045	0.9725	0.8935	0.933	0.9415	0.9305	0.92	+	3.55641	cell organization and biogenesis;cellular component movement;regulation of biological process	cytoplasm;cytoskeleton;cytosol;membrane	protein binding;RNA binding	5
High	Q3TF14	Adenosylhomocysteinase OS=Mus musculus GN=Ahcy PE=2 SV=1	Ahcy;Gm4737	0.9505	0.892	0.9075	0.9805	0.988	0.973	0.93	0.969	0.8785	0.9965	0.9605	0.9905	0.963	0.9735	0.941	1.049	0.999	0.982	0.9555	0.956	0.9695	1.0165	1.0195	0.99	0.883	0.945	0.916	0.934	1.0175	0.9835	0.9385	0.9435	0.9135	0.992	0.949	0.9645	+	3.03063	defense response;metabolic process;response to stimulus;transport	cytoplasm;cytosol;nucleus	catalytic activity;metal ion binding;nucleotide binding;protein binding	16;2
High	Q99JI4	26S proteasome non-ATPase regulatory subunit 6 OS=Mus musculus GN=Psmd6 PE=1 SV=1	Psmd6	0.96	0.956	0.963	0.956	0.9755	0.9885	0.9485	0.9735	0.935	0.971	0.9675	0.984	0.9635	0.976	0.9805	0.9705	0.9695	0.973	0.961	0.9675	0.9395	0.9935	0.9885	0.9925	0.94	0.9615	0.944	0.9865	0.975	0.9885	0.9425	0.971	0.946	0.989	0.969	0.991	+	2.93842	metabolic process	proteasome	protein binding	14
High	P34914	Bifunctional epoxide hydrolase 2 OS=Mus musculus GN=Ephx2 PE=1 SV=2	Ephx2	0.9205	0.902	0.9535	0.857	0.986	0.9865	0.9235	0.945	0.806	1.0165	1.025	0.9655	0.933	1.007	0.979	1.0065	1.173	0.9855	0.944	1.0255	0.8955	1.1535	1.0935	1.0425	0.897	0.943	0.8835	1.0585	1.1065	1.1685	0.89	1.011	0.9735	1.149	0.9925	1.123	+	3.0212	defense response;metabolic process;regulation of biological process;response to stimulus	cytoplasm;cytosol	catalytic activity;metal ion binding;protein binding	14
High	Q9D8W5	26S proteasome non-ATPase regulatory subunit 12 OS=Mus musculus GN=Psmd12 PE=1 SV=4	Psmd12	0.966	0.9525	0.9845	0.983	1.0055	1.002	0.964	0.9685	0.947	0.9935	0.977	0.996	0.999	1.009	1.0155	0.9965	1.0415	0.999	0.97	1.0105	0.96	1.0395	1.0445	1.005	0.9515	0.972	0.9885	1.001	1.0345	1.0505	0.969	0.984	0.9615	1.0615	0.9945	1.0235	+	3.27169	metabolic process	cytoplasm;membrane;proteasome	protein binding	11
High	P13020	Gelsolin OS=Mus musculus GN=Gsn PE=1 SV=3	Gsn	0.8645	0.798	0.867	0.8565	0.955	0.8925	0.881	0.8795	0.7845	0.946	0.883	0.859	0.9705	0.903	0.887	1.063	1.154	0.9625	0.8595	0.9685	0.8945	1.086	1.0605	1.0415	0.854	0.8435	0.8465	1.0365	1.231	1.1535	0.7925	0.897	0.9335	1.211	1.18	1.2315	+	7.25137	cell death;cell organization and biogenesis;metabolic process;regulation of biological process;response to stimulus;transport	cytoplasm;cytoskeleton;cytosol;extracellular;membrane;nucleus	metal ion binding;protein binding	2
High	Q810U4-2	Isoform 2 of Neuronal cell adhesion molecule OS=Mus musculus GN=Nrcam	Nrcam	0.9125	0.9295	0.9705	0.9025	0.9325	0.9745	1.0345	0.874	0.8095	0.9455	1.0115	0.9675	0.9635	0.9205	0.9545	0.9635	1.2035	0.981	0.9415	1.063	0.867	1.212	1.201	1.062	0.918	0.961	0.9335	1.15	1.2825	1.268	0.8925	1.0605	1.0425	1.408	1.326	1.3045	+	5.86264	cell organization and biogenesis;cellular component movement;regulation of biological process	extracellular;membrane	protein binding	12
High	Q9D394-3	Isoform 3 of Protein RUFY3 OS=Mus musculus GN=Rufy3	Rufy3	0.97	0.929	0.929	1.0465	1.024	1.0125	0.903	0.9695	0.8995	1.0325	0.991	0.9895	0.992	1.0235	1.027	0.9725	0.9425	1.0165	0.945	0.9925	0.9345	0.9865	1.0035	0.9895	0.9145	0.9595	0.972	0.9725	0.982	0.993	0.952	0.93	0.9115	0.9755	0.9195	0.9775	+	3.21613	cell differentiation;cell organization and biogenesis;development;regulation of biological process	cytoplasm;membrane	protein binding	5
High	Q3USB7	Inactive phospholipase C-like protein 1 OS=Mus musculus GN=Plcl1 PE=1 SV=3	Plcl1	0.925	0.8645	0.9345	0.964	0.9925	0.9445	0.8775	0.9305	0.8965	0.993	0.91	0.968	1.018	1.0235	0.9995	1.022	1.005	1.061	0.93	1.0625	1.0085	1.023	1.033	1.032	0.937	0.992	0.988	1.0005	1.048	0.999	0.9835	0.963	0.9215	0.9965	0.9105	0.971	+	3.05671	metabolic process;regulation of biological process;response to stimulus	cytoplasm;membrane	catalytic activity;protein binding;signal transducer activity	1
High	Q8BJH2	Putative uncharacterized protein OS=Mus musculus GN=Add3 PE=2 SV=1	Add3	0.9	0.8645	0.9145	0.8845	0.957	0.9175	0.811	0.871	0.7925	1.042	1.0155	1.0205	1.021	1.0095	1.094	0.911	0.8955	0.8115	0.955	0.9935	0.7535	1.0035	1.171	0.963	0.869	0.98	0.843	1.2185	1.201	1.2515	0.823	1.011	0.9505	0.9465	0.929	1.1645	+	3.97096	response to stimulus	chromosome;cytoplasm;cytoskeleton;membrane	protein binding;structural molecule activity	19
High	P62761	Visinin-like protein 1 OS=Mus musculus GN=Vsnl1 PE=1 SV=2	Vsnl1	0.928	0.9995	0.9315	0.989	0.9625	1.0205	0.9185	0.954	0.9415	0.989	0.992	0.9805	1.01	0.9965	1.0465	0.9165	0.9225	0.9345	0.9575	0.98	0.9645	0.944	0.987	0.921	1.001	0.956	0.987	0.8995	0.9305	0.9515	0.992	0.942	0.9615	0.8985	0.871	0.8705	+	4.42212	regulation of biological process	cytosol;membrane	metal ion binding	12
High	Q99JY0	Trifunctional enzyme subunit beta, mitochondrial OS=Mus musculus GN=Hadhb PE=1 SV=1	Hadhb	0.9465	0.862	0.9375	0.906	0.998	0.953	0.879	0.931	0.871	0.985	0.8905	0.8855	0.9645	0.973	0.9535	1.003	1.021	0.9745	0.884	1.0045	0.913	1.0475	1.0595	0.953	0.9135	0.881	0.9575	0.9985	1.0745	1.0745	0.8975	0.929	0.9395	1.0565	1.0755	1.14	+	3.992	metabolic process	endoplasmic reticulum;membrane;mitochondrion	catalytic activity;nucleotide binding;protein binding;RNA binding	5
High	Q80YX1	Tenascin OS=Mus musculus GN=Tnc PE=1 SV=1	Tnc	1.0485	0.991	1.064	1.062	1.147	1.1435	1.0685	1.0925	1.056	1.1465	1.008	0.9845	0.9435	1.037	0.895	0.807	0.905	0.816	0.9115	0.945	0.8685	0.951	0.938	0.8375	0.905	0.834	0.8135	0.7945	0.992	0.9125	0.828	0.9505	1.156	0.9585	0.914	0.9205	+	2.86678	cell communication;cell differentiation;cell organization and biogenesis;regulation of biological process;response to stimulus	extracellular;membrane	protein binding	4
High	P16460	Argininosuccinate synthase OS=Mus musculus GN=Ass1 PE=1 SV=1	Ass1	0.924	0.8515	0.876	0.932	0.9435	1.0285	0.912	0.896	0.856	0.9455	0.9225	0.9535	1.002	0.9875	0.9445	1.0115	1.0575	0.948	0.9645	1.0305	0.958	1.015	1.062	0.928	0.9585	0.92	0.9045	0.9555	1.0225	1.041	0.952	0.9295	0.9135	1.0345	1.018	1.0985	+	3.01286	metabolic process;regulation of biological process;response to stimulus	cytoplasm;endoplasmic reticulum;membrane;mitochondrion;nucleus;vacuole	catalytic activity;nucleotide binding;protein binding;RNA binding	2
High	Q5SSM3	Rho GTPase-activating protein 44 OS=Mus musculus GN=Arhgap44 PE=1 SV=1	Arhgap44	0.989	0.983	1.0465	1.0165	1.016	1.005	1.0075	0.982	0.9825	1.029	1.0005	0.986	1.0445	1.071	1.0745	0.9665	0.955	0.971	1.0235	1.04	0.9695	1.004	1.0215	0.981	0.9825	1.0225	1.0355	0.9955	0.949	0.9955	1.0315	1.015	1.002	0.945	0.9365	0.973	+	3.15556	regulation of biological process;response to stimulus	cytoplasm;endosome	enzyme regulator activity;protein binding	11
High	Q8R016	Bleomycin hydrolase OS=Mus musculus GN=Blmh PE=1 SV=1	Blmh	0.94	0.958	0.92	1.0295	1.0065	1.0335	0.94	0.944	0.9205	1.022	1.01	1.0265	0.964	1	0.982	1.015	1.01	0.9895	1.0155	0.9695	0.964	1.0035	1.0125	1.002	0.97	0.9865	0.964	0.955	1.0005	0.985	0.977	0.9345	0.917	0.9905	0.9685	0.9755	+	5.05195	metabolic process;response to stimulus	cytoplasm;nucleus	catalytic activity	11
High	O35350	Calpain-1 catalytic subunit OS=Mus musculus GN=Capn1 PE=1 SV=1	Capn1	0.968	0.916	0.9665	0.946	0.9765	0.9485	0.958	0.9685	0.8955	0.945	0.973	0.9515	0.9525	0.9785	0.96	0.9765	1.0165	0.9475	0.9545	0.985	0.923	1.004	1.0175	0.9835	0.9255	0.904	0.9565	0.971	1.066	1.0425	0.961	0.9655	0.966	1.0265	0.996	1.0245	+	2.40476	metabolic process	cytoplasm;cytosol;membrane;mitochondrion;vacuole	catalytic activity;metal ion binding;protein binding	19
High	P05067	Amyloid beta A4 protein OS=Homo sapiens GN=APP PE=1 SV=3	hAPP	0.575	0.5595	0.5825	1.0735	0.9555	1.1075	0.561	0.586	0.582	0.9675	1.102	1.143	0.5805	0.581	0.6005	1.297	1.3245	1.165	0.5935	0.57	0.618	1.1395	1.1475	1.2805	0.5485	0.568	0.6205	1.361	1.4005	1.4245	0.6225	0.5605	0.5715	1.503	1.483	1.4145	+	18.0483
High	C9K101	MAP/microtubule affinity-regulating kinase OS=Mus musculus GN=Mark1 PE=2 SV=1	Mark1	0.9595	1.0305	0.9465	0.9925	0.9915	0.9615	0.9055	0.9535	0.967	1.0315	0.9525	0.9395	0.982	1.017	1.0275	0.907	0.893	0.9485	0.9195	0.942	0.9385	0.9585	0.9435	0.949	0.914	0.937	0.9595	0.9485	0.936	0.928	0.971	0.934	0.951	0.92	0.899	0.909	+	2.35541	cell organization and biogenesis;cellular component movement;metabolic process;regulation of biological process;response to stimulus	cytoplasm;cytoskeleton;membrane	catalytic activity;metal ion binding;nucleotide binding	1
High	P54071	Isocitrate dehydrogenase [NADP], mitochondrial OS=Mus musculus GN=Idh2 PE=1 SV=3	Idh2	0.9005	0.8915	0.9245	0.955	0.9555	1.0045	0.901	0.8485	0.922	0.916	0.973	0.974	0.911	0.944	0.9315	1.1635	1.041	0.9985	0.985	0.978	1.043	0.995	1.0745	1.0765	0.964	0.9065	0.992	1.0845	1.0915	1.0765	0.958	0.8725	0.934	1.0395	1.154	1.116	+	5.30583	metabolic process	cytosol;membrane;mitochondrion	catalytic activity;metal ion binding;nucleotide binding	7
High	B1GX81	PAK3cb protein OS=Mus musculus GN=Pak3 PE=2 SV=1	Pak3	0.971	0.9565	0.9485	0.991	0.9955	1.064	0.9445	0.965	0.91	0.9515	1.0015	0.991	1.012	1.0255	1.0335	0.92	0.9475	0.982	0.999	0.9775	0.9395	0.9715	0.9765	0.9745	0.9535	1.01	0.9305	0.954	0.93	0.9645	0.969	0.975	0.9025	0.945	0.8835	0.909	+	2.34399	cell organization and biogenesis;cellular component movement;development;metabolic process;regulation of biological process;response to stimulus	cytoplasm;endosome	catalytic activity;metal ion binding;nucleotide binding;protein binding	X
High	Q61361	Brevican core protein OS=Mus musculus GN=Bcan PE=1 SV=2	Bcan	0.995	1.045	0.99	1.001	0.97	1.0325	0.9735	0.994	0.998	0.993	1.0045	0.9905	0.9615	1.0265	1.013	0.939	0.9305	1.0105	1.032	1.033	1.0525	0.9655	0.996	0.979	1.052	1.087	1.1045	0.975	0.951	0.9445	1.0555	1.011	0.9475	0.9355	0.984	0.946	+	3.04073	regulation of biological process	extracellular	metal ion binding;protein binding;structural molecule activity	3
High	E9QAU4	Sickle tail protein OS=Mus musculus GN=Etl4 PE=1 SV=1	Etl4	0.9715	0.959	0.937	0.991	1.0545	0.968	0.89	0.972	0.933	1.051	1.026	0.972	1.018	1.0455	1.063	0.874	0.869	0.8965	0.958	0.9285	0.925	0.9495	0.934	0.899	0.9425	0.976	0.9395	0.925	0.8875	0.942	0.9395	0.943	0.9735	0.859	0.9035	0.883	+	5.61625	development	cytoplasm	protein binding	2
High	P63011	Ras-related protein Rab-3A OS=Mus musculus GN=Rab3a PE=1 SV=1	Rab3a	0.998	1.0455	1.0115	0.9195	0.961	0.978	0.9925	0.9955	1.0215	0.9205	0.963	0.9615	0.9175	0.9675	0.9985	0.8835	0.869	0.9	0.9685	0.9535	0.9015	0.898	0.9105	0.88	0.9555	1.0145	0.9615	0.934	0.888	0.9455	0.989	0.979	0.9785	0.948	0.95	0.9005	+	4.34008	cell communication;cell organization and biogenesis;metabolic process;regulation of biological process;response to stimulus;transport	cytosol;endosome;membrane	catalytic activity;enzyme regulator activity;nucleotide binding;protein binding	8
High	P30416	Peptidyl-prolyl cis-trans isomerase FKBP4 OS=Mus musculus GN=Fkbp4 PE=1 SV=5	Fkbp4	0.952	0.873	0.9085	0.9865	1.0265	1.036	0.959	0.944	0.86	0.9895	0.9935	0.99	0.9955	1.0135	0.992	0.977	0.991	0.965	0.967	0.9865	0.8935	1.0045	0.9725	0.9595	0.8595	0.9065	0.8775	0.8945	0.951	0.949	0.892	0.912	0.8355	0.967	0.804	0.9595	+	2.60288	cell organization and biogenesis;metabolic process;regulation of biological process;response to stimulus;transport	cytoplasm;cytoskeleton;cytosol;membrane;mitochondrion;nucleus	catalytic activity;nucleotide binding;protein binding;RNA binding	6
High	Q60598	Src substrate cortactin OS=Mus musculus GN=Cttn PE=1 SV=2	Cttn	1.1635	0.916	1.013	1.015	1.1365	0.9445	0.9115	1.004	0.8985	1.2215	1.057	0.9415	1.0885	1.2365	1.206	0.8835	0.894	0.9165	0.936	1.025	0.885	0.936	0.8895	0.856	0.834	1.006	0.989	0.977	0.861	0.99	0.868	0.993	0.8675	0.841	0.712	0.926	+	2.32628	cell organization and biogenesis;cellular component movement;regulation of biological process;transport	cytoplasm;cytoskeleton;cytosol;Golgi;membrane	protein binding	7
High	Q3UAG2	6-phosphogluconate dehydrogenase, decarboxylating OS=Mus musculus GN=Pgd PE=2 SV=1	Pgd	0.928	0.8735	0.929	0.981	1.025	0.97	0.898	0.942	0.8845	1.039	0.9305	0.9415	0.97	0.9945	0.956	1.0475	1.0815	1.0455	0.933	0.919	0.959	1.053	1.045	1.037	0.8795	0.924	0.8965	0.9705	1.012	1.0245	0.907	0.919	0.9435	0.9935	0.9965	0.963	+	5.95975	metabolic process	cytoplasm;nucleus	catalytic activity;nucleotide binding	4
High	P84075	Neuron-specific calcium-binding protein hippocalcin OS=Mus musculus GN=Hpca PE=1 SV=2	Hpca	0.935	1.0025	1.043	0.9165	0.852	0.881	0.9465	0.9445	0.9845	0.832	0.883	0.9145	0.879	0.901	1.0175	0.8655	0.8355	0.9125	0.9585	0.903	0.948	0.8675	0.869	0.892	0.99	1.003	1.0215	0.908	0.891	0.9355	1.024	0.953	0.9955	0.914	0.9725	0.8875	+	3.0934	regulation of biological process;response to stimulus		metal ion binding;protein binding	4
High	Q9ESJ4	NCK-interacting protein with SH3 domain OS=Mus musculus GN=Nckipsd PE=2 SV=2	Nckipsd	0.999	0.9605	1.0275	0.9195	0.9955	0.928	0.9645	1.0295	0.93	0.9545	0.922	0.908	0.9745	0.983	1.001	0.8925	0.914	0.935	0.9385	0.905	0.9355	0.9235	0.922	0.9025	0.915	0.9235	0.9505	0.911	0.9045	0.937	0.9375	0.9505	0.9325	0.94	0.877	0.9045	+	2.3926	regulation of biological process	nucleus	protein binding	9;CHR_MG117_PATCH
High	P51174	Long-chain specific acyl-CoA dehydrogenase, mitochondrial OS=Mus musculus GN=Acadl PE=1 SV=2	Acadl	0.924	0.876	0.8895	0.8945	0.993	0.9185	0.89	0.905	0.881	0.9695	0.9225	0.8985	0.891	0.9625	0.919	1.012	1.0105	0.9395	0.942	0.958	0.9325	1.022	0.963	0.97	0.887	0.8965	0.9565	0.9645	0.949	0.96	0.916	0.913	0.8635	1.004	0.966	0.994	+	2.59402	cell organization and biogenesis;metabolic process;regulation of biological process	membrane;mitochondrion;organelle lumen	catalytic activity;nucleotide binding	1
High	B2RXW7	Complement component 4B (Childo blood group) OS=Mus musculus GN=C4b PE=2 SV=1	C4b	0.7185	0.62	0.7085	0.723	0.751	0.729	0.691	0.6955	0.6295	0.7885	0.765	0.8015	0.6895	0.705	0.746	1.193	1.3115	1.1605	0.6145	0.7445	0.635	1.1595	1.1515	1.219	0.676	0.614	0.682	1.3745	1.625	1.4235	0.6645	0.682	0.9405	1.6515	1.6085	1.5805	+	14.6817	defense response;metabolic process;regulation of biological process;response to stimulus	extracellular	enzyme regulator activity;protein binding	17
High	P31324	cAMP-dependent protein kinase type II-beta regulatory subunit OS=Mus musculus GN=Prkar2b PE=1 SV=3	Prkar2b	0.9645	0.994	0.9345	1.025	1.136	1.1805	0.935	0.982	0.9755	1.231	1.052	1.013	1.1315	1.1575	1.095	0.8685	0.939	0.9105	0.9705	1.0125	0.947	0.9815	1.017	0.881	0.9415	0.9655	0.921	0.8545	0.9305	0.919	0.946	0.9475	0.876	0.8975	0.826	0.9265	+	4.56494	metabolic process;regulation of biological process;response to stimulus	cytoplasm;membrane	enzyme regulator activity;nucleotide binding;protein binding	12
High	Q91W86	Vacuolar protein sorting-associated protein 11 homolog OS=Mus musculus GN=Vps11 PE=1 SV=3	Vps11	0.9505	0.905	0.924	0.9995	0.9965	1.029	0.8995	0.9585	0.897	1.0115	0.9825	1.0145	0.917	0.948	0.9565	0.9975	0.9765	1.037	0.9165	0.894	0.908	0.972	1.009	1.02	0.9045	0.923	0.923	1.013	0.9905	1.003	0.9305	0.898	0.9155	1.015	1.0285	1.0125	+	7.37928	cell organization and biogenesis;metabolic process;regulation of biological process;transport	endosome;membrane;vacuole	metal ion binding;nucleotide binding;protein binding	9
High	Q8R071	Inositol-trisphosphate 3-kinase A OS=Mus musculus GN=Itpka PE=2 SV=1	Itpka	1.038	0.9965	0.9975	0.901	0.9415	0.943	0.9535	1.046	1.0875	0.971	0.982	0.954	0.9165	1.011	1.0495	0.877	0.8755	0.914	1.0165	1.033	1.001	0.929	0.905	0.898	1.074	1.066	1.0945	1.0355	0.882	0.9325	1.009	1.006	0.928	0.902	0.927	0.9775	+	3.29672	cell organization and biogenesis;metabolic process;regulation of biological process		catalytic activity;nucleotide binding;protein binding	2
High	Q8BVI4	Dihydropteridine reductase OS=Mus musculus GN=Qdpr PE=1 SV=2	Qdpr;LOC102643271	0.8345	0.8625	0.862	0.9645	0.887	0.944	0.8275	0.835	0.867	0.9255	0.8855	1.019	1.002	0.977	0.914	0.976	1.088	1.034	0.898	1.0335	0.968	1.0735	1.088	1.0305	0.9685	0.9225	0.9065	0.956	1.1155	0.953	0.9045	0.901	0.8895	1.022	0.914	1.0135	+	3.41422	metabolic process;response to stimulus	cytoplasm;cytosol;mitochondrion	catalytic activity;nucleotide binding;protein binding	5
High	Q3U890	Putative uncharacterized protein OS=Mus musculus GN=Hars PE=2 SV=1	Hars	0.932	0.9575	0.951	1.1185	1.0125	1.071	0.983	0.9435	0.908	1.0495	0.98	0.9995	1.0045	1.0095	0.9895	0.9535	0.961	1.009	0.9655	0.934	0.9665	1.01	0.9765	1.0085	0.9215	0.955	0.9925	0.9985	1.0075	1.033	0.964	1.0145	0.974	0.9685	0.953	0.949	+	3.16759	cell organization and biogenesis;metabolic process	cytoplasm;mitochondrion	catalytic activity;nucleotide binding	18
High	Q8C419	Probable G-protein coupled receptor 158 OS=Mus musculus GN=Gpr158 PE=1 SV=2	Gpr158	1.0105	0.9715	1.033	0.936	1.0295	0.9505	0.984	1.017	0.9815	1.0805	0.947	0.961	1.018	1.051	1.0555	0.892	0.9295	0.893	0.949	1.0005	0.9295	0.974	0.95	0.9065	0.9485	0.9435	0.964	0.949	0.925	0.9665	0.9755	1.02	0.937	0.9055	0.911	0.9565	+	2.11948	cell organization and biogenesis;regulation of biological process;response to stimulus	membrane	protein binding;receptor activity;signal transducer activity	2
High	Q9Z0P4	Paralemmin-1 OS=Mus musculus GN=Palm PE=1 SV=1	Palm	1.121	1.0065	1.0775	0.924	1.042	0.8915	1.017	1.0615	0.9815	1.1705	0.9895	0.961	1.051	1.109	1.112	0.8175	0.892	0.899	0.9565	0.966	0.9185	0.926	0.903	0.8485	0.9345	1.0095	0.9765	0.896	0.876	0.9455	0.944	1.008	0.8505	0.839	0.7925	0.9145	+	3.47198	cell organization and biogenesis;regulation of biological process;response to stimulus;transport	cytoplasm;membrane;nucleus	protein binding	10
High	Q9Z0U1	Tight junction protein ZO-2 OS=Mus musculus GN=Tjp2 PE=1 SV=2	Tjp2	0.925	0.843	0.8885	0.8925	0.9715	0.9005	0.8845	0.941	0.8245	0.98	0.891	0.9045	0.9365	0.9685	0.934	0.9875	1.027	0.9805	0.8625	0.905	0.8695	1.0125	0.9845	0.9615	0.881	0.8885	0.894	0.9765	1.043	0.9985	0.8675	0.9095	0.874	1.0245	1.0105	1.0545	+	5.0131	regulation of biological process;response to stimulus;transport	cell surface;cytoplasm;membrane;nucleus	protein binding	19
High	B2RXS4	Plexin-B2 OS=Mus musculus GN=Plxnb2 PE=1 SV=1	Plxnb2	0.856	0.8635	0.9	0.883	0.902	0.913	0.845	0.876	0.861	0.907	0.9075	0.889	0.8975	0.8885	0.9185	0.932	0.945	0.922	0.8745	0.914	0.869	0.9545	0.996	0.9355	0.8535	0.861	0.86	0.969	1.0235	1.032	0.857	0.893	0.891	0.9655	1.0515	1.053	+	7.55487	cell proliferation;development;regulation of biological process;response to stimulus	cell surface;membrane	protein binding;receptor activity;signal transducer activity	15
High	P12023-2	Isoform APP695 of Amyloid beta A4 protein OS=Mus musculus GN=App	App	0.864	0.8015	0.896	0.9115	1.041	1.011	0.7785	0.8635	0.7665	1.0145	1.009	0.996	0.84	0.849	0.88	0.952	1.122	0.946	0.8075	0.905	0.764	1.073	0.953	1.0015	0.814	0.8275	0.7585	0.986	1.014	1.0115	0.7545	0.8325	0.803	1.211	1.104	1.0315	+	6.09752	cell death;cell growth;cell organization and biogenesis;cellular component movement;cellular homeostasis;defense response;metabolic process;regulation of biological process;response to stimulus;transport	cell surface;cytoplasm;endoplasmic reticulum;endosome;Golgi;membrane	DNA binding;enzyme regulator activity;metal ion binding;protein binding	16
High	B2RRE0	A kinase (PRKA) anchor protein (Gravin) 12 OS=Mus musculus GN=Akap12 PE=2 SV=1	Akap12	0.9995	0.9285	0.8775	1.094	1.0765	0.953	0.9595	0.9435	0.8775	1.069	1	1.0185	1.026	1.068	1.0065	0.9695	1.024	0.9375	0.9575	0.9885	0.9325	1.005	0.9845	0.9315	0.886	0.937	0.94	0.884	0.952	0.947	0.9295	0.9165	0.878	0.9665	0.8415	0.9485	+	2.15963	metabolic process;regulation of biological process;response to stimulus;transport	cytoplasm;cytoskeleton;membrane	catalytic activity;protein binding;structural molecule activity	10
High	F8VPU2	FERM, RhoGEF and pleckstrin domain-containing protein 1 OS=Mus musculus GN=Farp1 PE=1 SV=1	Farp1	0.956	0.8905	0.908	0.871	0.9955	0.9765	0.954	0.954	0.8595	1.031	0.9195	0.9165	0.936	1.0155	0.9655	0.91	1.0225	0.94	0.904	0.9405	0.888	1.0295	1.0005	0.954	0.909	0.918	0.8625	1.042	1.091	1.0585	0.885	0.918	0.879	1.086	1.051	1.0675	+	3.65487	cell organization and biogenesis;development;regulation of biological process	cytoplasm;cytoskeleton;cytosol;membrane	protein binding	14
High	P27601	Guanine nucleotide-binding protein subunit alpha-13 OS=Mus musculus GN=Gna13 PE=1 SV=1	Gna13	0.951	0.8825	0.9215	0.884	1.022	0.9585	0.945	0.9585	0.888	1.0175	0.9015	0.9205	0.9305	0.9975	0.952	0.9855	1.0305	0.984	0.9075	0.9145	0.892	1.045	1.0105	0.955	0.9495	0.924	0.952	1.036	1.0535	1.0505	0.9365	0.933	0.943	1.0535	1.0555	1.061	+	3.64322	cell differentiation;cellular homeostasis;metabolic process;regulation of biological process;response to stimulus	cytoplasm;cytosol;membrane;nucleus	catalytic activity;metal ion binding;nucleotide binding;protein binding;signal transducer activity	11
High	Q9QYG0	Protein NDRG2 OS=Mus musculus GN=Ndrg2 PE=1 SV=1	Ndrg2	0.8865	0.872	0.9385	0.9695	0.978	0.9575	0.894	0.9115	0.872	0.928	0.917	0.915	0.988	0.9425	0.941	0.992	0.9955	0.974	0.926	0.9455	0.934	0.983	1.014	0.96	0.895	0.933	0.936	1.0055	0.9805	1.005	0.938	0.9495	0.9455	0.945	0.9855	0.9715	+	5.56181	cell differentiation;development;regulation of biological process;response to stimulus	cytoplasm;Golgi;nucleus		14
High	P27659	60S ribosomal protein L3 OS=Mus musculus GN=Rpl3 PE=1 SV=3	Rpl3	0.94	0.9605	0.9815	0.978	0.981	1.014	0.892	0.9325	0.981	1.006	0.997	0.969	0.9515	0.977	0.979	0.9615	0.924	0.9615	0.9375	0.951	0.937	0.9575	0.9815	0.9575	0.948	0.93	0.952	0.97	0.9785	0.988	0.9395	0.935	0.879	0.9765	0.986	1.0055	+	2.39724	cell organization and biogenesis;metabolic process;response to stimulus	cytoplasm;nucleus;ribosome	RNA binding;structural molecule activity	15
High	Q548L6	Glutamate decarboxylase OS=Mus musculus GN=Gad1 PE=2 SV=1	Gad1	0.9705	0.95	0.963	0.9965	1.0265	1.0435	0.911	1.0025	0.9485	0.9425	0.9225	0.9975	1.055	0.9865	1.03	0.894	0.9215	0.963	0.975	0.9415	0.944	0.982	0.9705	0.92	0.9585	1.027	1.0115	0.9365	0.86	0.969	0.995	0.973	1.0705	0.9505	0.918	0.872	+	2.11618	metabolic process;response to stimulus	cytoplasm;mitochondrion	catalytic activity;protein binding	2
High	Q549A5	Clusterin OS=Mus musculus GN=Clu PE=2 SV=1	Clu	0.715	0.599	0.7065	0.8805	0.921	1.025	0.724	0.7275	0.621	0.957	0.963	1.0185	0.7275	0.74	0.7245	1.3175	1.534	1.159	0.636	0.7155	0.647	1.222	1.192	1.261	0.598	0.609	0.677	1.3315	1.585	1.452	0.638	0.6995	0.7455	1.6195	1.679	1.5695	+	13.8493	cell death;cell organization and biogenesis;cell proliferation;metabolic process;regulation of biological process;response to stimulus;transport	cell surface;cytoplasm;cytosol;endoplasmic reticulum;extracellular;membrane;mitochondrion;nucleus	catalytic activity;protein binding	14
High	E9Q7X7	Protein Nrxn2 OS=Mus musculus GN=Nrxn2 PE=4 SV=1	Nrxn2	0.9605	0.881	0.9325	0.9675	0.9945	0.9475	0.9265	0.971	0.932	1.0145	0.92	0.9085	0.9635	0.9905	1.0005	0.9525	0.964	0.9745	0.889	0.9165	0.908	0.994	0.9795	0.9655	0.8795	0.891	0.9235	1.01	0.9635	0.995	0.9315	0.9185	0.952	0.963	0.946	0.9715	+	2.54597	cell communication;cell organization and biogenesis;response to stimulus;transport	membrane	protein binding	19;CHR_MG4249_PATCH
High	P61161	Actin-related protein 2 OS=Mus musculus GN=Actr2 PE=1 SV=1	Actr2	0.9685	0.9765	0.9915	0.9265	0.9315	0.9565	0.9665	0.967	0.975	0.9295	0.9705	0.961	0.9275	0.9545	0.973	0.9475	0.949	0.9635	1.005	0.9925	0.9675	0.9685	0.9605	0.9505	0.9835	1.027	1.0025	0.956	0.944	0.979	0.9775	0.9905	1.0065	0.982	0.922	0.973	+	2.2689	cell division;cell organization and biogenesis;cellular component movement;regulation of biological process;transport	cytoplasm;cytoskeleton;cytosol;membrane	nucleotide binding;protein binding;structural molecule activity	11
High	Q3UA53	Putative uncharacterized protein OS=Mus musculus GN=Ppa1 PE=2 SV=1	Ppa1	0.9585	0.9565	0.9795	1.012	1.0495	1.0545	0.9325	0.972	0.8765	1.002	1.0275	1.03	1.0045	1.027	1.0085	0.996	1.0335	0.9975	1.001	1.012	0.955	1.0295	1.0425	1.008	0.928	0.9785	0.9395	0.9585	1.013	1.0155	0.951	0.986	0.943	1.0145	0.917	0.989	+	2.87142	metabolic process	cytoplasm	catalytic activity;metal ion binding	10
High	G3UZM4	Cell adhesion molecule 2 (Fragment) OS=Mus musculus GN=Cadm2 PE=4 SV=1	Cadm2	0.9685	1.002	0.9485	0.9915	0.9675	0.9575	0.9385	0.9775	1.034	1.034	0.9795	0.9845	0.991	1.0405	1.036	0.8905	0.8455	0.953	0.969	0.98	0.9995	0.9175	0.927	0.9375	1.0005	1.0015	1.0705	0.946	0.91	0.902	1.059	0.9535	0.9165	0.8655	0.898	0.904	+	3.05064		membrane	protein binding	16
High	Q3TGI6	Putative uncharacterized protein (Fragment) OS=Mus musculus GN=Pitpna PE=2 SV=1	Pitpna	0.966	0.955	0.93	1.0095	1.003	1.0085	0.9075	0.9815	0.925	0.9815	1.005	0.9945	0.996	1.0145	1.029	0.9245	0.919	0.966	0.993	1.015	0.9545	0.977	0.9655	0.945	0.953	0.9735	0.9305	0.933	0.9375	0.938	0.968	0.9395	0.978	0.919	0.8955	0.9215	+	4.37414	transport	cytoplasm	transporter activity	11
High	Q3TG75	Ornithine aminotransferase, isoform CRA_b OS=Mus musculus GN=Oat PE=2 SV=1	Oat	0.906	0.871	0.866	0.887	0.9905	0.959	0.9225	0.9095	0.79	0.9725	0.945	0.9355	0.962	0.9605	0.9365	1.022	1.164	0.9255	0.9215	0.9345	0.8585	1.06	1.0745	1.0135	0.9115	0.9095	0.8575	0.9625	1.0575	1.0655	0.843	0.8985	0.8725	1.171	0.9655	1.1365	+	3.25898	cell organization and biogenesis;metabolic process	cytoplasm;mitochondrion;organelle lumen	catalytic activity;protein binding	7
High	P43406	Integrin alpha-V OS=Mus musculus GN=Itgav PE=1 SV=2	Itgav	0.896	0.9195	0.98	0.941	0.95	0.9865	0.905	0.899	0.9095	0.9755	0.987	0.9395	0.991	0.9775	1.008	1.0095	1.003	1.0335	0.9755	0.978	0.966	1.025	1.043	1.0505	0.9555	0.9875	0.9815	1.072	1.075	1.083	0.9795	1.031	0.9435	1.048	1.1105	1.083	+	7.35579	cell differentiation;cell growth;cell organization and biogenesis;cellular component movement;cellular homeostasis;defense response;development;metabolic process;regulation of biological process;response to stimulus;transport	cell surface;membrane;nucleus	metal ion binding;protein binding;transporter activity	2
High	P63005	Platelet-activating factor acetylhydrolase IB subunit alpha OS=Mus musculus GN=Pafah1b1 PE=1 SV=2	Pafah1b1	0.9305	0.958	0.93	0.9875	0.996	1.024	0.8805	0.945	0.932	0.99	1.001	1.0215	0.9855	1.001	1.005	0.957	0.928	0.9935	0.99	0.953	0.9675	0.965	0.9945	0.977	0.96	1.0005	0.917	0.9535	0.965	0.971	0.9725	0.925	0.966	0.9495	0.987	0.9425	+	2.21951	cell communication;cell differentiation;cell division;cell organization and biogenesis;cell proliferation;cellular component movement;development;metabolic process;regulation of biological process;response to stimulus;transport	chromosome;cytoplasm;cytoskeleton;cytosol;membrane;nucleus	protein binding	11
High	P51150	Ras-related protein Rab-7a OS=Mus musculus GN=Rab7a PE=1 SV=2	Rab7	0.951	0.926	0.931	0.9155	0.992	0.9645	0.9395	0.972	0.877	0.981	0.9535	0.958	0.9445	0.975	0.9495	0.9595	1.009	0.962	0.9185	0.965	0.8945	0.989	0.986	0.9705	0.936	0.923	0.921	0.9565	1.0015	0.9955	0.9065	0.92	0.9205	1.0325	0.96	1.0245	+	2.12601	cell organization and biogenesis;cellular homeostasis;metabolic process;regulation of biological process;response to stimulus;transport	cytoplasm;cytosol;endosome;Golgi;membrane;vacuole	catalytic activity;nucleotide binding;protein binding	6
High	E9QN63	Arf-GAP with SH3 domain, ANK repeat and PH domain-containing protein 1 OS=Mus musculus GN=Asap1 PE=1 SV=2	Asap1	1.022	0.957	0.9685	1.0045	1.1065	1.0125	0.997	1.0095	0.931	1.203	1.0565	1.0475	1.0695	1.1345	1.1435	0.926	1.0115	0.9475	0.9525	1.032	0.9715	1.0465	1.014	0.9625	0.9465	0.9785	0.985	0.9275	0.949	0.965	0.962	0.99	0.904	0.959	0.831	0.9105	+	3.40728	regulation of biological process		enzyme regulator activity;protein binding	15
High	Q9DCN2	NADH-cytochrome b5 reductase 3 OS=Mus musculus GN=Cyb5r3 PE=1 SV=3	Cyb5r3	0.96	0.9205	0.94	0.907	0.9785	0.9745	0.96	0.936	0.874	0.9795	0.961	0.933	0.9935	0.997	0.975	0.997	1.0545	0.9545	0.9545	0.996	0.898	1.0535	1.072	0.9955	0.985	0.964	0.984	1.0255	1.1515	1.138	0.9245	0.973	1.0875	1.139	1.228	1.1745	+	4.94879	metabolic process	cytoplasm;endoplasmic reticulum;membrane;mitochondrion	catalytic activity;nucleotide binding;protein binding	15
High	Q3TES0	IQ motif and SEC7 domain-containing protein 3 OS=Mus musculus GN=Iqsec3 PE=2 SV=1	Iqsec3	0.9745	0.9905	0.9875	0.937	0.9665	0.9755	0.9685	0.9835	0.9325	0.937	0.9935	0.9645	1.013	1.0025	1.0265	0.885	0.9295	0.927	0.9725	0.9905	0.9485	0.972	0.9785	0.928	0.994	1.014	0.976	0.934	0.9475	0.983	0.993	1.022	1.039	0.9545	0.9435	0.9585	+	3.53344	cell organization and biogenesis;regulation of biological process	cytoplasm	protein binding	6
High	Q9QYS2	Metabotropic glutamate receptor 3 OS=Mus musculus GN=Grm3 PE=2 SV=1	Grm3	1.006	0.984	0.977	0.95	1.006	1.0025	0.9785	0.9955	0.9335	1.2195	0.999	0.977	1.0415	1.0745	1.083	0.8745	0.9525	0.899	0.957	1.003	0.92	0.9975	0.9825	0.909	0.963	1.016	0.9915	0.8875	0.9285	0.9485	0.999	1.041	0.979	0.9035	0.841	0.9065	+	2.42811	cell communication;regulation of biological process;response to stimulus	membrane	receptor activity;signal transducer activity	5
High	E9Q3X0	Major vault protein OS=Mus musculus GN=Mvp PE=4 SV=1	Mvp	0.845	0.791	0.895	0.8075	0.912	0.8085	0.818	0.867	0.753	0.889	0.814	0.8255	0.9205	0.882	0.908	1.0695	1.0875	1.025	0.8265	0.955	0.875	1.0865	1.112	1.0435	0.8395	0.86	0.865	1.1855	1.2515	1.1625	0.806	0.939	0.846	1.3775	1.159	1.17	+	8.80653	cell proliferation;metabolic process;regulation of biological process;response to stimulus	cytoplasm;cytoskeleton;membrane;nucleus	protein binding	7
High	Q08642	Protein-arginine deiminase type-2 OS=Mus musculus GN=Padi2 PE=1 SV=2	Padi2	0.847	0.805	0.857	1.002	0.986	0.944	0.846	0.7995	0.7135	1.0475	0.911	0.9455	0.8625	0.9815	0.962	1.118	1.114	1.0135	1.035	0.932	0.8705	1.19	1.059	1.0175	0.985	0.9025	0.8545	1.006	1.2	1.0385	0.935	0.9385	0.8975	1.2375	1.472	1.3465	+	6.63576	cell organization and biogenesis;metabolic process;regulation of biological process;response to stimulus	cytoplasm	catalytic activity;metal ion binding;protein binding	4
High	E9PZA8	Synaptotagmin-7 OS=Mus musculus GN=Syt7 PE=4 SV=1	Syt7	1.046	0.9935	1.063	0.9635	1.0465	0.983	1.0275	1.046	1.009	1.063	0.958	0.987	1.057	1.1055	1.0775	0.8465	0.902	0.903	0.9835	1.073	0.9605	0.9555	0.9795	0.893	1.0145	0.9895	1.017	0.916	0.9515	0.9845	1.023	1.0635	0.891	0.9225	0.8585	0.9685	+	2.70111	cell organization and biogenesis;transport	membrane;vacuole	metal ion binding;protein binding	19
High	P56564	Excitatory amino acid transporter 1 OS=Mus musculus GN=Slc1a3 PE=1 SV=2	Slc1a3	0.844	0.964	0.9045	0.9	0.901	1.005	0.883	0.8495	0.8845	0.9215	0.948	0.985	0.9155	0.9445	0.964	1.016	1.0195	0.9675	0.9545	0.9145	0.906	1.048	1.054	1.0155	0.9605	0.9985	0.9665	1.074	1.118	1.1415	0.9375	0.872	0.938	1.0835	1.0865	1.041	+	6.70242	cell organization and biogenesis;metabolic process;regulation of biological process;response to stimulus;transport	cell surface;membrane	protein binding;transporter activity	15
High	P15532	Nucleoside diphosphate kinase A OS=Mus musculus GN=Nme1 PE=1 SV=1	Nme1	0.9035	0.926	0.9385	1.047	1.0085	1.071	0.9305	0.9075	0.893	1.0155	1.0255	1.0165	1.0025	1.1105	1.055	0.959	0.9835	0.976	1.0285	1.0185	0.9595	1.075	1.0615	0.9825	1.016	1.0195	0.9505	0.9775	1.0275	1.024	1.015	0.9505	1.1065	1.047	0.9465	0.9965	+	2.46434	cell differentiation;cellular homeostasis;metabolic process;regulation of biological process;response to stimulus;transport	cytoplasm;cytosol;membrane;mitochondrion;nucleus	catalytic activity;DNA binding;metal ion binding;nucleotide binding;protein binding;RNA binding	11
High	Q9JJK2	LanC-like protein 2 OS=Mus musculus GN=Lancl2 PE=1 SV=1	Lancl2	1.0005	1.016	0.984	0.925	0.9935	0.993	0.983	0.9995	0.966	1.0095	1.022	1.0015	1.0065	1.026	1.0365	0.882	0.941	0.909	1.029	0.9905	0.945	0.9835	0.9815	0.908	1.029	1.002	0.979	0.9095	0.9455	0.989	0.984	1.0185	1.0805	0.9605	0.972	0.933	+	2.37662	metabolic process;regulation of biological process	cytoplasm;cytoskeleton;cytosol;membrane;nucleus	catalytic activity	6
High	Q80TL4	Protein KIAA1045 OS=Mus musculus GN=Kiaa1045 PE=2 SV=2	N28178;Phf24	0.95	0.9725	0.869	0.953	0.983	1.019	0.9065	0.937	0.9505	1.0685	1.038	1.0295	0.882	1.021	0.9735	0.9095	0.9045	0.953	0.9815	0.8665	0.9435	0.9435	0.8945	0.9275	0.9515	0.9865	0.94	0.926	0.8365	0.8375	0.948	0.8385	0.929	0.8405	0.8925	0.8315	+	2.73244			metal ion binding	4
High	Q6ZQ33	MKIAA0857 protein (Fragment) OS=Mus musculus GN=Rab11fip5 PE=2 SV=1	Rab11fip5	0.984	0.928	0.947	0.9985	1.041	0.9715	0.913	0.9945	0.8915	1.025	1.004	1.0015	0.968	1.0105	1.01	0.9075	0.933	0.91	0.9255	0.9055	0.9115	0.9675	0.937	0.9205	0.883	0.932	0.9335	0.9485	0.8915	0.935	0.926	0.92	0.924	0.8785	0.8755	0.9255	+	3.88455	regulation of biological process;response to stimulus;transport	cytoplasm;endosome;Golgi;membrane;mitochondrion	protein binding	6
High	Q3TJL8	Putative uncharacterized protein OS=Mus musculus GN=Pdia6 PE=2 SV=1	Pdia6	0.942	0.911	0.923	1.001	1.011	1.0445	0.9305	0.9415	0.873	1.0015	1.0955	1.0575	0.9445	0.976	0.948	1.0435	1.059	0.9395	1	0.968	0.937	1.054	1.0505	1.038	0.939	0.915	0.944	0.9575	1.04	1.042	0.9065	0.9305	0.936	1.0735	0.999	1.0345	+	4.36719	cellular homeostasis;metabolic process;regulation of biological process;response to stimulus	endoplasmic reticulum;membrane;organelle lumen	catalytic activity	12
High	P54822	Adenylosuccinate lyase OS=Mus musculus GN=Adsl PE=2 SV=2	Adsl	0.9275	0.9485	0.9665	0.9845	0.9825	1.014	0.9335	0.9455	0.919	0.9915	0.9815	0.991	0.977	0.982	0.968	1.0365	1.0665	0.991	1.0315	0.981	0.9825	1.0545	1.0215	1.026	0.9555	1.014	0.967	0.996	1.0075	1.015	0.9595	0.986	0.929	0.989	0.9805	1.018	+	3.81244	cell organization and biogenesis;metabolic process;response to stimulus	cytosol;mitochondrion	catalytic activity	15
High	Q9JMH6	Thioredoxin reductase 1, cytoplasmic OS=Mus musculus GN=Txnrd1 PE=1 SV=3	Txnrd1	0.917	0.9175	0.9085	1.0455	1.0145	1.0605	0.903	0.951	0.902	0.9735	1.037	1.0615	0.914	0.982	0.9405	1.0135	1.007	1.0415	1.0155	0.9355	0.973	1.033	0.977	1.0565	0.949	0.975	1.0265	0.994	0.981	0.9795	1.014	0.912	1.0305	1.065	0.999	0.982	+	2.63137	cell organization and biogenesis;cell proliferation;cellular homeostasis;metabolic process;regulation of biological process;response to stimulus	cytoplasm;cytosol;mitochondrion;nucleus	antioxidant activity;catalytic activity;metal ion binding;nucleotide binding;protein binding	10
High	Q570Z5	Diacylglycerol kinase (Fragment) OS=Mus musculus GN=Dgkg PE=2 SV=1	Dgkg	1.105	1.0685	1.0445	0.951	0.977	1	1.0475	1.0965	1.0275	0.966	1.0055	1.015	0.9555	1.036	1.0135	0.887	0.948	0.9635	1.047	0.9845	0.996	0.9605	0.943	0.9415	1.072	1.0945	1.042	0.9795	0.91	0.997	1.034	1.0525	1.0105	0.982	1.0555	0.9505	+	3.56774	metabolic process;regulation of biological process;response to stimulus		catalytic activity;metal ion binding;nucleotide binding	16
High	Q80UT7	Rpl7a protein (Fragment) OS=Mus musculus GN=Rpl7a PE=2 SV=1	Rpl7a	0.973	0.947	0.9555	1.002	1.0495	1.028	0.937	0.9655	0.956	1.0795	1.014	0.979	0.9685	1.0465	1.01	1.006	0.9805	1.0065	0.966	0.9685	0.972	1.017	0.9815	1.0045	0.9765	0.9655	1.02	0.9945	0.993	1.0125	0.9815	0.9365	0.9365	1.004	0.9865	1.0165	+	2.16646		cytoplasm;membrane;nucleus;ribosome	protein binding;RNA binding	2
High	Q99LC5	Electron transfer flavoprotein subunit alpha, mitochondrial OS=Mus musculus GN=Etfa PE=1 SV=2	Etfa	0.9615	0.951	0.902	0.9885	1.0235	1.025	0.9675	0.9105	0.9015	0.9255	0.993	0.9875	0.942	0.973	0.9345	1.058	1.087	0.9725	0.9915	1.011	0.9745	1.0795	1.0465	1.0265	0.977	0.9495	1.01	1.004	1.032	1.0335	0.9415	0.912	0.9965	1.103	1.026	1.066	+	3.7444	metabolic process;transport	mitochondrion;organelle lumen	catalytic activity;nucleotide binding;protein binding	9
High	P42208	Septin-2 OS=Mus musculus GN=Sept2 PE=1 SV=2	Sept2	0.9055	0.891	0.93	0.8775	0.9595	0.936	0.9405	0.906	0.793	0.973	0.927	0.9005	0.947	0.962	0.943	0.98	1.1055	0.978	0.912	0.988	0.881	1.091	1.0545	0.987	0.8955	0.8945	0.843	1.004	1.1385	1.099	0.858	0.9635	0.969	1.1185	1.0645	1.115	+	4.3065	cell division;cell organization and biogenesis;regulation of biological process;response to stimulus	cell surface;chromosome;cytoplasm;cytoskeleton;membrane;nucleus	catalytic activity;enzyme regulator activity;nucleotide binding;protein binding;structural molecule activity	1
High	F7BJK1	Protein Pcdh1 (Fragment) OS=Mus musculus GN=Pcdh1 PE=1 SV=1	Pcdh1	1.046	0.941	1.0065	0.968	1.0305	0.9415	0.9875	1.02	0.9415	1.0775	0.982	0.938	1.0185	1.093	1.117	0.8655	0.8855	0.925	0.946	0.974	0.932	0.9295	0.8975	0.9155	0.9115	0.9645	1.005	0.9285	0.9145	0.943	0.9255	0.9775	0.9105	0.9145	0.866	0.9045	+	3.23198		membrane	metal ion binding;protein binding	18
High	P05132	cAMP-dependent protein kinase catalytic subunit alpha OS=Mus musculus GN=Prkaca PE=1 SV=3	Prkaca	1.001	0.928	0.9395	0.959	1.08	1.031	0.9425	0.9955	0.944	1.1035	0.9455	0.9345	1.008	1.0955	1.0155	0.873	0.9205	0.906	0.9285	0.942	0.9255	0.963	0.9635	0.8865	0.9225	0.9225	0.901	0.8585	0.9235	0.93	0.9515	0.9415	0.8295	0.8895	0.8515	0.9045	+	2.22421	cellular homeostasis;metabolic process;regulation of biological process;response to stimulus	cytoplasm;cytosol;Golgi;membrane;mitochondrion;nucleus	catalytic activity;nucleotide binding;protein binding	8
High	Q93092	Transaldolase OS=Mus musculus GN=Taldo1 PE=1 SV=2	Taldo1	0.9355	0.8485	0.9205	0.924	0.988	0.9445	0.8845	0.9375	0.8495	0.997	0.927	0.9585	0.9565	1.004	0.976	1.037	1.039	1.035	0.943	1.047	0.9675	1.038	1.0005	0.998	0.893	0.932	0.8925	0.9125	1.0165	0.939	0.9055	0.932	0.8775	0.9735	0.9045	0.956	+	3.21329	metabolic process	cytoplasm;cytosol;nucleus	catalytic activity	7
High	Q3U6N7	Putative uncharacterized protein OS=Mus musculus GN=Lcp1 PE=2 SV=1	Lcp1	0.8255	0.8155	0.7795	0.827	0.929	1.1285	0.8355	0.8095	0.6525	0.9285	0.994	0.907	0.879	0.9075	0.8345	1.0195	1.355	1.1905	0.837	0.878	0.8305	1.352	1.3745	1.2695	0.836	0.8275	0.687	1.196	1.3295	1.281	0.7695	0.8165	0.9055	1.3325	1.293	1.153	+	8.05385	cell organization and biogenesis;cellular component movement;regulation of biological process;response to stimulus	cytoplasm;cytoskeleton;cytosol;membrane	metal ion binding;protein binding	14
High	Q8VEH5	EPM2A-interacting protein 1 OS=Mus musculus GN=Epm2aip1 PE=2 SV=1	Epm2aip1	0.959	0.961	0.974	0.9825	1.006	1.0285	0.9565	0.9445	0.961	0.9965	1.006	1.0225	0.965	1.0225	0.995	0.994	1.006	0.9865	0.978	0.99	0.961	1.041	1.038	1.016	0.9805	0.998	0.9855	0.991	1.0035	1.027	0.991	1.0145	0.9845	1.0115	0.9895	0.9975	+	3.49726	regulation of biological process;response to stimulus	cytoplasm;endoplasmic reticulum;nucleus	DNA binding;protein binding	9
High	Q3UM23	Putative uncharacterized protein OS=Mus musculus GN=Rnh1 PE=2 SV=1	Rnh1	0.9065	0.928	0.928	1.0415	0.983	1.03	0.8925	0.918	0.92	0.949	1.0175	1.037	0.9825	0.9695	0.972	1.105	1.0365	1.053	1.013	0.973	1.003	1.026	1.0375	1.097	0.9495	0.978	0.9775	1.0755	1.0305	1.045	0.9835	0.9125	1.0985	1.0205	1.1475	1.037	+	3.15489	regulation of biological process	cytoplasm	enzyme regulator activity;protein binding	7
High	Q3TG52	Putative uncharacterized protein OS=Mus musculus GN=Aldh9a1 PE=2 SV=1	Aldh9a1	0.903	0.886	0.8765	0.969	0.982	0.979	0.8505	0.902	0.8525	0.961	0.9665	0.9725	0.9485	0.969	0.9365	1.066	1.0185	1.034	0.9895	1.006	0.9785	1.014	1.023	1.03	0.933	0.968	0.974	0.991	1.0095	1.0215	0.974	0.95	0.9025	1.0025	1.02	1.023	+	9.20075	metabolic process	cytoplasm;cytosol;mitochondrion	catalytic activity;nucleotide binding;protein binding	1
High	Q9R0Y5-2	Isoform 2 of Adenylate kinase isoenzyme 1 OS=Mus musculus GN=Ak1	Ak1	0.917	0.9145	0.9355	0.9695	1.0025	0.996	0.9055	0.9325	0.8755	1.022	0.984	0.995	1.0005	1.021	1.0225	0.9375	0.974	0.9735	1.006	1.0425	0.9885	1.029	1.0205	0.9615	0.9485	0.9965	0.9545	0.925	0.9515	0.977	0.963	0.97	0.962	0.9855	0.908	0.9465	+	4.045	metabolic process;regulation of biological process	cytoplasm;membrane	catalytic activity;nucleotide binding	2
High	Q61753	D-3-phosphoglycerate dehydrogenase OS=Mus musculus GN=Phgdh PE=1 SV=3	Phgdh	0.922	0.9265	0.917	0.9585	0.951	0.9575	0.9055	0.9395	0.9365	1.0185	0.9525	0.976	0.9615	0.978	0.9275	1.034	1.0425	1.0305	0.9885	0.97	0.994	0.9815	0.964	1.0355	0.953	1.0135	1.0005	0.9895	0.996	0.94	0.9795	0.9385	0.847	0.957	0.9425	0.9625	+	2.63158	cell differentiation;cell organization and biogenesis;metabolic process;regulation of biological process		catalytic activity;nucleotide binding	3
High	Q3ULZ3	Phosphoserine aminotransferase OS=Mus musculus GN=Psat1 PE=2 SV=1	Psat1	0.8675	0.863	0.88	0.9365	0.973	0.9755	0.8315	0.8895	0.8015	0.9705	0.9345	0.972	0.9745	0.9535	0.951	1.09	1.0775	1.1205	0.917	0.9665	0.9805	1.0585	1.0785	1.1055	0.9085	0.966	0.9075	1.037	1.072	1.0695	0.897	0.9295	0.9275	1.028	1.026	1.004	+	10.8247	metabolic process	cytoplasm	catalytic activity	19
High	Q08331	Calretinin OS=Mus musculus GN=Calb2 PE=1 SV=3	Calb2	0.922	0.878	0.864	1.167	1.2465	1.1235	0.9555	1.0175	0.8625	0.935	0.9265	0.8975	1.2895	1.1185	0.9965	0.901	0.895	0.9445	1.107	0.966	0.864	0.9065	0.982	0.8285	0.9185	0.904	0.855	0.8935	0.9625	0.936	0.922	0.9975	1.182	0.905	0.84	0.8665	+	3.14616	cellular homeostasis	cytoplasm;cytosol;nucleus	metal ion binding	8
High	Q5M8R9	Farnesyl diphosphate synthetase OS=Mus musculus GN=Fdps PE=2 SV=1	Fdps	0.848	0.8285	0.813	1.0905	1.0165	1.1405	0.8745	0.8275	0.713	1.031	1.104	1.109	0.862	0.8925	0.89	1.106	1.156	1.076	0.901	0.849	0.769	1.1125	1.198	1.129	0.878	0.8685	0.8235	1.0135	1.1865	1.119	0.793	0.818	0.7945	1.1505	0.9855	1.2085	+	8.07553	metabolic process;regulation of biological process	cytoplasm;mitochondrion;organelle lumen	catalytic activity;metal ion binding;RNA binding	3
High	Q80VP1-2	Isoform 2 of Epsin-1 OS=Mus musculus GN=Epn1	Epn1	1.0305	0.976	1.0505	0.876	0.987	0.917	1.015	1.0155	0.9505	1.023	0.97	0.945	1.007	1.053	1.0545	0.868	0.925	0.909	1.012	1.033	0.9465	0.971	0.9825	0.9	0.962	1.0305	0.9475	0.9035	0.9315	0.9845	0.986	1.062	0.9935	0.9325	0.916	0.95	+	2.23166	regulation of biological process;response to stimulus;transport	cytoplasm;membrane;nucleus	protein binding	7
High	J3QPG5	Sulfated glycoprotein 1 OS=Mus musculus GN=Psap PE=4 SV=1	Psap	0.703	0.7835	0.71	0.932	0.724	0.8815	0.664	0.6995	0.828	0.7385	0.8915	0.884	0.7285	0.738	0.785	1.084	0.9405	1.146	0.83	0.6875	0.911	0.868	0.901	1.092	0.852	0.897	0.959	1.064	0.946	0.978	0.963	0.7465	0.8205	0.9725	1.067	0.9035	+	3.02518	metabolic process	vacuole		10
High	P30999	Catenin delta-1 OS=Mus musculus GN=Ctnnd1 PE=1 SV=2	Ctnnd1	0.9535	0.9005	0.9555	0.9675	0.9985	0.9585	0.9015	0.9585	0.9285	1.008	0.9845	0.954	0.9905	0.987	1.014	0.941	0.967	0.944	0.929	0.966	0.935	0.989	0.9615	0.9815	0.8855	0.917	0.951	0.974	0.9795	0.987	0.9215	0.9545	0.939	0.988	0.953	0.975	+	2.68697	cell differentiation;metabolic process;regulation of biological process;response to stimulus	cytoplasm;cytosol;membrane;nucleus	protein binding	2
High	Q8BW75	Amine oxidase [flavin-containing] B OS=Mus musculus GN=Maob PE=1 SV=4	Maob	0.933	0.9315	0.8825	0.9985	0.9895	1.046	0.923	0.9335	0.9545	0.9685	0.966	0.9605	0.983	0.981	0.9365	1.077	0.9885	1.025	0.9785	0.997	1.0245	0.9555	1.006	1.0255	1.0025	0.9625	1.0545	1.016	1.016	1.023	0.991	0.945	0.9915	0.9675	1.026	1.041	+	2.64681	metabolic process;regulation of biological process;response to stimulus	membrane;mitochondrion	catalytic activity;nucleotide binding;protein binding	X
High	Q9CWZ7	Gamma-soluble NSF attachment protein OS=Mus musculus GN=Napg PE=1 SV=1	Napg	1.0005	0.963	1.006	0.93	1.0245	0.963	0.9625	1.02	0.9625	1.0335	0.9465	0.9345	1.001	1.064	1.0475	0.8545	0.8935	0.9245	0.9475	0.991	0.9255	0.9385	0.9435	0.881	0.9635	0.993	0.96	0.899	0.901	0.947	0.993	0.984	0.9785	0.9395	0.92	0.943	+	2.97249	cell organization and biogenesis;transport	membrane;mitochondrion	protein binding	18
High	P09528	Ferritin heavy chain OS=Mus musculus GN=Fth1 PE=1 SV=2	Fth1	0.8305	0.906	0.826	0.863	0.9115	0.9015	0.7805	0.8525	0.895	0.8505	0.849	0.941	0.971	0.9785	1.009	1.001	0.859	1.01	1.058	0.9665	0.9825	0.9565	0.9925	0.912	1.1305	1.1395	1.092	1.0055	0.9225	0.967	1.087	0.967	0.935	1.0005	0.9645	0.9445	+	4.4811	cellular homeostasis;metabolic process;regulation of biological process;response to stimulus;transport	extracellular;mitochondrion;nucleus;organelle lumen	catalytic activity;metal ion binding	19
High	Q07076	Annexin A7 OS=Mus musculus GN=Anxa7 PE=2 SV=2	Anxa7	0.942	0.9375	0.946	0.9225	0.9755	1.001	0.9105	0.951	0.9385	0.959	0.9605	0.934	0.9255	0.9925	0.9615	0.937	0.9155	0.939	0.886	0.936	0.875	0.94	0.979	0.9245	0.977	0.955	0.9475	0.954	0.99	0.9895	0.943	0.9275	0.9255	1.015	1.043	1.0125	+	3.43719	cell differentiation;cell organization and biogenesis;cell proliferation;cellular homeostasis;metabolic process;regulation of biological process;response to stimulus	cytosol;membrane;nucleus	metal ion binding;protein binding;RNA binding	14
High	Q3B7Z2	Oxysterol-binding protein 1 OS=Mus musculus GN=Osbp PE=1 SV=3	Osbp	0.926	0.919	0.9455	0.9695	0.97	0.9735	0.9115	0.939	0.915	0.941	0.9685	0.9545	0.9735	0.9675	0.9895	0.929	0.96	0.9695	0.953	0.9825	0.943	0.9845	0.9945	0.964	0.923	0.957	0.9315	0.9925	0.971	0.9715	0.955	0.9525	0.9285	0.973	0.9225	0.974	+	2.63246	regulation of biological process;transport	cytoplasm;cytosol;endoplasmic reticulum;Golgi;membrane;nucleus	protein binding;transporter activity	19
High	O70443	Guanine nucleotide-binding protein G(z) subunit alpha OS=Mus musculus GN=Gnaz PE=2 SV=4	Gnaz	0.9385	0.9935	0.9685	0.9535	0.946	0.9675	0.9145	0.9515	1.0035	0.9485	0.9745	0.9675	0.946	0.967	0.9855	0.897	0.854	0.9435	0.9955	0.9375	0.963	0.911	0.9185	0.917	0.998	0.9875	1.0285	0.933	0.909	0.929	1.0345	0.958	1.015	0.9085	0.9405	0.925	+	2.94306	metabolic process;regulation of biological process;response to stimulus	cytosol;membrane	catalytic activity;metal ion binding;nucleotide binding;protein binding;signal transducer activity	10
High	Q921Q7	Ras and Rab interactor 1 OS=Mus musculus GN=Rin1 PE=1 SV=1	Rin1	0.976	0.9365	0.988	0.923	0.983	0.928	0.9475	1.0355	0.9245	0.992	0.944	0.886	0.997	1.0205	1.054	0.8505	0.922	0.879	0.915	0.8945	0.8865	0.9315	0.8905	0.873	0.9145	0.9435	0.904	0.8975	0.876	0.8985	0.9155	0.971	1.001	0.8895	0.92	0.8965	+	3.02254	regulation of biological process;response to stimulus;transport	cytoplasm;cytoskeleton;membrane	enzyme regulator activity;protein binding	19
High	F7CZ64	Voltage-dependent calcium channel gamma subunit OS=Mus musculus GN=Cacng8 PE=3 SV=2	Cacng8	1.032	1.0515	1.1105	0.9465	0.8805	0.9075	0.9995	1.054	1.1525	0.908	0.922	0.9155	0.9355	0.935	1.0205	0.8995	0.8365	0.9505	0.9385	0.9455	0.9785	0.8545	0.8875	0.938	0.969	1.0115	1.064	0.9905	0.9215	0.9555	1.045	1.049	0.91	0.8915	0.9425	0.956	+	3.24317	regulation of biological process;transport	membrane	transporter activity	7;CHR_MG4151_PATCH
High	Q9CZC8	Secernin-1 OS=Mus musculus GN=Scrn1 PE=1 SV=1	Scrn1	0.965	0.9615	0.953	0.9895	1.041	1.0385	0.939	0.9755	0.921	1.019	0.999	1.025	1.0265	1.048	1.0145	0.9555	1.0185	1.027	1.0195	1.014	1.012	1.04	1.025	0.966	0.9675	1.05	0.978	0.9835	0.988	0.986	0.9515	0.952	0.966	1.004	0.9365	0.982	+	2.20122	metabolic process;transport	cytoplasm;membrane;nucleus	catalytic activity	6
High	Q9CX34	Suppressor of G2 allele of SKP1 homolog OS=Mus musculus GN=Sugt1 PE=2 SV=3	Sugt1	0.974	0.937	0.9465	0.987	0.9935	0.998	0.926	0.936	0.9075	1.0125	1.0015	1.0145	0.9905	1.0265	1.025	0.9675	1.0045	0.954	0.9635	1.03	0.9385	1.024	1.003	0.9755	0.92	0.961	0.933	0.949	0.9805	0.9905	0.9325	0.954	0.9375	0.9645	0.9035	1.0065	+	2.48756	regulation of biological process	cytoplasm;nucleus	protein binding	14
High	P55264	Adenosine kinase OS=Mus musculus GN=Adk PE=1 SV=2	Adk	0.8855	0.855	0.871	0.931	0.9725	0.983	0.8245	0.899	0.8175	0.9715	0.963	0.9625	0.935	0.939	0.9265	1.084	1.143	1.067	0.9	0.966	0.902	1.1415	1.112	1.075	0.885	0.92	0.842	1.0975	1.143	1.129	0.8525	0.878	0.899	1.0885	1.0635	1.0475	+	11.5318	cell proliferation;metabolic process;regulation of biological process	cytoplasm;cytosol;nucleus	catalytic activity;metal ion binding;nucleotide binding;RNA binding	14
High	A2ALS5-2	Isoform 2 of Rap1 GTPase-activating protein 1 OS=Mus musculus GN=Rap1gap	Rap1gap	0.968	0.959	0.963	1.039	1.015	1.067	0.94	0.954	0.93	1.003	1.0345	1.038	1.0335	1.0375	1.044	0.962	0.968	0.9795	0.9855	1.003	0.978	0.9925	0.983	0.969	0.931	0.9925	0.96	0.9455	0.947	0.966	0.9815	0.982	1.0025	0.947	0.898	0.9415	+	7.03546	regulation of biological process	cytosol;endosome;Golgi;membrane	enzyme regulator activity;protein binding	4
High	E9Q3E2	Synaptopodin OS=Mus musculus GN=Synpo PE=1 SV=1	Synpo	0.9875	0.987	1.018	0.879	0.9665	0.933	0.9425	0.976	0.906	1.0555	0.993	0.9575	1.014	1.052	1.101	0.861	0.9165	0.8865	0.972	0.965	0.898	0.98	0.966	0.885	0.972	1	0.997	0.9575	0.936	1.0125	0.9345	1.021	1.017	0.936	0.935	0.976	+	2.58696	cell organization and biogenesis;regulation of biological process	cytoplasm;cytoskeleton;membrane	protein binding	18
High	O70252	Heme oxygenase 2 OS=Mus musculus GN=Hmox2 PE=2 SV=1	Hmox2	0.9185	0.9275	0.958	0.9245	0.955	0.99	0.9035	0.933	0.921	0.956	0.9525	0.988	0.9695	0.9705	0.981	0.955	0.9405	0.967	0.9425	0.9675	0.9315	0.957	1.0015	0.9755	0.9795	0.9715	0.953	0.9755	1.035	1.0055	0.94	0.936	0.9015	1.024	1.0225	1.0265	+	4.57138	metabolic process;response to stimulus	endoplasmic reticulum;membrane	catalytic activity;metal ion binding	16
High	Q920R0	Alsin OS=Mus musculus GN=Als2 PE=1 SV=3	Als2	0.908	0.844	0.8555	0.89	0.953	0.938	0.857	0.926	0.8565	0.9495	0.9185	0.915	0.8365	0.9405	0.875	0.984	1.0545	0.982	0.898	0.828	0.8855	1.0455	1.001	0.9605	0.8715	0.889	0.897	1.014	1.0685	1.0345	0.9005	0.819	0.9735	1.112	1.0135	1	+	4.57084	cell communication;cell death;cell organization and biogenesis;defense response;metabolic process;regulation of biological process;response to stimulus;transport	cytoplasm;cytosol;endosome;membrane;nucleus	enzyme regulator activity;protein binding	1
High	Q9QUP5	Hyaluronan and proteoglycan link protein 1 OS=Mus musculus GN=Hapln1 PE=2 SV=1	Hapln1	0.8645	0.9195	0.8405	0.8385	0.8375	0.89	0.823	0.877	0.887	0.8395	0.881	0.8945	0.8505	0.9135	0.9065	0.9955	0.9245	1.053	0.9605	0.8915	0.99	0.9325	0.918	1.0345	1.072	1.1585	1.1345	1.1295	1.0585	1.031	1.1175	1.0025	1.25	1.1425	1.141	0.9985	+	5.51148		extracellular	protein binding;structural molecule activity	13
High	Q3UGJ5	Putative uncharacterized protein OS=Mus musculus GN=Rasa3 PE=2 SV=1	Rasa3	0.954	0.918	0.893	0.921	0.989	0.9585	0.9	0.9545	0.9185	1.0115	0.9395	0.9665	0.924	0.987	0.9735	0.989	0.9835	0.98	0.9335	0.937	0.9465	1.007	0.9735	1.002	0.93	0.9665	0.952	1.009	1.0165	0.9765	0.95	0.914	0.9105	1.015	0.9815	0.9805	+	2.71646	regulation of biological process;response to stimulus;transport	cytoplasm	enzyme regulator activity;metal ion binding;protein binding;transporter activity	8
High	Q01065	Calcium/calmodulin-dependent 3',5'-cyclic nucleotide phosphodiesterase 1B OS=Mus musculus GN=Pde1b PE=1 SV=2	Pde1b	0.9425	0.943	0.995	0.991	1.021	1.0905	0.945	0.952	0.9575	1.0325	0.9715	0.97	1.0115	1.0635	1.0385	0.9465	0.9575	0.9865	0.9915	0.979	0.984	0.964	0.979	0.952	0.9275	0.957	0.9605	0.9595	0.948	0.9615	0.976	0.993	0.94	0.9095	0.891	0.939	+	3.73535	cell differentiation;metabolic process;regulation of biological process;response to stimulus	cytoplasm	catalytic activity;metal ion binding;protein binding	15
High	P51660	Peroxisomal multifunctional enzyme type 2 OS=Mus musculus GN=Hsd17b4 PE=1 SV=3	Hsd17b4	0.9615	0.883	0.9455	0.909	1.02	0.9515	0.9145	0.9815	0.8655	1.0085	0.9365	0.9275	0.953	0.9825	0.962	0.949	0.979	0.9705	0.87	0.95	0.8885	0.9985	0.9895	0.941	0.8855	0.8975	0.916	0.9785	1.016	1.0175	0.892	0.9305	0.9035	1.0135	0.9885	1.0455	+	2.29625	cell differentiation;metabolic process	membrane;mitochondrion	catalytic activity;protein binding	18
High	Q99PT1	Rho GDP-dissociation inhibitor 1 OS=Mus musculus GN=Arhgdia PE=1 SV=3	Arhgdia	0.9345	0.9285	0.9235	0.969	0.964	0.989	0.92	0.923	0.864	0.997	0.9785	0.988	1.004	1.0275	0.9815	1.0115	1.047	0.9915	0.993	1.021	0.9765	1.0515	1.031	1.031	0.914	0.9915	0.914	0.945	0.9925	0.986	0.9425	0.9505	0.9325	1.014	0.936	0.9715	+	4.56193	regulation of biological process;response to stimulus	cytoplasm;cytosol;membrane;nucleus	enzyme regulator activity;protein binding	11
High	Q5EBQ0	Voltage-dependent anion channel 3 OS=Mus musculus GN=Vdac3 PE=2 SV=1	Vdac3	0.9775	0.983	0.956	0.9685	1.011	1.001	0.9735	0.9675	0.926	0.9645	0.9805	0.98	0.9865	0.9945	0.986	0.9195	0.933	0.9345	0.946	0.9635	0.898	0.9585	0.9605	0.9265	0.995	0.9905	0.9985	0.95	0.979	0.995	0.9915	0.971	1.036	1.025	0.998	0.9975	+	3.17691	cell communication;defense response;regulation of biological process;response to stimulus;transport	endoplasmic reticulum;membrane;mitochondrion;nucleus	nucleotide binding;transporter activity	8
High	Q8K183	Pyridoxal kinase OS=Mus musculus GN=Pdxk PE=1 SV=1	Pdxk	0.9485	0.949	0.923	0.9865	1.056	1.076	0.94	0.9555	0.881	0.9945	0.997	1.039	1.029	1.0555	1.019	0.9665	0.972	0.966	1.015	1.0505	0.97	1.0245	1.0445	0.9655	0.9665	1.0115	0.9455	0.908	0.976	0.9875	0.9565	0.982	0.932	0.9835	0.8935	0.9535	+	2.56695	cell proliferation;metabolic process;regulation of biological process	cytoplasm;cytosol;nucleus	catalytic activity;metal ion binding;nucleotide binding;protein binding	10
High	Q8BFZ9	Erlin-2 OS=Mus musculus GN=Erlin2 PE=1 SV=1	Erlin2	0.944	0.918	0.93	0.9695	1.0195	1.032	0.9455	0.936	0.924	0.9775	0.983	0.9855	0.973	1.028	0.9595	1.0185	1.017	0.965	0.942	0.9975	0.954	0.993	1.0055	1.008	0.926	0.9385	1.025	0.9905	1.053	1.042	0.943	0.9195	0.983	1.0735	1.0955	1.086	+	4.39533	metabolic process;regulation of biological process;response to stimulus	cytoplasm;endoplasmic reticulum;membrane	protein binding	8
High	Q6NS52-2	Isoform 2 of Diacylglycerol kinase beta OS=Mus musculus GN=Dgkb	Dgkb	1.0405	0.9915	1.1015	0.906	0.95	0.955	1.0585	1.0565	0.991	0.975	0.91	0.872	1.0775	1.134	1.2345	0.7955	0.882	0.8925	0.9845	1.087	0.923	0.9395	0.9505	0.838	0.963	1.045	1.112	0.8625	0.9195	0.982	1.0095	1.1765	0.9465	0.942	0.8455	0.9915	+	2.91844	metabolic process;regulation of biological process;response to stimulus	cytoplasm;membrane	catalytic activity;metal ion binding;nucleotide binding	12
High	E9PYH0	Versican core protein OS=Mus musculus GN=Vcan PE=1 SV=1	Vcan	0.8855	0.9055	0.8565	0.954	0.8705	0.912	0.838	0.8925	0.9025	0.8705	0.8945	0.9085	0.936	0.9315	0.9345	0.9815	0.914	1.02	0.9665	0.9275	0.9575	0.9415	0.9425	0.9985	0.995	1.05	1.0995	1.0875	1.0195	1.0065	1.0215	0.94	1.0405	1.0545	1.024	1.0065	+	5.0019	cell differentiation;cellular component movement;regulation of biological process	cell surface;extracellular;membrane	metal ion binding;protein binding	13
High	P35700	Peroxiredoxin-1 OS=Mus musculus GN=Prdx1 PE=1 SV=1	Prdx1	0.897	0.8225	0.8625	0.8935	0.9975	0.9115	0.8485	0.915	0.7995	1.0005	0.891	0.883	0.911	0.9585	0.915	1.048	1.1015	1.057	0.866	0.94	0.8865	1.0645	1.048	1.0135	0.86	0.8635	0.859	1.002	1.0555	1.0495	0.8515	0.869	0.907	1.067	0.979	1.04	+	6.4414	cell proliferation;defense response;metabolic process;regulation of biological process;response to stimulus	cytoplasm;cytosol;mitochondrion;nucleus;organelle lumen	antioxidant activity;catalytic activity;protein binding;RNA binding	4
High	B2RRE3	Camsap1l1 protein OS=Mus musculus GN=Camsap2 PE=2 SV=1	Camsap2	0.9725	0.9985	1.011	0.974	0.944	0.967	0.947	0.972	0.956	0.961	0.9805	0.9665	0.9695	0.983	1.001	0.9005	0.8905	0.9305	0.9815	0.9815	0.9495	0.94	0.931	0.925	0.9755	0.9865	0.9875	0.931	0.9195	0.9375	0.991	1.0085	0.9585	0.9005	0.917	0.917	+	6.34193	cell organization and biogenesis;regulation of biological process	cytoplasm;cytoskeleton	protein binding	1
High	Q6PER3	Microtubule-associated protein RP/EB family member 3 OS=Mus musculus GN=Mapre3 PE=1 SV=1	Mapre3	0.9675	0.9085	0.928	0.964	1.014	0.9945	0.93	0.9895	0.937	1.059	0.9905	0.974	1.0195	1.0565	1.033	0.903	0.9185	0.933	0.9955	1.0325	0.939	0.9645	0.9835	0.9425	0.923	0.952	0.9285	0.897	0.9125	0.9325	0.9585	0.9915	0.9265	0.9435	0.9015	0.953	+	3.37206	cell division;cell organization and biogenesis;regulation of biological process	cytoplasm;cytoskeleton	protein binding	5
High	Q99KC8	von Willebrand factor A domain-containing protein 5A OS=Mus musculus GN=Vwa5a PE=1 SV=2	Vwa5a	0.8865	0.8525	0.876	0.901	0.926	0.9035	0.882	0.9335	0.866	0.971	0.9455	0.9015	0.9085	0.934	0.917	1.071	1.116	1.031	0.9345	0.9475	0.9025	1.0725	1.0455	1.079	0.908	0.914	0.95	1.0945	1.158	1.0965	0.927	0.953	1.1045	1.1195	1.123	1.085	+	7.85811		nucleus		9
High	Q0VE82	Copine-7 OS=Mus musculus GN=Cpne7 PE=2 SV=1	Cpne7	1.0275	0.98	1.039	0.895	0.9785	0.9055	0.964	1.0455	1.0235	0.9515	0.8955	0.8945	0.941	0.953	0.991	0.901	0.951	0.976	0.9555	0.9625	0.965	0.929	0.9545	0.9325	0.981	1.0625	1.0535	1.0245	0.959	1.051	1.048	1.029	0.9995	1.0675	1.222	1.066	+	3.79473	response to stimulus	cytoplasm;membrane;nucleus	protein binding	8
High	Q8CAY6	Acetyl-CoA acetyltransferase, cytosolic OS=Mus musculus GN=Acat2 PE=1 SV=2	Acat2	0.754	1.0245	0.84	1.037	0.8485	1.1305	0.7375	0.749	0.7705	0.872	1.121	1.2255	0.923	0.824	0.867	1.1415	0.9755	0.9865	1.028	0.954	0.8445	0.962	1.344	1.149	1.0285	1.077	0.9	1.004	1.168	1.1615	0.897	0.9	0.984	1.0995	1.1265	1.181	+	2.32151	metabolic process;regulation of biological process	cytoplasm;cytosol;mitochondrion;nucleus	catalytic activity	17
High	Q9D379	Epoxide hydrolase 1 OS=Mus musculus GN=Ephx1 PE=1 SV=2	Ephx1	0.8815	0.805	0.8545	0.9005	0.993	0.93	0.866	0.904	0.8195	0.9145	0.9845	0.885	0.9485	0.9565	0.8995	1.094	1.06	0.921	0.953	1.0165	0.9315	1.0365	1.0445	1.0295	0.934	0.8025	0.9345	1.0565	1.1585	1.16	0.8275	0.8765	1.046	1.138	1.215	1.188	+	5.23093	metabolic process;response to stimulus	endoplasmic reticulum;membrane	catalytic activity;protein binding	1
High	Q8R0A7	Uncharacterized protein KIAA0513 OS=Mus musculus GN=Kiaa0513 PE=2 SV=1	6430548M08Rik	0.9915	0.9745	0.971	1.041	1.0315	1.0275	0.9285	0.9875	0.974	1.104	1.053	1.019	1.0025	1.1085	1.128	0.9105	0.9295	0.9485	0.9965	0.9535	0.9845	1.0165	0.9565	0.968	0.9525	1.011	1.016	0.9835	0.8645	0.9255	1.044	0.965	1.062	0.9085	0.965	0.8785	+	3.46284				8
High	F6WMJ3	Rho guanine nucleotide exchange factor 6 OS=Mus musculus GN=Arhgef6 PE=1 SV=1	Arhgef6	1.0425	1.0795	1.027	0.938	0.9875	1.0325	1.024	1.043	1.0085	0.9145	1.0295	1.0275	0.906	0.96	0.926	1.003	1.0015	1.0165	1.0985	1.008	0.981	1.0025	0.9895	1	1.0815	1.0785	1.058	1.0705	1.025	1.049	1.0865	1.0365	1.028	1.0605	1.0865	1.062	+	2.87001	cell organization and biogenesis;regulation of biological process;response to stimulus		protein binding	X
High	F8WIV2	Serpin B6 OS=Mus musculus GN=Serpinb6a PE=1 SV=1	Serpinb6a	0.9235	0.875	0.9335	0.9445	0.981	0.98	0.9125	0.9425	0.861	1.0025	0.9225	0.9695	0.9905	1.012	0.9625	1.059	1.073	1.0045	0.9935	1.076	0.9965	1.036	1.0745	1.047	0.9625	0.9635	0.9525	1.0075	1.0695	1.052	0.933	0.9755	0.917	1.054	0.9805	1.11	+	4.3232	regulation of biological process;response to stimulus	cytoplasm	enzyme regulator activity;protein binding	13
High	Q8C845	EF-hand domain-containing protein D2 OS=Mus musculus GN=Efhd2 PE=1 SV=1	Efhd2	0.9885	0.8615	0.9035	1.017	1.1045	0.9575	0.9045	0.9745	0.8065	1.1975	1.017	1.0155	1.161	1.1035	1.192	0.91	0.9765	0.881	0.916	0.9705	0.871	1.0485	0.973	0.8845	0.904	0.9355	0.871	0.8975	0.915	0.946	0.8825	0.946	1.112	0.9175	0.849	0.897	+	2.77812		membrane	metal ion binding;protein binding	4
High	Q3UHB8	Coiled-coil domain-containing protein 177 OS=Mus musculus GN=Ccdc177 PE=1 SV=1	Ccdc177	0.9535	0.9815	0.912	0.857	0.916	0.9295	0.915	0.9515	0.9435	0.926	0.94	0.961	0.8675	0.9695	0.916	0.861	0.8325	0.9155	0.982	0.914	0.9735	0.897	0.878	0.8805	1.012	1.0265	0.991	0.923	0.879	0.876	0.9835	0.9065	0.916	0.8755	0.9185	0.8925	+	2.88003				12
High	Q6NS52	Diacylglycerol kinase beta OS=Mus musculus GN=Dgkb PE=2 SV=2	Dgkb	1.034	1.1075	0.989	1.019	0.9555	1.0115	0.9755	1.033	1.075	0.965	0.9915	0.976	0.983	1.0735	1.123	0.964	0.8495	1.0245	1.072	1.017	1.037	0.919	0.9355	1.0105	1.0865	1.161	1.188	1.0335	0.951	0.9845	1.1165	1.071	1.073	0.9325	0.986	0.998	+	2.77858	metabolic process;regulation of biological process;response to stimulus	cytoplasm;membrane	catalytic activity;metal ion binding;nucleotide binding	12
High	Q8CHP8	Phosphoglycolate phosphatase OS=Mus musculus GN=Pgp PE=1 SV=1	Pgp	0.9825	0.984	0.9895	0.99	1.0025	1.068	0.9655	0.999	0.9365	1.0215	1.011	1.038	1.0125	1.0405	1.0205	1.0045	1.0175	1.011	1.049	1.0135	0.9985	1.0205	1.0225	1.002	1.0065	1.038	0.9745	0.992	0.968	0.9745	0.983	0.9935	0.966	0.978	0.9155	0.9435	+	2.54974	metabolic process;regulation of biological process	cytosol	catalytic activity;metal ion binding	17
High	P70333	Heterogeneous nuclear ribonucleoprotein H2 OS=Mus musculus GN=Hnrnph2 PE=2 SV=1	Hnrnph2	0.931	0.9885	0.9515	0.978	0.944	0.9905	0.952	0.918	0.98	0.959	0.9925	1.016	0.9605	0.9725	0.9815	0.956	0.9975	0.964	0.979	0.98	0.9625	1.0195	1.053	0.9935	1.009	1.026	1.0355	1.011	1.037	1.021	0.978	0.9895	0.929	1.039	0.982	1.0085	+	2.47172		cytoplasm;membrane;nucleus	nucleotide binding;RNA binding	X
High	Q8BSL7	ADP-ribosylation factor 2 OS=Mus musculus GN=Arf2 PE=1 SV=2	Arf2	0.957	1.045	1.054	1.106	1.1055	1.169	1.014	0.944	0.948	1.1865	1.145	1.178	1.203	1.107	1.139	1.16	1.138	1.0645	1.0995	1.2375	1.1005	1.1	1.2415	1.156	1.0475	1.112	1.109	1.0525	1.194	1.2	1.039	1.126	0.9685	1.074	1.0375	1.1785	+	2.24035	regulation of biological process;response to stimulus;transport	Golgi	catalytic activity;nucleotide binding;protein binding;signal transducer activity	11
High	Q8R307	Vacuolar protein sorting-associated protein 18 homolog OS=Mus musculus GN=Vps18 PE=1 SV=2	Vps18	0.9325	0.961	0.927	0.9825	1.026	1.0845	0.918	0.928	0.8585	1.028	1.0565	1.083	0.9255	0.9605	0.9385	1.0145	1.0795	1.014	0.966	0.932	0.8815	1.0425	1.0655	1.0335	0.952	0.9795	0.9065	1.0145	1.088	1.0795	0.925	0.9405	0.9465	1.1215	1.0885	1.087	+	6.87353	cell organization and biogenesis;metabolic process;regulation of biological process;transport	endosome;membrane;vacuole	catalytic activity;metal ion binding;protein binding	2
High	P83741-3	Isoform 3 of Serine/threonine-protein kinase WNK1 OS=Mus musculus GN=Wnk1	Wnk1	0.9265	0.8575	0.9705	0.905	0.9315	0.888	0.886	0.9265	0.876	0.947	0.9025	0.8975	0.9665	0.9435	1.006	0.9345	0.9845	0.9555	0.878	0.9315	0.8945	0.978	0.986	0.9365	0.8625	0.904	0.897	0.935	1.051	1.016	0.8925	0.9455	0.887	0.9615	0.934	1.03	+	2.13467	metabolic process;regulation of biological process;response to stimulus;transport	cytoplasm	catalytic activity;enzyme regulator activity;metal ion binding;nucleotide binding;protein binding	6
High	Q8BLR2	Copine-4 OS=Mus musculus GN=Cpne4 PE=1 SV=1	Cpne4	1.0295	0.9785	1.045	0.946	0.939	0.98	1.009	1.006	1.023	1.002	0.9585	0.9535	0.953	1.0415	0.999	0.923	0.917	0.998	1.0155	1.053	0.9935	0.9185	0.93	0.926	0.9995	1.0135	1.0825	0.981	0.9315	1	1.0685	1.0545	0.9755	0.969	1.0385	1.0125	+	2.11256	regulation of biological process		protein binding	9
High	G3X8X7	Vacuolar protein sorting 16 (Yeast) OS=Mus musculus GN=Vps16 PE=1 SV=1	Vps16	0.943	0.9025	0.9135	0.9555	1.0235	1.0195	0.9565	0.9395	0.8405	1.025	0.981	1.009	0.928	0.9825	0.9335	0.988	1.0815	0.983	0.9035	0.9425	0.856	1.0345	1.061	0.997	0.9155	0.9285	0.895	0.98	1.0595	1.0555	0.8965	0.9315	0.9065	1.1105	1.028	1.068	+	4.62082	cell organization and biogenesis;metabolic process;regulation of biological process;transport	cytoplasm;endosome;membrane;vacuole	protein binding	2
High	Q8BGT8	Phytanoyl-CoA hydroxylase-interacting protein-like OS=Mus musculus GN=Phyhipl PE=2 SV=1	Phyhipl	0.9355	0.9375	0.9275	1.0005	1.0115	1.042	0.866	0.936	0.9515	1.0115	0.9865	0.989	0.966	1.029	1.015	0.979	0.911	1.004	0.9755	0.9665	0.976	0.9855	0.9845	1.0155	0.9475	0.985	0.97	1.0035	0.965	0.942	0.993	0.943	0.914	0.903	0.9095	0.889	+	3.15378		cytoplasm;mitochondrion	protein binding	10
High	P70441	Na(+)/H(+) exchange regulatory cofactor NHE-RF1 OS=Mus musculus GN=Slc9a3r1 PE=1 SV=3	Slc9a3r1	0.9075	0.889	0.9385	0.904	0.9775	0.9655	0.9265	0.8935	0.8805	1.052	0.9845	0.94	0.934	1.016	0.9925	0.978	1.0065	0.962	0.906	0.943	0.9045	1.0695	1.028	1.027	0.901	0.9135	0.9315	1.0375	1.126	1.158	0.91	0.938	0.93	1.0675	1.04	1.143	+	6.03215	cell differentiation;cell organization and biogenesis;cellular homeostasis;regulation of biological process;response to stimulus;transport	cytoplasm;membrane	protein binding;structural molecule activity	11
High	P15209	BDNF/NT-3 growth factors receptor OS=Mus musculus GN=Ntrk2 PE=1 SV=1	Ntrk2	0.9645	0.969	0.9555	0.9715	1.0035	1.0105	0.955	0.9595	0.9425	1.0195	0.999	1.0035	0.9485	1.0015	0.974	0.9595	0.9525	0.9575	0.9585	0.97	0.94	0.984	0.976	1.0015	0.956	0.9805	0.9885	1.013	0.972	0.9895	0.9685	0.945	0.9225	0.9615	0.9605	0.9755	+	2.89696	cell differentiation;cell organization and biogenesis;cellular component movement;defense response;development;metabolic process;regulation of biological process;response to stimulus;transport	cell surface;cytoplasm;cytosol;endoplasmic reticulum;endosome;membrane	catalytic activity;nucleotide binding;protein binding;receptor activity;signal transducer activity	13
High	Q9CY64	Biliverdin reductase A OS=Mus musculus GN=Blvra PE=2 SV=1	Blvra	0.943	0.8735	0.946	1.009	1.043	0.9835	0.9495	0.95	0.8725	1.041	0.948	0.968	1.0765	1.032	1.059	1.0785	1.1175	1.035	0.95	1.1125	0.989	1.0855	1.0985	1.052	0.915	0.936	0.9395	0.968	1.096	1.0855	0.9595	1.0295	0.9135	1.057	0.921	1.044	+	2.52674	metabolic process	cytoplasm	catalytic activity;metal ion binding;nucleotide binding	2
High	Q6DI68	Atp9a protein (Fragment) OS=Mus musculus GN=Atp9a PE=2 SV=1	Atp9a	0.951	0.859	0.932	0.921	1.018	0.947	0.929	0.9715	0.8615	1.019	0.9255	0.939	0.9255	0.957	0.9495	0.9505	1.0195	0.955	0.845	0.9155	0.8425	0.9815	1.0095	0.9445	0.8615	0.8505	0.883	0.954	1.035	1.0565	0.889	0.924	0.8385	1.056	0.958	1.0555	+	2.9221	cell organization and biogenesis;metabolic process;transport	endosome;Golgi;membrane	catalytic activity;metal ion binding;nucleotide binding;transporter activity	2
High	Q80T41	Gamma-aminobutyric acid type B receptor subunit 2 OS=Mus musculus GN=Gabbr2 PE=1 SV=2	Gabbr2	1.0205	1.021	0.999	0.9775	1.0115	0.991	0.9735	1.008	1.0285	1.04	0.9725	0.96	0.964	1.031	1.0205	0.915	0.9335	0.948	0.9715	0.928	0.943	0.9675	0.9315	0.926	0.9895	1.0085	1.0015	0.9435	0.96	0.9575	1.0015	0.97	0.9305	0.9805	0.94	0.938	+	2.5846	regulation of biological process;response to stimulus	cytoplasm;membrane	protein binding;receptor activity;signal transducer activity	4
High	P0C7L0	WAS/WASL-interacting protein family member 3 OS=Mus musculus GN=Wipf3 PE=1 SV=1	Wipf3	1.0825	0.9365	1.0465	0.9375	0.932	0.9095	0.9955	1.07	0.9755	0.9265	0.8895	0.9175	0.959	0.993	1.048	0.906	0.8835	0.9645	0.934	0.932	0.953	0.9055	0.885	0.937	0.9355	0.958	0.9855	0.966	0.89	0.9275	0.9495	1.005	0.993	0.892	0.882	0.8965	+	2.89374	cell differentiation;cell organization and biogenesis;cellular component movement;development;regulation of biological process;transport	cytoplasm	protein binding	6
High	Q3TIR0	Putative uncharacterized protein OS=Mus musculus GN=Ctsd PE=2 SV=1	Ctsd	0.835	0.8145	0.803	1.0125	0.9445	1.022	0.792	0.82	0.795	0.988	1.0525	0.967	0.8735	0.8755	0.8905	1.2235	1.2045	1.1705	0.847	0.869	0.8675	1.177	1.1645	1.2135	0.833	0.863	0.89	1.219	1.2155	1.266	0.84	0.8305	0.8945	1.2245	1.241	1.1905	+	17.1616	cell organization and biogenesis;metabolic process	extracellular;membrane;mitochondrion;vacuole	catalytic activity	7
High	Q9D0M3	Cytochrome c1, heme protein, mitochondrial OS=Mus musculus GN=Cyc1 PE=1 SV=1	Cyc1	0.929	0.8885	0.896	0.9265	0.9995	0.9655	0.878	0.922	0.873	0.9715	0.9405	0.9365	0.985	0.995	1.016	0.939	0.92	0.918	0.913	0.947	0.9045	0.942	0.9615	0.905	0.957	0.9175	0.9745	0.902	0.963	0.993	0.98	0.928	0.989	0.9845	0.928	0.958	+	2.11454	metabolic process;response to stimulus;transport	membrane;mitochondrion;nucleus	metal ion binding;protein binding	15
High	Q8BG39	Synaptic vesicle glycoprotein 2B OS=Mus musculus GN=Sv2b PE=1 SV=1	Sv2b	1.032	0.997	0.9895	0.9475	0.9635	0.9515	0.959	1.0025	1.0065	0.9545	0.9755	0.9365	0.928	0.9795	1.043	0.8835	0.8655	0.958	0.9655	0.957	0.9455	0.9035	0.891	0.9065	0.9935	1.031	1.0115	0.967	0.884	0.924	0.995	0.9845	1.074	0.8845	0.9555	0.899	+	3.23446	cell communication;transport	membrane	transporter activity	7
High	Q8BVQ5	Protein phosphatase methylesterase 1 OS=Mus musculus GN=Ppme1 PE=1 SV=5	Ppme1	0.9795	0.965	0.9495	1.022	1.0285	1.0325	0.9345	0.98	0.9265	1.045	1.019	1.059	0.989	1.0545	1.0365	0.947	0.943	0.9865	0.9785	0.993	0.961	0.9895	1.0035	1.0015	0.9515	0.978	0.954	0.9645	0.969	0.969	0.9755	0.953	0.996	0.939	0.937	0.942	+	5.62969	metabolic process;transport		catalytic activity;protein binding	7
High	Q8BHL3	TBC1 domain family member 10B OS=Mus musculus GN=Tbc1d10b PE=1 SV=2	Tbc1d10b	0.9935	0.9395	0.979	0.926	0.995	0.954	0.9735	0.9825	0.934	1.0025	0.9675	0.958	1.003	1.021	1.038	0.862	0.9275	0.908	0.9465	0.9755	0.9065	0.9435	0.9305	0.885	0.941	0.967	0.9455	0.8845	0.92	0.9485	0.9465	0.995	0.948	0.9395	0.8845	0.9555	+	2.49187	regulation of biological process;transport	cytoplasm;cytosol;membrane	enzyme regulator activity;protein binding	7
High	Q80YN3	Breast carcinoma-amplified sequence 1 homolog OS=Mus musculus GN=Bcas1 PE=2 SV=3	Bcas1	0.838	0.885	0.917	1.21	1.0235	0.983	0.7755	0.862	0.8635	1.022	0.963	1.0845	1.1035	0.9845	1.054	1.068	1.009	1.0615	0.8585	0.9625	0.954	0.966	0.997	1.0715	0.8625	0.924	0.967	1.0135	1.1055	0.945	0.9175	0.8925	0.7725	0.9575	0.859	1.0145	+	2.91051		cytoplasm;cytosol	protein binding	2
High	A2AWI7	Endophilin-B2 OS=Mus musculus GN=Sh3glb2 PE=4 SV=1	Sh3glb2	0.988	0.9965	0.935	0.9665	0.992	1.0225	0.942	0.986	0.961	0.9825	1.009	1.006	0.9575	1.0295	1.025	0.8765	0.866	0.957	1.004	0.9185	0.937	0.9265	0.9295	0.912	0.9965	1.019	0.982	0.928	0.89	0.907	0.985	0.937	0.9865	0.895	0.9055	0.858	+	3.79475		cytoplasm;nucleus	protein binding	2
High	P47791	Glutathione reductase, mitochondrial OS=Mus musculus GN=Gsr PE=1 SV=3	Gsr	0.773	0.8895	0.79	0.94	0.8405	0.978	0.8595	0.893	0.847	0.806	0.9705	0.858	0.9185	0.8155	0.839	1.0255	1.031	1.0205	0.963	0.9435	0.914	1.0345	1.027	1.0195	0.9085	0.936	0.922	1.205	1.197	1.178	0.928	0.8865	0.955	1.0535	1.07	1.0475	+	8.3479	cellular homeostasis;metabolic process;regulation of biological process	cytoplasm;cytosol;mitochondrion	antioxidant activity;catalytic activity;nucleotide binding;protein binding	8
High	Q9JIA1	Leucine-rich glioma-inactivated protein 1 OS=Mus musculus GN=Lgi1 PE=1 SV=1	Lgi1	0.942	1.0115	0.959	0.915	0.8995	0.997	0.899	0.942	0.991	0.9185	0.9625	0.948	0.9395	0.9645	0.988	0.856	0.8315	0.9225	0.9845	0.9505	0.957	0.889	0.9155	0.88	1.017	1.013	1.022	0.939	0.876	0.912	1.0515	0.943	0.9805	0.8785	0.9415	0.887	+	2.84071	cell organization and biogenesis;cellular component movement;regulation of biological process	extracellular	protein binding	19
High	Q9CZW4	Long-chain-fatty-acid--CoA ligase 3 OS=Mus musculus GN=Acsl3 PE=1 SV=2	Acsl3	0.974	0.946	0.9535	1.022	1.0145	0.998	0.9735	0.963	0.9405	1.002	0.9335	0.9725	1.016	0.9895	0.9565	1.017	1.031	0.9985	0.915	0.9655	0.956	0.9945	1.057	1.0235	0.9635	0.97	1.0065	1.072	1.032	1.1125	0.9995	0.9815	0.9335	1.0625	1.151	1.055	+	4.39646	cell organization and biogenesis;metabolic process;regulation of biological process;response to stimulus;transport	endoplasmic reticulum;Golgi;membrane;mitochondrion	catalytic activity;nucleotide binding;protein binding	1
High	Q3UC89	Putative uncharacterized protein OS=Mus musculus GN=Ctsd PE=2 SV=1	Ctsd	0.751	0.8835	0.7475	0.999	0.8575	1.157	0.892	0.722	0.796	0.847	1.2255	1.206	0.808	0.832	0.7825	1.21	1.18	1.0625	0.981	0.8915	0.9085	1.128	1.1475	1.32	0.9555	0.964	0.9715	1.271	1.105	1.176	0.918	0.8265	1.0415	1.255	1.4015	1.0935	+	4.30824	cell organization and biogenesis;metabolic process	extracellular;membrane;mitochondrion;vacuole	catalytic activity	7
High	Q5SZA3	Histone cluster 1, H1c OS=Mus musculus GN=Hist1h1c PE=2 SV=1	Hist1h1c	0.8145	0.8045	0.7395	0.984	1.1385	1.0575	0.8	0.8625	0.8495	1.087	0.999	0.9595	0.9115	1.0225	0.8615	1.1585	1.1045	1.059	0.928	0.9065	1.0335	0.9935	1.0505	1.087	0.947	0.8205	0.976	1.0495	1.1695	1.143	0.8755	0.7185	0.8465	1.061	1.1525	1.193	+	5.96403	cell organization and biogenesis;metabolic process;regulation of biological process	chromosome;nucleus	DNA binding;protein binding;RNA binding	13
High	Q56A15	Cytochrome c OS=Mus musculus GN=Cycs PE=2 SV=1	Cycs;Gm10053	0.9355	0.897	0.869	1.0135	1.0645	1.0105	0.869	0.9175	0.827	1.0595	0.996	0.984	1.0585	1.0705	1.087	0.9925	0.983	0.9645	0.9615	1.0455	0.9575	1.0225	0.9825	0.9475	0.984	0.984	0.996	0.9235	0.939	1.0015	0.9875	0.966	1.08	0.953	0.9085	0.9355	+	4.43914	cell death;metabolic process;regulation of biological process;transport	cytosol;mitochondrion;nucleus	metal ion binding	19;6
High	Q8C2Q3	RNA-binding protein 14 OS=Mus musculus GN=Rbm14 PE=1 SV=1	Rbm14	1.057	0.938	0.9455	0.9075	1.0025	1	0.9535	1.008	0.9195	1.108	1.004	1.003	0.957	1.065	1.0175	0.918	0.928	0.9045	0.9545	0.9165	0.905	0.9625	0.888	0.902	0.943	0.9535	0.9235	0.911	0.854	0.9265	0.8935	0.9215	0.846	0.883	0.842	0.918	+	2.57505	cell organization and biogenesis;metabolic process;regulation of biological process;response to stimulus	nucleus	nucleotide binding;RNA binding	19
High	G5E895	MCG142264, isoform CRA_b OS=Mus musculus GN=Akr1b10 PE=4 SV=1	Akr1b10	0.923	0.8765	0.9345	0.8895	0.997	0.971	0.897	0.9195	0.8195	0.989	0.9175	0.932	1.003	1.0145	1.0155	0.9845	1.083	0.955	0.9595	1.0275	0.914	1.05	1.0935	0.965	0.9235	0.92	0.9005	0.961	1.096	1.11	0.917	0.9585	1.0565	1.072	1.031	1.04	+	2.38409	metabolic process	cytosol;mitochondrion	catalytic activity;nucleotide binding	6
High	Q8C0M9	Isoaspartyl peptidase/L-asparaginase OS=Mus musculus GN=Asrgl1 PE=1 SV=1	Asrgl1	0.8875	0.9135	0.8905	0.898	0.908	0.966	0.846	0.903	0.888	0.9235	0.932	0.9385	0.8865	0.929	0.933	0.999	1.0055	0.9805	0.976	0.912	0.927	0.994	1.0045	0.987	0.913	0.9415	0.888	1.0205	0.998	1.0355	0.9165	0.918	0.8995	0.991	0.972	0.999	+	6.65578	metabolic process	cytoplasm;nucleus	catalytic activity	19
High	Q61411	GTPase HRas OS=Mus musculus GN=Hras PE=1 SV=2	Hras1;Hras	1.057	1.0445	1.0845	0.956	1.027	0.9955	1.0715	1.0755	0.9705	1.0355	0.98	0.98	1.0345	1.0715	1.0545	0.8835	0.931	0.9105	0.9905	1.019	0.95	0.969	0.9645	0.8955	1.0125	1.0285	0.998	0.923	0.951	0.969	0.9915	1.0785	1.008	0.955	0.9575	0.9595	+	4.08775	cell death;cell organization and biogenesis;cell proliferation;defense response;metabolic process;regulation of biological process;response to stimulus;transport	Golgi;membrane	catalytic activity;nucleotide binding;protein binding;transporter activity	7
High	P97371	Proteasome activator complex subunit 1 OS=Mus musculus GN=Psme1 PE=2 SV=2	Psme1	0.904	0.865	0.912	0.895	0.9615	0.9445	0.8925	0.936	0.841	0.945	0.9225	0.919	0.9135	0.9415	0.93	1.1075	1.14	0.999	0.9515	0.995	0.939	1.0665	1.0995	1.08	0.8985	0.875	0.8895	0.999	1.216	1.138	0.894	0.94	0.8715	1.1135	1.055	1.117	+	6.36096	regulation of biological process	cytoplasm;proteasome	enzyme regulator activity;protein binding	14
High	Q7TME0	Lipid phosphate phosphatase-related protein type 4 OS=Mus musculus GN=Lppr4 PE=2 SV=2	D3Bwg0562e;Lppr4;Plppr4	1.103	0.998	1.118	0.902	0.94	0.8795	1.057	1.072	0.9945	0.9785	0.92	0.888	0.945	1.0125	1.049	0.8755	0.881	0.9005	0.9715	1	0.9135	0.9185	0.8915	0.877	0.9645	1.007	1.0025	0.909	0.9085	0.938	0.9705	1.068	0.9035	0.903	0.8435	0.941	+	3.66677	cell organization and biogenesis;metabolic process;regulation of biological process;response to stimulus	membrane	catalytic activity;protein binding	3
High	S4R1M2	Scaffold attachment factor B1 OS=Mus musculus GN=Safb PE=1 SV=1	Safb	0.9695	0.981	0.946	0.9785	0.992	1.0435	0.9145	0.9735	0.9695	1.015	1.0235	1.0245	0.925	0.9865	0.9915	0.8955	0.9035	0.9265	0.9725	0.9105	0.9415	0.9675	0.9295	0.927	0.9745	0.958	0.956	0.9445	0.9345	0.9205	0.958	0.9105	0.8635	0.917	0.9275	0.9355	+	3.37284	metabolic process;regulation of biological process;response to stimulus	nucleus	DNA binding;nucleotide binding;protein binding;RNA binding	17
High	Q80TL4-2	Isoform 2 of Protein KIAA1045 OS=Mus musculus GN=Kiaa1045	N28178;Phf24	0.977	1.1415	0.9405	1.124	1.1145	1.1605	0.9935	0.8225	0.7645	1.4165	1.3995	1.455	1.2215	1.2345	1.2155	1.0885	1.032	0.8345	1.101	1.038	0.8885	1.05	1.105	0.9825	1.126	1.169	1.262	0.98	1.01	1.059	0.9365	1.036	1.0555	0.9405	0.826	1.0075	+	5.92456			metal ion binding	4
High	Q60770	Syntaxin-binding protein 3 OS=Mus musculus GN=Stxbp3 PE=1 SV=1	Stxbp3a;Stxbp3	0.9055	0.8955	0.8945	0.9375	1.0065	0.942	0.8685	0.926	0.854	0.9875	0.9235	0.94	0.9665	0.977	0.9365	1.0565	1.069	1.062	0.909	0.9625	0.966	1.0445	1.038	1.0555	0.934	0.9375	0.9515	1.0765	1.1265	1.077	0.951	0.917	0.9295	1.091	1.09	1.0915	+	10.3051	cell organization and biogenesis;regulation of biological process;response to stimulus;transport	cytoplasm;cytosol;membrane	protein binding	3
High	Q8BGR3	Calcium/calmodulin-dependent protein kinase IV OS=Mus musculus GN=Camk4 PE=2 SV=1	Camk4	1.0125	1.0365	1.0245	0.9445	1.073	0.949	0.9635	1.0845	1.0515	1.1585	0.9745	0.961	1.019	1.0885	1.1065	0.877	0.943	0.968	0.942	1.016	0.972	0.9675	0.992	0.9075	0.8845	0.923	0.908	0.9135	0.9	0.9445	0.997	0.9495	0.848	0.907	0.864	0.895	+	2.25188	cell communication;cell differentiation;defense response;metabolic process;regulation of biological process;response to stimulus;transport	cytoplasm;nucleus	catalytic activity;nucleotide binding;protein binding	18
High	Q9JKC6	Cell cycle exit and neuronal differentiation protein 1 OS=Mus musculus GN=Cend1 PE=1 SV=1	Cend1	0.9885	0.9425	0.943	1.034	1.054	1.004	0.923	0.9885	0.92	0.977	0.9905	0.9455	1.0095	1.0195	1.0285	0.8895	0.8735	0.951	0.9185	0.9165	0.887	0.944	0.9	0.8905	0.954	0.945	0.994	0.9125	0.909	0.9305	0.9955	0.926	1.0635	0.897	0.9065	0.906	+	4.05066	cell differentiation;cellular component movement;regulation of biological process;response to stimulus	membrane		7
High	Q9DB20	ATP synthase subunit O, mitochondrial OS=Mus musculus GN=Atp5o PE=1 SV=1	Atp5o;LOC100047429;LOC102641678	1.01	0.953	0.965	0.969	1.013	0.9925	0.95	1.004	0.9615	0.977	0.9445	0.929	1.003	1.0245	1.0265	0.927	0.886	0.918	0.956	0.949	0.93	0.977	0.942	0.908	0.998	0.952	1.009	0.915	0.9485	0.97	1.0025	0.9435	1.046	0.9565	0.944	0.919	+	2.35271	metabolic process;transport	membrane;mitochondrion;nucleus	catalytic activity;protein binding;transporter activity	16;3
High	Q5DTT2-3	Isoform 3 of PH and SEC7 domain-containing protein 1 OS=Mus musculus GN=Psd	Psd	1.083	1.0125	1.0765	0.9015	0.9885	0.881	1.042	1.1015	1.0515	1.058	0.918	0.8905	0.933	1.035	1.0305	0.841	0.8915	0.898	0.9535	0.9565	0.9565	0.919	0.8955	0.8645	0.9775	1.0025	1.0095	0.888	0.865	0.9285	1.0045	1.044	0.8675	0.8815	0.824	0.911	+	3.38761	regulation of biological process	membrane		19
High	Q3UBP0	Adenylosuccinate synthetase isozyme 1 OS=Mus musculus GN=Adssl1 PE=2 SV=1	Adssl1	0.8075	0.7485	0.832	0.8315	0.964	0.886	0.8245	0.846	0.7425	0.904	0.8175	0.9045	0.9365	0.8935	0.8915	1.153	1.259	1.0345	0.8775	1.0005	0.9155	1.173	1.1605	1.063	0.8245	0.816	0.8165	1.0885	1.1725	1.1455	0.7745	0.866	0.7595	1.1845	1.1075	1.093	+	8.52362	metabolic process;response to stimulus	cytoplasm;membrane	catalytic activity;metal ion binding;nucleotide binding;protein binding	12
High	Q3TJN6	Putative uncharacterized protein OS=Mus musculus GN=Snx5 PE=2 SV=1	Snx5	0.9545	0.8855	0.9365	0.9295	1.009	0.9525	0.9275	0.947	0.8755	1.002	0.9545	0.9185	0.9695	1.002	1.0105	0.9575	1.0445	0.97	0.9255	0.97	0.919	1.033	0.997	0.9785	0.8735	0.884	0.91	0.9795	1.0485	1.038	0.903	0.938	0.9535	1.028	0.957	1.0005	+	2.86848	cell organization and biogenesis;transport	cytoplasm;endosome;membrane	protein binding	2
High	Q9CQC6	Basic leucine zipper and W2 domain-containing protein 1 OS=Mus musculus GN=Bzw1 PE=1 SV=1	Bzw1	0.9455	0.909	0.9155	0.941	0.991	0.9415	0.895	0.9455	0.8955	1.0165	0.969	0.952	0.9525	0.9985	0.9755	0.9515	0.9765	0.9495	0.935	0.966	0.9105	1.0355	1.0005	0.952	0.909	0.8865	0.89	0.9725	0.9905	1.0075	0.9025	0.9055	0.922	0.97	0.9595	1.0085	+	3.67742	metabolic process;regulation of biological process	cytoplasm;membrane	protein binding;RNA binding	1
High	P60904	DnaJ homolog subfamily C member 5 OS=Mus musculus GN=Dnajc5 PE=1 SV=1	Dnajc5	0.9705	1.0285	0.9585	1.018	1.077	1.0075	0.98	0.9885	0.9905	1.0025	0.9815	0.988	1.0655	1.053	1.0875	0.91	0.897	0.9585	0.9975	1.0455	0.9675	0.987	1.0015	0.961	1.044	1.024	1.0425	0.956	0.985	1.0255	1.06	1.027	1.0575	0.984	0.9755	1.018	+	4.11089	regulation of biological process	membrane;mitochondrion	protein binding	2
High	K4DI58	Cell adhesion molecule 3 OS=Mus musculus GN=Cadm3 PE=4 SV=1	Cadm3	1.0315	0.941	0.966	0.931	1.039	0.9375	1.032	1.0255	0.984	1.0745	0.929	0.917	0.984	1.092	1.0185	0.8765	0.898	0.9135	0.952	0.976	0.958	0.9345	0.918	0.8695	0.986	0.953	0.9755	0.9225	0.888	0.9155	0.993	0.983	0.9335	0.8905	0.934	0.9	+	2.12963		membrane	protein binding;receptor activity	1
High	Q3TM70	EH-domain containing 4 OS=Mus musculus GN=Ehd4 PE=2 SV=1	Ehd4	0.9055	0.8475	0.8865	0.9605	0.9935	0.935	0.9035	0.8935	0.8595	0.994	0.973	0.9085	1.012	0.995	0.9565	1.0675	1.088	0.9755	0.9115	0.995	0.911	1.0365	1.0835	1.0135	0.886	0.8645	0.8875	0.9725	1.08	1.0735	0.869	0.909	0.8965	1.0465	1.0845	1.099	+	6.20475	cell organization and biogenesis;regulation of biological process;response to stimulus;transport	endoplasmic reticulum;endosome;membrane	metal ion binding;nucleotide binding;protein binding	2
High	Q8BFU3	RING finger protein 214 OS=Mus musculus GN=Rnf214 PE=2 SV=1	Rnf214	0.962	0.9445	0.9245	0.9575	1.009	0.9925	0.9285	0.9785	0.9155	1.016	0.983	0.989	0.9375	1.0235	0.972	0.912	0.9305	0.9535	0.9525	0.922	0.941	0.988	0.94	0.9475	0.904	0.947	0.927	0.9405	0.9105	0.9345	0.937	0.913	0.86	0.931	0.9265	0.913	+	2.30999			metal ion binding;protein binding	9
High	Q00612	Glucose-6-phosphate 1-dehydrogenase X OS=Mus musculus GN=G6pdx PE=1 SV=3	G6pdx	0.91	0.8445	0.893	0.9895	1.0315	0.943	0.8775	0.931	0.858	0.973	0.931	0.9455	0.9855	0.959	0.93	1.088	1.085	1.0845	0.9075	0.941	0.9175	1.051	1.0765	1.0635	0.892	0.905	0.935	1.0765	1.113	1.0755	0.918	0.92	0.943	1.0915	1.097	1.04	+	10.1535	metabolic process;regulation of biological process;response to stimulus	cytoplasm;cytosol;membrane;nucleus	catalytic activity;nucleotide binding;protein binding	X
High	Q99LR1	Monoacylglycerol lipase ABHD12 OS=Mus musculus GN=Abhd12 PE=1 SV=2	Abhd12	0.944	0.925	0.9685	0.947	0.9995	0.9865	0.955	0.9585	0.918	0.9845	0.9755	0.982	0.9625	0.967	0.9745	1.018	1.033	1.008	0.9075	0.979	0.911	1.033	1.056	1.0145	0.9555	0.922	0.9445	1.016	1.073	1.0915	0.94	0.9715	0.9425	1.079	1.066	1.0775	+	7.19711	metabolic process;response to stimulus	membrane;mitochondrion	catalytic activity	2
High	Q8K295	Lrpap1 protein (Fragment) OS=Mus musculus GN=Lrpap1 PE=2 SV=1	Lrpap1	0.928	0.8755	0.9365	0.8905	0.982	0.9385	0.8745	0.9395	0.904	1.0175	0.92	0.9095	0.954	0.976	0.987	0.9345	0.9995	0.9165	0.8905	0.908	0.8625	1.009	0.995	0.9565	0.8755	0.874	0.8645	0.9075	0.9925	1.0545	0.857	0.9215	0.9205	1.0205	0.987	1.039	+	2.5613	regulation of biological process	cytoplasm;endoplasmic reticulum;extracellular;membrane;organelle lumen	protein binding	5
High	G5E8J3	Bromodomain and WD repeat domain containing 2, isoform CRA_a OS=Mus musculus GN=Wdr11 PE=4 SV=1	Wdr11	0.914	0.9545	0.963	0.9325	0.9525	1.0035	0.96	0.9255	0.8905	0.966	0.999	1.003	0.965	0.9395	0.976	0.985	1.016	0.972	0.9805	1.0045	0.9255	1.01	1.0465	0.991	0.967	0.9775	0.9375	0.9855	1.0345	1.057	0.9395	0.9875	0.9855	1.0655	1.0365	1.037	+	3.02894		cytoplasm;cytoskeleton;membrane;nucleus	protein binding	7
High	Q8BWY6	Putative uncharacterized protein OS=Mus musculus GN=Man2c1 PE=2 SV=1	Man2c1	0.963	0.9105	0.9035	0.9285	0.9775	0.9725	0.9655	0.958	0.9315	0.964	0.972	0.9935	0.9115	0.987	0.9565	1.0055	1.0245	1.0065	0.966	1.021	0.9525	1.028	1.031	1.006	0.9625	0.9605	1.0145	1.024	1.008	1.0335	0.986	0.9515	0.8985	1.0505	0.9835	1.0535	+	2.85911	metabolic process	vacuole	catalytic activity;metal ion binding	9
High	P20917	Myelin-associated glycoprotein OS=Mus musculus GN=Mag PE=1 SV=2	Mag	0.981	0.96	0.9455	1.296	1.0595	0.9035	0.8625	0.836	0.849	1.56	1.0905	1.1855	1.154	1.008	1.0495	0.929	0.802	0.788	0.8875	0.9235	0.792	0.884	0.938	0.86	0.9725	1.029	1.0475	0.9565	0.8875	0.911	0.9505	1.0355	0.9545	0.7345	0.8145	0.9145	+	3.18414	regulation of biological process;response to stimulus	cytoplasm;membrane	protein binding	7
High	Q80X81	Acetyl-Coenzyme A acetyltransferase 3 OS=Mus musculus GN=Acat3 PE=2 SV=1	Acat3	0.8885	0.854	0.864	1.0025	0.931	1.0135	0.778	0.854	0.816	1.0635	0.987	1.058	0.9305	0.9675	0.908	1.0795	1.067	0.972	0.851	0.9145	0.7935	1.004	1.1375	1.06	0.8875	0.897	0.8295	0.946	1.0605	1.0075	0.8795	0.8655	0.82	1.118	1.014	1.101	+	6.54556	metabolic process	cytoplasm;cytosol;mitochondrion;nucleus	catalytic activity	17
High	Q3TXR9	Beta-hexosaminidase OS=Mus musculus GN=Hexb PE=2 SV=1	Hexb	0.685	0.6595	0.757	0.8325	0.8895	0.9595	0.701	0.681	0.684	0.991	0.959	0.922	0.7535	0.792	0.8035	1.2135	1.3785	1.1845	0.693	0.747	0.707	1.231	1.2865	1.2485	0.688	0.708	0.686	1.2065	1.422	1.4615	0.707	0.7555	0.754	1.364	1.3685	1.2185	+	13.6262	cell organization and biogenesis;cellular component movement;cellular homeostasis;metabolic process;regulation of biological process;reproduction;response to stimulus	membrane;vacuole	catalytic activity;protein binding	13
High	Q497Z6	High mobility group box 1 OS=Mus musculus GN=Hmgb1 PE=2 SV=1	Hmgb1	0.8935	0.8795	0.878	1.019	1.036	1.0555	0.8265	0.888	0.8975	1.0895	0.9735	1.1005	0.975	1.0165	1.009	1.088	1.0135	1.033	0.9795	1.0265	1.041	1.0335	1.048	1.0315	0.9965	0.994	0.9765	0.9635	1.037	0.9915	0.9915	0.9	0.854	0.973	0.9865	0.994	+	5.21359	defense response;metabolic process;regulation of biological process;response to stimulus	cytoplasm;nucleus	DNA binding;enzyme regulator activity;protein binding	5
High	Q9R0H0-2	Isoform 2 of Peroxisomal acyl-coenzyme A oxidase 1 OS=Mus musculus GN=Acox1	Acox1	0.97	0.9085	0.9855	0.9255	0.992	0.982	0.997	0.9885	0.887	1.0045	0.9645	0.9585	0.9995	1.004	0.9725	0.968	1.079	0.971	0.9225	0.9955	0.9045	1.0955	1.086	1.0005	0.9005	0.926	0.9255	1.01	1.0975	1.088	0.898	0.983	0.94	1.1415	1.0245	1.092	+	2.97149	cell organization and biogenesis;metabolic process;regulation of biological process	cytoplasm;membrane;mitochondrion;nucleus	catalytic activity;nucleotide binding;protein binding	11
High	Q6ZQ51	MKIAA0770 protein (Fragment) OS=Mus musculus GN=mKIAA0770 PE=4 SV=1	Vps39	0.9535	0.892	0.946	1.0325	1.0155	1.0415	0.9375	0.952	0.8405	1.0175	1.002	1.0505	0.946	0.9815	0.9475	1.058	1.0715	1.0565	0.898	0.9425	0.878	1.051	1.0605	1.0805	0.899	0.895	0.912	1.0575	1.067	1.066	0.8995	0.94	0.932	1.113	1.0815	1.067	+	9.26362	cell organization and biogenesis;metabolic process;transport	cytoplasm;endosome;membrane;vacuole	protein binding	2
High	Q7TMN7	Annexin OS=Mus musculus GN=Anxa4 PE=2 SV=1	Anxa4	0.787	0.75	0.7905	0.877	0.8875	0.95	0.7195	0.781	0.77	0.8785	1.0215	0.8465	0.854	0.8985	0.809	1.075	1.106	1.0655	0.9395	0.913	0.8325	1.166	1.1345	1.009	0.8775	0.81	0.8265	1.1475	1.25	1.3045	0.822	0.8595	1.1275	1.245	1.457	1.2965	+	7.849	regulation of biological process;response to stimulus	cell surface;cytoplasm;membrane;nucleus	metal ion binding;protein binding	6
High	Q91ZZ3	Beta-synuclein OS=Mus musculus GN=Sncb PE=1 SV=1	Sncb	1.1425	0.9375	1.011	0.975	1.0675	0.9765	0.9725	1.0355	0.915	1.217	0.998	0.9795	1.0985	1.16	1.2315	0.8945	0.929	0.9665	0.989	1.001	0.944	0.9565	0.9235	0.885	0.8935	1.0175	0.9795	0.9055	0.848	0.9285	0.9125	0.9905	0.8845	0.8365	0.7495	0.849	+	3.49557	cell communication;cell organization and biogenesis;metabolic process;regulation of biological process	cytoplasm;Golgi;mitochondrion	metal ion binding;protein binding	13
High	P45376	Aldose reductase OS=Mus musculus GN=Akr1b1 PE=1 SV=3	Akr1b3	0.8495	0.9265	0.8535	0.988	0.916	1.057	0.8135	0.8525	0.925	0.943	1.023	1.03	0.9165	0.933	0.9505	1.0475	0.937	1.075	1.039	0.982	1.023	0.934	1.013	1.0445	0.9805	1.025	0.9805	1.0005	0.998	0.967	0.991	0.9125	0.9715	0.9285	0.966	0.9425	+	2.51135	metabolic process;regulation of biological process;response to stimulus	cytoplasm;cytosol;vacuole	catalytic activity	6
High	Q0VBR8	Growth arrest specific 7 OS=Mus musculus GN=Gas7 PE=2 SV=1	Gas7	1.0295	0.9865	0.976	0.995	1.105	1.003	0.9455	1.001	0.984	1.1905	1.0805	1.018	1.0365	1.1615	1.123	0.8915	0.942	0.969	1.005	0.9895	1.016	1.0385	0.977	0.957	0.9945	1.054	0.9975	0.951	0.978	0.991	1.0435	1.05	0.9155	0.9315	0.889	0.958	+	2.454	cell differentiation;cell organization and biogenesis;development;regulation of biological process	cytoplasm	protein binding	11
High	Q80W21	Glutathione S-transferase Mu 7 OS=Mus musculus GN=Gstm7 PE=1 SV=1	Gstm7	0.954	1.001	0.96	0.979	0.9585	1.0805	0.9945	0.942	0.926	0.904	0.9735	1.051	0.944	0.9635	0.892	1.1295	1.03	1.0675	1.0885	1.0765	1.0955	1.007	1.035	1.0575	1.0995	1.115	1.016	0.986	0.9665	0.981	1.053	0.9995	0.883	1.0305	0.9365	0.9625	+	2.17557	metabolic process;regulation of biological process;response to stimulus	cytoplasm;endoplasmic reticulum	catalytic activity;protein binding	3
High	P70663	SPARC-like protein 1 OS=Mus musculus GN=Sparcl1 PE=2 SV=3	Sparcl1	0.9165	0.9205	0.9065	1.093	1.041	1.0215	0.8545	0.9255	0.9275	1.019	0.99	1.0535	0.9255	0.9855	0.9635	1.034	0.932	1.0165	0.9745	0.9365	0.9855	0.969	0.9925	1.0475	0.935	0.962	0.975	1.0385	1.034	0.9815	0.994	0.9155	0.9355	0.9615	0.9705	1.011	+	3.28158	regulation of biological process;response to stimulus	extracellular	metal ion binding;protein binding	5
High	G3X928	SEC23-interacting protein OS=Mus musculus GN=Sec23ip PE=4 SV=1	Sec23ip	0.989	0.9715	0.982	0.9725	0.9975	1.0375	0.984	0.9855	0.92	1.0295	1.0195	1.022	0.9405	1.024	0.961	0.972	1.033	0.9775	0.9455	0.952	0.948	1.022	0.9955	0.985	0.9285	0.915	0.946	1.005	1.013	1.019	0.946	0.9205	0.9615	1.014	1.0065	1.0325	+	3.35224	cell organization and biogenesis	endoplasmic reticulum;membrane	metal ion binding;protein binding;RNA binding	7
High	O89051	Integral membrane protein 2B OS=Mus musculus GN=Itm2b PE=2 SV=1	Itm2b	0.761	0.7975	0.8175	1.0375	0.9115	1.085	0.761	0.7795	0.786	0.9215	1.079	1.194	0.788	0.769	0.8035	1.263	1.139	1.134	0.8145	0.818	0.8225	0.984	1.1145	1.2255	0.8255	0.8325	0.8695	1.1395	1.2555	1.204	0.8485	0.8225	0.791	1.3355	1.2645	1.2065	+	9.13713	regulation of biological process;response to stimulus	endosome;extracellular;Golgi;membrane	nucleotide binding;protein binding	14
High	P61226	Ras-related protein Rap-2b OS=Mus musculus GN=Rap2b PE=1 SV=1	Rap2b	0.9875	1.0255	1.039	0.888	0.9505	0.9775	0.999	1.0025	0.985	0.921	0.9595	0.947	0.969	1.0015	1.0315	0.8665	0.8965	0.9185	1.03	1.008	0.946	0.9295	0.9585	0.8815	1.03	1.016	1.008	0.9185	0.934	0.952	1.0155	1.026	1.0035	0.951	0.9675	0.9495	+	4.56494	regulation of biological process;response to stimulus;transport	cytosol;endosome;membrane	nucleotide binding;protein binding;transporter activity	3
High	P00493	Hypoxanthine-guanine phosphoribosyltransferase OS=Mus musculus GN=Hprt1 PE=1 SV=3	Hprt	0.977	0.9875	0.9625	1.037	1.006	1.047	0.941	0.9635	0.94	0.984	0.997	1.051	1.033	1.0225	0.987	0.989	1.014	0.9915	1.0075	1.015	1.0075	1.023	1.032	1.0025	0.9965	0.992	0.9755	0.9795	0.9895	1.0065	1.002	0.987	0.945	0.987	0.936	0.9515	+	3.04577	cell differentiation;cell organization and biogenesis;cell proliferation;metabolic process;regulation of biological process;response to stimulus	cytoplasm;cytosol	catalytic activity;metal ion binding;nucleotide binding;protein binding	X
High	A8DUK4	Beta-globin OS=Mus musculus GN=Hbbt1 PE=3 SV=1	Beta-s;Hbb-bs;Hbb-bt;Hbb-b1	2.0025	3.4705	2.8165	0.447	0.6745	0.5495	2.3245	2.3605	3.226	0.638	0.579	0.5705	0.5015	0.6645	0.4945	0.407	0.7345	0.464	0.488	0.5445	0.5455	0.7155	0.5645	0.5215	0.457	0.4675	0.4205	0.3485	0.556	0.461	0.424	1.183	0.5205	0.6825	0.467	0.527	+	9.54309	regulation of biological process;transport		antioxidant activity;catalytic activity;metal ion binding;protein binding;transporter activity	7
High	Q9R1P0	Proteasome subunit alpha type-4 OS=Mus musculus GN=Psma4 PE=1 SV=1	Psma4	0.9755	0.9445	0.9595	0.963	1.032	1.014	0.9155	0.979	0.95	1.041	0.9795	1.012	0.976	1.009	1.0065	1.007	1.0175	1.017	0.9705	0.972	0.965	0.995	1.008	1.0095	0.9645	0.9915	0.963	0.9855	0.997	1.0095	0.951	0.948	0.9855	1	1.0135	0.9915	+	2.51873	metabolic process	cytoplasm;cytosol;nucleus;proteasome	catalytic activity	9
High	Q3TXD3	Putative uncharacterized protein OS=Mus musculus GN=Vat1 PE=2 SV=1	Vat1	0.991	0.911	0.9275	0.9735	1.031	1.02	0.9825	0.98	0.8405	0.9765	0.921	0.937	1.0835	1.0505	0.9385	0.996	1.11	1.009	0.9255	1.002	0.893	1.0805	1.052	0.971	0.9285	0.915	0.9275	0.958	1.091	1.046	0.909	0.945	0.922	1.1445	1.039	1.085	+	2.26195	metabolic process;regulation of biological process	cytoplasm;membrane;mitochondrion	catalytic activity;metal ion binding	11
High	E9Q4K0	Actin-binding LIM protein 2 OS=Mus musculus GN=Ablim2 PE=1 SV=1	Ablim2	0.9665	0.992	0.964	0.9715	1.003	0.999	0.9025	0.94	0.9875	1.1005	1.036	1.006	0.9605	1.0355	1.04	0.9155	0.9005	0.966	0.996	0.972	0.964	0.965	0.9515	0.977	0.986	1.0365	1.013	1.009	0.95	0.9735	1.011	0.9675	0.9365	0.934	0.94	0.951	+	2.42077	cell organization and biogenesis;metabolic process;regulation of biological process	cytoplasm;cytoskeleton	metal ion binding;protein binding	5
High	Q14BI2	Metabotropic glutamate receptor 2 OS=Mus musculus GN=Grm2 PE=1 SV=2	Grm2	1.078	1.005	1.0175	0.9365	1.0275	0.9755	0.9945	1.0635	1.0045	1.1075	1.0495	0.935	0.975	1.0905	1.0825	0.818	0.9255	0.9135	0.957	1.01	1.025	0.952	0.935	0.8405	0.9775	0.979	0.9865	0.877	0.9035	0.884	1.032	0.966	0.9315	0.8485	0.8255	0.858	+	3.83366	cell communication;regulation of biological process;response to stimulus;transport	membrane	receptor activity;signal transducer activity	9
High	B7ZWC0	N-myc downstream regulated gene 1 OS=Mus musculus GN=Ndrg1 PE=2 SV=1	Ndrg1	0.8575	0.9085	0.8835	0.997	0.9175	0.9765	0.82	0.8805	0.825	0.9465	0.9215	1.065	1.0335	0.9425	0.926	1.082	1.0425	1.071	0.9585	1.041	0.973	1.0505	1.102	1.126	1.009	1.047	1.013	1.11	1.1795	1.0235	1.0425	0.9755	0.852	1.045	1.0835	1.088	+	4.54381	cell organization and biogenesis;regulation of biological process;response to stimulus	cytoplasm;cytoskeleton;membrane;nucleus	protein binding	15
High	Q80YU5	Myelin oligodendrocyte glycoprotein (Fragment) OS=Mus musculus GN=Mog PE=2 SV=1	Mog	0.7715	0.846	0.8405	0.9155	0.8105	0.832	0.718	0.804	0.857	0.7645	0.824	0.8865	0.93	0.8605	0.9165	0.989	0.8725	1.068	0.915	0.9555	1.1025	0.8695	0.9265	0.9785	1.075	1.0465	1.0685	1.01	0.9935	0.8725	0.997	0.947	0.866	0.938	0.9765	0.8915	+	3.12371		cell surface;membrane	protein binding	17
High	Q91XL9	Oxysterol-binding protein-related protein 1 OS=Mus musculus GN=Osbpl1a PE=1 SV=2	Osbpl1a	0.9695	0.975	0.885	1.0805	1.0895	1.0455	0.903	0.968	0.9305	1.172	1.0305	1.0455	0.976	1.0895	1.036	1.018	0.978	1.0485	0.9905	1.0185	1.0465	1.0355	0.9745	1.0415	0.9765	0.9795	0.9895	0.976	0.9375	0.925	1.0205	0.9395	0.8755	0.9335	0.879	0.903	+	3.30149	transport	cytoplasm;endosome;nucleus	protein binding	18
High	Q8VEH3	ADP-ribosylation factor-like protein 8A OS=Mus musculus GN=Arl8a PE=2 SV=1	Arl8a	0.8825	0.8645	0.8835	1.055	1.01	1.0945	0.9175	0.8905	0.7985	0.983	1.0245	1.0795	0.91	0.8865	0.906	1.131	1.177	1.1005	0.8845	0.912	0.834	1.083	1.147	1.1365	0.8755	0.865	0.8835	1.1	1.184	1.1835	0.881	0.915	0.872	1.282	1.106	1.1815	+	9.8936	cell division;cell organization and biogenesis;regulation of biological process;response to stimulus;transport	cytoplasm;endosome;membrane;vacuole	catalytic activity;nucleotide binding;protein binding;signal transducer activity	1
High	I1E4X5	Protein 9030624J02Rik OS=Mus musculus GN=9030624J02Rik PE=4 SV=1	9030624J02Rik	0.9655	0.9565	0.9755	0.957	0.9985	1.006	0.95	0.976	0.9245	0.986	0.964	0.9595	0.9415	0.982	0.9645	0.959	0.9875	0.969	0.968	0.938	0.948	0.9985	0.9985	0.9925	0.9275	0.9755	0.9535	0.977	1.0085	1.0125	0.9695	0.9775	0.989	0.9985	1.0295	1.024	+	2.82321	transport	endosome;membrane		7
High	Q80XK7	Vacuolar protein sorting 33A (Yeast) OS=Mus musculus GN=Vps33a PE=2 SV=1	Vps33a	0.936	0.8965	0.962	0.9355	0.9825	0.9795	0.954	0.952	0.822	0.981	0.9685	0.9775	0.9495	0.9455	0.955	0.947	1.037	0.966	0.9025	0.979	0.8355	0.998	1.0595	0.974	0.887	0.9045	0.865	0.9705	1.0445	1.056	0.8785	0.951	0.881	1.059	0.971	1.0635	+	2.49817	cell differentiation;cell organization and biogenesis;metabolic process;regulation of biological process;transport	endosome;membrane;vacuole	protein binding	5
High	P07356	Annexin A2 OS=Mus musculus GN=Anxa2 PE=1 SV=2	Anxa2	0.795	0.7425	0.743	0.9275	1.0775	0.9075	0.842	0.801	0.751	0.9995	0.9795	0.7555	0.842	1.1955	0.91	1.1355	1.132	0.9485	0.936	0.978	0.979	1.1385	1.1195	1.099	0.984	0.728	0.8785	1.0835	1.358	1.217	0.7765	0.7535	1.2015	1.1915	1.504	1.424	+	3.62387	cell organization and biogenesis;regulation of biological process;response to stimulus;transport	cell surface;cytoplasm;cytosol;endosome;extracellular;membrane;nucleus	enzyme regulator activity;metal ion binding;protein binding;RNA binding	9
High	Q9JJY3	Sphingomyelin phosphodiesterase 3 OS=Mus musculus GN=Smpd3 PE=1 SV=1	Smpd3	1.03	1.002	1.033	0.9525	0.9795	0.99	1.0655	1.0125	0.9925	0.951	0.9635	0.9455	0.981	1.017	1.0165	0.92	0.929	0.945	0.9835	1.0115	0.9495	0.938	0.9855	0.947	0.984	1.0135	1.0565	0.962	0.9705	0.9875	1.0065	1.034	0.9425	0.9665	0.924	0.994	+	2.27373	cell differentiation;cellular homeostasis;development;metabolic process;regulation of biological process;response to stimulus;transport	cytoplasm;cytosol;Golgi;membrane	catalytic activity;metal ion binding;protein binding	8
High	P29533	Vascular cell adhesion protein 1 OS=Mus musculus GN=Vcam1 PE=1 SV=1	Vcam1	0.945	0.9335	0.952	0.8745	1.0065	0.897	0.943	0.9605	0.9115	1.0585	0.974	0.8925	0.8935	0.9445	0.956	0.947	1.049	0.944	0.8865	0.936	0.8685	1.0835	1.0035	1.012	0.8565	0.855	0.863	1.0125	1.1945	1.116	0.8575	0.9375	0.987	1.067	1.121	1.176	+	4.14063	cellular component movement;cellular homeostasis;metabolic process;regulation of biological process;response to stimulus	cell surface;endoplasmic reticulum;endosome;Golgi;membrane	catalytic activity;protein binding	3
High	S0DHL8	RLTPR OS=Mus musculus GN=Rltpr PE=2 SV=1	Rltpr	1.0415	0.9635	1.0215	0.9955	1.0145	0.951	1.0385	1.011	0.9315	0.945	0.961	0.9635	0.9785	1.011	1.0195	0.9035	0.8835	0.9335	0.9675	0.9445	0.927	0.9025	0.924	0.9165	0.9585	0.983	0.9905	0.9515	0.8895	0.947	0.9775	1.0215	0.923	0.8485	0.8335	0.926	+	3.2257	cellular component movement;regulation of biological process;response to stimulus	cytoplasm;membrane	protein binding	8
High	P51432	1-phosphatidylinositol 4,5-bisphosphate phosphodiesterase beta-3 OS=Mus musculus GN=Plcb3 PE=2 SV=2	Plcb3	0.9515	0.8755	0.9325	0.8505	0.9995	0.95	0.992	0.9215	0.8265	0.989	0.9355	0.9515	0.9035	0.997	0.9525	0.9255	1.1415	0.934	0.9155	0.9755	0.857	1.0795	1.07	0.9485	0.8885	0.9125	0.8705	0.9675	1.0985	1.1285	0.862	0.936	0.955	1.1435	1.0815	1.1125	+	2.20487	cell communication;metabolic process;regulation of biological process;response to stimulus;transport	cytosol;membrane;nucleus	catalytic activity;metal ion binding;protein binding;signal transducer activity	19
High	Q9CRB9	MICOS complex subunit Mic19 OS=Mus musculus GN=Chchd3 PE=1 SV=1	Chchd3	1.001	0.9475	0.999	0.9475	1.0105	0.958	0.957	0.99	0.955	0.968	0.9365	0.906	0.998	1.0155	1.0465	0.9135	0.912	0.94	0.935	0.955	0.936	0.951	0.945	0.9045	0.9635	0.9285	0.9885	0.9335	0.9615	0.9675	0.99	0.9725	0.988	0.942	0.945	0.9735	+	2.59536	cell organization and biogenesis;metabolic process;regulation of biological process	cytoplasm;membrane;mitochondrion;nucleus	protein binding;structural molecule activity	6
High	Q9CQW2	ADP-ribosylation factor-like protein 8B OS=Mus musculus GN=Arl8b PE=2 SV=1	Arl8b	0.914	0.887	0.897	0.9735	1.0585	1.127	0.9425	0.912	0.758	1.0295	1.0895	1.138	0.9	0.9535	0.913	1.037	1.1485	1.0645	0.912	0.881	0.787	1.0925	1.1365	1.046	0.9015	0.9025	0.8105	1.014	1.1635	1.159	0.8225	0.89	0.8905	1.246	1.096	1.1975	+	6.14101	cell division;cell organization and biogenesis;regulation of biological process;response to stimulus;transport	cytoplasm;cytoskeleton;endosome;membrane;vacuole	catalytic activity;nucleotide binding;protein binding;signal transducer activity	6
High	Q3USR5	Putative uncharacterized protein OS=Mus musculus GN=Fbxo2 PE=2 SV=1	Fbxo2	0.918	0.901	0.903	0.8635	0.913	1.0385	0.9095	0.9015	0.8395	0.8885	0.998	1.0805	0.954	0.9005	0.975	1.018	1.022	0.956	0.948	0.9325	0.8715	0.992	1.0555	0.9605	0.983	0.9655	0.9075	1.032	1.047	1.0335	0.915	0.8775	0.942	1.1405	1.119	0.988	+	2.36385	metabolic process;regulation of biological process	cytoplasm;cytosol;endoplasmic reticulum;membrane	protein binding	4
High	Q99L13	3-hydroxyisobutyrate dehydrogenase, mitochondrial OS=Mus musculus GN=Hibadh PE=1 SV=1	Hibadh	0.9125	0.9145	0.9185	0.984	1.003	1.0285	0.8995	0.858	0.855	0.955	1.003	0.997	1.0215	0.9745	1.0355	0.986	0.977	0.9575	0.939	0.975	0.911	1.014	1.041	0.963	0.92	0.9355	0.9675	0.9905	1.088	1.086	0.9125	0.936	1.0285	1.064	1.033	1.0585	+	4.89769	metabolic process;transport	mitochondrion	catalytic activity;nucleotide binding	6
High	P26645	Myristoylated alanine-rich C-kinase substrate OS=Mus musculus GN=Marcks PE=1 SV=2	Marcks	0.988	0.9245	0.9235	1.0525	1.1685	1.0945	0.9245	1.025	0.9805	1.1985	1.0035	0.9995	0.9975	1.123	0.945	0.8545	0.9325	0.8805	0.908	0.933	0.873	0.976	0.9435	0.8485	0.8755	0.8275	0.845	0.8495	0.9455	0.9105	0.891	0.866	0.9035	0.8885	0.8955	0.9305	+	3.73896	cell organization and biogenesis;regulation of biological process;transport	cytoplasm;cytoskeleton;cytosol;membrane;nucleus;vacuole	protein binding	10
High	Q80TB8	Synaptic vesicle membrane protein VAT-1 homolog-like OS=Mus musculus GN=Vat1l PE=2 SV=2	Vat1l	0.866	0.8445	0.781	1.2225	1.0855	1.3415	0.8255	0.909	0.8025	1.0615	1.0505	1.046	1.2875	1.145	0.9365	1.047	0.894	0.955	1.0685	0.989	1.042	0.9835	1.084	1.0045	0.9115	0.8835	0.833	0.8245	0.905	0.909	0.878	0.847	0.8495	0.8315	0.8545	0.9505	+	4.84372	metabolic process		catalytic activity;metal ion binding	8
High	Q99KK2	N-acylneuraminate cytidylyltransferase OS=Mus musculus GN=Cmas PE=1 SV=2	Cmas	0.963	0.953	0.9035	0.9855	1.0315	1.0355	0.9125	0.955	0.9175	1.0195	0.985	0.9825	0.941	0.9885	0.94	0.974	0.9765	1.008	0.9385	0.927	0.934	1.0025	0.9795	0.963	0.933	0.944	0.975	0.973	0.968	0.973	0.973	0.9125	0.84	1.0005	0.9355	0.983	+	2.2555	metabolic process	cytosol;membrane;nucleus	catalytic activity	6
High	Q9WU79	Proline dehydrogenase 1, mitochondrial OS=Mus musculus GN=Prodh PE=1 SV=2	Prodh	0.9435	0.888	0.9155	0.896	0.9555	0.929	0.9655	0.916	0.872	0.926	0.887	0.8945	0.9165	0.927	0.9295	0.974	0.9935	0.9105	0.926	0.949	0.9375	0.9875	1.011	0.945	0.931	0.9365	0.9825	0.9705	0.959	0.9905	0.9245	0.9195	0.883	1.015	0.964	1.034	+	2.35007	metabolic process	membrane;mitochondrion;organelle lumen	catalytic activity;nucleotide binding	16
High	Q3UHJ2	Dystrobrevin OS=Mus musculus GN=Dtna PE=2 SV=1	Dtna	1.0605	0.995	0.989	0.9865	0.996	1.059	1.039	1.0605	1.048	1.001	1.003	1.006	1.013	1.04	1.1015	1.1225	1.098	1.0285	0.996	0.999	0.977	1.1385	1.0725	1.119	1.062	0.998	0.956	1.1645	1.154	1.0965	0.9735	1.159	1.042	1.2655	1.151	1.2505	+	4.14679	metabolic process	cytoplasm;membrane	metal ion binding;protein binding	18
High	Q7TMQ1	Gap junction protein OS=Mus musculus GN=Gja1 PE=2 SV=1	Gja1	0.8815	0.898	0.889	0.8595	0.945	0.955	0.8865	0.9265	0.88	0.902	0.8625	0.892	0.887	0.887	0.8705	0.989	0.9955	0.9725	0.8995	0.8785	0.8755	0.979	0.9885	0.9125	0.922	0.9295	0.8935	1.108	1.011	1.026	0.94	0.8605	0.8525	1.0605	1.167	1.022	+	5.80831	cell communication;cell death;cell differentiation;cell organization and biogenesis;cellular component movement;cellular homeostasis;defense response;regulation of biological process;response to stimulus;transport	cytoplasm;cytosol;endoplasmic reticulum;endosome;Golgi;membrane;mitochondrion;vacuole	protein binding;signal transducer activity;transporter activity	10
High	Q61425	Hydroxyacyl-coenzyme A dehydrogenase, mitochondrial OS=Mus musculus GN=Hadh PE=1 SV=2	Hadh	0.858	0.895	0.854	0.978	0.9715	1.024	0.859	0.843	0.892	0.9415	1.0145	0.998	0.914	0.9765	0.931	1.1125	1.042	1.0185	1.0025	0.9455	0.958	1.0645	1.0525	1.0825	0.9635	0.9255	0.9645	1.065	1.088	1.053	0.9495	0.834	1.0125	1.044	1.144	1.1235	+	6.20641	metabolic process;regulation of biological process;response to stimulus	cytoplasm;membrane;mitochondrion;organelle lumen	catalytic activity;nucleotide binding	3
High	Q8CCT4	Transcription elongation factor A protein-like 5 OS=Mus musculus GN=Tceal5 PE=1 SV=1	Tceal5	0.9645	0.9775	0.98	1.0655	1.0145	1.0715	0.8185	0.902	0.9985	1.105	1.067	1.084	1.0255	1.0855	1.1575	0.9335	0.829	0.974	0.982	0.991	0.9995	0.9135	0.958	0.986	0.9635	1.0155	0.9875	0.983	0.928	0.942	0.972	0.946	0.817	0.8405	0.849	0.9195	+	3.85213	metabolic process;regulation of biological process	nucleus	protein binding;RNA binding	X
High	Q64475	Histone H2B type 1-B OS=Mus musculus GN=Hist1h2bb PE=1 SV=3	Hist1h2bb	1.0425	0.841	0.916	0.9545	1.099	0.9535	0.95	1.0685	0.9395	1.072	0.866	0.862	0.8875	1.0215	0.918	0.9655	1.0025	0.9535	0.8635	0.87	0.883	0.951	0.8595	0.9015	0.812	0.7565	0.85	0.8515	0.876	0.8195	0.831	0.802	0.6835	0.877	0.8605	0.882	+	2.24448	cell organization and biogenesis	chromosome;cytoplasm;nucleus	DNA binding;protein binding	13
High	Q9JLF6	Protein-glutamine gamma-glutamyltransferase K OS=Mus musculus GN=Tgm1 PE=1 SV=2	Tgm1	0.631	0.4915	0.6995	0.5835	0.6735	0.5795	0.649	0.6385	0.51	0.6405	0.6665	0.542	0.6855	0.633	0.6945	1.1315	1.311	1.068	0.541	0.6855	0.5575	1.4505	1.1025	1.2365	0.4975	0.5195	0.5675	2.002	1.8075	1.7845	0.555	0.69	0.973	1.703	2.4625	1.7035	+	10.372	cell differentiation;metabolic process;regulation of biological process	membrane	catalytic activity;metal ion binding	14
High	Q3TU20	Angiotensin I converting enzyme (Peptidyl-dipeptidase A) 1 OS=Mus musculus GN=Ace PE=2 SV=1	Ace	0.798	0.7195	0.7205	1.1105	1.2575	0.988	0.7055	0.743	0.8505	0.939	1.1005	0.9315	0.912	0.834	0.7815	1.388	1.037	0.823	1.0675	1.141	1.419	1.102	1.049	1.249	0.8165	0.7015	1.003	0.7535	0.9735	0.9475	0.7225	0.77	0.9285	0.7445	1.2185	1.0465	+	2.14746	cell proliferation;metabolic process;regulation of biological process;response to stimulus;transport	cytoplasm;endosome;extracellular;membrane;vacuole	catalytic activity;metal ion binding;protein binding	11
High	O35639	Annexin A3 OS=Mus musculus GN=Anxa3 PE=1 SV=4	Anxa3	0.8075	0.7235	0.812	0.9085	0.9905	0.9535	0.8035	0.79	0.6925	1.0145	1.0285	0.883	0.795	0.923	0.8105	1.23	1.373	1.2135	0.8085	0.829	0.828	1.163	1.146	1.183	0.7585	0.737	0.7835	1.1535	1.341	1.2985	0.784	0.769	0.87	1.1675	1.18	1.116	+	11.2621	defense response;regulation of biological process;response to stimulus;transport	cytoplasm;membrane	enzyme regulator activity;metal ion binding;protein binding	5
High	Q62048	Astrocytic phosphoprotein PEA-15 OS=Mus musculus GN=Pea15 PE=1 SV=1	Pea15a	0.8915	0.893	0.945	0.9215	0.9685	0.9325	0.916	0.9515	0.9435	1.0065	0.916	0.904	0.948	1.03	0.9945	0.9675	1.024	1.0175	0.983	0.979	0.9755	1.0265	1.0365	0.964	0.9115	0.953	0.9525	0.974	0.9965	1.022	0.936	0.96	0.9045	1.0295	0.966	0.996	+	2.29247	cell death;regulation of biological process;response to stimulus;transport	cytoplasm	protein binding	1
High	Q3UH99	Protein shisa-6 homolog OS=Mus musculus GN=Shisa6 PE=1 SV=1	Shisa6	1.052	0.9535	1.0705	0.9005	0.9265	0.8815	1.032	1.027	0.932	0.9205	0.9175	0.8945	0.955	0.9515	1.0185	0.918	0.9375	0.936	0.9235	0.985	0.897	0.924	0.9335	0.9065	0.9505	0.955	0.9785	0.9585	0.971	1.0305	0.94	1.0495	0.972	0.964	1	1.028	+	2.11412	regulation of biological process	membrane		11
High	Q9D1P4	Cysteine and histidine-rich domain-containing protein 1 OS=Mus musculus GN=Chordc1 PE=1 SV=1	Chordc1	0.973	0.9435	0.976	1.0575	1.0225	1.065	0.942	0.9625	0.901	1.034	1.057	1.0185	1.0485	1.071	1.0605	0.966	0.993	0.946	1.022	1.052	0.9045	1.022	1.012	0.978	0.919	0.939	0.895	0.922	0.9915	1.0005	0.9095	0.9895	0.9425	1.0115	0.8315	0.9775	+	2.28476	metabolic process;regulation of biological process		metal ion binding;nucleotide binding;protein binding	9
High	P63040	Complexin-1 OS=Mus musculus GN=Cplx1 PE=1 SV=1	Cplx1	1.0505	0.984	1.0465	1.0435	0.977	0.944	0.928	1.013	0.922	0.967	1.041	1.0445	1.039	0.9895	1.19	0.903	0.8755	0.957	0.9345	0.9485	0.929	0.99	0.9595	0.9515	0.911	1.016	0.9805	1.004	0.896	1.013	0.9615	0.9955	0.94	0.868	0.8025	0.861	+	2.61686	transport	cytoplasm;cytosol	protein binding;transporter activity	5
High	Q99LD8	N(G),N(G)-dimethylarginine dimethylaminohydrolase 2 OS=Mus musculus GN=Ddah2 PE=1 SV=1	Ddah2	0.9115	0.8525	0.877	0.895	0.9995	0.893	0.873	0.925	0.83	0.9705	0.9215	0.91	0.917	0.9675	0.923	0.9835	1.0675	0.965	0.8895	0.9635	0.9125	1.012	0.991	0.956	0.8915	0.878	0.8835	0.934	1.047	1.0155	0.9205	0.914	0.9585	1.0855	1.005	1.039	+	3.50523	metabolic process	cytoplasm;mitochondrion	catalytic activity	17
High	Q99L04	Dehydrogenase/reductase SDR family member 1 OS=Mus musculus GN=Dhrs1 PE=2 SV=1	Dhrs1	0.739	0.8145	0.7435	0.95	0.837	0.9685	0.7315	0.753	0.824	0.8105	0.999	0.9425	0.7575	0.788	0.7665	1.1545	1.033	1.104	0.8415	0.744	0.843	1.0235	0.968	1.1945	0.857	0.8415	0.8545	1.26	1.1815	1.0815	0.8885	0.7305	1.0015	1.1815	1.4685	1.092	+	5.61375	metabolic process	endoplasmic reticulum;membrane;mitochondrion	catalytic activity	14
High	Q571D6	MKIAA0281 protein (Fragment) OS=Mus musculus GN=Elmo1 PE=2 SV=1	Elmo1	0.9175	0.834	0.9085	0.9345	0.9935	0.975	0.932	0.924	0.806	1.006	0.9235	0.938	1.006	1.0255	0.976	1.0085	1.182	1.008	0.8755	0.996	0.8845	1.111	1.109	1.0165	0.8975	0.8845	0.8895	1.009	1.142	1.0835	0.9015	0.9705	0.8685	1.108	0.9845	1.0655	+	3.6526	cell death;cell organization and biogenesis;cellular component movement;regulation of biological process;response to stimulus;transport	cytoplasm;membrane	protein binding	13
High	Q3UDA8	Putative uncharacterized protein OS=Mus musculus GN=Cpt2 PE=2 SV=1	Cpt2	0.9195	0.8255	0.8335	0.9685	1.02	0.9065	0.86	0.8925	0.842	0.9685	0.907	0.8705	0.936	0.956	0.888	1.081	1.0225	0.9585	0.9045	0.9505	0.979	1.0165	0.9835	1.003	0.909	0.856	0.9685	0.9605	1.035	0.9985	0.8875	0.85	0.9435	1.0195	1.053	1.0635	+	3.79828	metabolic process;transport	membrane;mitochondrion	catalytic activity	4
High	G5E8G3	MCG9827 OS=Mus musculus GN=Opcml PE=4 SV=1	Opcml	1.0705	1.0715	1.0155	0.935	0.999	1.009	1.024	1.0805	1.036	1.082	0.986	0.9665	0.9765	1.0265	0.9945	0.846	0.8315	0.9065	0.9995	1.0725	0.973	0.915	0.9175	0.8985	1.031	1.0245	1.0265	0.9175	0.895	0.896	1.0255	1.0205	0.8995	0.886	0.857	0.9115	+	5.17199			protein binding	9
High	Q9Z2I8	Succinyl-CoA ligase [GDP-forming] subunit beta, mitochondrial OS=Mus musculus GN=Suclg2 PE=1 SV=3	Suclg2	0.961	0.8635	0.963	0.945	1.039	0.9355	0.931	0.955	0.8485	1.0025	0.9245	0.9095	0.9555	0.9815	0.9335	1.097	1.0775	0.9615	0.9045	0.943	0.945	1.0635	1.0575	1.0035	0.8725	0.8455	0.9255	0.9755	1.0835	1.062	0.8355	0.8925	0.9035	1.049	1.067	1.0845	+	3.95798	metabolic process	membrane;mitochondrion;nucleus	catalytic activity;metal ion binding;nucleotide binding;protein binding	6
High	Q8C729-2	Isoform 2 of Protein FAM126B OS=Mus musculus GN=Fam126b	Fam126b	1.0455	0.953	1.005	0.9745	1.05	0.9475	1.002	1.0225	0.913	1.041	0.9885	0.947	1.0575	1.061	1.0955	0.8655	0.9345	0.911	0.9845	0.9815	0.906	0.9915	0.941	0.908	0.9435	0.9865	0.9675	0.93	0.908	0.9615	0.9515	1.0415	1.029	0.9305	0.8695	0.917	+	2.55557				1
High	Q6P9Q6	FK506-binding protein 15 OS=Mus musculus GN=Fkbp15 PE=1 SV=2	Fkbp15	0.975	0.871	0.9635	0.931	1.002	0.947	0.9645	0.9605	0.8975	1.011	0.9415	0.9145	0.944	1.006	0.967	0.986	1.0645	1.0215	0.8875	0.9595	0.9405	1.0315	1.02	1.0085	0.868	0.936	0.9545	1.0095	1.02	1.0375	0.944	0.9435	0.894	1.051	1.03	1.045	+	2.98911	cellular component movement;metabolic process;regulation of biological process;transport	cytoplasm;endosome;extracellular;membrane	catalytic activity;motor activity;protein binding;structural molecule activity	4
High	Q9R0N5	Synaptotagmin-5 OS=Mus musculus GN=Syt5 PE=1 SV=1	Syt5	0.966	0.8695	0.9405	0.921	1.035	1.0055	0.9245	0.9885	0.8285	1.013	0.9715	1.02	0.945	0.987	0.9525	0.9665	1.0295	0.9715	0.8705	0.9235	0.8245	1.0425	0.992	0.9535	0.8745	0.887	0.8865	0.9285	0.999	1.023	0.882	0.945	0.9715	1.066	1.0385	1.0665	+	2.90233	cell organization and biogenesis;regulation of biological process;transport	cytosol;endosome;membrane	metal ion binding;protein binding	7
High	A2RS23	Peptidase D OS=Mus musculus GN=Pepd PE=2 SV=1	Pepd	0.949	0.8625	0.9695	0.9515	0.9795	0.915	0.927	0.9495	0.937	0.9925	0.93	0.908	0.915	0.962	0.9405	1.0035	1.035	1.032	0.941	0.934	0.962	1.017	1.006	0.991	0.854	0.923	0.91	0.9875	1.02	1.003	0.9355	0.9375	0.893	0.9925	0.9515	0.984	+	3.40586	metabolic process		catalytic activity;metal ion binding	7
High	P31650	Sodium- and chloride-dependent GABA transporter 3 OS=Mus musculus GN=Slc6a11 PE=1 SV=2	Slc6a11	0.9335	0.9715	0.94	1.2145	1.114	1.1185	0.841	0.917	0.976	0.975	0.916	0.9595	1.189	1.032	0.9865	0.9525	0.884	0.992	0.9535	0.9145	1	0.928	0.9345	0.8995	0.974	0.9925	0.9225	0.8685	0.8645	0.8695	0.995	0.8695	0.738	0.8405	0.838	0.8385	+	4.01688	cell communication;response to stimulus;transport	cytoplasm;membrane	transporter activity	6
High	B2RSY3	Hepatocyte cell adhesion molecule OS=Mus musculus GN=Hepacam PE=2 SV=1	Hepacam	0.9445	0.845	0.925	0.8875	0.9865	0.897	0.9475	0.94	0.8335	1.002	0.891	0.882	0.968	1.017	0.955	0.9575	1.1225	0.967	0.868	0.93	0.876	1.066	1.033	0.947	0.88	0.9085	0.911	0.9955	1.118	1.0895	0.8935	0.943	0.9435	1.1685	1.0425	1.1015	+	3.23404	regulation of biological process	cytoplasm;membrane	protein binding	9
High	P61759	Prefoldin subunit 3 OS=Mus musculus GN=Vbp1 PE=2 SV=2	Vbp1	0.9605	0.9695	0.93	1.01	1.0025	1.028	0.92	0.9725	0.938	0.9905	0.989	1.013	0.9455	0.9975	0.971	0.9705	0.969	0.9845	0.9885	0.9605	0.9845	0.988	0.962	0.973	0.959	0.9925	0.9545	0.9505	0.96	0.975	0.9675	0.9455	0.9525	0.968	0.9385	0.95	+	2.64103	cell organization and biogenesis;metabolic process	cytoplasm;nucleus	protein binding	X
High	P47962	60S ribosomal protein L5 OS=Mus musculus GN=Rpl5 PE=1 SV=3	Rpl5	0.9535	0.929	0.96	0.975	1.001	0.9825	0.9025	0.956	0.9355	1.006	0.9785	0.945	0.963	1.001	0.985	0.9735	0.957	0.9585	0.9265	0.9585	0.9365	0.9865	0.973	0.958	0.9015	0.9165	0.938	0.956	0.9825	0.9945	0.9415	0.947	0.904	0.971	0.9505	1.004	+	2.63312	cell organization and biogenesis;metabolic process;regulation of biological process;response to stimulus	cytoplasm;membrane;nucleus;ribosome	protein binding;RNA binding;structural molecule activity	5
High	Q8K298	Actin-binding protein anillin OS=Mus musculus GN=Anln PE=1 SV=2	Anln	0.8915	0.9095	0.9055	0.961	1.002	0.9415	0.844	0.9165	0.8275	0.9195	0.8415	0.9215	1.097	0.968	0.9685	1.158	1.03	1.1675	0.9225	1.0705	1.064	1.0005	1.087	1.0795	1.002	0.9795	0.934	1.028	1.0875	0.96	0.9495	0.988	0.815	0.9695	1.0065	0.9675	+	3.28603	cell differentiation;cell division;cell organization and biogenesis;cellular component movement	cytoplasm;cytoskeleton;nucleus	protein binding	9
High	B1AXZ5	ELAV-like protein 2 OS=Mus musculus GN=Elavl2 PE=4 SV=1	Elavl2	1.0035	1	0.9705	0.9965	1.0875	1.0375	0.965	1.006	0.9565	1.0575	1.0155	1.019	1.0015	1.0375	1.037	0.9185	0.957	0.9755	0.9595	0.9785	0.945	0.997	1.003	0.936	0.971	0.992	0.9845	0.9545	0.9605	0.987	0.9915	0.9715	0.914	0.9725	0.9325	0.961	+	2.55037			nucleotide binding;RNA binding	4
High	Q9QUJ7	Long-chain-fatty-acid--CoA ligase 4 OS=Mus musculus GN=Acsl4 PE=2 SV=2	Acsl4	0.943	1.015	0.9765	0.9475	0.9935	1.026	0.941	0.951	0.9365	1.0015	1.0415	1.0475	0.9615	0.979	0.9545	0.9935	1.01	0.979	0.9785	0.966	0.9175	1.008	1.057	1.003	0.991	1.019	0.9595	1.0205	1.0345	1.0795	0.9615	0.987	1.0195	1.055	1.111	1.11	+	4.23973	cell differentiation;metabolic process;regulation of biological process;response to stimulus;transport	cytoplasm;endoplasmic reticulum;membrane;mitochondrion	catalytic activity;nucleotide binding	X
High	O88456	Calpain small subunit 1 OS=Mus musculus GN=Capns1 PE=2 SV=1	Capns1	0.886	0.9035	0.9085	0.928	0.9065	0.966	0.939	0.8905	0.843	0.8985	0.962	0.949	0.987	0.928	0.9635	1.023	1.0095	0.9545	0.985	0.997	0.8935	0.9995	1.0585	1.022	0.946	0.9085	0.918	1.0025	1.1415	1.0975	0.9105	0.969	0.9815	1.058	1.0595	1.0545	+	4.6474	metabolic process	cytoplasm;cytosol;membrane	catalytic activity;metal ion binding;protein binding	7
High	Q6PHS9	Voltage-dependent calcium channel subunit alpha-2/delta-2 OS=Mus musculus GN=Cacna2d2 PE=1 SV=1	Cacna2d2	0.963	0.9	0.9315	1.072	1.056	1.2495	0.9255	0.9825	0.925	0.985	0.9185	1.0245	1.2545	1.0465	0.9865	0.856	0.902	0.9555	0.9205	0.9435	0.96	0.953	1.0185	0.8475	0.956	0.9305	0.911	0.8425	0.8665	0.959	0.9125	0.9955	0.8715	0.8755	0.8305	0.874	+	2.65488	cell organization and biogenesis;regulation of biological process;transport	membrane	metal ion binding;transporter activity	9
High	O55091	Protein IMPACT OS=Mus musculus GN=Impact PE=1 SV=2	Impact	0.99	0.9685	0.9375	1.071	1.047	1.064	0.9335	0.968	0.953	1.0625	1.0135	1.033	1.054	1.0735	1.0265	1.0335	1.004	1.0385	1.02	1.054	1.0055	1.013	1.031	1.024	0.9655	0.9995	1.0315	1.033	0.9915	1.0135	1.0145	0.9845	0.9955	0.992	0.952	1.011	+	4.17042	cell communication;cell differentiation;cell growth;regulation of biological process;response to stimulus	cytoplasm	protein binding	18
High	Q3T9Z2	Glyoxylate reductase/hydroxypyruvate reductase OS=Mus musculus GN=Grhpr PE=2 SV=1	Grhpr	0.8765	0.9195	0.9235	0.942	0.9185	0.9535	0.838	0.8705	0.86	0.8695	0.9325	0.9515	0.9495	0.931	0.977	0.983	0.8935	0.973	0.9535	0.964	0.968	0.937	1.0245	0.9685	0.932	0.951	0.9485	0.9305	0.9825	0.999	0.9615	0.9305	0.9245	0.9265	0.877	0.923	+	2.5269	cell organization and biogenesis;metabolic process	cytoplasm;cytosol	catalytic activity;nucleotide binding;protein binding	4
High	P47867	Secretogranin-3 OS=Mus musculus GN=Scg3 PE=1 SV=1	Scg3	0.9205	0.881	0.941	1.0045	1.052	1.001	0.9525	0.9515	0.8465	1.037	1.0245	0.995	0.938	0.994	0.907	0.9535	1.0665	0.944	0.8935	0.93	0.85	1.0785	1.09	0.9525	0.893	0.8935	0.8885	0.984	1.0495	1.11	0.931	0.963	1.0735	1.086	1.126	1.077	+	3.57945		extracellular;membrane	RNA binding	9
High	A2ABY3	Ethanolamine-phosphate cytidylyltransferase OS=Mus musculus GN=Pcyt2 PE=4 SV=1	Pcyt2	0.9395	0.904	0.951	0.985	0.9955	0.9905	0.9205	0.954	0.869	0.9785	0.966	0.978	0.9815	0.987	1.005	0.9325	0.9925	0.969	0.934	0.9765	0.915	1.008	1.0035	0.9435	0.8955	0.9245	0.9025	0.9365	0.973	0.995	0.908	0.948	0.898	0.9745	0.8935	0.976	+	2.1803	metabolic process		catalytic activity	11
High	O70503	Estradiol 17-beta-dehydrogenase 12 OS=Mus musculus GN=Hsd17b12 PE=2 SV=1	Hsd17b12	0.901	0.907	0.8765	1.033	1.0235	1.0575	0.904	0.8915	0.8675	0.99	1.0225	1.0275	1.021	0.9975	1.0175	1.061	0.9855	1	0.9615	1.034	0.94	1.013	1.0635	1.0465	0.982	0.9695	1.017	1.019	1.1275	1.061	0.9425	0.9255	1.005	1.059	1.003	1.121	+	5.06265	cell organization and biogenesis;metabolic process;regulation of biological process	endoplasmic reticulum;membrane	catalytic activity;protein binding	2
High	Q3V0K9	Plastin-1 OS=Mus musculus GN=Pls1 PE=2 SV=1	Pls1	0.8865	0.798	0.8935	0.9665	0.9115	0.868	0.8545	0.854	0.7615	0.931	0.877	0.888	0.983	1.0035	0.906	1.1295	1.148	1.096	0.852	1.0875	0.9315	1.1005	1.1645	1.0825	0.9145	0.886	0.974	1.0645	1.235	1.149	0.998	0.9565	0.9215	1.1305	0.975	1.121	+	5.44497	cell organization and biogenesis;regulation of biological process;transport	cytoplasm;cytoskeleton	metal ion binding;protein binding	9
High	Q9DCS9	NADH dehydrogenase [ubiquinone] 1 beta subcomplex subunit 10 OS=Mus musculus GN=Ndufb10 PE=1 SV=3	Ndufb10	0.926	0.9815	0.9795	0.981	0.9505	1.044	0.928	0.934	0.933	0.94	1.0025	0.982	1.0235	0.985	1.0215	0.9705	0.951	0.9725	1.024	1.0105	0.95	0.961	0.986	0.9605	1.0625	1.042	1.0215	0.9665	0.9845	0.987	1.0225	0.9905	1.0545	0.967	0.981	1.0105	+	2.36911	metabolic process;transport	membrane;mitochondrion		17
High	Q8BLK3	Limbic system-associated membrane protein OS=Mus musculus GN=Lsamp PE=1 SV=1	Lsamp	1.0305	1.0465	1.019	0.9305	1.004	0.9445	1.005	1.0675	0.976	1.022	0.9505	0.936	0.994	1.039	0.999	0.8385	0.892	0.8905	0.95	1.0455	0.941	0.9515	0.93	0.873	0.973	0.998	1.008	0.899	0.9055	0.9475	1.0095	1.041	0.858	0.9205	0.8475	0.95	+	2.18125	response to stimulus	membrane	protein binding	16
High	Q2TPA8	Hydroxysteroid dehydrogenase-like protein 2 OS=Mus musculus GN=Hsdl2 PE=1 SV=1	Hsdl2	0.909	0.91	0.915	0.949	0.991	1.029	0.863	0.9265	0.873	0.969	0.9735	0.957	0.9875	0.984	0.986	0.938	0.9615	0.9345	0.943	0.9635	0.917	1.019	1.0145	0.9465	0.9215	0.9435	0.9175	0.934	1.0295	1.016	0.9	0.9365	0.907	0.9885	1.005	1.016	+	4.05984	metabolic process	membrane;mitochondrion	catalytic activity	4
High	P42227	Signal transducer and activator of transcription 3 OS=Mus musculus GN=Stat3 PE=1 SV=2	Stat3	0.925	0.7945	0.92	0.894	0.9445	0.957	0.9505	0.9485	0.78	0.934	0.973	0.947	0.932	0.93	0.9145	1.1085	1.1695	1.021	0.89	0.9395	0.8305	1.123	1.141	1.084	0.8435	0.857	0.83	1.119	1.2085	1.1815	0.7955	0.913	1.0025	1.2025	1.171	1.1915	+	7.18376	cell differentiation;cell organization and biogenesis;cell proliferation;defense response;metabolic process;regulation of biological process;reproduction;response to stimulus;transport	cytoplasm;cytosol;membrane;mitochondrion;nucleus	DNA binding;protein binding;signal transducer activity	11
High	P09055	Integrin beta-1 OS=Mus musculus GN=Itgb1 PE=1 SV=1	Itgb1	0.918	0.8605	0.855	0.994	0.976	0.987	0.931	0.8985	0.921	0.958	0.9895	0.9315	0.9435	0.9795	0.931	1.112	1.056	0.97	0.9295	0.987	0.9645	1.0415	1.1345	1.0415	0.9635	0.8615	0.986	1.0535	1.236	1.1585	0.9125	0.899	1.0595	1.0455	1.1355	1.2595	+	4.05168	cell communication;cell differentiation;cell growth;cell organization and biogenesis;cellular component movement;cellular homeostasis;metabolic process;regulation of biological process;response to stimulus;transport	cell surface;cytoplasm;endosome;membrane	metal ion binding;protein binding;receptor activity	8
High	Q9DC28	Casein kinase I isoform delta OS=Mus musculus GN=Csnk1d PE=1 SV=2	Csnk1d	0.9655	0.958	0.941	0.993	1.0055	1.0095	0.847	0.8905	0.916	1.047	1.0505	1.0625	0.9745	1.0175	1.0585	0.9725	0.893	1.002	0.9695	0.91	0.936	0.9315	0.955	0.96	0.9515	1.0065	0.9855	0.997	0.9465	0.9895	0.9215	0.924	0.955	0.895	0.951	1.0085	+	3.5915	cell organization and biogenesis;metabolic process;regulation of biological process;response to stimulus;transport	cytoplasm;cytoskeleton;cytosol;Golgi;membrane;nucleus	catalytic activity;nucleotide binding;protein binding	11
High	Q60714	Long-chain fatty acid transport protein 1 OS=Mus musculus GN=Slc27a1 PE=1 SV=1	Slc27a1	0.8965	0.9745	0.965	0.9255	0.9455	0.945	0.947	0.9265	0.9405	0.9335	0.9185	0.911	0.9495	0.9815	0.954	0.947	0.97	0.951	0.967	0.9835	0.9835	1.0205	1.0165	0.97	0.9885	1.034	1.0505	1.018	1.0045	1.017	1.017	0.9835	0.933	1.0485	0.999	1.049	+	4.3235	metabolic process;regulation of biological process;response to stimulus;transport	cytoplasm;endoplasmic reticulum;membrane;mitochondrion	catalytic activity;nucleotide binding;protein binding;transporter activity	8
High	P51655	Glypican-4 OS=Mus musculus GN=Gpc4 PE=2 SV=2	Gpc4	1.01	0.8935	1.0095	0.88	0.9245	0.8655	1.054	1.033	1.0715	0.941	0.9095	0.8345	1.0385	1.0905	1.0365	0.891	0.998	0.914	0.973	1.117	0.9345	1.042	0.9905	0.9095	0.968	0.9625	1.0315	0.9945	1.05	1.0765	1.0325	1.1	1.0545	1.146	1.115	1.1775	+	4.06479	metabolic process	extracellular;membrane;nucleus;organelle lumen	protein binding	X
High	Q5KU39	Vacuolar protein sorting-associated protein 41 homolog OS=Mus musculus GN=Vps41 PE=2 SV=1	Vps41	0.9	0.879	0.9735	0.9495	0.998	0.995	0.9485	0.898	0.84	1.03	0.981	1.014	0.9445	0.924	0.964	0.9875	1.1095	0.9875	0.8655	0.9335	0.847	1.004	1.0825	1.0015	0.866	0.8615	0.874	0.977	1.1225	1.128	0.887	0.941	0.8685	1.129	1.058	1.1215	+	5.178	cell organization and biogenesis;metabolic process;regulation of biological process;transport	cytoskeleton;cytosol;endosome;Golgi;membrane;vacuole	metal ion binding;protein binding	13
High	Q6RHR9	Membrane-associated guanylate kinase, WW and PDZ domain-containing protein 1 OS=Mus musculus GN=Magi1 PE=1 SV=1	Magi1	0.9615	0.9215	0.9995	0.997	1.0355	0.996	0.9425	0.9595	0.963	1.049	0.982	0.99	1.049	1.062	1.055	0.8975	0.969	0.943	0.95	0.9705	0.945	0.9865	1.007	0.906	0.938	0.9535	0.9485	0.9125	0.971	0.947	0.9415	1.01	0.909	0.937	0.8635	0.9765	+	2.22776	cell death	cytoplasm;membrane;nucleus	nucleotide binding;protein binding;structural molecule activity	6
High	Q9DAW9	Calponin-3 OS=Mus musculus GN=Cnn3 PE=1 SV=1	Cnn3	0.748	0.763	0.791	0.9395	0.8655	0.988	0.732	0.7305	0.737	0.8595	1.0315	0.937	0.844	0.813	0.8325	1.276	1.142	1.1275	0.827	0.835	0.817	1.113	1.0385	1.232	0.8035	0.7985	0.8045	1.321	1.3255	1.2845	0.798	0.791	1.042	1.1135	1.422	1.2465	+	8.73181	cell differentiation;cell organization and biogenesis;regulation of biological process	cytoplasm;cytoskeleton	protein binding	3
High	Q91YH5	Atlastin-3 OS=Mus musculus GN=Atl3 PE=2 SV=1	Atl3	0.8915	1.014	1.0005	0.892	0.9655	0.8705	0.8885	0.9135	0.9415	0.94	0.869	0.8515	0.936	0.9435	0.958	0.995	0.9945	0.937	0.8545	0.9125	0.9255	0.9815	0.99	0.9775	0.859	0.836	0.9175	0.943	1.0185	0.9795	0.89	0.925	0.8555	1.019	0.929	1.0055	+	2.2937	cell organization and biogenesis;metabolic process	endoplasmic reticulum;membrane	catalytic activity;nucleotide binding;protein binding	19
High	A2A7F6	Chloride transport protein 6 OS=Mus musculus GN=Clcn6 PE=4 SV=1	Clcn6	0.872	0.876	0.8935	1.0115	1.069	1.071	0.8845	0.8835	0.8115	1.044	1.058	1.0505	0.896	0.9305	0.8945	1.026	1.153	1.0495	0.8715	0.891	0.8365	1.082	1.0435	1.052	0.834	0.8795	0.8555	1.009	1.0575	1.083	0.858	0.9035	0.8345	1.1355	1.0895	1.15	+	10.5666	response to stimulus;transport	endosome;membrane	nucleotide binding;transporter activity	4
High	P52760	Ribonuclease UK114 OS=Mus musculus GN=Hrsp12 PE=1 SV=3	Hrsp12	0.753	0.746	0.7755	0.8595	0.863	0.9575	0.768	0.759	0.674	0.8455	0.9375	0.949	0.8335	0.8695	0.8785	1.327	1.248	1.193	0.8655	0.832	0.8015	1.207	1.1735	1.244	0.818	0.859	0.82	1.441	1.3605	1.3015	0.808	0.7925	1.174	1.3725	1.3815	1.226	+	9.73931	metabolic process;regulation of biological process;response to stimulus	cytosol;mitochondrion;nucleus	catalytic activity;metal ion binding;protein binding;RNA binding	15
High	Q9WVA4	Transgelin-2 OS=Mus musculus GN=Tagln2 PE=1 SV=4	Tagln2	0.839	0.8955	0.8785	1.0835	0.89	1.006	0.8555	0.8285	0.8805	0.8625	1.039	0.942	0.9165	0.9525	0.8925	1.2895	1.106	1.0795	1.1045	1.006	1.113	1.037	1.088	1.232	1.1135	0.8535	1.0265	1.172	1.154	1.14	0.9215	0.888	1.155	1.07	1.4095	1.1695	+	2.91963	cell differentiation		protein binding	1
High	Q8CC86	Nicotinate phosphoribosyltransferase OS=Mus musculus GN=Naprt PE=2 SV=1	Naprt1;Naprt	0.9265	0.8615	0.8925	0.875	0.9865	1.0165	0.9245	0.931	0.844	0.9695	0.9715	0.9665	0.8225	0.9535	0.883	1.079	1.1775	1.0725	0.9165	0.8985	0.879	1.101	1.088	1.0905	0.851	0.8925	0.902	1.1	1.153	1.152	0.858	0.8895	1.0295	1.158	1.173	1.1155	+	7.33459	metabolic process;response to stimulus	cytoplasm;cytosol;Golgi;nucleus	catalytic activity	15
High	P29416	Beta-hexosaminidase subunit alpha OS=Mus musculus GN=Hexa PE=2 SV=2	Hexa	0.831	0.777	0.852	0.7985	0.957	0.9445	0.883	0.8515	0.624	0.9545	0.9415	0.927	0.864	0.898	0.8855	1.1035	1.197	1.012	0.7775	0.8625	0.702	1.1005	1.14	1.0975	0.784	0.7785	0.7	1.1045	1.139	1.2375	0.674	0.8615	0.7665	1.228	1.0985	1.13	+	7.18658	cell organization and biogenesis;metabolic process;regulation of biological process;reproduction;response to stimulus	membrane;vacuole	catalytic activity;protein binding	9
High	Q3TYC2	Putative uncharacterized protein OS=Mus musculus GN=Ntm PE=2 SV=1	Ntm	0.9895	0.996	0.904	0.98	1.0185	1.0155	0.924	0.9855	1.018	1.1335	1.011	1.004	0.93	1.0845	1.0235	0.9005	0.8975	0.916	0.983	0.9265	0.998	0.973	0.926	0.9285	0.9935	1	1.013	0.939	0.892	0.904	1.0225	0.9065	0.894	0.8675	0.8805	0.8975	+	2.33491	regulation of biological process	cell surface;membrane	protein binding	9
High	Q8BPF4	Putative uncharacterized protein OS=Mus musculus PE=2 SV=1	Hba-a2	2.4215	3.784	3.033	0.4355	0.652	0.5085	2.7305	2.833	3.238	0.625	0.5375	0.529	0.4665	0.6425	0.462	0.394	0.6535	0.4565	0.4305	0.5305	0.558	0.6485	0.5235	0.511	0.402	0.4155	0.398	0.3235	0.5155	0.4025	0.4055	1.28	0.482	0.5915	0.4175	0.483	+	12.0229	transport	membrane	antioxidant activity;catalytic activity;metal ion binding;protein binding;transporter activity	11
High	P10605	Cathepsin B OS=Mus musculus GN=Ctsb PE=1 SV=2	Ctsb	0.8535	0.879	0.865	0.9785	0.9175	0.9975	0.82	0.8605	0.852	0.905	1.0315	1.042	0.8495	0.867	0.9515	1.07	1.0245	1.128	0.92	0.8715	0.928	1.06	1.101	1.1175	0.89	0.941	0.9145	1.18	1.1665	1.16	0.8965	0.8335	0.9415	1.0475	1.103	1.083	+	8.77312	cell differentiation;metabolic process;regulation of biological process;response to stimulus	cell surface;cytoplasm;extracellular;membrane;mitochondrion;vacuole	catalytic activity;protein binding	14
High	B2RTB0	MCG17262 OS=Mus musculus GN=Pdap1 PE=2 SV=1	Pdap1	0.995	0.9405	0.9985	0.9375	1.013	1.006	0.9485	0.9945	0.897	1.101	0.989	0.9775	1.0375	1.0705	1.094	0.8755	0.914	0.9305	0.9585	0.9355	0.924	0.9595	0.9545	0.906	0.9095	0.966	0.883	0.893	0.9285	0.972	0.9135	1.0015	0.89	0.913	0.8425	0.9245	+	2.80385	regulation of biological process;response to stimulus		protein binding;RNA binding	5
High	Q3U646	Putative uncharacterized protein OS=Mus musculus GN=Asah1 PE=2 SV=1	Asah1	0.9305	0.8385	0.927	0.891	0.972	0.917	0.9155	0.9305	0.819	0.9555	0.8845	0.912	1.004	0.99	1.003	0.983	1.0715	0.972	0.9045	0.9795	0.9025	1.047	1.0455	0.9705	0.977	0.969	0.968	0.977	1.0615	1.1005	0.9775	1.04	0.8895	1.08	0.9955	1.06	+	2.68971	metabolic process;response to stimulus	vacuole	catalytic activity	8
High	Q543N3	LIM and SH3 protein 1, isoform CRA_b OS=Mus musculus GN=Lasp1 PE=2 SV=1	Lasp1	0.9815	0.899	0.9205	0.9495	1.085	0.987	0.9215	0.9065	0.88	1.2325	1.0695	1.0275	1.0315	1.085	1.181	0.934	0.9335	0.9255	0.9465	0.952	0.8435	0.978	0.9385	0.876	0.8705	0.997	0.9235	0.9615	0.9195	0.9635	0.8625	0.95	0.8465	0.821	0.789	0.9405	+	3.35328	transport	cytoplasm;cytoskeleton	metal ion binding;protein binding;transporter activity	11
High	Q8BVK3	Putative uncharacterized protein (Fragment) OS=Mus musculus GN=Uap1l1 PE=2 SV=1	Uap1l1	0.908	0.814	0.9105	0.8825	0.99	0.896	0.8985	0.918	0.795	0.9895	0.891	0.878	0.9445	0.949	0.945	1.0245	1.1505	0.9615	0.875	1.0035	0.9075	1.103	1.105	1.0015	0.82	0.825	0.861	0.9415	1.1235	1.1335	0.8615	0.927	0.899	1.101	0.9495	1.111	+	3.16664	metabolic process	cytosol	catalytic activity	2
High	Q3TJ75	TROVE domain family, member 2 OS=Mus musculus GN=Trove2 PE=2 SV=1	Trove2	0.949	0.932	0.946	0.963	1.023	1.035	0.9195	0.939	0.9615	1.0285	0.9505	1.037	0.965	1.0255	1.001	0.946	0.9675	0.9745	0.9715	0.972	0.965	0.9875	0.9675	0.9305	0.938	0.9485	0.9295	0.9085	0.8905	0.937	0.9615	0.9195	0.863	0.955	0.882	0.915	+	2.615	cell organization and biogenesis;regulation of biological process;response to stimulus	cytoplasm;nucleus	metal ion binding;RNA binding	1
High	Q922Q8	Leucine-rich repeat-containing protein 59 OS=Mus musculus GN=Lrrc59 PE=1 SV=1	Lrrc59	0.9535	0.958	0.9105	1.144	1.076	1.14	0.937	0.952	0.9605	1.1185	1.1065	1.0935	0.995	1.066	1.0295	1.086	1.0185	1.08	0.9945	0.9695	0.991	1.0425	1.027	1.1035	0.995	0.9935	1.0475	1.086	1.047	1.0145	1.015	0.9135	0.948	1.056	1.0215	1.0465	+	5.85989		endoplasmic reticulum;membrane;nucleus	protein binding;RNA binding	11
High	Q9Z2H2	Regulator of G-protein signaling 6 OS=Mus musculus GN=Rgs6 PE=1 SV=2	Rgs6	1.0275	0.899	0.963	1.085	1.144	0.9815	0.967	0.9615	0.817	1.262	1.0435	1.033	1.1945	1.1435	1.1475	0.936	1.04	0.955	0.9115	1.061	0.951	1.0835	1.0555	0.944	0.924	0.8975	0.8585	0.823	1.017	0.965	0.882	1.012	1.0305	0.945	0.8805	0.928	+	2.40845	regulation of biological process;response to stimulus	cytoplasm;cytosol;Golgi;membrane;nucleus	enzyme regulator activity;protein binding;signal transducer activity	12
High	E9PUA7	Tumor protein D52 OS=Mus musculus GN=Tpd52 PE=4 SV=1	Tpd52	0.9125	0.8935	0.9125	0.991	1.016	1.024	0.885	0.926	0.8365	1.029	1.0325	0.984	0.991	0.9865	0.991	1.0465	1.0315	1.003	0.914	0.9985	0.8875	1.042	1.1125	1.034	0.8865	0.91	0.9185	1.024	1.097	1.096	0.928	0.935	0.9485	1.019	0.907	1.069	+	5.0083	regulation of biological process	cytoplasm;endoplasmic reticulum	metal ion binding;protein binding	3
High	Q8R0H9	ADP-ribosylation factor-binding protein GGA1 OS=Mus musculus GN=Gga1 PE=1 SV=1	Gga1	0.954	0.93	0.967	0.984	0.991	0.9975	0.918	0.9625	0.918	1.0165	0.9765	0.995	0.978	1.0135	1.031	0.9685	0.96	0.9665	0.9805	0.992	0.962	0.9785	0.985	0.9825	0.929	0.9685	0.96	0.9415	0.9665	0.9755	0.9685	0.969	0.9405	0.9375	0.959	0.9545	+	3.26527	regulation of biological process;transport	endosome;Golgi;membrane	protein binding	15
High	P70429	Ena/VASP-like protein OS=Mus musculus GN=Evl PE=1 SV=2	Evl	0.9875	0.861	0.9385	1.0105	1.0715	0.9775	0.9305	0.967	0.856	1.0885	0.9655	0.938	1.006	1.065	1.057	0.9515	1.012	0.95	0.89	0.9315	0.8945	1.022	0.9735	0.961	0.8435	0.887	0.8795	0.9105	0.96	0.989	0.917	0.9455	0.8515	0.967	0.8765	0.951	+	2.41168	cell organization and biogenesis;cellular component movement;regulation of biological process	cytoplasm;cytoskeleton;membrane	protein binding	12
High	Q9EPL2	Calsyntenin-1 OS=Mus musculus GN=Clstn1 PE=1 SV=1	Clstn1	0.918	0.8675	0.894	0.998	1.0145	1.0375	0.867	0.9375	0.8505	1.0485	1.049	1.096	0.9245	0.951	0.941	1.011	1.0315	1.0195	0.9085	0.887	0.8935	0.995	1.0055	1.031	0.8705	0.9115	0.8855	0.9975	1.0395	1.053	0.8775	0.8965	0.9115	1.0315	1.007	1.0545	+	9.94603	cell communication;cellular homeostasis;regulation of biological process	cell surface;endoplasmic reticulum;extracellular;Golgi;membrane;nucleus	metal ion binding;protein binding	4
High	O35459	Delta(3,5)-Delta(2,4)-dienoyl-CoA isomerase, mitochondrial OS=Mus musculus GN=Ech1 PE=1 SV=1	Ech1	0.9045	0.9595	0.9805	0.9455	0.943	1.021	0.9395	0.852	0.894	0.9575	0.9335	0.935	0.9885	0.9175	0.997	1.0355	0.9905	0.997	0.956	1.0485	0.9635	0.9605	1.116	0.991	0.9795	0.975	1	0.9955	1.095	1.076	0.9395	0.952	0.9545	1.0405	1.07	1.18	+	2.72919	metabolic process	membrane;mitochondrion	catalytic activity;protein binding	7
High	O08528	Hexokinase-2 OS=Mus musculus GN=Hk2 PE=2 SV=1	Hk2	0.8975	0.7	0.758	0.841	1.0035	0.8745	0.902	0.878	0.685	0.9815	0.9655	0.8285	0.8415	0.9135	0.807	1.184	1.309	1.1225	0.7525	0.7995	0.769	1.196	1.091	1.018	0.717	0.6885	0.7385	1.0365	1.2185	1.163	0.7405	0.785	0.8315	1.2055	1.048	1.082	+	6.90788	cell organization and biogenesis;cellular homeostasis;metabolic process;regulation of biological process;response to stimulus;transport	cytosol;membrane;mitochondrion	catalytic activity;nucleotide binding	6
High	Q9DBG5	Perilipin-3 OS=Mus musculus GN=Plin3 PE=1 SV=1	Plin3	0.9605	0.8045	0.9625	0.9935	1.013	0.9675	0.986	0.9195	0.822	1.0235	0.9235	0.8955	1.025	1.0265	0.9325	1.15	1.1805	1.037	0.9155	1.06	0.9935	1.139	1.1635	1.08	0.902	0.8365	0.916	1.08	1.1665	1.088	0.9025	0.9515	0.834	1.068	1.055	1.077	+	4.3823	transport	cytoplasm;endosome;membrane		17
High	Q61482	CDE1-binding protein CDEBP OS=Mus musculus GN=Aplp2 PE=4 SV=1	Aplp2	0.9025	0.817	0.8915	0.926	1.0295	1.0445	0.8715	0.906	0.8205	1.018	0.9915	1.0355	0.9135	0.948	0.933	0.992	1.06	0.9775	0.834	0.893	0.875	1.0085	1.0015	0.9715	0.845	0.8465	0.8605	0.954	1.0435	1.0505	0.877	0.8665	0.885	1.1125	1.0215	1.056	+	6.61619	cell organization and biogenesis;cellular homeostasis;metabolic process;regulation of biological process;response to stimulus	membrane;nucleus	DNA binding;enzyme regulator activity;metal ion binding;protein binding	9
High	P55096	ATP-binding cassette sub-family D member 3 OS=Mus musculus GN=Abcd3 PE=1 SV=2	Abcd3	0.982	0.889	0.9805	0.953	1.0265	0.9655	0.9765	1.001	0.8875	1.0035	0.9635	0.9335	0.9745	1.0165	0.9565	0.9545	1.0695	0.9725	0.873	0.987	0.905	1.069	1.045	0.985	0.9015	0.8845	0.959	1.016	1.0445	1.07	0.9195	0.962	0.938	1.086	1.06	1.1065	+	2.79925	cell organization and biogenesis;metabolic process;response to stimulus;transport	membrane;mitochondrion;organelle lumen	catalytic activity;nucleotide binding;protein binding;transporter activity	3
High	P52196	Thiosulfate sulfurtransferase OS=Mus musculus GN=Tst PE=1 SV=3	Tst	0.9595	0.94	0.9455	0.893	1.003	0.9835	0.926	0.9295	0.8785	1.0035	0.998	0.973	0.896	0.9415	0.902	1.09	1.109	1.04	0.9265	0.918	0.8925	1.127	1.0615	1.027	0.9085	0.9265	0.862	1.0455	1.1565	1.118	0.8825	0.9135	0.903	1.149	1.157	1.1255	+	8.85757	cell differentiation;metabolic process;transport	membrane;mitochondrion;organelle lumen	catalytic activity;RNA binding	15
High	P70335	Rho-associated protein kinase 1 OS=Mus musculus GN=Rock1 PE=1 SV=1	Rock1	0.828	0.87	0.8965	0.9375	0.8865	0.934	0.79	0.805	0.9315	0.877	0.933	0.8725	0.9305	0.9035	0.965	1.019	0.9365	0.997	0.9425	0.9735	0.9805	0.957	1.024	1.002	0.8605	0.922	0.905	0.999	1.059	0.9865	0.8935	0.928	0.8835	0.951	0.957	1.0315	+	3.8234	cell death;cell organization and biogenesis;cellular component movement;metabolic process;regulation of biological process;response to stimulus;transport	cytoplasm;cytoskeleton;Golgi;membrane	catalytic activity;metal ion binding;motor activity;nucleotide binding;protein binding	18
High	A2AMH4	Choline transporter-like protein 1 OS=Mus musculus GN=Slc44a1 PE=4 SV=1	Slc44a1	0.7905	0.9295	0.8705	0.9965	0.8225	0.958	0.7585	0.8175	0.895	0.8175	0.9445	0.9425	0.928	0.852	0.8565	1.0615	0.9145	0.964	0.98	0.889	0.9365	0.873	1.026	0.9635	1.1095	1.125	1.042	1.1125	1.0515	0.98	1.0725	0.8715	0.9665	0.9815	1.16	0.9465	+	2.16865	transport	membrane;mitochondrion	transporter activity	4
High	Q541Z2	Putative uncharacterized protein OS=Mus musculus GN=Fnta PE=2 SV=1	Fnta	0.947	0.951	0.976	0.9795	0.984	1.01	0.9765	0.946	0.853	0.9525	1.0015	1.0355	1.006	0.9915	0.973	1.056	1.1415	1.0115	0.9995	1.0435	0.953	1.0935	1.131	1.042	0.9705	0.98	0.939	1.005	1.1045	1.096	0.9455	0.998	0.9625	1.0855	1.016	1.089	+	3.19048	cell organization and biogenesis;metabolic process;regulation of biological process;response to stimulus	cytoplasm;membrane	catalytic activity;metal ion binding;protein binding	8
High	P43276	Histone H1.5 OS=Mus musculus GN=Hist1h1b PE=1 SV=2	Hist1h1b	1.0275	0.9325	0.9535	1.042	1.2675	1.1455	0.9865	1.0785	0.943	1.2395	1.1115	1.097	0.8635	0.9175	0.8975	0.993	1.1295	0.9625	0.822	0.869	0.854	1.052	1.001	0.975	0.792	0.746	0.7865	0.9005	0.989	0.975	0.782	0.7645	0.7175	0.906	0.9165	0.9575	+	7.11176	cell organization and biogenesis	chromosome;nucleus	DNA binding;protein binding	13
High	P32037	Solute carrier family 2, facilitated glucose transporter member 3 OS=Mus musculus GN=Slc2a3 PE=1 SV=1	Slc2a3	0.992	0.967	1.0005	0.912	1.022	0.9565	0.983	0.997	0.9335	1.0445	0.9235	0.9205	1.0155	1.0395	1.025	0.81	0.8775	0.8635	0.9565	1.0175	0.914	0.94	0.9585	0.8505	0.981	0.9785	0.977	0.8885	0.919	0.9445	0.984	1.0325	1.0915	0.8905	0.906	0.952	+	2.92175	transport	cytoplasm;membrane	protein binding;transporter activity	6
High	Q99K70	Ras-related GTP-binding protein C OS=Mus musculus GN=Rragc PE=1 SV=1	Rragc	0.9085	0.8875	0.926	0.92	0.999	0.993	0.9115	0.9335	0.8565	0.9845	0.9555	0.993	0.9335	0.979	0.956	0.9495	1.0035	0.9675	0.8985	0.9445	0.8745	0.998	1.035	0.957	0.899	0.9075	0.8975	0.9515	1.049	1.066	0.888	0.932	0.9175	1.0865	0.989	1.092	+	3.95434	cell communication;metabolic process;regulation of biological process;response to stimulus	cytoplasm;nucleus;vacuole	catalytic activity;nucleotide binding;protein binding	4
High	Q66JS6	Eukaryotic translation initiation factor 3 subunit J-B OS=Mus musculus GN=Eif3j2 PE=1 SV=1	Eif3j1;Eif3j2	0.9495	0.932	0.9125	1.001	0.98	0.988	0.8945	0.9615	0.9475	1.0065	0.994	0.986	0.9225	0.9815	0.989	1.0105	0.974	1.026	0.9595	0.9345	0.971	0.9955	0.982	1.0125	0.929	0.9645	0.975	1.033	0.98	0.9775	0.9465	0.882	0.918	0.9585	0.9225	0.96	+	2.9246	cell organization and biogenesis;metabolic process;regulation of biological process	cytoplasm	RNA binding	18;2
High	Q3UDZ1	Ras homolog gene family, member G OS=Mus musculus GN=Rhog PE=2 SV=1	Rhog	0.8915	0.9425	0.926	0.9485	0.9395	0.958	0.8645	0.89	0.89	0.949	0.947	0.9925	0.9885	0.9545	0.9535	1.044	0.98	1.054	0.9165	1.0145	0.954	0.9675	1.0275	1.007	0.981	0.9835	0.9875	0.986	1.0865	0.9885	0.9795	0.951	0.937	1.021	1.0475	1.021	+	4.11381	cell organization and biogenesis;cellular component movement;metabolic process;regulation of biological process;response to stimulus;transport	membrane	catalytic activity;nucleotide binding;protein binding	7
High	Q8BME2	Putative uncharacterized protein OS=Mus musculus GN=Ndufa12 PE=2 SV=1	Ndufa12	0.946	0.9135	0.9775	0.9535	0.9845	0.9795	0.904	0.959	0.9285	0.9885	0.926	0.928	1.037	1.026	1.059	0.9435	0.9105	0.948	0.947	0.993	0.9275	0.942	0.9595	0.9095	1.0015	0.979	0.9985	0.9105	0.963	0.957	0.988	0.9725	0.9755	0.956	0.923	0.971	+	3.19077	metabolic process;response to stimulus;transport	membrane;mitochondrion	catalytic activity	10
High	Q5M8N0	CB1 cannabinoid receptor-interacting protein 1 OS=Mus musculus GN=Cnrip1 PE=1 SV=1	Cnrip1	1.0265	0.9625	1.057	0.9375	1.0445	0.9625	1.0365	1.068	0.993	1.041	0.964	0.908	1.03	1.0965	1.115	0.8645	0.9215	0.933	1.0105	1.065	0.9615	0.973	0.9485	0.9185	0.9715	1.0125	0.9585	0.921	0.9115	0.9505	1.017	1.0345	1.0055	0.9645	0.95	0.9495	+	2.92331				11
High	P62827	GTP-binding nuclear protein Ran OS=Mus musculus GN=Ran PE=1 SV=3	LOC100045999;Ran;LOC102641332	0.987	0.951	0.952	0.972	1.0295	1.0515	0.949	0.98	0.9235	1.0465	0.9915	0.9935	0.9875	1.04	1.017	0.984	1.0045	0.992	1.0045	0.9935	0.9595	0.9805	0.9635	0.966	0.958	0.986	0.952	0.9195	0.948	0.954	0.945	0.9745	0.937	0.965	0.9185	0.9365	+	2.80219	cell division;cell organization and biogenesis;metabolic process;regulation of biological process;response to stimulus;transport	chromosome;cytoplasm;endosome;membrane;nucleus	catalytic activity;nucleotide binding;protein binding;RNA binding	5;9
High	Q80X50-5	Isoform 5 of Ubiquitin-associated protein 2-like OS=Mus musculus GN=Ubap2l	Ubap2l	1.0525	0.9645	1.0145	1.0255	1.0445	1.0365	0.946	0.951	0.9145	1.165	1.0775	1.0605	1.0505	1.1145	1.1165	0.925	0.941	0.9095	0.98	0.955	0.9035	0.9845	0.9575	0.915	0.945	0.9945	0.962	0.9935	0.9265	1	0.889	0.9955	0.8985	0.9175	0.8865	0.9585	+	5.19044				3
High	Q925N0	Sideroflexin-5 OS=Mus musculus GN=Sfxn5 PE=1 SV=2	Sfxn5	0.966	0.9155	0.942	0.964	1.022	0.997	0.979	0.9515	0.8725	0.997	0.9475	0.957	1.023	1.0025	0.997	1.026	1.099	0.9415	0.911	0.9475	0.878	1.042	1.064	0.9805	0.9425	0.925	0.8945	1.02	1.1415	1.122	0.913	0.946	0.9595	1.14	1.095	1.1175	+	4.85081	transport	membrane;mitochondrion	transporter activity	6
High	Q3U311	Putative uncharacterized protein OS=Mus musculus GN=Aplp1 PE=2 SV=1	Aplp1	0.8875	0.8465	0.913	0.9545	0.9705	0.959	0.8895	0.909	0.85	0.968	0.9655	0.9695	0.8875	0.9185	0.956	0.941	1.0155	0.9795	0.8735	0.924	0.8885	0.986	1.024	0.9715	0.871	0.887	0.895	0.98	1.047	1.0365	0.919	0.908	0.9725	1.033	0.981	1.0405	+	5.82073	cell death;cell organization and biogenesis;metabolic process;regulation of biological process;response to stimulus;transport	cytoplasm;Golgi;membrane	metal ion binding;protein binding	7
High	P21460	Cystatin-C OS=Mus musculus GN=Cst3 PE=2 SV=2	Cst3	0.7695	0.724	0.824	0.867	0.9255	0.98	0.749	0.811	0.773	0.899	0.8755	0.9095	0.8775	0.873	0.901	1.037	1.137	0.9825	0.837	0.8745	0.785	1.0995	1.117	1.031	0.826	0.799	0.799	1.118	1.185	1.119	0.853	0.882	1.187	1.2455	1.0775	1.072	+	5.92591	cell death;cell organization and biogenesis;defense response;regulation of biological process;response to stimulus	cytoplasm;endoplasmic reticulum;endosome;extracellular;membrane;vacuole	enzyme regulator activity;protein binding	2
High	Q9D024	Coiled-coil domain-containing protein 47 OS=Mus musculus GN=Ccdc47 PE=2 SV=2	Ccdc47	0.9445	0.955	0.966	0.9675	1.022	1.021	0.9295	0.9305	0.9265	1.042	0.996	1.019	0.973	1.017	1.0115	0.9815	1.035	0.951	0.942	0.993	0.94	1.033	1.0515	1.013	0.9515	0.929	0.9735	0.981	1.0505	1.067	0.922	0.97	0.9515	1.047	1.0345	1.079	+	4.2209	cell differentiation;cell organization and biogenesis;metabolic process;regulation of biological process;response to stimulus	endoplasmic reticulum;membrane	metal ion binding;RNA binding	11
High	Q5EBJ4	Ermin OS=Mus musculus GN=Ermn PE=1 SV=1	Ermn	0.929	0.8695	0.9445	0.9785	0.994	0.8845	0.885	0.902	0.778	1.0145	0.9335	0.9895	1.05	1.005	1.0115	1.023	1.0505	1.009	0.908	1.0065	0.9045	1.052	1.051	1.0085	0.8915	1.0215	0.949	1.0015	1.121	1.0795	0.9045	1.0355	0.8915	1.0445	0.9425	1.0655	+	2.51229	cell organization and biogenesis;regulation of biological process	cytoplasm;cytoskeleton	protein binding	2
High	Q8CCJ4	APC membrane recruitment protein 2 OS=Mus musculus GN=Amer2 PE=1 SV=2	Amer2;Fam123a	0.9935	0.9375	0.97	0.9535	1.0445	0.9535	0.9285	0.972	0.931	1.0445	0.9715	0.9795	0.95	1.022	1.0185	0.902	0.9085	0.939	0.9445	0.9845	0.95	0.932	0.917	0.9245	0.925	0.9745	0.942	0.9005	0.8745	0.914	0.956	0.9795	0.8605	0.8765	0.8465	0.911	+	2.41214	regulation of biological process;response to stimulus	membrane	protein binding	14
High	P70122	Ribosome maturation protein SBDS OS=Mus musculus GN=Sbds PE=1 SV=4	Sbds	0.879	0.898	0.884	0.9325	1.0135	0.991	0.859	0.924	0.8445	0.994	0.9815	1.0085	0.964	1.008	0.955	1.025	1.0545	1.0115	0.973	0.999	0.932	1.0685	1.0565	1.0095	0.953	0.9575	0.929	1.0105	1.0695	1.0535	0.902	0.918	0.9235	1.041	1.0565	1.071	+	7.65462	cell organization and biogenesis;cell proliferation;cellular component movement;metabolic process;regulation of biological process;response to stimulus	cytoplasm;cytoskeleton;nucleus	protein binding;RNA binding	5
High	P41234	ATP-binding cassette sub-family A member 2 OS=Mus musculus GN=Abca2 PE=1 SV=4	Abca2	0.939	0.944	0.937	0.925	0.9795	0.966	0.95	0.9355	0.882	1	0.953	0.9695	0.9475	0.939	0.932	0.971	1.036	0.928	0.9295	0.911	0.9055	1.04	1.0375	0.9415	0.95	0.934	0.907	0.948	1.039	1.0085	0.9195	0.9335	0.898	0.998	1.0285	1.034	+	2.59698	metabolic process;regulation of biological process;response to stimulus;transport	endosome;membrane;vacuole	catalytic activity;nucleotide binding;transporter activity	2
High	G3X9V7	MCG19133, isoform CRA_b OS=Mus musculus GN=A830010M20Rik PE=4 SV=1	A830010M20Rik	0.99	0.9585	0.9025	1.0265	1.0315	1.0245	0.818	0.9115	0.848	1.2775	1.097	1.0785	1.04	1.07	1.1255	0.92	0.8595	0.888	0.985	0.914	0.871	0.9145	0.882	0.9195	0.953	1.0245	0.9095	0.964	0.8665	0.918	0.9005	0.9375	0.958	0.791	0.901	0.872	+	5.28808				5
High	Q3TJ95	Putative uncharacterized protein OS=Mus musculus GN=Cltb PE=2 SV=1	Cltb	1.0215	0.995	0.9855	0.9685	1.0045	0.988	0.9495	1.004	0.9985	1.056	0.9955	0.956	1.009	1.0605	1.089	0.8635	0.828	0.9615	0.9905	0.934	0.951	0.9335	0.8965	0.9085	0.9795	1.0115	1.038	0.9555	0.872	0.9235	1.0395	0.973	1.071	0.8705	0.9465	0.8775	+	3.78658	transport	cytoplasm;membrane	protein binding;structural molecule activity	13
High	B9EI38	RALBP1 associated Eps domain containing protein 2 OS=Mus musculus GN=Reps2 PE=1 SV=1	Reps2	0.964	0.9695	0.99	1.0025	1.027	0.993	0.941	0.964	0.953	0.9785	0.9985	1.007	1.041	1.006	1.07	0.932	0.9205	0.97	0.9965	1.039	0.9685	0.971	0.9585	0.9525	0.957	1.0295	1.0065	0.979	0.9685	0.99	0.997	1.029	0.974	0.9825	0.902	0.976	+	2.35004		cytoplasm	metal ion binding;protein binding	X
High	Q3TPE9	Ankyrin repeat and MYND domain-containing protein 2 OS=Mus musculus GN=Ankmy2 PE=1 SV=1	Ankmy2	0.9415	0.9745	1.005	1.028	1.029	1.0375	0.9335	0.964	0.949	0.9985	1.027	1.029	1.0255	1.015	1.0525	1.0125	0.9945	1.047	0.998	0.998	0.9955	1.0305	1.0815	1.047	0.9465	0.9915	1.009	1.0125	1.039	1.076	0.9935	1.003	0.9485	0.9925	0.9235	1.028	+	2.70508			metal ion binding;protein binding	12
High	P32020	Non-specific lipid-transfer protein OS=Mus musculus GN=Scp2 PE=1 SV=3	Scp2	0.9145	0.891	0.8805	0.9345	0.964	0.969	0.843	0.9355	0.919	1.008	0.912	0.937	0.932	0.9775	0.8895	0.958	0.928	0.976	0.878	0.868	0.928	0.974	0.973	0.965	0.9085	0.938	0.917	1.0795	0.958	1.012	0.9385	0.8305	0.89	1.033	1.1445	1.0275	+	3.48417	cell organization and biogenesis;metabolic process;regulation of biological process;transport	cytoplasm;cytosol;endoplasmic reticulum;membrane;mitochondrion;nucleus;organelle lumen	catalytic activity;protein binding;transporter activity	4
High	G3X8T9	Serine (Or cysteine) peptidase inhibitor, clade A, member 3N, isoform CRA_a OS=Mus musculus GN=Serpina3n PE=3 SV=1	Serpina3n	0.792	0.7155	0.8515	0.706	0.859	0.8055	0.876	0.8025	0.665	0.8315	0.7675	0.722	0.7155	0.825	0.8665	1.1335	1.2515	1.0045	0.717	0.7125	0.7015	1.378	1.1335	1.153	0.662	0.7245	0.6455	1.3215	1.6535	1.486	0.6275	0.7765	1.203	1.413	1.4505	1.303	+	7.41882	defense response;regulation of biological process;response to stimulus	extracellular	enzyme regulator activity	12
High	Q2TBE6	Phosphatidylinositol 4-kinase type 2-alpha OS=Mus musculus GN=Pi4k2a PE=1 SV=1	Pi4k2a	0.9265	0.8795	0.9335	0.909	0.9535	0.9505	0.8545	0.9515	0.8285	0.939	0.933	0.9325	0.9465	0.898	0.949	0.9395	0.9595	0.9325	0.878	0.925	0.832	0.9575	1.0855	0.932	0.872	0.8585	0.856	0.9525	1.0985	1.1125	0.8505	0.932	0.894	1.0445	1.0115	1.106	+	3.56929	metabolic process;transport	endosome;Golgi;membrane;mitochondrion	catalytic activity;nucleotide binding;protein binding	19
High	Q5SVP3	MCG22048, isoform CRA_c OS=Mus musculus GN=PSME2b PE=2 SV=1	Psme2;Psme2b;Psme2b-ps	0.899	0.8635	0.8905	0.9085	0.958	0.8985	0.969	0.88	0.855	0.9155	0.9125	0.9135	0.8905	0.9305	0.883	1.1125	1.2005	0.9715	0.923	1.003	0.919	1.0365	1.1055	1.1015	0.868	0.8345	0.916	1.026	1.199	1.1025	0.905	0.947	0.8585	1.149	1.0115	1.114	+	5.05616	regulation of biological process	cytoplasm;membrane;proteasome	enzyme regulator activity;protein binding	11;14
High	O35375	Neuropilin-2 OS=Mus musculus GN=Nrp2 PE=2 SV=2	Nrp2	0.9625	0.953	1.0105	0.893	0.916	0.987	0.9615	0.996	0.9605	0.9285	0.944	0.9045	0.97	0.997	0.9755	0.8875	0.8745	0.9175	0.9525	1.0105	0.9015	0.9145	0.9395	0.872	0.9375	0.9435	0.937	0.923	0.9765	0.983	0.9485	0.997	0.9895	0.9895	1.0525	1.0115	+	2.48101	cell differentiation;cell growth;cellular component movement;development;regulation of biological process;response to stimulus	membrane	catalytic activity;metal ion binding;protein binding;receptor activity;signal transducer activity	1
High	Q9Z329	Inositol 1,4,5-trisphosphate receptor type 2 OS=Mus musculus GN=Itpr2 PE=1 SV=4	Itpr2	0.942	0.8625	0.9055	0.9195	1.0025	0.998	0.905	0.957	0.918	0.9415	0.978	0.9745	0.8745	0.913	0.885	0.976	1.017	0.9625	0.88	0.8155	0.887	0.996	1.0745	0.9815	0.846	0.874	0.9085	1.0375	1.0875	1.0815	0.863	0.913	0.9695	1.018	1.1175	1.053	+	5.87677	cellular homeostasis;regulation of biological process;response to stimulus;transport	cytoplasm;endoplasmic reticulum;membrane	metal ion binding;receptor activity;signal transducer activity;transporter activity	6
High	P55088-3	Isoform 3 of Aquaporin-4 OS=Mus musculus GN=Aqp4	Aqp4	0.764	0.791	0.825	0.87	0.856	0.937	0.7895	0.786	0.8135	0.847	0.8845	0.807	0.841	0.845	0.8595	1.003	1.039	1.0105	0.8575	0.7965	0.817	1.057	1.113	0.9635	0.8995	0.805	0.782	1.1705	1.3645	1.194	0.8535	0.871	1.126	1.491	1.396	1.457	+	10.3141	cell organization and biogenesis;cellular homeostasis;regulation of biological process;response to stimulus;transport	cytoplasm;membrane	transporter activity	18
High	G3X8R8	MCG123888 OS=Mus musculus GN=Mkl2 PE=1 SV=1	Mkl2	1.066	0.9795	1.0565	0.891	0.9805	0.9255	1.001	1.0185	0.954	1.1455	1.0135	0.9805	1.0305	1.123	1.091	0.859	0.895	0.8795	0.9805	1.001	0.8685	0.931	0.9495	0.88	0.892	0.998	0.9315	0.872	0.8965	0.955	0.86	0.984	0.8285	0.856	0.7495	0.91	+	3.23177	cell differentiation;development;metabolic process;regulation of biological process	cytoplasm;nucleus	protein binding	16
High	Q9D1D4	Transmembrane emp24 domain-containing protein 10 OS=Mus musculus GN=Tmed10 PE=2 SV=1	Tmed10	0.957	0.923	0.959	0.9465	1.0305	1.0145	0.9515	0.96	0.888	1.051	0.9975	0.9835	0.9685	1.0085	0.9845	0.981	1.06	0.9515	0.9295	1.0035	0.893	1.04	1.0345	0.9755	0.9275	0.9	0.937	0.963	1.045	1.048	0.8995	0.949	0.9055	1.066	1.029	1.0915	+	2.87025	cell organization and biogenesis;regulation of biological process;response to stimulus;transport	endoplasmic reticulum;Golgi;membrane	protein binding	12
High	Q8BJU0-2	Isoform 2 of Small glutamine-rich tetratricopeptide repeat-containing protein alpha OS=Mus musculus GN=Sgta	Sgta	0.9775	0.9465	0.9455	1.0055	1.0065	1.0125	0.9035	0.9715	1.002	1.003	0.99	0.9885	0.978	1.0285	1.026	0.9345	0.8935	0.981	0.999	1.0105	1.0055	0.9555	0.9295	0.975	0.944	0.971	0.988	0.967	0.902	0.9195	1.006	0.9565	0.927	0.9	0.878	0.933	+	2.66036	regulation of biological process	cytoplasm;cytosol;membrane	protein binding	10
High	Q6PE13	Proline-rich transmembrane protein 3 OS=Mus musculus GN=Prrt3 PE=1 SV=1	Prrt3	1.02	0.9815	0.9895	1	1.0025	0.9835	0.962	1.028	1.0885	1.042	0.988	0.975	0.9925	1.049	1.036	0.934	0.8925	0.968	0.9595	0.943	1.0115	0.9645	0.9125	0.9705	0.937	0.9945	1.0685	1.016	0.887	0.922	1.0575	1.004	0.99	0.873	0.865	0.8925	+	2.34454		membrane		6
High	Q3UNZ8	Quinone oxidoreductase-like protein 2 OS=Mus musculus PE=1 SV=1	BC026585	0.828	0.7795	0.7985	0.865	0.9415	0.92	0.857	0.853	0.7475	0.9165	0.9245	0.851	0.865	0.9255	0.85	1.139	1.2045	1.0845	0.8505	0.793	0.794	1.065	1.065	1.0845	0.8205	0.793	0.8445	1.3325	1.238	1.1415	0.8445	0.78	1.0075	1.2905	1.4015	1.092	+	7.96595	metabolic process	mitochondrion	catalytic activity;metal ion binding	1
High	Q8K566	Cysteine sulfinic acid decarboxylase OS=Mus musculus GN=Csad PE=2 SV=1	Csad	0.9205	0.7875	0.899	0.8945	0.981	0.9435	0.89	0.915	0.8285	0.9825	0.8995	0.928	0.937	0.9825	0.961	1.014	1.058	0.9265	0.932	1.01	0.9645	1.033	1.024	0.9675	0.887	0.8775	0.86	0.879	1.026	1.0075	0.8465	0.8995	0.8505	0.9745	0.906	1.0195	+	2.16702	metabolic process		catalytic activity	15
High	Q91W87	Cytochrome P450, family 2, subfamily d, polypeptide 22 OS=Mus musculus GN=Cyp2d22 PE=2 SV=1	Cyp2d22	1	0.8785	0.9955	0.7465	0.9525	0.9015	1.05	0.9765	0.831	0.963	0.8305	0.899	0.9375	0.9475	0.9405	0.9225	1.1125	1.0015	0.9005	0.977	0.8825	1.0275	1.142	0.8765	0.996	0.9675	0.896	1.0675	1.1725	1.1735	0.9085	0.977	1.035	1.1345	1.2445	1.168	+	2.70971	metabolic process	cytoplasm;membrane	catalytic activity;metal ion binding	15
High	Q9CRB6	Tubulin polymerization-promoting protein family member 3 OS=Mus musculus GN=Tppp3 PE=1 SV=1	Tppp3	0.7725	0.8165	0.78	1.149	0.976	1.0345	0.7275	0.807	0.7435	0.82	0.8545	0.97	1.097	0.952	0.917	1.1415	0.8935	1.1725	1.0185	0.984	1.0695	0.971	1.112	1.0895	0.971	0.9825	0.937	1.0535	1.0665	1.0085	0.928	0.865	0.893	0.965	1.072	0.9115	+	3.96007	cell organization and biogenesis	cytoplasm;cytoskeleton	protein binding	8
High	O35887	Calumenin OS=Mus musculus GN=Calu PE=1 SV=1	Calu	0.976	0.912	0.9565	0.93	1.0275	0.973	0.934	0.9485	0.8595	1.044	1.0075	0.952	0.9845	1.008	0.9865	1.0045	1.099	0.9395	0.9205	1.0095	0.917	1.071	1.0805	0.999	0.8615	0.927	0.919	0.9565	1.1	1.1035	0.8535	0.941	0.8795	1.087	0.988	1.113	+	2.50351	cell organization and biogenesis;regulation of biological process;response to stimulus;transport	endoplasmic reticulum;extracellular;Golgi;membrane;organelle lumen	enzyme regulator activity;metal ion binding;protein binding	6
High	Q6P9T6	Acyl-Coenzyme A binding domain containing 3 OS=Mus musculus GN=Acbd3 PE=2 SV=1	Acbd3	0.9465	0.9185	0.9355	0.932	0.953	0.9465	0.9335	0.945	0.8665	0.92	0.976	0.938	0.8925	0.918	0.92	0.939	0.9935	0.93	0.914	0.899	0.886	0.9895	0.9635	0.9265	0.8925	0.9005	0.8905	0.9285	0.9715	0.981	0.9	0.9055	0.8475	0.983	0.97	0.9795	+	2.91483	metabolic process;transport	Golgi;membrane;mitochondrion	protein binding	1
High	P97772	Metabotropic glutamate receptor 1 OS=Mus musculus GN=Grm1 PE=1 SV=2	Grm1	1.036	0.968	0.9935	1.0035	1.028	0.9435	1.0255	1.0695	0.945	0.9085	0.8925	0.876	1.014	1.0025	1.005	0.9415	0.9075	0.9145	0.929	0.987	0.896	0.9595	0.953	0.9095	0.9235	0.9565	0.9525	0.958	0.9865	0.984	0.9905	0.997	0.9475	0.97	0.9515	0.9635	+	2.79124	cellular homeostasis;regulation of biological process;response to stimulus	cytosol;membrane;nucleus	protein binding;receptor activity;signal transducer activity	10
High	Q9JHQ5	Leucine zipper transcription factor-like protein 1 OS=Mus musculus GN=Lztfl1 PE=1 SV=1	Lztfl1	0.9245	0.898	0.941	0.9885	0.9975	0.985	0.9015	0.9185	0.87	0.987	0.9775	0.9555	0.987	1.012	1.021	0.9545	0.9855	0.965	0.9695	1	0.9425	1.014	1.0005	0.9665	0.9125	0.923	0.91	0.9395	0.9635	0.987	0.9285	0.9525	0.889	0.9685	0.8735	0.9725	+	3.61186		cytoplasm	protein binding	9
High	Q64442	Sorbitol dehydrogenase OS=Mus musculus GN=Sord PE=1 SV=3	Sord	0.911	0.859	0.8785	0.97	0.995	0.9475	0.8695	0.9355	0.906	0.9645	0.9175	0.919	0.923	0.947	0.918	1.0645	0.996	1.0185	0.9255	0.936	0.978	0.9665	0.991	1.01	0.891	0.895	0.964	0.99	0.9485	0.981	0.954	0.8915	0.864	0.956	0.8985	0.977	+	3.41991	cellular component movement;metabolic process;response to stimulus	membrane;mitochondrion	catalytic activity;metal ion binding;nucleotide binding;protein binding	2
High	Q4VWZ5	Acyl-CoA-binding protein OS=Mus musculus GN=Dbi PE=1 SV=1	Dbi	0.8795	0.752	0.9255	0.9535	0.922	0.919	0.8825	0.8765	0.748	0.961	0.939	0.9395	0.9875	0.9825	0.9485	1.2475	1.2895	1.1695	0.936	1.033	0.9005	1.222	1.1635	1.1195	0.892	0.874	0.9375	1.254	1.1945	1.2265	0.7885	0.9045	0.908	1.2005	1.184	1.1985	+	9.93533	cell proliferation;defense response;metabolic process;regulation of biological process;response to stimulus;transport	cytoplasm;endoplasmic reticulum;Golgi;membrane;mitochondrion;nucleus	protein binding	1
High	O08576	RUN domain-containing protein 3A OS=Mus musculus GN=Rundc3a PE=1 SV=1	Rundc3a	0.9135	0.853	0.9255	0.977	1.006	0.9685	0.921	0.949	0.8085	0.981	0.985	0.9705	0.909	0.9115	0.9085	0.961	1.05	0.9805	0.866	0.9025	0.835	1.028	1.0595	1.0125	0.8525	0.842	0.8335	0.957	1.039	1.0715	0.8495	0.9185	0.8285	1.0805	0.9465	1.086	+	4.89162	regulation of biological process	cytosol;membrane	enzyme regulator activity;protein binding	11
High	O35409	Glutamate carboxypeptidase 2 OS=Mus musculus GN=Folh1 PE=2 SV=2	Folh1	0.898	0.849	0.945	0.896	1.003	0.8775	0.9135	0.91	0.866	0.9305	0.8495	0.854	0.9945	0.976	0.947	0.9885	1.052	0.934	0.934	0.9455	0.937	0.987	1.019	0.9185	0.946	1.038	0.987	0.962	1.0675	1.0725	1	0.9945	0.8915	1.033	1.097	0.9765	+	2.1315	metabolic process;regulation of biological process	cell surface;membrane	catalytic activity;metal ion binding	7
High	A8DUV1	Alpha-globin OS=Mus musculus GN=Hbat1 PE=3 SV=1	Hba-a2	0.6865	3.241	3.529	0.647	0.7205	0.663	2.227	2.3105	2.98	0.615	0.6155	0.617	0.624	0.661	0.5915	0.6035	0.7545	0.6555	0.5865	0.689	0.6505	0.766	0.6915	0.715	0.4955	0.5735	0.6305	0.589	0.6575	0.539	0.646	0.621	0.6045	0.678	0.4855	0.641	+	4.51648	transport	membrane	antioxidant activity;catalytic activity;metal ion binding;protein binding;transporter activity	11
High	Q9WTP6	Adenylate kinase 2, mitochondrial OS=Mus musculus GN=Ak2 PE=1 SV=5	Ak2	0.924	0.9105	0.9315	1.018	0.986	0.983	0.916	0.922	0.9285	0.965	0.9925	0.9705	0.943	0.978	0.9605	1.0275	0.9995	0.977	0.9655	0.943	0.9545	1.053	1.01	1.019	0.917	0.9205	0.99	1.003	1.04	1.053	0.984	0.909	0.9855	1.0325	1.0415	1.0935	+	5.33692	metabolic process;response to stimulus	cytosol;membrane;mitochondrion	catalytic activity;nucleotide binding	4
High	P97742	Carnitine O-palmitoyltransferase 1, liver isoform OS=Mus musculus GN=Cpt1a PE=1 SV=4	Cpt1a	0.891	0.8485	0.883	0.9265	0.9905	0.986	0.8525	0.9055	0.8535	0.93	0.947	0.871	0.9375	0.913	0.953	0.9965	1.0045	0.9365	0.8705	0.961	0.9385	0.977	0.9935	0.971	0.917	0.9005	0.893	0.9685	1.0565	1.0015	0.848	0.9155	0.8935	0.957	1.073	1.092	+	4.09518	cell differentiation;cell organization and biogenesis;metabolic process;regulation of biological process;response to stimulus;transport	membrane;mitochondrion	catalytic activity;protein binding	19
High	Q9Z2X1	Heterogeneous nuclear ribonucleoprotein F OS=Mus musculus GN=Hnrnpf PE=1 SV=3	Hnrnpf	0.9815	0.9035	0.9425	0.9995	1.027	0.984	1.0005	0.988	0.9495	1.021	1.001	0.969	0.951	1.007	0.958	1.0235	1.1155	0.999	0.946	1.0115	0.981	1.072	1.0535	1.0065	0.9355	0.932	0.991	1.0035	1.045	1.0495	0.9445	0.9495	0.8785	1.0725	0.9635	1.09	+	2.25557	metabolic process;regulation of biological process	cytoplasm;membrane;nucleus;spliceosomal complex	nucleotide binding;protein binding;RNA binding	6
High	Q3U9U5	Putative uncharacterized protein OS=Mus musculus GN=Bcap31 PE=2 SV=1	Bcap31	0.9025	0.8805	0.8815	0.9765	1.0215	0.9765	0.862	0.928	0.9025	1.0005	0.9465	0.9575	0.974	0.9875	0.963	1.0075	0.962	0.986	0.925	0.965	0.9605	0.993	1.0265	1.003	0.9225	0.892	0.9325	0.974	1.0675	1.045	0.915	0.873	0.8855	1.035	1.001	1.08	+	6.22886	cell death;cellular homeostasis;regulation of biological process;response to stimulus;transport	endoplasmic reticulum;membrane;mitochondrion	protein binding	X
High	O55022	Membrane-associated progesterone receptor component 1 OS=Mus musculus GN=Pgrmc1 PE=1 SV=4	Pgrmc1	0.902	0.947	0.894	0.946	0.992	1.032	0.8825	0.909	0.9415	0.968	0.954	0.946	0.9595	1.013	0.958	0.957	0.958	0.9335	0.962	0.9275	0.9345	0.984	1.016	0.964	0.967	0.9095	0.949	0.9365	0.997	0.991	0.946	0.887	0.922	1.047	1.0095	1.014	+	3.13257		endoplasmic reticulum;membrane		X
High	B2RUK2	Erbb2 interacting protein OS=Mus musculus GN=Erbb2ip PE=2 SV=1	Erbb2ip	0.875	0.838	0.888	0.8385	0.941	0.8695	0.8295	0.88	0.808	0.948	0.884	0.9025	0.933	0.927	0.91	0.9495	1.0525	0.9495	0.8495	0.9385	0.7915	1.085	1.06	0.93	0.844	0.881	0.8625	1.027	1.151	1.1535	0.82	0.948	0.92	1.1255	1.028	1.193	+	5.22766	regulation of biological process;response to stimulus;transport	cytoplasm;membrane;nucleus	protein binding	13
High	Q9JI90	E3 ubiquitin-protein ligase RNF14 OS=Mus musculus GN=Rnf14 PE=2 SV=2	Rnf14	0.935	0.949	0.9515	1.026	1.0275	1.0285	0.901	0.948	0.9515	0.9725	1.011	1.0205	1.007	1.006	1.004	0.967	0.9705	1.001	0.974	1.0175	0.9675	1.0045	1.0405	1.01	0.923	0.9835	0.9985	1.005	0.989	1.0165	1.013	0.97	1.02	0.9865	1.007	1.005	+	3.36432	metabolic process;regulation of biological process;response to stimulus	cytoplasm;nucleus	catalytic activity;metal ion binding;protein binding	18
High	Q5PR73	GTP-binding protein Di-Ras2 OS=Mus musculus GN=Diras2 PE=2 SV=1	Diras2	1.0205	1.0065	0.9885	1.035	1.02	0.9815	0.9785	1.0255	0.9585	1.0365	0.9935	0.973	1.0465	1.0535	1.0705	0.921	0.943	0.9675	0.985	0.985	0.982	0.939	0.921	0.916	0.9465	0.987	0.981	0.9105	0.8795	0.903	0.9885	0.988	0.9165	0.8745	0.8505	0.849	+	7.6647	regulation of biological process;response to stimulus;transport	membrane	nucleotide binding	13
High	Q8CG76	Aflatoxin B1 aldehyde reductase member 2 OS=Mus musculus GN=Akr7a2 PE=1 SV=3	Akr7a5	0.904	0.9025	0.9285	0.9685	1.009	0.999	0.8835	0.9025	0.9075	0.965	0.984	0.96	0.9295	0.9465	0.9965	0.9975	0.956	1.002	0.9885	1.0025	0.981	0.9665	0.973	0.98	0.94	0.945	0.9535	0.9425	0.958	0.965	0.9585	0.911	0.9535	0.9335	0.944	0.9525	+	4.92904	metabolic process	cytoplasm;Golgi;mitochondrion	catalytic activity	4
High	G3X8R0	Receptor accessory protein 5, isoform CRA_a OS=Mus musculus GN=Reep5 PE=4 SV=1	Reep5	0.933	0.911	0.864	0.945	1.059	1.03	0.8705	0.9365	0.881	1.0285	0.97	0.983	0.947	1.0165	0.9635	0.9705	0.93	0.975	0.9395	0.949	0.9515	0.965	0.9725	0.952	0.948	0.933	0.9135	0.9255	0.9695	0.9795	0.887	0.87	0.9035	0.9335	0.9105	0.96	+	3.19704		membrane	protein binding	18
High	Q5DTT2-2	Isoform 2 of PH and SEC7 domain-containing protein 1 OS=Mus musculus GN=Psd	Psd	1.032	1.2985	1.11	0.98	0.883	1.0875	0.998	1.089	1.207	0.971	1.1685	1.094	0.956	1.017	1.064	0.889	0.809	0.975	1.183	0.939	1.051	0.849	0.8775	0.942	1.1525	1.2185	1.133	0.9885	0.8495	0.9415	1.1125	1.079	1.1075	0.83	1.0405	0.876	+	2.45941	regulation of biological process	membrane		19
High	O89079	Coatomer subunit epsilon OS=Mus musculus GN=Cope PE=2 SV=3	Cope	0.972	0.9575	0.9835	1.011	1.0225	1.007	0.994	0.9675	0.918	1.0285	1.007	0.987	0.949	1.0265	0.9525	1.032	1.066	0.991	0.983	1.0135	0.963	1.0615	1.031	1.0445	0.935	0.965	1.0065	1.0125	1.0395	1.0295	0.9695	0.954	0.924	1.061	0.9935	1.043	+	2.64865	transport	cytoplasm;Golgi;membrane	protein binding;structural molecule activity	8
High	P60840	Alpha-endosulfine OS=Mus musculus GN=Ensa PE=1 SV=1	Ensa	1.0565	0.906	0.9455	1.048	1.0495	0.9495	0.8975	0.987	0.908	1.1385	1.0105	1.0105	1.086	1.122	1.1675	0.8865	0.8945	0.9195	0.9615	0.9795	0.92	0.9575	0.9195	0.9295	0.893	1.0005	0.9505	1.005	0.8465	0.974	0.927	0.9985	0.941	0.826	0.792	0.882	+	3.81481	cell division;cell organization and biogenesis;regulation of biological process;response to stimulus	cytoplasm	enzyme regulator activity;protein binding	3
High	Q99J36	THUMP domain-containing protein 1 OS=Mus musculus GN=Thumpd1 PE=1 SV=1	Thumpd1	0.906	0.956	0.9275	0.959	0.9345	1.0555	0.8855	0.9125	0.9435	0.982	1.0175	1.0515	0.93	0.969	0.9765	1.016	1.0035	0.9705	1.005	0.973	0.993	1.0115	0.9895	1.011	0.968	0.9785	0.9645	0.945	0.9975	0.9795	0.972	0.929	0.917	1.014	1.023	0.9945	+	2.55335			RNA binding	7
High	Q8K1B8	Fermitin family homolog 3 OS=Mus musculus GN=Fermt3 PE=1 SV=1	Fermt3	0.887	0.809	0.827	0.87	0.9485	0.9615	0.9195	0.9045	0.7855	0.974	0.9445	0.888	0.8345	0.912	0.817	1.032	1.148	0.9975	0.7805	0.817	0.7985	1.064	0.9955	1.01	0.7605	0.7765	0.7795	0.9895	1.021	1.0205	0.783	0.8025	0.842	1.08	1.1365	1.0105	+	7.45942	cell organization and biogenesis;regulation of biological process;response to stimulus	membrane	protein binding	19
High	B2RW11	Ankyrin repeat domain 34A OS=Mus musculus GN=Ankrd34a PE=2 SV=1	Ankrd34a	1.009	0.9995	0.9935	0.979	1.035	1.015	0.9645	1.035	0.993	1.09	0.9945	1.0095	0.9995	1.07	1.054	0.9425	0.9065	0.9555	0.973	0.986	0.959	0.9385	0.9515	0.9195	0.993	1.0185	0.977	0.919	0.9265	0.9455	0.968	0.98	0.9805	0.9035	0.9325	0.9405	+	4.43848			protein binding	3
High	Q9ER00	Syntaxin-12 OS=Mus musculus GN=Stx12 PE=1 SV=1	Stx12	0.9665	0.8975	0.966	0.9595	1.021	0.993	0.9495	0.986	0.895	1.0305	0.953	0.972	0.9695	0.995	0.983	0.9555	1.0145	0.9905	0.898	0.971	0.8695	1.014	1.041	0.9765	0.8875	0.906	0.91	0.9635	1.0725	1.0865	0.895	0.986	0.9285	1.0665	0.9825	1.1165	+	2.44466	cell organization and biogenesis;regulation of biological process;transport	endosome;Golgi;membrane	protein binding	4
High	Q9CXW3	Calcyclin-binding protein OS=Mus musculus GN=Cacybp PE=1 SV=1	Cacybp	0.9605	0.902	0.9465	1.073	1.0385	1.0775	0.921	0.966	0.8925	1.0555	1.0195	1.0045	1.03	1.1035	1.066	1.0015	1.0085	0.989	1.003	0.995	0.972	1.0565	1.0235	1.0415	0.9005	0.938	0.9415	0.953	1.007	0.999	0.954	0.943	0.907	1.0105	0.8605	0.93	+	4.95461	cell differentiation;regulation of biological process;response to stimulus	cytoplasm;nucleus	protein binding	1
High	P54754	Ephrin type-B receptor 3 OS=Mus musculus GN=Ephb3 PE=1 SV=2	Ephb3	1.032	1.082	1.039	0.9935	0.9985	1.047	1.0465	1.0055	1.075	1.0495	1.0735	1.048	0.983	1.0115	1.0545	0.932	0.981	0.925	1.0275	0.9845	0.9815	0.982	0.96	0.955	1.0435	1.0855	1.027	0.981	0.9475	0.9405	1.0295	1.019	1.0365	0.969	0.992	0.984	+	4.53506	cell organization and biogenesis;cellular component movement;development;metabolic process;regulation of biological process;response to stimulus	membrane	catalytic activity;nucleotide binding;protein binding;receptor activity;signal transducer activity	16
High	Q9CQ62	2,4-dienoyl-CoA reductase, mitochondrial OS=Mus musculus GN=Decr1 PE=1 SV=1	Decr1	0.876	0.8335	0.8315	0.835	0.989	0.9205	0.8415	0.807	0.864	0.978	0.8665	0.82	0.8615	0.9785	0.933	1.049	1.156	0.964	0.8905	0.938	0.891	0.999	0.952	1.011	0.8895	0.8775	0.923	1.032	1.0285	1.127	0.8475	0.879	0.9425	1.07	1.0175	1.0255	+	4.09984	cell organization and biogenesis;metabolic process	cytoplasm;mitochondrion;nucleus	catalytic activity;nucleotide binding	4
High	Q91Z69	SLIT-ROBO Rho GTPase-activating protein 1 OS=Mus musculus GN=Srgap1 PE=1 SV=2	Srgap1	0.92	0.9075	0.928	1.114	1.0725	1.061	0.8815	0.918	0.947	1.0075	1.0005	0.9985	1.0585	0.9305	0.984	0.9145	0.836	0.965	0.973	0.933	0.909	0.883	0.924	0.91	0.932	0.923	0.9465	0.89	0.9285	0.9315	0.953	0.951	0.8605	0.857	0.846	0.9355	+	4.14227	cellular component movement;regulation of biological process;response to stimulus	cytoplasm	enzyme regulator activity;protein binding	10
High	P70195	Proteasome subunit beta type-7 OS=Mus musculus GN=Psmb7 PE=1 SV=1	Psmb7	0.9425	0.9515	0.9375	0.9735	0.998	0.9725	0.891	0.942	0.949	1.0165	0.9545	0.9825	0.9605	0.988	0.9805	0.9645	0.9805	0.9845	0.961	0.964	0.957	1.0125	1.005	1.0045	0.943	0.9615	0.948	0.9865	0.978	0.9875	0.9705	0.9505	0.949	0.9895	0.967	1.001	+	3.69757	metabolic process	cytoplasm;cytosol;nucleus;proteasome	catalytic activity	2
High	Q925E7	Serine/threonine-protein phosphatase 2A 55 kDa regulatory subunit B delta isoform OS=Mus musculus GN=Ppp2r2d PE=2 SV=1	Ppp2r2d	1.0075	0.9635	0.973	0.927	1.0225	1.0015	0.974	1.0465	0.95	1.01	0.9955	0.989	0.973	1.0375	0.9985	0.889	0.925	0.9145	0.96	0.9765	0.932	0.9685	0.9315	0.911	0.9525	0.999	0.9175	0.8915	0.91	0.926	0.929	0.986	0.951	0.922	0.93	0.927	+	2.30765	cell division;cell organization and biogenesis;regulation of biological process	cytoplasm	enzyme regulator activity;protein binding	7
High	Q91WM1	Spermatid perinuclear RNA-binding protein OS=Mus musculus GN=Strbp PE=1 SV=1	Strbp	0.9975	0.99	0.9515	0.9895	1.1125	1.0395	0.955	1.008	0.944	1.165	0.998	1.0145	0.9935	1.065	1.0505	0.9145	1.0025	0.9395	0.964	0.9465	0.9765	1.009	0.9785	0.9215	0.967	0.9535	0.922	0.8875	0.925	0.9595	0.9625	0.9395	0.8785	0.9365	0.863	0.9175	+	2.36187	cell differentiation;cellular component movement;development;response to stimulus	cytoplasm;cytoskeleton;nucleus	DNA binding;RNA binding	2
High	Q8R4C2	RUN and FYVE domain-containing protein 2 OS=Mus musculus GN=Rufy2 PE=1 SV=2	Rufy2	0.922	0.8905	0.927	0.94	1.067	1.0475	0.9365	0.9665	0.809	1.04	1.017	1.0395	0.926	0.978	0.9445	0.9675	1.164	0.998	0.9225	0.941	0.823	1.093	1.106	1.005	0.845	0.9125	0.7975	0.9915	1.0915	1.0675	0.8165	0.9095	0.862	1.124	1.095	1.0945	+	4.42353	metabolic process	nucleus	metal ion binding	10
High	P11835	Integrin beta-2 OS=Mus musculus GN=Itgb2 PE=1 SV=2	Itgb2	0.8755	0.7565	0.9065	0.854	0.9585	1.0135	0.8815	0.8665	0.75	0.9715	0.967	0.9225	0.8705	0.9225	0.9145	1.0935	1.227	1.1325	0.807	0.8925	0.776	1.1865	1.18	1.1075	0.794	0.784	0.7815	1.143	1.3235	1.252	0.7515	0.909	0.828	1.1775	1.293	1.219	+	9.19004	cell organization and biogenesis;cell proliferation;cellular component movement;metabolic process;regulation of biological process;response to stimulus;transport	cell surface;membrane	metal ion binding;protein binding;receptor activity;signal transducer activity	10
High	P57759	Endoplasmic reticulum resident protein 29 OS=Mus musculus GN=Erp29 PE=1 SV=2	Erp29	0.9475	0.906	0.948	0.9855	0.9815	1.021	0.894	0.9415	0.922	0.9985	0.987	0.968	0.956	0.9935	1.0205	1.0135	0.9715	1.0005	0.928	0.946	0.923	1.0155	1.0045	1.021	0.889	0.904	0.9495	0.966	1.018	1.0285	0.928	0.929	0.8985	1.052	0.9335	0.988	+	3.68536	metabolic process;regulation of biological process;transport	cell surface;endoplasmic reticulum;membrane;organelle lumen	protein binding	5
High	Q8K1X4	NCK associated protein 1 like OS=Mus musculus GN=Nckap1l PE=2 SV=1	Nckap1l	0.871	0.8065	0.8615	0.9545	1.0335	1.0575	0.868	0.9125	0.8415	1.057	1.028	0.9575	0.8155	0.93	0.835	1.1625	1.176	1.161	0.8615	0.825	0.8345	1.1015	1.0235	1.089	0.783	0.8365	0.811	1.1775	1.065	1.0645	0.8535	0.8065	0.8645	1.1215	1.2205	1.0115	+	8.71405	cell organization and biogenesis;cellular component movement;regulation of biological process;response to stimulus	cytosol;membrane	enzyme regulator activity;protein binding	15
High	Q9WUK2	Eukaryotic translation initiation factor 4H OS=Mus musculus GN=Eif4h PE=1 SV=3	Eif4h	0.9415	0.903	0.908	1.002	0.9855	0.978	0.9025	0.9385	0.919	1.001	0.9805	0.9965	0.9375	1.011	1.01	0.936	0.934	0.951	0.9375	0.914	0.9345	0.9725	0.9285	0.943	0.903	0.985	0.9515	0.973	0.8875	0.897	0.9525	0.9065	0.866	0.88	0.8285	0.9065	+	2.89784	cell organization and biogenesis;metabolic process;reproduction	cytoplasm;membrane	nucleotide binding;RNA binding	5
High	P70280	Vesicle-associated membrane protein 7 OS=Mus musculus GN=Vamp7 PE=1 SV=1	Vamp7	0.936	0.9205	0.935	1.051	1.0275	1.03	0.9725	0.9475	0.912	0.988	1.0345	1.068	0.965	0.948	0.9685	1.0855	1.112	1.0835	0.9005	0.986	0.9005	0.9845	1.136	1.111	0.959	0.9465	1.006	1.124	1.1765	1.1795	0.959	0.995	0.9855	1.253	1.172	1.1765	+	8.23444	cell organization and biogenesis;cellular component movement;regulation of biological process;transport	cell surface;cytoplasm;endoplasmic reticulum;endosome;Golgi;membrane;vacuole	protein binding	X
High	Q9CPU0	Lactoylglutathione lyase OS=Mus musculus GN=Glo1 PE=1 SV=3	Glo1	0.9315	0.939	0.9455	0.958	0.959	0.987	0.938	0.9385	0.8925	0.9475	0.956	1.0095	0.9905	0.9765	1.0175	1.023	1.014	1.0265	0.9915	1.035	1.0005	1.0295	1.0275	1.045	0.96	1.021	0.922	0.926	1.0165	1.0225	0.9255	0.965	0.9725	1.026	0.9515	0.97	+	2.34407	cell differentiation;metabolic process;regulation of biological process		catalytic activity;metal ion binding	17
High	Q9DB16	Calcium-binding protein 39-like OS=Mus musculus GN=Cab39l PE=2 SV=3	Cab39l	0.868	0.7285	0.803	1.0385	0.9585	0.9355	0.789	0.839	0.7895	0.8795	0.941	0.882	0.946	0.8665	0.8365	1.248	0.992	0.856	1.015	1.096	1.303	0.997	0.9905	1.2115	0.804	0.755	0.955	0.7925	0.9285	0.9315	0.8	0.84	0.8785	0.827	0.947	1.054	+	2.2642				14
High	Q3U011	Putative uncharacterized protein OS=Mus musculus GN=Gltp PE=2 SV=1	Gltp	0.766	0.876	0.7835	1.0345	0.893	0.935	0.6915	0.798	0.8415	0.8395	0.869	1.007	0.956	0.8615	0.8865	1.228	0.9655	1.267	0.885	0.9915	1.068	1.007	1.062	1.1335	0.9325	0.928	0.9445	1.1205	1.1165	0.958	0.928	0.8015	0.9905	0.9755	1.0645	0.8885	+	3.05607	transport	cytoplasm	transporter activity	5
High	Q05BC3	Echinoderm microtubule-associated protein-like 1 OS=Mus musculus GN=Eml1 PE=1 SV=1	Eml1	0.956	1.0485	0.884	1.034	1.1515	1.057	0.8895	1.0255	1.0075	1.062	0.955	1.0145	0.978	1.051	0.9885	0.9855	0.9315	0.97	1.0315	1.034	1.0835	1.042	0.9635	0.9955	0.991	0.9435	0.972	1.0015	0.9765	0.892	0.927	0.8805	0.9005	0.9665	0.8075	0.865	+	2.1165	cell differentiation;cell organization and biogenesis;cell proliferation	cytoplasm;cytoskeleton;cytosol	protein binding	12
High	Q91WS0	CDGSH iron-sulfur domain-containing protein 1 OS=Mus musculus GN=Cisd1 PE=1 SV=1	Cisd1	0.937	1.0385	0.969	0.951	0.9445	0.995	0.9145	0.926	0.9845	0.9485	0.9795	0.96	0.9425	0.9675	0.9905	0.908	0.8525	0.924	0.956	0.9315	0.9355	0.898	0.912	0.9045	0.9775	0.9725	0.988	0.9135	0.9165	0.928	0.993	0.9275	1.0115	0.9095	0.941	0.9265	+	2.19156	regulation of biological process	membrane;mitochondrion	metal ion binding	10
High	P07759	Serine protease inhibitor A3K OS=Mus musculus GN=Serpina3k PE=1 SV=2	Serpina3k	1.594	1.9965	2.1965	0.7385	0.831	0.7215	2.142	1.5835	1.825	0.7805	0.629	0.729	0.773	0.8745	0.65	0.7545	0.9335	0.73	0.608	0.9115	0.788	0.966	0.801	0.7325	0.5435	0.5815	0.7115	0.5835	0.719	0.732	0.645	0.742	0.647	0.75	0.439	0.8315	+	9.67935	regulation of biological process;response to stimulus	extracellular	enzyme regulator activity;protein binding	12
High	Q9D964	Glycine amidinotransferase, mitochondrial OS=Mus musculus GN=Gatm PE=1 SV=1	Gatm	0.8555	0.921	0.8985	1.051	0.934	0.903	0.945	0.8845	0.827	0.892	1.002	0.9535	0.9825	0.895	0.9125	1.062	1.132	1.046	0.9415	0.9725	0.9055	0.9865	1.112	1.0135	0.9485	0.9565	0.974	1.0065	1.1675	0.98	1.007	0.955	0.9805	1.13	1.095	1.0395	+	3.12185	metabolic process;response to stimulus	membrane;mitochondrion	catalytic activity	2
High	Q4VAA2	Protein CDV3 OS=Mus musculus GN=Cdv3 PE=1 SV=2	Cdv3	0.926	0.9025	0.9195	1.0845	0.9745	1.013	0.837	0.886	0.9405	1.0595	1.061	1.047	1.004	1.0155	1.0885	0.959	0.8225	0.995	0.9535	0.957	0.9645	0.9235	0.9265	0.9975	0.925	0.9955	0.983	1.018	0.945	0.966	0.9655	0.922	0.85	0.85	0.9225	0.9405	+	2.70722		cytoplasm;membrane;nucleus		9
High	Q9DCJ9	N-acetylneuraminate lyase OS=Mus musculus GN=Npl PE=1 SV=1	Npl	0.834	0.7425	0.888	0.892	0.9175	1.0565	0.8855	0.852	0.808	1.0415	0.8835	0.8375	0.8665	0.8845	0.898	0.96	1.1185	1.0845	0.802	0.7475	0.849	1.035	0.9895	1.056	0.6705	0.77	0.743	1.071	1.252	1.248	0.8365	0.798	0.9595	1.0625	1.111	0.811	+	4.46226	metabolic process	cytoplasm	catalytic activity	1
High	Q3TIH9	Putative uncharacterized protein OS=Mus musculus PE=2 SV=1	Ube2l3	0.8965	0.9805	0.9655	1.083	1.011	1.098	0.873	0.91	0.942	1.01	1.064	1.067	1.0705	1.046	1.07	1.0865	1.009	1.1005	1.0495	1.094	1.0385	1.054	1.0895	1.096	1.0135	1.0315	0.9945	1.0835	1.089	1.0995	1.001	1.035	1.042	1.0195	1.033	1.089	+	5.15005	cell proliferation;metabolic process;regulation of biological process;response to stimulus	cytoplasm;nucleus	catalytic activity;enzyme regulator activity;nucleotide binding;protein binding;RNA binding	16
High	Q8BLE7	Vesicular glutamate transporter 2 OS=Mus musculus GN=Slc17a6 PE=1 SV=1	Slc17a6	0.9795	0.9925	0.8615	1.0425	1.0895	1.124	0.9175	0.9415	0.8665	1.0615	1.081	1.1385	1.0645	1.0485	1.027	0.9345	1.015	0.879	0.9615	1	0.9225	1.0655	1.044	0.9305	1.025	0.9555	0.9475	0.933	0.962	0.961	0.959	0.896	0.9225	0.9475	0.8575	0.918	+	3.71478	transport	endosome;membrane	transporter activity	7
High	A0A068BGR9	NADH dehydrogenase OS=Mus musculus GN=Ndufa7 PE=2 SV=1	Ndufa7	1.0065	0.9295	0.928	0.942	0.941	0.9085	0.8735	0.947	0.9435	1.028	0.941	1.013	0.9685	1.0675	1.0805	0.861	0.888	0.8835	0.884	0.9975	0.8675	0.9085	0.9085	0.847	1.007	0.899	0.9725	0.859	0.9005	0.9025	0.9845	0.901	0.892	0.9835	0.9295	0.982	+	2.2139	cell organization and biogenesis;metabolic process;transport	membrane;mitochondrion;ribosome	catalytic activity;structural molecule activity	17
High	P48428	Tubulin-specific chaperone A OS=Mus musculus GN=Tbca PE=2 SV=3	Tbca	0.94	0.914	0.9345	0.9845	0.974	0.997	0.874	0.9575	0.892	0.9875	0.977	0.957	1.011	1.0075	1.02	0.9435	0.9225	0.9725	0.9665	1.009	0.93	0.966	1.017	0.973	0.924	0.957	0.921	0.951	0.9935	1.0115	0.935	0.962	0.9085	0.928	0.911	1.004	+	2.19126	cell organization and biogenesis;metabolic process	cytoplasm;cytoskeleton	protein binding;RNA binding	13
High	G3X9A7	MCG49978 OS=Mus musculus GN=Plcxd3 PE=4 SV=1	Plcxd3	0.885	0.951	0.915	0.9945	0.98	1.0625	0.8955	0.8925	0.871	0.946	0.983	0.986	1.004	1.0305	1.0445	0.866	0.908	0.9225	1.004	1.017	0.913	0.9455	1.026	0.9075	0.9285	0.9965	0.934	0.9045	0.916	0.9495	0.9775	0.9715	0.9275	0.929	0.908	0.938	+	2.9759	metabolic process;regulation of biological process;response to stimulus		catalytic activity;signal transducer activity	15
High	Q8CGP7	Histone H2A type 1-K OS=Mus musculus GN=Hist1h2ak PE=1 SV=3	Hist1h2ak	0.7655	0.807	0.728	0.9275	1.048	0.974	0.747	0.8735	0.8035	1.049	0.891	0.899	0.735	0.8755	0.725	0.768	0.8225	0.796	0.802	0.782	0.734	0.8545	0.8275	0.797	0.788	0.733	0.6735	0.7295	0.7985	0.738	0.7485	0.642	0.644	0.73	0.84	0.882	+	4.04648	regulation of biological process	chromosome;nucleus	DNA binding;protein binding	13
High	Q8WTY4	Anamorsin OS=Mus musculus GN=Ciapin1 PE=1 SV=1	Ciapin1	0.986	0.9215	0.968	0.9885	1.0555	0.977	0.9425	0.9875	0.884	1.0445	0.9705	0.9715	1.047	1.0665	1.0565	0.908	0.976	0.9495	0.9525	1.0175	0.9395	1.0205	1.006	0.933	0.926	0.9405	0.897	0.9185	0.927	0.999	0.917	0.952	0.8985	0.948	0.8955	0.949	+	2.31119	cell death;cell organization and biogenesis;metabolic process;regulation of biological process	cytoplasm;mitochondrion;nucleus	catalytic activity;metal ion binding;protein binding	8
High	Q9CRA5	Golgi phosphoprotein 3 OS=Mus musculus GN=Golph3 PE=1 SV=1	Golph3	0.928	0.9005	0.951	0.959	0.967	0.9725	0.934	0.944	0.873	0.98	0.98	0.947	0.9945	0.963	0.9805	0.984	1.048	0.927	0.9415	0.9585	0.9135	1.042	1.032	1.016	0.9125	0.891	0.905	0.933	1.0625	1.0615	0.8925	0.9495	0.8745	1.052	0.945	1.0265	+	2.68112	cell organization and biogenesis;cell proliferation;cellular component movement;metabolic process;regulation of biological process;transport	cytosol;endosome;Golgi;membrane;mitochondrion	protein binding	15
High	Q8K2Q7	BRO1 domain-containing protein BROX OS=Mus musculus GN=Brox PE=2 SV=1	Brox	0.8405	0.91	0.8685	0.9385	0.8665	0.9765	0.8385	0.8575	0.8935	0.8625	0.981	1.0015	0.938	0.872	0.931	0.993	0.9785	1.0025	0.96	0.966	0.92	0.999	1.049	0.9895	0.935	0.9355	0.912	0.9995	1.08	1.007	0.9195	0.887	0.9345	1.0425	0.9785	1.0225	+	3.96631		membrane		1
High	O70439	Syntaxin-7 OS=Mus musculus GN=Stx7 PE=1 SV=3	Stx7	0.938	0.916	0.9235	0.926	0.9955	1.017	0.914	0.9345	0.8455	1.035	0.983	1.005	0.944	0.9845	0.967	0.954	0.9885	0.9585	0.9125	0.956	0.854	1.012	1.0115	0.96	0.941	0.9365	0.876	0.9645	1.046	1.029	0.8725	0.9485	0.9325	1.068	1.0335	1.077	+	3.99222	cell organization and biogenesis;regulation of biological process;transport	endosome;membrane;vacuole	protein binding	10
High	A6H6A9	Rab GTPase-activating protein 1-like OS=Mus musculus GN=Rabgap1l PE=1 SV=1	Rabgap1l	0.9715	0.956	0.9595	0.9965	1.0085	0.9875	0.9565	0.973	0.936	0.99	0.9785	0.9765	0.9895	0.982	1.027	0.979	1.0175	0.996	0.9675	0.9655	0.983	1.042	0.99	0.9995	0.951	0.9775	0.98	0.989	0.981	1.017	0.9665	0.959	0.973	1.0025	0.973	1.0055	+	2.23491	regulation of biological process;transport	endosome;Golgi;nucleus	enzyme regulator activity;protein binding	1
High	Q8BSY0	Aspartyl/asparaginyl beta-hydroxylase OS=Mus musculus GN=Asph PE=2 SV=1	Asph	0.858	0.8225	0.8395	0.8995	0.9845	0.9395	0.863	0.863	0.8135	0.928	0.9835	0.944	0.83	0.9015	0.837	1.0215	1.1335	0.946	0.8785	0.849	0.874	1.06	1.0435	0.9895	0.8665	0.8345	0.897	0.9825	1.0975	1.06	0.8565	0.857	0.914	1.1775	1.1455	1.1255	+	7.96146	cellular homeostasis;metabolic process;regulation of biological process;response to stimulus;transport	cytoplasm;cytosol;endoplasmic reticulum;membrane	catalytic activity;metal ion binding;protein binding	4
High	Q8R3P0	Aspartoacylase OS=Mus musculus GN=Aspa PE=1 SV=2	Aspa	0.813	0.8925	0.8485	1.0045	0.9295	0.8435	0.707	0.8635	0.788	0.9195	0.94	1.0205	0.913	0.906	0.8845	1.098	1.088	1.088	0.939	0.872	0.9525	0.965	1.0005	1.0765	0.869	0.9905	0.902	0.9935	1.096	0.9435	0.921	0.919	0.8425	0.965	0.954	0.9065	+	4.14476	metabolic process;regulation of biological process	cytoplasm;cytosol;nucleus	catalytic activity;metal ion binding;protein binding	11
High	Q5RJV5	Polypyrimidine tract binding protein 1 OS=Mus musculus GN=Ptbp1 PE=2 SV=1	Ptbp1	0.8695	0.806	0.8735	0.96	1.054	0.9535	0.894	0.845	0.7965	0.955	0.967	0.9025	0.954	0.9435	0.905	1.2045	1.2245	0.9945	0.9065	1.052	0.98	1.126	1.1205	1.099	0.9085	0.8	0.919	1.025	1.1395	1.1365	0.7845	0.888	0.847	1.131	1.0485	1.2185	+	5.81716	metabolic process;regulation of biological process	cytoplasm;membrane;nucleus	catalytic activity;DNA binding;nucleotide binding;protein binding;RNA binding	10
High	Q00623	Apolipoprotein A-I OS=Mus musculus GN=Apoa1 PE=1 SV=2	Apoa1	1.953	2.341	2.031	0.647	0.7405	0.633	2.3715	1.7805	2.1755	0.7035	0.6405	0.6425	0.689	0.7515	0.637	0.7195	0.8385	0.7175	0.659	0.9315	0.838	0.8495	0.725	0.6995	0.5625	0.582	0.6475	0.6045	0.735	0.6755	0.6445	0.899	0.6005	0.71	0.556	0.717	+	13.2508	cell organization and biogenesis;cell proliferation;cellular component movement;metabolic process;regulation of biological process;response to stimulus;transport	cell surface;cytosol;extracellular;nucleus	enzyme regulator activity;protein binding;transporter activity	9
High	Q91Z61	GTP-binding protein Di-Ras1 OS=Mus musculus GN=Diras1 PE=2 SV=1	Diras1	0.9755	0.977	0.982	1.0485	1.0055	1.036	0.94	0.987	0.988	0.966	1.003	1.0095	0.9625	0.988	0.986	0.9625	0.9435	0.999	0.9975	0.9455	0.985	0.966	0.952	0.9875	0.9535	0.986	0.965	0.967	0.903	0.925	1	0.9675	0.9275	0.898	0.8805	0.8705	+	4.18016	metabolic process;regulation of biological process;response to stimulus;transport	membrane	catalytic activity;nucleotide binding	10
High	P34022	Ran-specific GTPase-activating protein OS=Mus musculus GN=Ranbp1 PE=1 SV=2	Ranbp1	1.0105	1.0065	0.954	1.042	1.0225	1.0735	0.9915	0.9915	0.9735	1.024	1.037	1.071	1.0005	1.064	1.016	0.99	1.0165	1.03	1.041	1.054	1.007	1.057	1.0455	1.041	1.03	1.069	1.02	1.0245	1.005	1.0085	0.996	0.9805	1.023	1.0115	0.969	0.988	+	2.11624	cell organization and biogenesis;metabolic process;regulation of biological process;response to stimulus;transport	cytoplasm;nucleus	enzyme regulator activity;protein binding	16;CHR_MG3833_PATCH
High	Q9R0Q3	Transmembrane emp24 domain-containing protein 2 OS=Mus musculus GN=Tmed2 PE=1 SV=1	Tmed2;Gm21540;LOC100862175	0.914	0.871	0.926	0.93	0.973	0.9565	0.928	0.924	0.8565	1.0015	0.9475	0.9815	0.964	0.978	0.9355	0.9465	1.063	0.8805	0.9085	0.972	0.8825	1.0415	1.0585	0.9555	0.9055	0.8585	0.9305	0.9465	1.0425	1.0585	0.893	0.913	0.8755	1.092	0.9695	1.1265	+	2.40459	cell organization and biogenesis;regulation of biological process;transport	endoplasmic reticulum;Golgi;membrane		5;9
High	Q3UQN2	FCH domain only protein 2 OS=Mus musculus GN=Fcho2 PE=1 SV=1	Fcho2	0.9565	0.8985	0.8905	0.8835	0.986	0.9285	0.9275	0.956	0.8655	1.0365	0.9225	0.9295	0.912	0.9845	0.928	0.971	0.9905	0.98	0.9165	0.911	0.943	1.0025	0.9795	0.996	0.91	0.8875	0.894	0.948	0.985	0.941	0.855	0.8985	0.8555	1	0.9795	0.99	+	2.56767	cell organization and biogenesis;transport	membrane	protein binding	13
High	Q9WUR2	Enoyl-CoA delta isomerase 2, mitochondrial OS=Mus musculus GN=Eci2 PE=1 SV=2	Eci2	0.9535	0.957	0.9545	0.9085	1.0175	0.987	0.9895	0.949	0.8585	0.9675	0.963	0.9635	0.9805	0.9865	0.9575	0.965	1.0465	0.926	0.9585	0.987	0.882	1.0455	1.045	0.953	0.953	0.95	0.986	0.987	1.0385	1.0675	0.9525	0.9815	0.9675	1.1025	1.073	1.08	+	2.12744	metabolic process	membrane;mitochondrion;organelle lumen	catalytic activity;protein binding	13
High	Q9QYS9-6	Isoform 6 of Protein quaking OS=Mus musculus GN=Qki	Qk	0.991	0.8625	0.9265	0.999	1.064	0.998	0.9475	0.959	0.8655	1.05	0.96	0.9795	0.961	1.051	0.981	1.0645	1.092	1.06	0.934	0.96	0.962	1.068	1.0165	1.043	0.893	0.931	0.9595	1.033	1.011	1.0135	0.917	0.955	0.8785	1.026	0.939	1.0125	+	3.42921	cell differentiation;development;metabolic process;regulation of biological process;transport	cytoplasm;nucleus	protein binding;RNA binding	17
High	H3BL37	Treacle protein OS=Mus musculus GN=Tcof1 PE=1 SV=1	Tcof1	0.929	0.887	0.8805	0.9085	1.0235	0.947	0.8795	0.9255	0.816	1.003	0.9685	0.9535	0.926	0.975	0.964	0.938	1.0005	0.9325	0.886	0.915	0.865	0.961	0.9475	0.9195	0.866	0.884	0.8555	0.9165	0.985	0.9705	0.843	0.9375	0.824	0.906	0.904	0.9515	+	2.29069	metabolic process;transport	cytoplasm;nucleus	protein binding;RNA binding	18
High	Q3US35	Putative uncharacterized protein OS=Mus musculus GN=Slc1a4 PE=2 SV=1	Slc1a4	0.8955	0.854	0.92	0.8365	0.934	0.9245	0.9205	0.916	0.821	0.9495	0.9465	0.887	0.907	0.934	0.9095	0.995	1.1525	0.994	0.8555	0.881	0.8015	1.1455	1.0935	1.028	0.8755	0.8625	0.8205	1.1565	1.132	1.1755	0.8405	0.87	0.918	1.1085	1.2445	1.105	+	7.60714	transport	cell surface;membrane	transporter activity	11
High	Q6ZQI3	Malectin OS=Mus musculus GN=Mlec PE=2 SV=2	Mlec	0.992	0.891	0.9635	0.941	1.0295	0.9425	0.9585	0.9885	0.895	1.0345	0.935	0.9135	0.9735	1.0385	0.977	0.97	1.0385	0.967	0.8955	0.914	0.9115	1.0165	0.975	0.96	0.8885	0.8895	0.9235	0.9695	1.007	1.0225	0.908	0.932	0.9185	1.0695	1.0305	1.005	+	2.18352	metabolic process	endoplasmic reticulum;membrane	protein binding	5
High	Q80UL3	Galactokinase 1 OS=Mus musculus GN=Galk1 PE=2 SV=1	Galk1	0.8825	0.909	0.923	0.976	0.9525	1.002	0.915	0.885	0.8675	0.9565	0.9895	0.9545	0.9135	0.942	0.981	1.019	1.0245	0.9945	0.98	0.995	0.983	1.0055	1.048	0.9915	0.9615	0.9335	0.956	0.944	1.005	1.0105	0.959	0.9165	0.9435	1	0.981	0.992	+	5.2154	metabolic process	cytoplasm	catalytic activity;nucleotide binding;protein binding	11
High	Q9CWE0	Mitochondrial fission regulator 1-like OS=Mus musculus GN=Mtfr1l PE=1 SV=1	Fam54b;Mtfr1l	0.9825	1.013	1.025	0.9725	0.9585	0.9945	1.007	0.9465	0.933	0.968	1.0145	1.0205	1.0035	0.9765	1.03	0.9735	0.969	0.926	1.035	1.0435	0.963	0.9815	1.022	0.959	1.045	1.0555	1.0865	0.9815	1.001	1.044	1.0185	1.0545	1.025	0.96	0.9545	1	+	2.1716	cell organization and biogenesis;metabolic process	mitochondrion		4
High	Q8C3X2	Coiled-coil domain-containing protein 90B, mitochondrial OS=Mus musculus GN=Ccdc90b PE=2 SV=1	Ccdc90b	0.9215	0.8445	0.8865	0.8485	0.978	0.909	0.92	0.9095	0.8255	0.98	0.939	0.8975	0.898	0.969	0.9285	1.0085	1.0645	0.935	0.8865	0.918	0.8725	1.0225	1.023	0.9665	0.863	0.8825	0.894	0.954	1.166	1.15	0.8575	0.91	0.877	1.1095	0.9925	1.2075	+	3.5665		membrane;mitochondrion		7
High	P59017	Bcl-2-like protein 13 OS=Mus musculus GN=Bcl2l13 PE=1 SV=2	Bcl2l13	1.062	0.9935	1.0445	0.971	1.0485	1.0025	0.985	1.0375	0.928	1.049	1.0265	0.995	1.0335	1.0715	1.065	0.8885	0.956	0.9185	0.9645	0.9615	0.886	0.992	0.991	0.897	0.973	0.9955	0.9775	0.9395	0.9655	1.0115	0.9355	1.014	1.006	0.9565	0.956	0.9745	+	2.23167	cell death;regulation of biological process	membrane;mitochondrion		6
High	Q9QZ06	Toll-interacting protein OS=Mus musculus GN=Tollip PE=1 SV=1	Tollip	0.916	0.877	0.907	0.9675	0.9575	0.918	0.886	0.9075	0.869	0.9875	0.9535	0.9615	0.889	0.9435	0.952	0.958	0.934	0.983	0.9075	0.891	0.8875	0.9585	0.9515	0.9625	0.8675	0.938	0.9415	0.9795	0.944	0.9595	0.8865	0.883	0.8855	0.9785	0.9285	0.9615	+	3.70322	cell differentiation;defense response;metabolic process;regulation of biological process;response to stimulus	cytoplasm	protein binding	7
High	Q8R1F1	Niban-like protein 1 OS=Mus musculus GN=Fam129b PE=2 SV=2	Fam129b	0.9135	0.774	0.8915	0.8785	0.983	0.896	0.9615	0.909	0.8075	0.989	0.946	0.85	0.9735	1.0135	0.9615	1.1075	1.178	0.975	0.907	1.0115	0.926	1.144	1.0935	1.108	0.8435	0.8015	0.887	1.0625	1.2315	1.2165	0.836	0.93	1.1165	1.1545	1.373	1.159	+	4.41566	regulation of biological process	cytoplasm;cytoskeleton;cytosol;membrane;nucleus		2
High	Q8BGU5	Cyclin-Y OS=Mus musculus GN=Ccny PE=1 SV=1	Ccny	1.021	1.0245	0.989	0.9645	1.0265	1	0.998	1.0135	0.956	1.017	0.9865	0.9645	0.9845	1.0385	0.999	0.9155	0.9265	0.925	0.987	0.9455	0.924	0.9695	0.9715	0.9275	1.015	1.0055	0.9875	0.9475	0.932	0.964	1	0.9885	1.0075	0.9355	0.9465	0.97	+	3.31001	cell division;regulation of biological process;response to stimulus	membrane;nucleus	enzyme regulator activity;protein binding	18
High	P35803-8	Isoform 8 of Neuronal membrane glycoprotein M6-b OS=Mus musculus GN=Gpm6b	Gpm6b	1.036	1.046	0.9775	0.8955	0.952	0.9505	1.011	1.033	1.106	1.0875	0.95	0.9535	0.8955	1.046	0.9765	0.823	0.843	0.8885	0.9845	0.9385	0.982	0.8795	0.835	0.8465	1.049	1.036	1.0135	0.8885	0.86	0.856	1.029	0.943	0.886	0.864	0.936	0.8735	+	4.29898	cell organization and biogenesis;regulation of biological process;transport	membrane		X
High	Q9DAS9	Guanine nucleotide-binding protein G(I)/G(S)/G(O) subunit gamma-12 OS=Mus musculus GN=Gng12 PE=1 SV=3	Gng12	0.924	0.9055	0.9225	0.9515	0.9735	0.951	0.9385	0.945	0.869	1.0145	0.932	0.951	1.0175	1.018	0.979	0.9875	1.0515	0.974	0.911	1.0085	0.921	1.044	1.025	0.971	0.9695	0.9555	0.9575	1.009	1.114	1.0345	0.958	0.9995	0.9025	1.064	1.0215	1.0555	+	3.0226	regulation of biological process;response to stimulus	membrane	protein binding;signal transducer activity	6
High	Q9R118	Serine protease HTRA1 OS=Mus musculus GN=Htra1 PE=1 SV=2	Htra1	0.7085	0.568	0.674	0.827	0.859	0.9105	0.701	0.7325	0.6375	0.8505	0.784	0.8945	0.752	0.769	0.6885	1.163	1.3865	1.124	0.664	0.751	0.765	1.1515	1.21	1.24	0.7425	0.783	0.7615	1.2525	1.4425	1.417	0.7755	0.803	0.669	1.5735	1.57	1.5785	+	14.1491	cell differentiation;metabolic process;regulation of biological process	cytoplasm;cytosol;extracellular;membrane	catalytic activity;protein binding	7
High	A6MDD3	CD109 antigen OS=Mus musculus GN=Cd109 PE=2 SV=1	Cd109	0.9305	0.9525	1.103	0.761	0.915	0.819	0.9675	0.9945	0.8255	0.886	0.8045	0.832	0.883	0.8985	0.883	0.919	0.9975	0.9175	0.8735	0.9165	0.8265	1.028	0.955	0.886	0.889	0.8775	0.9065	1.054	1.1265	1.1375	0.8795	1.0195	0.8505	1.1625	1.1735	1.148	+	5.00497	regulation of biological process	cell surface;extracellular;membrane	enzyme regulator activity;protein binding	9
High	E9QAS7	Protein Inpp5a OS=Mus musculus GN=Inpp5a PE=4 SV=1	Inpp5a	0.9455	0.9335	0.947	1.02	1.001	1.0025	0.924	0.9285	0.8975	0.9825	0.959	0.9515	1.0565	0.9955	1.006	0.918	0.949	0.9225	0.9185	0.91	0.9155	0.9705	0.955	0.9315	0.939	0.9445	0.923	0.923	0.98	0.9555	0.953	0.928	0.935	0.9525	0.954	0.936	+	5.8895	metabolic process	membrane	catalytic activity;protein binding	7
High	Q3UI33	Methionine aminopeptidase 2 OS=Mus musculus GN=Metap2 PE=2 SV=1	Metap2	0.938	0.94	0.9415	0.968	0.977	1.003	0.9425	0.947	0.935	0.939	1.003	0.9745	0.9675	0.9595	0.9595	0.995	1.0175	0.99	0.962	0.9685	0.967	1.0275	1.038	1	0.957	0.9815	0.9555	1.001	0.9915	1.0185	0.968	0.9625	0.975	0.996	0.9495	1.029	+	3.58262	metabolic process	cytoplasm;membrane	catalytic activity;metal ion binding;protein binding;RNA binding	10
High	P63046	Sulfotransferase 4A1 OS=Mus musculus GN=Sult4a1 PE=2 SV=1	Sult4a1	0.9535	0.987	0.9995	1.0305	1.0125	1.0295	0.946	0.9585	0.919	0.9815	1.012	1.0345	1.007	1.0115	1.0395	0.944	0.939	0.953	1.006	1.0455	0.988	1.002	1.0175	0.9735	0.976	0.9885	0.965	0.947	0.9975	1.0085	1.006	0.9945	0.9875	0.9875	0.908	0.961	+	3.04811	metabolic process	cytoplasm	catalytic activity	15
High	Q3V1R3	Putative uncharacterized protein OS=Mus musculus GN=Lgi3 PE=2 SV=1	Lgi3	0.9395	0.858	0.954	1.069	1.033	0.923	0.908	0.9615	0.814	1.0215	0.928	0.989	1.093	0.982	1.0105	1.0435	1.1085	1.082	0.869	1.009	0.968	1.0285	1.0585	1.045	0.929	0.911	0.99	1.0155	1.099	1.0425	1	1.0055	0.837	1.037	1.0235	1.0465	+	2.11975	metabolic process;regulation of biological process;transport	extracellular	catalytic activity;protein binding	14
High	Q3ZAQ4	Autophagy 9-like 1 protein OS=Mus musculus GN=Atg9a PE=1 SV=1	Atg9a	0.94	0.854	0.9235	0.9655	1.067	1.006	0.9835	0.972	0.848	1.035	0.965	1.012	0.8905	0.9675	0.9165	0.978	1.1325	0.999	0.84	0.886	0.817	1.034	1.025	0.9885	0.827	0.852	0.8635	0.9715	1.033	1.0555	0.8565	0.9055	0.843	1.147	0.9885	1.05	+	4.34555	cell organization and biogenesis;defense response;metabolic process;regulation of biological process;response to stimulus;transport	cytoplasm;endosome;Golgi;membrane;vacuole		1
High	Q3TYC4	Putative uncharacterized protein OS=Mus musculus GN=Syt11 PE=2 SV=1	Syt11	0.8805	0.8415	0.8725	0.958	1.023	0.9945	0.871	0.8735	0.7765	0.9795	0.9765	1.038	0.8695	0.906	0.885	1.096	1.117	1.026	0.8265	0.8855	0.815	1.0865	1.056	1.065	0.8	0.826	0.825	1.045	1.1225	1.1255	0.824	0.885	0.84	1.24	1.035	1.1395	+	9.0038		membrane	metal ion binding;protein binding	3
High	Q01730	Ras suppressor protein 1 OS=Mus musculus GN=Rsu1 PE=2 SV=3	Rsu1	0.926	0.8185	0.913	0.9215	1.013	0.934	0.9745	0.917	0.8135	1.016	0.9535	0.8945	0.9685	1.0025	0.9545	1.043	1.186	1.004	0.8965	1.0095	0.8985	1.1145	1.116	1.021	0.8675	0.845	0.868	0.997	1.184	1.123	0.8655	0.9505	0.9535	1.139	1.0595	1.161	+	4.01146	regulation of biological process;response to stimulus		protein binding	2
High	Q8VCD6	Receptor expression-enhancing protein 2 OS=Mus musculus GN=Reep2 PE=2 SV=2	Reep2	0.97	0.943	0.9905	0.9625	1.03	0.964	0.9615	0.965	0.9305	1.0395	0.948	0.9395	1.0165	1.0465	1.0425	0.9195	0.8955	0.9285	0.9105	0.9615	0.9275	0.9565	0.9685	0.922	0.905	0.933	0.9565	0.916	0.934	0.9665	0.9435	0.958	0.861	0.9145	0.843	0.946	+	2.23771	cell organization and biogenesis;regulation of biological process;transport	endoplasmic reticulum;membrane	protein binding	18
High	Q7TN29	Stromal membrane-associated protein 2 OS=Mus musculus GN=Smap2 PE=1 SV=1	Smap2	0.997	0.9455	0.9005	1.0035	1.0235	0.979	0.904	0.958	0.901	1.0515	1.0095	0.9655	0.9615	1.0555	1.032	0.9485	0.9255	0.968	0.955	0.922	0.906	0.9835	0.948	0.9375	0.9075	0.924	0.9185	0.978	0.9165	0.922	0.947	0.923	0.9305	0.921	0.875	0.893	+	3.04786	regulation of biological process	cytoplasm	enzyme regulator activity;metal ion binding;protein binding	4
High	Q8K0E9	Dhdh protein (Fragment) OS=Mus musculus GN=Dhdh PE=2 SV=1	Dhdh	0.8875	0.7155	0.896	0.8825	0.999	0.9025	0.8085	0.9695	0.888	0.9205	0.882	0.948	1.02	0.906	0.911	1.0525	1.1995	1.0235	0.983	0.938	0.9645	1.092	1.0615	1.0185	0.839	0.984	0.8705	0.9185	1.0235	1.1135	0.8765	1.031	0.981	1.1205	1.017	0.9885	+	2.21209	metabolic process		catalytic activity	7
High	Q9JM96	Cdc42 effector protein 4 OS=Mus musculus GN=Cdc42ep4 PE=1 SV=1	Cdc42ep4	1.048	0.9325	1.011	0.9485	1.0235	0.9635	0.9795	0.9735	0.8165	1.161	1.098	1.094	1.0505	1.125	1.086	0.8945	0.942	0.844	0.908	0.912	0.807	0.9415	0.909	0.84	0.878	0.9655	0.877	0.8905	0.9	0.9755	0.8325	0.9895	0.8335	0.869	0.7745	0.922	+	3.81872	cell organization and biogenesis;regulation of biological process;response to stimulus	cytoplasm;cytoskeleton;membrane	enzyme regulator activity;protein binding;RNA binding	11
High	Q9DB72	BTB/POZ domain-containing protein 17 OS=Mus musculus GN=Btbd17 PE=2 SV=1	Btbd17	0.997	1.007	0.992	0.9525	1.0475	1.0255	0.9925	1.0125	0.926	1.069	0.967	0.983	1.0435	1.031	1.014	0.8265	0.9435	0.8425	0.949	0.9205	0.8745	0.942	0.9435	0.801	1.0045	0.9145	0.92	0.829	0.909	0.941	0.908	0.9555	0.932	0.9435	0.905	0.875	+	2.50546		extracellular	protein binding	11
High	Q7TSV4	Phosphoglucomutase-2 OS=Mus musculus GN=Pgm2 PE=1 SV=1	Pgm1	0.8545	0.877	0.8235	0.985	0.952	0.99	0.842	0.882	0.8725	0.9415	0.9685	0.9635	0.973	0.9265	0.838	1.003	1.07	0.949	0.905	0.9705	0.908	1.024	1.0455	0.9555	0.9195	0.8675	0.7795	0.9135	1.053	0.9675	0.8405	0.8795	0.837	0.991	0.9795	1.012	+	3.7962	metabolic process	cytoplasm;cytosol	catalytic activity;metal ion binding	5
High	Q91V76	Ester hydrolase C11orf54 homolog OS=Mus musculus PE=2 SV=1	4931406C07Rik	0.911	0.841	0.933	0.9355	0.966	0.925	0.8735	0.9175	0.806	1.029	0.92	0.8755	0.92	1.0075	0.9915	1.103	1.1025	1.055	0.8885	0.9835	0.9355	1.081	1.134	1.064	0.8785	0.904	0.8955	1.0885	1.1805	1.1355	0.885	0.912	1.0315	1.0995	1.09	1.091	+	6.34694	metabolic process	nucleus	catalytic activity;metal ion binding	9
High	Q60963	Platelet-activating factor acetylhydrolase OS=Mus musculus GN=Pla2g7 PE=2 SV=2	Pla2g7	0.8915	0.7925	0.876	0.974	0.991	0.9425	0.8755	0.9075	0.8325	0.9555	0.9275	0.961	0.8915	0.9715	0.911	1.041	1.092	1.028	0.868	0.869	0.8335	1.0105	0.9855	1.0205	0.7825	0.7915	0.8885	1.03	1.044	1.0505	0.891	0.8585	0.9395	1.1935	1.0465	1.072	+	7.36221	cell organization and biogenesis;defense response;metabolic process;regulation of biological process;response to stimulus	cytoplasm;extracellular	catalytic activity	17
High	Q9DC70	NADH dehydrogenase [ubiquinone] iron-sulfur protein 7, mitochondrial OS=Mus musculus GN=Ndufs7 PE=1 SV=1	Ndufs7	0.9735	0.9015	0.971	0.959	0.997	0.9755	0.9285	0.987	0.9385	0.9745	0.9155	0.89	1.0345	1.0285	1.0365	0.925	0.932	0.9465	0.9335	0.978	0.9295	0.972	0.941	0.919	0.9855	0.956	0.9705	0.916	0.939	0.938	0.9835	0.9585	0.986	0.9455	0.8985	0.959	+	2.61709	cell organization and biogenesis;metabolic process;transport	membrane;mitochondrion	catalytic activity;metal ion binding;protein binding	10
High	O08739	AMP deaminase 3 OS=Mus musculus GN=Ampd3 PE=2 SV=2	Ampd3	0.9165	0.7945	0.848	0.867	0.9555	0.9395	0.8465	0.906	0.8155	0.973	0.8885	0.868	0.9125	0.9665	0.9265	1.0165	1.0665	0.977	0.86	0.8895	0.8395	1.0705	1.052	0.9965	0.8145	0.844	0.83	1.0585	1.1815	1.1835	0.824	0.8735	1.006	1.121	1.203	1.164	+	7.26978	metabolic process		catalytic activity;metal ion binding	7
High	Q66T02	Pleckstrin homology domain-containing family G member 5 OS=Mus musculus GN=Plekhg5 PE=1 SV=1	Plekhg5	1.023	0.938	1.0585	0.902	0.9395	0.916	1.0345	1.0255	1.014	0.88	0.9105	0.874	0.941	0.958	1.002	0.9075	0.967	0.9585	0.9735	0.9785	0.9555	0.9915	0.993	0.955	0.968	0.968	1.0405	0.937	0.9595	1.0115	1.039	1.039	0.933	0.9825	0.9305	1.004	+	2.18064	cellular component movement;regulation of biological process;response to stimulus	cytoplasm;membrane	protein binding;signal transducer activity	4
High	Q8VBX5	Palmitoyl-protein thioesterase OS=Mus musculus GN=Ppt1 PE=2 SV=1	Ppt1	0.8895	0.843	0.8875	0.872	0.995	0.9335	0.901	0.9145	0.8115	0.936	0.867	0.882	0.9675	1.0825	1.013	0.9525	1.0535	1.0205	0.95	0.952	0.9225	1.056	1.008	0.9725	0.926	0.995	1.021	0.9995	1.044	1.1645	0.9895	1.0325	0.951	1.1365	1.0035	1.091	+	3.52175	cell organization and biogenesis;cellular homeostasis;metabolic process;regulation of biological process;response to stimulus;transport	extracellular;Golgi;membrane;nucleus;vacuole	catalytic activity	4
High	Q8K4R4	Cytoplasmic phosphatidylinositol transfer protein 1 OS=Mus musculus GN=Pitpnc1 PE=1 SV=1	Pitpnc1	0.9675	0.933	1.0135	1.072	0.972	1.0435	0.944	0.978	0.9525	0.991	0.989	0.989	1.062	0.9565	1.001	0.934	0.935	0.973	0.9375	0.9285	0.95	0.9475	0.9775	0.9065	0.953	0.9125	0.9275	0.936	0.956	0.946	0.971	0.929	0.9695	0.903	0.9205	0.9285	+	2.39585	metabolic process;regulation of biological process;response to stimulus;transport	cytoplasm;nucleus	transporter activity	11
High	P97822	Acidic leucine-rich nuclear phosphoprotein 32 family member E OS=Mus musculus GN=Anp32e PE=1 SV=2	Anp32e	0.949	0.977	0.9755	0.95	1.0565	1.0355	0.9595	0.911	0.8745	1.092	1.0095	1.0695	0.986	1.042	1.003	1.052	1.0755	0.9645	1.004	1.0215	1.003	1.121	1.121	1.0255	1.036	1.033	0.9935	0.9965	1.0795	1.0935	0.9665	0.999	0.982	1.0745	1.0795	1.122	+	3.27697	cell organization and biogenesis;regulation of biological process	cytoplasm;nucleus	enzyme regulator activity;protein binding	3
High	Q8BU20	Putative uncharacterized protein OS=Mus musculus GN=Ndufb5 PE=2 SV=1	Ndufb5	0.9945	0.9105	1.001	0.968	1.0165	1.0025	0.9565	1.012	0.935	1.0065	0.932	0.9065	1.095	1.0545	1.086	0.944	0.959	0.9505	0.956	1.015	0.929	0.9775	0.9715	0.9115	1.021	0.9945	0.996	0.901	0.9565	0.9605	0.9845	0.9895	1.0125	0.955	0.9475	0.988	+	2.56077	metabolic process;transport	membrane;mitochondrion		3
High	P01831	Thy-1 membrane glycoprotein OS=Mus musculus GN=Thy1 PE=1 SV=1	Thy1	0.935	0.988	0.9165	0.933	0.91	0.95	0.8715	0.938	0.9945	0.934	0.953	0.932	0.9105	0.965	0.96	0.844	0.759	0.8935	0.975	0.8955	0.926	0.8295	0.835	0.8585	0.9965	0.9955	0.993	0.877	0.837	0.833	0.9925	0.8955	0.969	0.7995	0.897	0.834	+	3.77301	cell organization and biogenesis;metabolic process;regulation of biological process;response to stimulus	cell surface;cytosol;endoplasmic reticulum;membrane	enzyme regulator activity;protein binding	9
High	Q9CQ73	Plakophilin 2 OS=Mus musculus GN=Pkp2 PE=1 SV=1	Pkp2	1.04	0.97	1.04	0.947	0.9575	0.865	1.043	1.056	1.004	0.8955	0.8575	0.8655	0.9135	0.9595	0.95	0.889	0.93	0.953	0.923	0.9745	0.9225	0.9485	0.9145	0.911	0.919	0.9495	1.0145	0.9695	0.944	0.9605	1.027	1.0335	0.8985	0.9625	0.861	0.992	+	2.13188	cell communication;cell organization and biogenesis;regulation of biological process	membrane	protein binding;structural molecule activity	16
High	Q69ZN1	MKIAA1252 protein (Fragment) OS=Mus musculus GN=Sgpl1 PE=2 SV=1	Sgpl1	0.8615	0.7875	0.8495	0.911	0.9735	0.9305	0.827	0.8675	0.8095	0.955	0.9475	0.879	0.8885	0.917	0.896	1.049	1.1195	1.0275	0.816	0.8825	0.8435	1.0935	1.09	1.052	0.824	0.792	0.864	1.0795	1.209	1.1975	0.827	0.8545	0.9295	1.17	1.2125	1.167	+	10.9769	cell death;cell differentiation;cellular component movement;metabolic process;regulation of biological process;response to stimulus	endoplasmic reticulum;membrane	catalytic activity	10
High	Q9ESM3	Hyaluronan and proteoglycan link protein 2 OS=Mus musculus GN=Hapln2 PE=1 SV=1	Hapln2	0.7755	0.737	0.7135	0.748	0.806	0.7625	0.7315	0.7805	0.681	0.7095	0.7245	0.721	1.0985	0.8935	0.918	1.1355	1.077	1.0745	0.9475	1.066	1.03	1.028	1.067	1.017	1.234	1.149	0.979	1.1785	1.301	1.1105	0.908	1.0795	0.9145	1.178	1.3035	1.003	+	7.13553	cell organization and biogenesis	extracellular	protein binding;structural molecule activity	3
High	Q0VBD0	Integrin beta OS=Mus musculus GN=Itgb8 PE=2 SV=1	Itgb8	0.964	0.9365	1.0115	0.886	0.9935	0.968	1.009	0.975	0.8775	1.0405	0.9785	0.923	1.029	1.0715	1.021	0.969	1.058	1.0335	0.967	1.031	0.93	1.115	1.121	1.042	0.97	0.9905	0.993	1.0625	1.1065	1.1555	0.95	1.094	0.9455	1.153	1.049	1.138	+	2.59505	metabolic process;regulation of biological process;response to stimulus	cell surface;membrane	protein binding;receptor activity	12
High	Q8K412	Memory-related protein OS=Mus musculus GN=Wdr13 PE=2 SV=1	Wdr13	1.008	0.942	1.0105	0.912	1.0035	0.969	0.953	0.9905	0.916	1.0395	0.9835	0.9745	1.012	1.0445	1.03	0.8755	0.914	0.89	0.972	0.9915	0.9	0.937	0.9445	0.892	0.9335	0.965	0.9105	0.886	0.9135	0.936	0.9045	0.967	0.936	0.922	0.905	0.9485	+	2.78915		cytoplasm;nucleus	protein binding	X
High	E9Q604	Integrin alpha-M OS=Mus musculus GN=Itgam PE=3 SV=1	Itgam	0.913	0.713	0.875	0.88	0.9975	1.067	0.9475	0.8865	0.778	1.0125	0.9445	0.934	0.831	0.925	0.8895	1.0745	1.1715	1.148	0.767	0.85	0.7795	1.23	1.212	1.129	0.743	0.7365	0.7915	1.11	1.4735	1.3115	0.789	0.855	0.823	1.096	1.532	1.321	+	6.37952	cell proliferation;cellular component movement;regulation of biological process;response to stimulus	cell surface;membrane;nucleus	metal ion binding;protein binding	7
High	E9PUL5	Proline-rich transmembrane protein 2 OS=Mus musculus GN=Prrt2 PE=1 SV=1	Prrt2	1.083	0.9455	1.002	0.945	1.01	0.861	0.8985	0.951	0.934	1.236	1.0235	1.004	0.999	1.1365	1.0935	0.836	0.786	0.906	0.9175	0.946	0.886	0.889	0.866	0.8515	0.8795	1.0015	1.009	0.905	0.853	0.925	0.8525	0.881	0.773	0.74	0.7605	0.861	+	3.9662	response to stimulus	membrane		7
High	O55222	Integrin-linked protein kinase OS=Mus musculus GN=Ilk PE=1 SV=2	Ilk	0.9755	0.8955	0.9495	0.948	1.0495	0.9755	1.0155	0.97	0.8825	1.057	0.9825	0.9315	0.944	1.0365	0.9485	1.044	1.1425	0.9725	0.968	0.978	0.935	1.0695	1.04	1.0075	0.954	0.9115	0.9155	0.9745	1.084	1.0615	0.886	0.9455	0.949	1.0905	1.102	1.074	+	2.25783	cell organization and biogenesis;cellular component movement;metabolic process;regulation of biological process;response to stimulus	cytoplasm;membrane	catalytic activity;nucleotide binding;protein binding;signal transducer activity	7
High	O88492	Perilipin-4 OS=Mus musculus GN=Plin4 PE=1 SV=2	Plin4	0.876	0.6295	0.797	0.829	0.873	0.838	0.912	0.814	0.68	0.849	0.6715	0.7855	0.9285	0.9415	0.7905	1.041	1.161	0.969	0.7725	0.8095	0.8805	1.1215	1.1495	1.07	0.724	0.82	0.9455	1.2425	1.1355	1.1785	0.8495	0.8	0.8055	1.151	1.668	1.2305	+	5.21426		cytoplasm;membrane		17
High	Q8VCC9	Spondin-1 OS=Mus musculus GN=Spon1 PE=2 SV=1	Spon1	0.88	0.827	0.907	0.9245	0.9145	0.9305	0.8865	0.8945	0.8845	0.898	0.968	0.9015	0.8835	0.9295	0.9165	1.03	1.032	0.999	0.876	0.8585	0.846	1.008	1.0155	1.0065	0.824	0.8285	0.824	1.147	1.1745	1.1235	0.8845	0.866	0.98	1.0985	1.1665	1.2065	+	11.4354		extracellular	metal ion binding	7
High	P22599	Alpha-1-antitrypsin 1-2 OS=Mus musculus GN=Serpina1b PE=1 SV=2	Serpina1b	1.519	1.7085	1.934	0.76	0.8015	0.7195	1.8675	1.6175	2.009	0.7605	0.684	0.7335	0.81	0.849	0.703	0.8045	0.959	0.814	0.7615	1.114	0.942	1.0215	0.8285	0.829	0.638	0.653	0.704	0.641	0.9225	0.728	0.6425	0.86	0.8605	0.804	0.546	0.796	+	10.2013	defense response;metabolic process;regulation of biological process;response to stimulus	endoplasmic reticulum;extracellular;Golgi	enzyme regulator activity;protein binding	12
High	Q8K009	Mitochondrial 10-formyltetrahydrofolate dehydrogenase OS=Mus musculus GN=Aldh1l2 PE=1 SV=2	Aldh1l2	0.8175	0.876	0.9275	0.8855	0.926	0.9755	0.972	0.911	0.7825	0.895	1.0055	0.958	0.8585	0.908	0.932	1.054	1.1785	0.9945	0.884	0.963	0.7765	1.126	1.0715	1.0315	0.854	0.866	0.805	1.1145	1.2585	1.215	0.7865	0.9565	1.1105	1.3055	1.2435	1.249	+	5.50876	metabolic process	cytoplasm;mitochondrion	catalytic activity	10
High	Q8BTZ7	Mannose-1-phosphate guanyltransferase beta OS=Mus musculus GN=Gmppb PE=2 SV=1	Gmppb	0.955	0.9695	0.9815	0.988	0.9885	1.035	0.94	0.95	0.9195	0.9945	1.0075	0.973	1.004	1.0205	1.073	1.013	0.977	0.9895	1.026	0.9995	1.0075	1.0275	1.026	1.0645	0.9635	1.0025	0.964	0.958	1.05	1.025	0.9725	0.9845	1.0435	1.011	0.9715	1.008	+	2.13096	metabolic process	cytoplasm;mitochondrion	catalytic activity;nucleotide binding	9
High	Q3UWQ9	Putative uncharacterized protein OS=Mus musculus GN=Hmgcs1 PE=2 SV=1	Hmgcs1	0.912	0.9205	0.9115	1.082	1.12	1.116	0.885	0.9395	0.894	1.1725	1.1975	1.13	0.95	1.0225	0.9895	1.0555	1.1285	1.0625	0.968	0.9305	0.911	1.2295	1.072	1.0815	0.879	0.892	0.926	1.056	1.0605	1.043	0.9105	0.9255	0.9255	1.0715	0.988	1.0635	+	8.66223	metabolic process;response to stimulus	cytoplasm;cytosol;membrane;nucleus	catalytic activity;protein binding	13
High	Q91VZ6	Stromal membrane-associated protein 1 OS=Mus musculus GN=Smap1 PE=1 SV=1	Smap1	0.994	0.994	0.982	1.039	1.029	0.986	0.9045	0.9425	0.9395	1.085	1.0665	1.0265	1.035	1.089	1.138	0.924	0.8905	0.971	1.013	0.9665	0.9825	0.989	0.978	0.9775	0.9385	1.036	1.0035	0.98	0.9325	0.9895	1.019	0.9885	1.02	0.9015	0.882	0.9	+	5.69109	cell organization and biogenesis;regulation of biological process	cytoplasm;membrane	enzyme regulator activity;metal ion binding;protein binding	1
High	Q3UUI3	Acyl-coenzyme A thioesterase THEM4 OS=Mus musculus GN=Them4 PE=1 SV=1	Them4	1.003	1.04	1.098	0.8995	1.025	0.997	1.0395	0.988	1.0345	1.009	1.024	1.0455	0.9215	1.028	1.022	0.8825	0.929	0.8635	0.9975	0.9555	0.844	0.915	0.9375	0.9285	1.0705	1.0815	0.9955	0.916	0.924	0.928	1.03	1.0425	1.076	1.0785	1.0615	1.173	+	3.95594	cell death;cell organization and biogenesis;metabolic process;regulation of biological process;response to stimulus	cytoplasm;cytosol;membrane;mitochondrion	catalytic activity	3
High	Q8R420	ATP-binding cassette sub-family A member 3 OS=Mus musculus GN=Abca3 PE=2 SV=3	Abca3	0.853	0.7835	0.8255	0.9865	0.995	1.0095	0.8985	0.852	0.766	0.9575	0.971	1.007	0.8645	0.874	0.8295	1.164	1.202	1.074	0.796	0.826	0.775	1.0985	1.129	1.089	0.775	0.7875	0.8105	1.1025	1.1755	1.2235	0.793	0.8405	0.822	1.3325	1.0825	1.292	+	10.2222	metabolic process;response to stimulus;transport	membrane	catalytic activity;nucleotide binding;transporter activity	17
High	B3V097	BetaCstF-64 variant 3 OS=Mus musculus GN=Cstf2 PE=2 SV=1	Cstf2	1.0285	1.033	0.97	0.9675	1.0225	0.9835	0.988	1.0085	0.942	1.0795	1.0145	1	0.965	1.067	1.0175	0.951	0.9605	0.9475	0.987	0.966	0.932	0.9975	0.9685	0.945	0.957	0.9615	0.9435	0.937	0.979	0.9525	0.9065	0.9555	0.882	0.9465	0.86	0.952	+	2.27581	metabolic process	nucleus	nucleotide binding;RNA binding	X
High	Q8CI51	PDZ and LIM domain protein 5 OS=Mus musculus GN=Pdlim5 PE=1 SV=4	Pdlim5	0.8905	0.843	0.8655	0.9455	1.006	0.9395	0.8265	0.878	0.862	1.0425	0.9985	0.941	0.9245	0.9885	0.9165	1.056	1.0715	0.9645	0.9025	0.9455	0.9505	1.0615	1.038	1.0095	0.8885	0.8885	0.911	1.0265	1.0805	1.0745	0.8645	0.874	0.971	1.05	1.0525	1.1145	+	6.46139	cell growth;regulation of biological process	cytoplasm;cytoskeleton;cytosol;membrane	metal ion binding;protein binding	3
High	A6H663	BCL2-associated athanogene 3 OS=Mus musculus GN=Bag3 PE=2 SV=1	Bag3	0.9465	0.8385	0.9255	0.8715	0.9615	0.901	0.881	0.9025	0.806	0.984	0.9505	0.8575	0.943	0.984	0.944	1.0215	1.0585	1.0025	0.9365	0.877	0.9225	1.0695	1.035	0.9915	0.832	0.8655	0.8975	1.0355	1.0665	1.083	0.869	0.9185	1.057	1.11	1.1465	1.1295	+	5.36539	cell death;regulation of biological process;response to stimulus	cytoplasm;cytosol;membrane	enzyme regulator activity;nucleotide binding;protein binding	7
High	Q99K28-2	Isoform 2 of ADP-ribosylation factor GTPase-activating protein 2 OS=Mus musculus GN=Arfgap2	Arfgap2	1.0205	0.93	1.0035	1.01	1.03	1.0065	0.958	0.992	0.9	1.0815	1.0255	1.0155	1.0295	1.0755	1.0725	0.961	0.994	0.9485	0.952	1.0045	0.9	1.016	0.981	0.9575	0.9295	0.975	0.9455	0.9875	1.0195	1.0055	0.9	0.9985	0.939	0.935	0.9105	1.0085	+	2.10884	transport	cytoplasm;Golgi;membrane	enzyme regulator activity;metal ion binding	2
High	Q8BIJ7	RUN and FYVE domain-containing protein 1 OS=Mus musculus GN=Rufy1 PE=1 SV=1	Rufy1	0.9085	0.9105	0.885	1.081	1.02	1.0195	0.8735	0.9125	0.9745	1.005	1.017	0.991	0.8955	0.967	0.927	1.143	1.0835	1.122	0.9255	0.916	1.0285	1.049	1.03	1.1485	0.9015	0.949	1.0055	1.156	1.0445	1.0235	1.0255	0.885	0.8705	1.0775	1.0305	1.025	+	4.09159	regulation of biological process;transport	cytoplasm;cytosol;endosome;membrane;nucleus	metal ion binding;protein binding;transporter activity	11
High	Q8VCY8-2	Isoform 2 of Lipid phosphate phosphatase-related protein type 2 OS=Mus musculus GN=Lppr2	BC018242;Lppr2;Plppr2	1.0705	1.074	1.0145	0.969	0.989	0.943	1.1065	1.049	1.1215	0.9885	0.9765	0.947	0.9335	1.0365	1.027	0.951	0.992	0.982	1.051	0.973	1.039	1.004	0.962	0.9425	1.0335	1.0735	1.107	0.9795	0.964	1.0005	1.083	1.0265	1.0355	1.022	0.931	0.957	+	3.33399	metabolic process;regulation of biological process;response to stimulus	membrane	catalytic activity	9
High	Q60715-2	Isoform 2 of Prolyl 4-hydroxylase subunit alpha-1 OS=Mus musculus GN=P4ha1	P4ha1	0.912	0.8645	0.9605	0.941	0.9935	0.981	0.961	0.92	0.896	0.9535	0.9815	0.9515	1.0065	0.949	1.0255	1.036	1.1175	0.9725	0.9255	1.0715	0.943	1.087	1.102	1.0115	0.882	0.8465	0.92	0.9825	1.151	1.108	0.8985	0.992	0.8985	1.0435	0.92	1.0925	+	2.33105	cell organization and biogenesis;metabolic process	endoplasmic reticulum;membrane;mitochondrion	catalytic activity;metal ion binding	10
High	Q3UHK1	Proton myo-inositol cotransporter OS=Mus musculus GN=Slc2a13 PE=2 SV=2	Slc2a13	0.9385	0.8525	0.945	0.933	0.985	0.9105	0.8975	0.9155	0.9035	0.994	0.946	0.9385	0.9545	0.968	0.9845	0.918	0.925	0.922	0.8965	0.888	0.8525	0.983	0.997	0.929	0.828	0.88	0.906	0.962	0.9565	1.007	0.9005	0.9465	0.9795	0.9665	0.9395	0.982	+	2.67262	transport	membrane	transporter activity	15
High	Q61033	Lamina-associated polypeptide 2, isoforms alpha/zeta OS=Mus musculus GN=Tmpo PE=1 SV=4	Tmpo	0.905	0.8865	0.926	0.9705	1.04	0.978	0.9165	0.908	0.849	1.019	0.9335	0.915	0.912	0.923	0.942	1.064	1.0445	0.989	1.0035	0.9625	0.9665	0.9925	1.014	1.01	0.999	0.9195	0.9305	1.0065	1.0735	1.018	0.9415	0.9555	0.9395	0.9125	1.024	1.085	+	2.75649	regulation of biological process	chromosome;membrane;nucleus	DNA binding;protein binding	10
High	Q8R0A5	Transcription elongation factor A protein-like 3 OS=Mus musculus GN=Tceal3 PE=2 SV=2	Tceal3	1.044	1.165	1.0125	1.0645	1.031	1.184	0.9435	0.969	0.992	1.177	1.248	1.239	1.051	1.1265	1.201	0.986	0.9375	1.012	1.1995	1.065	1.0325	1.0335	1.0295	0.9995	1.1535	1.234	1.01	0.9415	0.9375	1.0665	1.0355	0.987	0.921	0.9195	0.999	1.0325	+	2.88032	regulation of biological process	nucleus	protein binding	X
High	Q91VK4	Integral membrane protein 2C OS=Mus musculus GN=Itm2c PE=2 SV=2	Itm2c	0.884	0.766	0.8995	0.9125	1.0125	1.0225	0.9185	0.8915	0.7545	0.989	0.9465	1.027	0.8935	0.8935	0.8765	1.0965	1.2965	1.035	0.7595	0.9195	0.7815	1.121	1.157	1.0645	0.781	0.778	0.808	1.046	1.227	1.229	0.8155	0.9175	0.761	1.426	1.1675	1.288	+	6.59446	cell differentiation;regulation of biological process	Golgi;membrane;vacuole	nucleotide binding	1
High	Q5HZI2	C2 calcium-dependent domain-containing protein 4C OS=Mus musculus GN=C2cd4cC2CD4 family PE=2 SV=1	C2cd4c	0.994	0.9775	0.932	0.9675	1.0485	1.0555	0.914	0.995	0.875	1.159	1.151	1.053	1.0095	1.139	1.0685	0.87	0.938	0.859	1.0615	0.918	0.8695	1.0105	0.955	0.899	0.917	1.028	0.9325	0.911	0.9	0.914	0.922	0.9605	1.017	0.9005	0.929	0.947	+	3.06326	cell organization and biogenesis;regulation of biological process;transport	membrane	metal ion binding;protein binding	10
High	Q61739-2	Isoform Alpha-6X1A of Integrin alpha-6 OS=Mus musculus GN=Itga6	Itga6	0.922	0.8035	0.918	0.9145	0.9915	0.93	0.9085	0.9415	0.836	1.017	0.935	0.855	0.9015	0.947	0.917	1.01	1.0825	0.9815	0.828	0.9025	0.842	1.049	0.994	0.964	0.796	0.7975	0.8495	1.056	1.052	1.077	0.8435	0.8895	0.9415	1.034	1.059	1.0875	+	5.26475	cell communication;cell differentiation;cell organization and biogenesis;cellular component movement;regulation of biological process;response to stimulus	cell surface;membrane	metal ion binding;protein binding	2
High	A1A4A7	Pgam5 protein (Fragment) OS=Mus musculus GN=Pgam5 PE=2 SV=1	Pgam5	0.998	0.9855	0.999	0.979	0.9975	0.931	1.0355	1.0955	0.9905	1.162	0.9815	0.9435	0.968	0.9965	1.0005	0.8565	0.977	0.8765	0.852	0.8835	0.86	0.944	0.9365	0.946	0.8625	0.9225	0.9205	0.9515	0.9375	0.952	1.011	0.944	0.9075	0.942	0.9415	0.9385	+	2.4272	cell death;metabolic process;regulation of biological process;response to stimulus	membrane;mitochondrion	catalytic activity;enzyme regulator activity;protein binding;signal transducer activity	5
High	Q53YU5	Apoptosis repressor interacting with CARD OS=Mus musculus GN=Nol3 PE=2 SV=1	Nol3	0.916	0.869	0.9505	0.959	0.9545	0.962	0.9425	0.911	0.799	0.952	0.9865	0.9535	0.987	0.9545	0.9975	1.0235	1.076	0.97	0.96	1.0225	0.905	1.057	1.0865	1.0065	0.926	0.9405	0.9465	1.0025	1.096	1.1215	0.9395	1.0375	1.0315	1.159	1.0475	1.164	+	4.01625	cell death;cell differentiation;cell organization and biogenesis;cell proliferation;cellular homeostasis;metabolic process;regulation of biological process;response to stimulus;transport	cytoplasm;cytosol;endoplasmic reticulum;membrane;mitochondrion	enzyme regulator activity;metal ion binding;protein binding	8
High	Q9JHL1	Na(+)/H(+) exchange regulatory cofactor NHE-RF2 OS=Mus musculus GN=Slc9a3r2 PE=1 SV=2	Slc9a3r2	0.9055	0.9475	0.9245	0.9305	0.969	0.9945	0.8415	0.913	0.873	0.9515	0.9915	0.964	0.931	0.985	0.95	0.922	0.8935	0.891	0.951	0.9405	0.886	0.9605	0.9905	0.8785	0.928	0.916	0.8695	0.9115	0.9975	0.985	0.903	0.8855	0.924	1.0025	0.978	1.037	+	2.46812	regulation of biological process	cytoplasm;membrane;nucleus	protein binding;structural molecule activity	17
High	E9Q9N7	Immunoglobulin superfamily-containing leucine-rich repeat protein 2 OS=Mus musculus GN=Islr2 PE=4 SV=1	Islr2	1.015	0.9275	1.008	0.939	1.045	0.8985	1.0215	1.0655	0.8635	0.9995	0.895	0.9235	1.0195	1.0075	0.9935	0.9435	0.9885	0.9535	0.8375	0.9835	0.8675	1.053	1.0515	0.9685	0.8455	0.8475	0.817	1	1.1125	1.0995	0.8515	0.982	0.8725	1.061	0.9595	1.142	+	2.2427	development;regulation of biological process	cell surface;membrane	protein binding	9
High	P01899	H-2 class I histocompatibility antigen, D-B alpha chain OS=Mus musculus GN=H2-D1 PE=1 SV=2	H2-D1	0.65	0.7775	0.815	0.786	0.729	0.948	0.6525	0.7505	0.6385	0.7005	0.885	0.7175	0.802	0.7785	0.779	1.4305	1.295	0.92	0.8395	0.7465	0.768	0.9995	1.1145	1.0015	0.758	0.7695	0.741	1.378	2.136	1.0815	0.707	0.8335	0.905	1.349	0.8625	1.257	+	3.25401	regulation of biological process;response to stimulus	cell surface;endoplasmic reticulum;Golgi;membrane	protein binding;RNA binding	17
High	P62889	60S ribosomal protein L30 OS=Mus musculus GN=Rpl30 PE=2 SV=2	Rpl30;Rpl30-ps8;Gm12191	0.978	0.957	0.9375	0.988	1.035	1.008	0.933	0.973	0.9565	1.074	1.0175	0.978	0.9465	1.03	1.0025	0.9585	0.967	0.955	0.9515	0.917	0.9265	0.997	0.9535	0.932	0.9255	0.953	0.946	0.9545	0.948	0.9685	0.9495	0.9015	0.911	0.96	0.9805	0.962	+	2.74265	metabolic process	cytoplasm;membrane;nucleus;ribosome	RNA binding;structural molecule activity	11;12;15
High	Q80WU9	Ptpn5 protein (Fragment) OS=Mus musculus GN=Ptpn5 PE=2 SV=1	Ptpn5	0.9545	0.867	0.9205	0.9865	1.042	1.1035	0.9395	0.964	0.8755	1.028	0.918	0.9235	1.053	1.1105	1.0515	0.849	0.925	0.914	0.889	0.9035	0.9335	0.947	0.9945	0.9205	0.882	0.8585	0.918	0.8715	0.911	0.9465	0.89	0.904	1.0055	0.909	0.864	0.8865	+	3.6821	metabolic process;regulation of biological process;response to stimulus	cytoplasm;cytosol;endoplasmic reticulum;membrane	catalytic activity;protein binding	7
High	P62071	Ras-related protein R-Ras2 OS=Mus musculus GN=Rras2 PE=1 SV=1	Rras2	1.1475	0.9675	1.104	1.0235	1.1405	0.96	1.0785	1.126	1.155	1.2535	0.924	1.0045	0.953	1.087	0.9725	0.853	0.9425	0.856	0.932	0.964	0.8905	0.9115	0.8615	0.8215	0.91	0.8745	0.8665	0.804	0.876	0.844	0.903	0.9345	0.8285	0.8955	0.854	0.959	+	3.27475	cell differentiation;metabolic process;regulation of biological process;response to stimulus;transport	membrane	catalytic activity;nucleotide binding;protein binding	7
High	Q8BUN9	Protein Slc24a2 OS=Mus musculus GN=Slc24a2 PE=2 SV=1	Slc24a2	0.96	0.9865	1.01	0.9515	0.91	0.942	0.9345	0.9775	0.994	0.8735	0.905	0.9405	0.9325	0.914	0.9775	0.9075	0.866	0.9435	0.9375	0.96	0.9195	0.889	0.9065	0.9445	0.9785	0.9865	1.016	0.976	0.967	0.9425	1.03	1.001	0.9505	0.945	0.9325	0.973	+	2.51294	cellular homeostasis;regulation of biological process;response to stimulus;transport	membrane	metal ion binding;protein binding;transporter activity	4
High	Q91WU5	Arsenite methyltransferase OS=Mus musculus GN=As3mt PE=2 SV=2	As3mt	0.8905	0.801	0.936	0.9395	0.988	0.8685	0.87	0.924	0.844	0.9965	0.8685	0.858	0.9545	0.977	0.9735	1.0035	1.0815	1.047	0.861	1.0395	0.903	1.07	1.066	0.9215	0.8095	0.8305	0.8475	0.9695	1.047	1.08	0.9185	1.0085	0.8455	1.0505	0.913	1.047	+	2.21353	metabolic process;response to stimulus	cytoplasm;cytosol;mitochondrion	catalytic activity	19
High	Q3TWH7	Putative uncharacterized protein OS=Mus musculus GN=Serpine2 PE=2 SV=1	Serpine2	0.907	0.794	0.9145	0.9185	0.989	0.945	0.8705	0.8905	0.8	0.9555	0.916	0.9095	0.9385	0.941	0.9275	1.019	1.111	0.9725	0.8495	0.9415	0.837	1.06	1.01	0.943	0.8585	0.8215	0.8445	1.111	1.0785	1.134	0.8495	0.906	0.809	1.145	1.0565	1.108	+	6.76409	cell differentiation;cell organization and biogenesis;coagulation;development;regulation of biological process;response to stimulus;transport	cytosol;extracellular;membrane	enzyme regulator activity;protein binding	1
High	Q8R1G2	Carboxymethylenebutenolidase homolog OS=Mus musculus GN=Cmbl PE=2 SV=1	Cmbl	0.9115	0.916	0.852	0.991	1.0155	0.995	0.883	0.9415	0.8905	1.033	0.9955	0.886	0.9675	1.09	0.95	1.0765	1.0395	1.021	1.0945	0.9735	1.001	1.0605	1.0435	1.0165	0.993	1.015	0.9915	1.0955	0.9955	1.0275	1.034	0.93	0.8885	1.0065	0.972	0.9935	+	2.12093	metabolic process	cytoplasm;cytosol	catalytic activity	15
High	B7ZMW5	cDNA sequence X99384 OS=Mus musculus GN=Pald1 PE=2 SV=1	Pald1	0.938	0.9165	0.9225	0.932	0.9935	0.928	0.93	0.9305	0.858	0.926	0.9715	0.9715	0.908	0.9535	0.9105	0.987	1.05	1.002	0.918	0.96	0.934	1.006	1.035	0.982	0.905	0.9105	0.9195	1.034	1.0415	1.049	0.9315	0.9565	0.8915	1.032	1.079	1.026	+	5.99646		cytoplasm;cytosol;nucleus	catalytic activity	10
High	E9Q634	Unconventional myosin-Ie OS=Mus musculus GN=Myo1e PE=1 SV=1	Myo1e	0.898	0.758	0.886	0.8565	0.952	0.86	0.9285	0.905	0.7275	0.9345	0.9265	0.8915	0.949	0.9	0.9175	1.1385	1.3025	1.019	0.841	0.981	0.827	1.1275	1.1895	1.0855	0.835	0.825	0.7935	1.0515	1.3115	1.2545	0.757	0.9565	0.7935	1.266	1.132	1.254	+	5.72513	cell differentiation;cell organization and biogenesis;metabolic process;regulation of biological process;response to stimulus;transport	cytoplasm;cytoskeleton	catalytic activity;motor activity;nucleotide binding;protein binding	9
High	Q9DB79	Putative uncharacterized protein OS=Mus musculus GN=Rps11 PE=2 SV=1	Rps11	0.996	1.0185	0.9615	0.9805	1.0375	1.095	0.9315	1.001	0.965	1.072	1.073	1.0575	0.963	1.0275	1.0225	0.9775	0.956	0.973	1.0045	0.964	0.94	0.992	0.968	0.975	1.0065	1.015	0.9675	0.973	0.985	1.013	0.9435	0.9355	0.9455	0.975	1.0385	1.011	+	2.72475	cell differentiation;metabolic process	cytoplasm;membrane;ribosome	RNA binding;structural molecule activity	7
High	Q61599	Rho GDP-dissociation inhibitor 2 OS=Mus musculus GN=Arhgdib PE=1 SV=3	Arhgdib	0.7795	0.8295	0.831	0.942	0.907	0.9805	0.783	0.7815	0.755	0.9745	1.0325	0.9865	0.8925	0.8825	0.895	1.1515	1.219	1.081	0.929	0.886	0.8355	1.085	1.165	1.1105	0.8345	0.8515	0.8105	1.1295	1.2035	1.207	0.8285	0.8525	1.236	1.0995	1.1995	1.112	+	5.99541	metabolic process;regulation of biological process;response to stimulus	cytoplasm;cytosol;membrane	catalytic activity;enzyme regulator activity;protein binding	6
High	Q99KW9	T-cell immunomodulatory protein OS=Mus musculus GN=Itfg1 PE=2 SV=2	Itfg1	1.004	0.869	1.0125	0.934	1.0685	0.9885	1.067	0.988	0.8675	1.0495	0.943	0.917	0.999	1.048	0.982	1.005	1.1335	0.986	0.8955	1.018	0.88	1.1065	1.0895	1.0145	0.899	0.897	0.93	0.993	1.1235	1.152	0.905	1.0435	0.9305	1.2205	1.1625	1.14	+	2.38089		extracellular;membrane	protein binding	8
High	P01027	Complement C3 OS=Mus musculus GN=C3 PE=1 SV=3	C3	1.063	1.061	1.164	0.802	0.9335	0.8295	1.1755	1.106	1.052	0.922	0.8575	0.857	0.87	0.919	0.8485	0.97	1.1475	0.9175	0.8005	0.992	0.8145	1.101	1.0055	0.8835	0.796	0.83	0.818	1.092	1.127	1.0215	0.793	0.971	0.8545	1.124	1.0615	1.0555	+	4.32114	coagulation;defense response;metabolic process;regulation of biological process;response to stimulus	extracellular	enzyme regulator activity;protein binding	17
High	Q3UCJ0	Tyrosine-protein phosphatase non-receptor type OS=Mus musculus GN=Ptpn6 PE=2 SV=1	Ptpn6	0.755	0.6645	0.831	0.847	0.8815	0.898	0.7135	0.78	0.676	0.9115	0.9085	0.9015	0.809	0.7745	0.8175	1.238	1.2525	1.1055	0.704	0.807	0.704	1.1195	1.137	1.139	0.6855	0.67	0.6575	1.1885	1.374	1.192	0.6665	0.8025	0.7415	1.1645	1.254	1.086	+	11.668	cell differentiation;cell proliferation;defense response;metabolic process;regulation of biological process;response to stimulus	cytoplasm;nucleus	catalytic activity;protein binding;receptor activity;signal transducer activity	6
High	P42232	Signal transducer and activator of transcription 5B OS=Mus musculus GN=Stat5b PE=1 SV=1	Stat5b	0.948	0.8565	0.9095	0.965	1.0745	1.063	0.936	0.961	0.8135	1.05	0.945	0.945	1.077	1.074	1.01	0.9805	1.074	0.951	0.9525	1.001	0.922	1.092	1.081	0.9435	0.8445	0.91	0.8475	0.8925	1.0475	1.041	0.8385	0.927	0.8515	1.031	0.9115	1.052	+	2.15724	cell differentiation;cellular component movement;defense response;metabolic process;regulation of biological process;response to stimulus;transport	cytoplasm;cytosol;nucleus	DNA binding;protein binding;signal transducer activity	11
High	Q64669	NAD(P)H dehydrogenase [quinone] 1 OS=Mus musculus GN=Nqo1 PE=1 SV=3	Nqo1	0.8045	0.787	0.76	0.8855	0.904	0.9295	0.783	0.7995	0.7575	0.8465	0.8645	0.8465	0.817	0.8405	0.7825	1.1005	0.9725	0.98	0.972	0.8945	0.986	0.991	1.0165	0.981	0.88	0.8325	0.8175	0.962	0.9585	0.969	0.8095	0.788	0.8395	0.945	1.152	1.034	+	7.21083	metabolic process;regulation of biological process;response to stimulus	cytoplasm;cytosol	antioxidant activity;catalytic activity;protein binding;RNA binding	8
High	Q3TMX5	Arginine-rich, mutated in early stage tumors, isoform CRA_b OS=Mus musculus GN=Manf PE=1 SV=1	Manf	0.923	0.912	0.952	1.1255	1.002	1.0665	0.909	0.894	0.9695	1.0085	1.0495	1.002	1.023	0.9915	1.0265	1.136	1.0435	1.0565	0.9785	1.037	1.0265	1.0345	1.125	1.13	0.926	0.942	1.0085	1.041	1.084	1.106	0.9785	0.973	0.918	1.043	0.94	1.0875	+	3.65705	response to stimulus	endoplasmic reticulum;extracellular;nucleus	protein binding;RNA binding	9
High	Q9D0B6	Protein PBDC1 OS=Mus musculus GN=Pbdc1 PE=2 SV=1	2610029G23Rik;Pbdc1	0.9135	0.875	0.957	0.994	1.016	0.983	0.9185	0.913	0.8735	1.0535	0.963	0.965	1.0685	1.057	1.064	0.9935	1.036	1.0055	0.99	1.1215	0.985	1.116	1.093	1.0365	0.9355	0.9955	1.014	1.026	1.0685	1.0535	0.9535	1.071	0.92	1.0695	0.918	1.092	+	2.26622				X
High	E9PV26	Protein BC068157 OS=Mus musculus GN=BC068157 PE=1 SV=1	BC068157;Prr36	1.089	0.928	0.944	0.912	1.0355	0.9595	0.974	1.0275	0.895	1.172	0.9955	0.9245	1.017	1.136	1.107	0.8555	0.925	0.889	0.935	0.928	0.91	0.9495	0.889	0.8505	0.9125	0.97	0.9145	0.881	0.865	0.92	0.8955	0.9885	0.8795	0.8495	0.8565	0.8635	+	2.25318				8
High	Q91UZ1	Phosphoinositide phospholipase C OS=Mus musculus GN=Plcb4 PE=1 SV=1	Plcb4	0.9455	0.84	0.853	1.3555	1.1785	1.066	0.9165	0.958	0.8545	1.0235	0.92	1.0135	1.155	0.9875	0.9225	0.9745	1.0245	0.95	0.882	0.8665	0.9405	1.005	0.932	0.883	0.9055	0.8985	0.8715	0.8615	0.9135	0.914	0.882	0.8595	0.85	0.9295	0.8535	0.8775	+	3.79567	metabolic process;regulation of biological process;response to stimulus	cytoplasm;endoplasmic reticulum;nucleus	catalytic activity;metal ion binding;motor activity;protein binding;signal transducer activity	2
High	P98086	Complement C1q subcomponent subunit A OS=Mus musculus GN=C1qa PE=1 SV=2	C1qa	0.826	0.723	0.757	0.713	0.8245	1.028	0.8095	0.8065	0.7215	0.772	0.9955	1.0605	0.751	0.737	0.7455	1.5155	1.4055	1.255	0.725	0.7875	0.767	0.997	1.1225	1.2255	0.781	0.785	0.748	1.2865	1.4715	1.422	0.699	0.765	0.8695	1.8695	1.4415	0.999	+	5.63435	defense response;metabolic process;regulation of biological process;response to stimulus	extracellular;membrane	protein binding	4
High	Q07417	Short-chain specific acyl-CoA dehydrogenase, mitochondrial OS=Mus musculus GN=Acads PE=1 SV=2	Acads	0.9135	0.867	0.925	0.8775	0.9365	0.9425	0.893	0.8835	0.8285	0.9445	0.938	0.8895	0.9345	0.9395	0.9455	1.0115	1.052	0.959	0.922	0.9805	0.924	1.0535	0.998	0.9895	0.8905	0.9025	0.898	0.971	0.9985	1.0025	0.867	0.9245	0.916	1.082	1.013	1.049	+	5.73915	cell organization and biogenesis;metabolic process;response to stimulus	membrane;mitochondrion;nucleus;organelle lumen	catalytic activity;nucleotide binding	5
High	Q8BMS4	Hexaprenyldihydroxybenzoate methyltransferase, mitochondrial OS=Mus musculus GN=Coq3 PE=1 SV=1	Coq3	0.9405	0.97	0.981	0.8865	0.9305	0.9395	0.8865	0.937	0.9625	0.9505	0.9185	0.916	0.9265	0.972	0.997	0.963	0.9155	0.9415	0.9765	0.956	0.925	0.964	0.955	0.969	0.9895	1.017	1.0325	1.009	0.958	1.017	0.9845	0.9765	1.0485	0.9885	1.012	0.9725	+	2.58955	metabolic process;regulation of biological process	membrane;mitochondrion	catalytic activity	4
High	Q9Z1Q5	Chloride intracellular channel protein 1 OS=Mus musculus GN=Clic1 PE=1 SV=3	Clic1	0.8615	0.7915	0.8015	1.066	0.974	0.944	0.8505	0.8755	0.9325	0.9915	0.989	0.9125	0.822	0.8955	0.834	1.341	1.2475	1.2045	0.8835	0.887	0.885	1.1555	1.115	1.421	0.816	0.777	0.9935	1.3805	1.2325	1.1785	0.751	0.796	0.9935	1.1835	1.174	1.2185	+	7.07256	metabolic process;regulation of biological process;transport	cytoplasm;membrane;mitochondrion;nucleus	catalytic activity;protein binding;transporter activity	17
High	P53986	Monocarboxylate transporter 1 OS=Mus musculus GN=Slc16a1 PE=1 SV=1	Slc16a1	0.946	0.9305	0.8865	1.02	0.984	0.984	0.959	1.035	0.8695	0.8805	0.9005	0.856	0.996	0.912	0.9125	0.9655	1.0985	1.0155	0.926	1.01	0.8805	1.1125	1.043	0.959	0.905	0.842	0.934	1.0815	1.222	1.089	0.953	0.907	1.087	1.1505	1.117	1.11	+	3.68073	cell organization and biogenesis;metabolic process;regulation of biological process;response to stimulus;transport	membrane;mitochondrion	protein binding;transporter activity	3
High	Q99JH7	Calsyntenin-3 OS=Mus musculus GN=Clstn3 PE=1 SV=1	Clstn3	0.904	0.873	0.9415	1.0115	1.0455	1.005	0.8145	0.9225	0.8705	0.99	0.9785	0.9925	0.95	0.9105	0.9775	1.0555	1.025	1.0685	0.862	0.9275	0.9095	1.0225	1.0405	1.076	0.8465	0.885	0.9525	1.0315	1.0595	1.0955	0.912	0.943	0.852	1.045	0.9585	1.0615	+	6.03136	cell communication;cell organization and biogenesis;regulation of biological process	cell surface;endoplasmic reticulum;Golgi;membrane	metal ion binding;protein binding	6
High	O08797	Protein Serpinb9 OS=Mus musculus GN=Serpinb9 PE=2 SV=1	Serpinb9	0.9385	0.874	0.953	0.897	0.977	0.872	0.953	0.9885	0.874	0.9235	0.884	0.857	0.9645	0.969	0.9505	1.077	1.1495	1.0175	0.939	1.062	0.938	1.0575	1.056	1.035	0.8625	0.8885	0.949	0.986	1.0755	1.0945	0.9325	1.0095	0.913	1.0775	0.9865	1.055	+	3.58296	cell death;defense response;regulation of biological process;response to stimulus	cytoplasm;cytosol;membrane;nucleus	enzyme regulator activity;protein binding	13
High	Q3UIL6-2	Isoform 2 of Pleckstrin homology domain-containing family A member 7 OS=Mus musculus GN=Plekha7	Plekha7	0.937	0.8415	0.955	0.896	1.0235	0.9625	1.0035	0.9385	0.8365	0.996	0.9425	0.9335	0.9955	1.0175	0.9685	0.9615	1.0665	0.972	0.9055	0.982	0.9245	1.038	1.0065	0.943	0.9165	0.902	0.8865	1.004	1.054	1.045	0.877	0.9425	0.857	1.0645	1.0405	1.11	+	2.61469	cell organization and biogenesis;metabolic process	cytoplasm;cytoskeleton;nucleus	protein binding	7
High	Q91V77	Protein S100 OS=Mus musculus GN=S100a1 PE=2 SV=1	S100a1	0.829	0.627	0.9025	0.7525	1.007	0.7895	0.814	0.8115	0.6475	1.0815	0.799	0.748	0.97	1.0165	1.017	1.137	1.4335	1.0985	0.6965	0.994	0.7765	1.3585	1.351	1.0935	0.623	0.6795	0.7025	1.0905	1.3265	1.5055	0.727	0.8895	0.7585	1.389	0.9955	1.372	+	4.6276	regulation of biological process	cytoplasm;endoplasmic reticulum;nucleus	metal ion binding;protein binding	3
High	P23927	Alpha-crystallin B chain OS=Mus musculus GN=Cryab PE=1 SV=2	Cryab	0.861	0.777	0.9365	0.949	1.0205	0.8895	0.816	0.896	0.754	0.9825	0.8955	0.999	1.0755	1.045	1.0105	1.0285	1.2275	1.061	0.899	0.9595	0.884	1.047	1.071	1.122	0.7485	0.8555	0.8575	0.869	1.131	0.9535	0.8345	0.933	0.701	1.276	0.8185	1.103	+	2.14573	cell death;cell organization and biogenesis;metabolic process;regulation of biological process;response to stimulus	cell surface;cytoplasm;cytoskeleton;cytosol;Golgi;membrane;mitochondrion;nucleus	metal ion binding;protein binding;structural molecule activity	9
High	Q6A0D1	MKIAA0103 protein (Fragment) OS=Mus musculus GN=Emc2 PE=2 SV=1	Emc2	0.9075	0.921	0.957	0.964	0.959	0.9585	0.894	0.927	0.906	0.953	0.9695	0.9775	0.9505	0.9325	0.976	0.951	0.95	0.9345	0.921	0.9525	0.9215	0.981	1.031	0.955	0.926	0.9335	0.9385	0.952	1.017	1.0115	0.9225	0.9485	0.903	0.9635	0.9385	1.0185	+	2.40523		cytoplasm;endoplasmic reticulum;mitochondrion;nucleus	protein binding	15
High	A0PJT4	Leucine zipper, putative tumor suppressor 1 OS=Mus musculus GN=Lzts1 PE=2 SV=1	Lzts1	1.014	0.9105	0.968	0.981	1.126	1.0555	1.0305	1.0275	0.952	1.1205	0.9785	0.936	1.067	1.1975	1.0985	0.9325	1.0415	0.967	0.918	0.9475	0.9265	1.1565	1.0135	0.9415	0.875	0.918	0.971	0.925	0.9015	0.9645	0.9565	0.9335	0.8505	0.941	0.8005	0.922	+	2.14705	regulation of biological process	cytoplasm;membrane		8
High	Q9R008	Mevalonate kinase OS=Mus musculus GN=Mvk PE=2 SV=1	Mvk	0.892	0.9315	0.9675	0.941	0.955	1.0285	0.834	0.8455	0.8225	0.9705	1.0095	1.0615	0.9335	0.8875	0.937	1.0185	0.985	1.0025	0.951	0.949	0.863	0.9715	1.02	1.001	0.956	0.9665	0.8615	0.9645	1.028	1.0525	0.8805	0.929	0.884	1.064	1.143	1.017	+	4.76121	metabolic process;regulation of biological process	cytoplasm;cytosol	catalytic activity;nucleotide binding;protein binding;RNA binding	5
High	D3YW52	Alpha-2-macroglobulin OS=Mus musculus GN=Pzp PE=4 SV=1	Pzp	1.5535	2.3705	1.646	0.728	0.855	0.681	1.722	1.6655	1.9925	0.834	0.717	0.7065	0.7005	0.8405	0.654	0.7455	0.8765	0.765	0.7045	0.828	0.812	0.906	0.6935	0.771	0.6225	0.692	0.7025	0.646	0.694	0.674	0.676	0.9505	0.6715	0.79	0.611	0.6895	+	8.93132		extracellular	enzyme regulator activity	6
High	P51791	H(+)/Cl(-) exchange transporter 3 OS=Mus musculus GN=Clcn3 PE=1 SV=2	Clcn3	0.9525	0.893	0.9295	0.945	1.017	0.983	0.885	0.965	0.876	0.992	0.965	1.016	0.8955	0.9485	0.949	0.941	0.9505	0.966	0.8925	0.897	0.871	0.9555	0.9665	0.9735	0.911	0.9195	0.9025	0.965	1.007	1.036	0.9015	0.918	0.896	1.0045	0.987	1.014	+	4.58433	cell communication;cell organization and biogenesis;cellular homeostasis;regulation of biological process;response to stimulus;transport	endosome;Golgi;membrane	nucleotide binding;protein binding;transporter activity	8
High	Q99LB2	Dehydrogenase/reductase SDR family member 4 OS=Mus musculus GN=Dhrs4 PE=1 SV=3	Dhrs4	0.936	0.9005	0.837	0.901	0.9465	0.935	0.8935	0.9255	0.8935	0.924	0.931	0.8975	0.85	0.949	0.8855	1.026	0.976	0.9635	0.923	0.8645	0.8815	0.98	0.9305	0.9595	0.9405	0.9045	0.93	1.031	0.9955	0.9785	0.9045	0.844	0.903	1.0415	1.0405	1.0115	+	4.75662	cell organization and biogenesis;metabolic process	membrane;mitochondrion;nucleus	catalytic activity;protein binding	14
High	E9PVA6	ARF GTPase-activating protein GIT2 OS=Mus musculus GN=Git2 PE=1 SV=1	Git2	0.9345	0.89	0.9245	0.917	0.9945	1.087	0.868	0.9525	0.842	0.9945	1.0145	0.997	0.8695	0.9495	0.9	0.988	1.064	0.9815	0.9435	0.9135	0.8545	1.036	1.0345	0.971	0.9015	0.909	0.859	0.97	1.096	1.0685	0.86	0.9065	0.934	1.047	1.146	1.0565	+	4.01058	regulation of biological process;response to stimulus		enzyme regulator activity;metal ion binding;protein binding	5
High	P40240	CD9 antigen OS=Mus musculus GN=Cd9 PE=1 SV=2	Cd9	0.72	0.759	0.772	0.8925	0.919	0.883	0.6785	0.775	0.716	0.879	0.871	0.9065	1.0375	0.9125	0.89	1.1625	1.154	1.2035	0.866	1.0475	1.032	1.113	1.1985	1.096	1.0485	0.978	0.9835	1.318	1.367	1.2995	0.9565	1.007	1.02	1.31	1.3435	1.338	+	13.0773	cell organization and biogenesis;cellular component movement;metabolic process;regulation of biological process;response to stimulus;transport	cell surface;extracellular;membrane	protein binding	6
High	Q99MR3	Solute carrier family 12 member 9 OS=Mus musculus GN=Slc12a9 PE=1 SV=2	Slc12a9	0.9875	0.858	0.9365	0.8875	1.015	0.971	1.0185	0.9995	0.7935	1.0085	0.9455	0.98	0.951	0.9845	0.929	0.9705	1.1085	0.9375	0.886	0.9815	0.8265	1.0845	1.0885	0.932	0.8795	0.911	0.864	1.001	1.0815	1.1285	0.8725	0.939	0.867	1.1515	1.1155	1.153	+	2.61623	transport	membrane	transporter activity	5
High	Q9ES52	Phosphatidylinositol 3,4,5-trisphosphate 5-phosphatase 1 OS=Mus musculus GN=Inpp5d PE=1 SV=2	Inpp5d	0.807	0.7125	0.8085	0.8935	0.921	0.997	0.818	0.793	0.727	0.9585	0.9745	0.884	0.7575	0.833	0.7795	1.1315	1.2355	1.1075	0.7405	0.805	0.768	1.177	1.1255	1.2245	0.6955	0.6985	0.7375	1.12	1.1405	1.141	0.751	0.782	0.795	1.067	1.246	1.085	+	11.7208	cell death;metabolic process;regulation of biological process;response to stimulus	cytoplasm;cytoskeleton;cytosol;membrane	catalytic activity;protein binding	1
High	P35762	CD81 antigen OS=Mus musculus GN=Cd81 PE=1 SV=2	Cd81	0.9085	0.9755	0.9555	0.999	0.924	0.9615	0.9795	0.8965	0.889	0.9155	0.975	1.0295	1.027	0.954	0.962	1.017	1.0415	0.9755	0.997	1.075	0.9705	1.048	1.0705	1.036	1.0475	1.0295	1.034	1.068	1.096	1.043	1.0215	1.055	0.961	1.048	1.0605	1.0805	+	3.03862	metabolic process;regulation of biological process;response to stimulus;transport	membrane	protein binding	7
High	Q3TCN2	Putative phospholipase B-like 2 OS=Mus musculus GN=Plbd2 PE=1 SV=2	Plbd2	0.8885	0.8615	0.926	0.942	0.968	0.928	0.8455	0.909	0.8555	0.9875	0.909	0.9565	0.911	0.9095	0.9525	1.0075	1.0085	0.965	0.8515	0.8825	0.8555	0.9715	1.0425	0.9935	0.846	0.8235	0.8725	0.955	1.05	1.078	0.8745	0.905	0.864	1.058	0.9595	1.0585	+	5.76342	metabolic process	organelle lumen;vacuole	catalytic activity	5
High	O09159	Lysosomal alpha-mannosidase OS=Mus musculus GN=Man2b1 PE=2 SV=4	Man2b1	0.8185	0.7545	0.9165	0.875	0.9465	0.917	0.834	0.8035	0.778	0.9595	0.9465	0.9005	0.9055	0.85	0.8995	1.031	1.202	1.022	0.7565	0.929	0.788	1.15	1.155	1.0155	0.7405	0.768	0.7545	1.0885	1.1405	1.217	0.7745	0.96	0.7895	1.2265	1.013	1.181	+	6.37957	metabolic process;response to stimulus	vacuole	catalytic activity;metal ion binding	8
High	Q8R086	Sulfite oxidase, mitochondrial OS=Mus musculus GN=Suox PE=2 SV=2	Suox	0.9985	0.879	0.907	0.951	1.027	0.94	0.977	0.9865	0.8945	0.9925	0.963	0.8925	0.9395	0.9945	0.962	1.0185	1.052	1	0.913	0.9425	0.9145	1.0005	1.029	0.9855	0.9155	0.9035	0.914	1.0575	1.114	1.079	0.915	0.895	0.9345	1.057	1.0625	1.084	+	4.9997	metabolic process;response to stimulus	cytosol;mitochondrion	catalytic activity;metal ion binding	10
High	Q9D1E6	Tubulin-folding cofactor B OS=Mus musculus GN=Tbcb PE=1 SV=2	Tbcb	0.9145	0.9205	0.8765	0.9975	0.9605	1.015	0.8555	0.9365	0.921	0.98	1.003	1.014	0.9395	0.986	0.9775	0.9825	0.931	1.0125	1.0075	0.947	0.9535	0.9675	0.9415	0.99	0.921	0.9715	0.9165	0.9585	0.919	0.893	0.934	0.902	0.8905	0.911	0.8925	0.8985	+	3.15578	cell differentiation;development	cytoplasm;cytoskeleton	protein binding	7
High	D3Z7X0	MCG142036 OS=Mus musculus GN=Acad12 PE=1 SV=1	Acad12	0.829	0.836	0.829	0.925	0.891	0.9365	0.806	0.7835	0.81	0.818	0.9245	0.862	0.878	0.887	0.901	1.041	0.907	0.9765	0.9615	0.8735	0.983	0.9145	0.965	0.97	0.949	0.8405	0.9645	0.966	0.982	0.95	0.9095	0.809	0.9645	1.0025	1.064	0.94	+	3.10057	metabolic process	mitochondrion	catalytic activity;nucleotide binding	5
High	Q60829	Protein phosphatase 1 regulatory subunit 1B OS=Mus musculus GN=Ppp1r1b PE=2 SV=2	Ppp1r1b	0.993	0.903	0.9885	1.2175	1.019	1.1875	0.87	0.959	0.9415	1.3175	1.087	1.0545	1.0495	1.155	1.072	0.9185	0.9015	0.881	0.9255	0.9755	1.106	0.9295	0.947	0.9295	0.8545	0.941	0.892	0.818	0.9025	0.941	0.893	0.9565	0.9645	0.795	0.803	0.92	+	4.05534	metabolic process;regulation of biological process;response to stimulus	cytoplasm;nucleus	enzyme regulator activity;protein binding	11
High	Q9JHU9	Inositol-3-phosphate synthase 1 OS=Mus musculus GN=Isyna1 PE=2 SV=1	Isyna1	0.9525	0.9045	0.9425	0.9995	1.024	1.0665	0.9305	0.9585	0.9175	0.969	0.9985	0.9395	0.979	1.0545	1.0025	1.0415	1.0115	0.998	1.029	1.087	0.995	1.013	1.009	0.9865	0.9385	0.942	0.9665	0.912	0.9795	0.988	0.9395	0.983	0.8885	0.9635	0.877	0.9765	+	2.64464	metabolic process	cytoplasm	catalytic activity	8
High	Q9D0M5	Dynein light chain 2, cytoplasmic OS=Mus musculus GN=Dynll2 PE=1 SV=1	Dynll2	0.9665	0.995	0.943	1.112	1.107	1.058	0.883	0.9905	1.0025	1.1235	1.0105	1.02	1.0135	1.1465	1.1005	0.9465	0.826	1.0035	0.964	0.958	1.0185	0.9355	0.946	0.994	1.005	1.0195	1.098	0.987	0.8975	0.945	1.0935	0.9465	0.972	0.945	0.903	0.8835	+	2.47417	metabolic process;transport	cytoplasm;cytoskeleton;membrane;nucleus	catalytic activity;motor activity;protein binding	11
High	P41233	ATP-binding cassette sub-family A member 1 OS=Mus musculus GN=Abca1 PE=1 SV=4	Abca1	0.942	0.8465	0.9005	0.922	1.0355	0.939	0.9745	0.949	0.8105	0.9645	0.924	0.884	0.895	0.955	0.9285	1.047	1.147	0.989	0.863	0.8745	0.8545	1.0635	0.995	1.006	0.8475	0.854	0.892	1.0185	1.0465	1.0725	0.8685	0.9005	0.967	1.2335	1.073	1.0535	+	4.24335	cell organization and biogenesis;metabolic process;regulation of biological process;response to stimulus;transport	cell surface;Golgi;membrane	catalytic activity;nucleotide binding;protein binding;receptor activity;signal transducer activity;transporter activity	4
High	O54901	OX-2 membrane glycoprotein OS=Mus musculus GN=Cd200 PE=1 SV=1	Cd200	1.008	1.004	0.874	0.951	1.125	1.061	0.885	0.9965	0.9975	1.0625	1.0015	0.996	0.957	1.154	0.9705	0.8225	0.8415	0.915	0.9875	0.9525	0.973	0.9455	0.94	0.829	1.04	1.016	0.998	0.8995	0.8485	0.867	0.9855	0.8695	0.9075	0.84	0.873	0.8665	+	2.54626	regulation of biological process	membrane	protein binding;receptor activity	16
High	E0CZ22	Protein Mroh1 OS=Mus musculus GN=Mroh1 PE=4 SV=1	Heatr7a;Mroh1	0.8185	0.7715	0.852	0.9655	0.919	0.985	0.8605	0.744	0.7405	0.8905	0.936	0.96	0.8645	0.802	0.864	1.0775	1.2455	0.963	0.9295	0.8705	0.8365	1.047	1.218	1.052	0.73	0.798	0.8305	1.009	1.3275	1.32	0.813	0.84	0.915	1.2965	1.1305	1.2995	+	6.16405			protein binding	15
High	Q60991	25-hydroxycholesterol 7-alpha-hydroxylase OS=Mus musculus GN=Cyp7b1 PE=2 SV=2	Cyp7b1	0.8445	1.006	0.95	0.882	0.8945	1.0285	0.8755	0.8495	0.899	0.8235	0.9925	0.985	0.906	0.8745	0.927	1.002	0.935	0.997	1.0025	0.97	0.8435	0.921	1.077	0.995	0.9955	0.9295	0.909	1.0355	1.092	1.1195	0.955	0.9565	0.891	1.0515	1.098	1.124	+	2.29238	metabolic process;regulation of biological process;response to stimulus	endoplasmic reticulum;membrane	catalytic activity;metal ion binding	3
High	Q8C033	Rho guanine nucleotide exchange factor 10 OS=Mus musculus GN=Arhgef10 PE=2 SV=2	Arhgef10	0.884	0.7815	0.8815	0.8935	0.9615	0.8665	0.9905	0.9035	0.752	0.9205	0.8095	0.941	0.9825	0.9225	0.927	1.11	1.2385	1.0535	0.827	0.995	0.907	1.117	1.12	1.0735	0.9175	0.8995	0.9145	1.026	1.1615	1.0685	0.9125	0.951	0.8115	1.1855	1.1345	1.085	+	4.79764	cell organization and biogenesis;regulation of biological process	cytosol	protein binding	8
High	Q9DCT8	Cysteine-rich protein 2 OS=Mus musculus GN=Crip2 PE=1 SV=1	Crip2	0.9	0.9035	0.886	1.0775	1.0975	1.0515	0.873	0.8575	0.867	1.14	1.07	1.0715	1.053	1.1345	1.083	1.0075	1.012	0.9335	0.968	1.0385	0.9645	1.08	1.0805	0.9975	0.933	0.9435	0.915	0.98	1.0105	1.0145	0.8645	0.9205	1	0.9495	0.904	1.002	+	6.57136	regulation of biological process		metal ion binding;protein binding	12
High	Q60766	Immunity-related GTPase family M protein 1 OS=Mus musculus GN=Irgm1 PE=1 SV=1	Irgm1	0.8125	0.7995	0.8275	0.832	0.902	0.9045	0.854	0.8545	0.7285	0.852	0.906	0.865	0.8485	0.8625	0.8485	1.0645	1.4845	0.946	0.829	0.8555	0.783	1.067	1.025	1.069	0.8605	0.8165	0.8025	0.9985	1.73	1.183	0.791	0.8605	1.0335	1.3945	1.1525	1.2355	+	3.01761	defense response;metabolic process;response to stimulus	endoplasmic reticulum;endosome;Golgi;membrane;vacuole	catalytic activity;nucleotide binding	11
High	P41241	Tyrosine-protein kinase CSK OS=Mus musculus GN=Csk PE=1 SV=2	Csk	0.9255	0.928	1.005	0.984	1.0745	1.068	0.917	0.927	0.9125	1.0805	1.018	1.0115	0.999	1.0395	0.9635	1.0305	1.086	1.04	0.997	0.9785	0.973	1.0485	1.037	1.017	0.931	0.9825	0.9065	1.0105	1.0355	1.01	0.9575	0.978	0.895	1.0515	0.9925	0.9985	+	3.68556	cell differentiation;cell organization and biogenesis;cellular component movement;defense response;metabolic process;regulation of biological process;response to stimulus	cytoplasm;membrane	catalytic activity;metal ion binding;nucleotide binding;protein binding	9
High	O89023	Tripeptidyl-peptidase 1 OS=Mus musculus GN=Tpp1 PE=1 SV=2	Tpp1	0.8555	0.8535	0.959	0.9315	0.903	0.979	0.938	0.8495	0.855	0.9085	0.967	0.918	1.1085	1.0495	1.0205	1.148	1.189	0.9785	0.9515	1.0945	1.021	1.0685	1.1775	1.0905	0.949	0.9915	1.111	1.0725	1.2015	1.2905	1.068	1.1705	0.9375	1.2815	1.0005	1.205	+	2.99387	cell differentiation;cell organization and biogenesis;metabolic process	mitochondrion;vacuole	catalytic activity;metal ion binding;protein binding	7
High	Q6ZQF2	MKIAA0253 protein (Fragment) OS=Mus musculus GN=Ncstn PE=2 SV=1	Ncstn	0.8725	0.802	0.9105	1.0525	1.063	1.055	0.9105	0.879	0.795	1.0615	1.057	1.0575	0.917	0.931	0.92	1.064	1.1515	1.0325	0.8235	0.925	0.8175	1.1235	1.123	1.0555	0.81	0.789	0.8735	1.145	1.2165	1.185	0.833	0.9225	0.8235	1.204	1.119	1.196	+	10.1646	cell proliferation;metabolic process;regulation of biological process;response to stimulus	endoplasmic reticulum;Golgi;membrane	catalytic activity;protein binding	1
High	Q5SUS9	RNA-binding protein EWS OS=Mus musculus GN=Ewsr1 PE=1 SV=1	Ewsr1	0.838	0.9855	0.937	0.918	0.965	1.086	0.802	0.8385	0.906	1.0055	1.048	1.0805	0.968	0.991	1.054	0.9295	0.838	0.9115	0.985	0.993	0.94	0.964	1.026	0.9415	1.0365	1.035	0.9415	0.9375	1.046	1.0445	0.9185	0.921	0.897	1.043	1.0225	1.031	+	2.77342	metabolic process;regulation of biological process	cytoplasm;membrane;nucleus	metal ion binding;nucleotide binding;protein binding;RNA binding	11
High	Q99M71	Mammalian ependymin-related protein 1 OS=Mus musculus GN=Epdr1 PE=2 SV=1	Epdr1	0.9045	0.948	0.96	0.9985	0.961	0.999	0.8895	0.916	0.9225	0.953	0.961	0.973	0.918	0.9495	1.001	1.061	0.9975	1.062	0.9065	0.8995	0.9655	0.9805	1.0295	1.026	0.956	0.9225	0.95	1.039	1.048	1.0535	0.9955	0.93	1.0015	1.065	1.019	0.9905	+	4.63909		extracellular;vacuole	metal ion binding	13
High	Q80UU6	Opioid growth factor receptor OS=Mus musculus GN=Ogfr PE=2 SV=1	Ogfr	0.9645	0.921	0.9575	0.947	0.981	0.965	0.8775	0.964	0.919	1.0215	0.9745	0.968	0.9745	0.9885	1.03	0.9	0.935	0.968	0.974	0.9325	0.915	0.954	0.9695	0.933	0.8585	0.943	0.8805	0.9145	0.9725	0.9835	0.894	0.9205	0.8985	0.929	0.8985	0.9405	+	2.11314	regulation of biological process	cytoplasm;membrane;nucleus	receptor activity	2
High	Q8C6F4	Putative uncharacterized protein OS=Mus musculus GN=Plek PE=2 SV=1	Plek	0.732	0.6045	0.7695	0.898	0.9065	0.9655	0.769	0.7065	0.624	0.953	1.0405	0.947	0.7785	0.7695	0.774	1.293	1.6465	1.2065	0.665	0.8085	0.6695	1.4115	1.416	1.285	0.621	0.6015	0.673	1.352	1.5085	1.5275	0.668	0.8195	0.734	1.5225	1.429	1.3305	+	11.4824	cell organization and biogenesis;metabolic process;regulation of biological process;response to stimulus;transport	cytoplasm;membrane	protein binding	11
High	Q8VDN4	Coiled-coil domain-containing protein 92 OS=Mus musculus GN=Ccdc92 PE=2 SV=1	Ccdc92	0.9975	0.9095	0.953	1.007	1.0425	0.955	0.943	0.946	0.9255	1.0315	1.009	0.992	0.976	1.022	1.0055	0.9795	0.9455	0.997	0.9205	0.953	0.933	0.966	0.9455	0.9865	0.8725	0.9235	0.9605	0.981	0.913	0.9645	0.94	0.928	0.8735	0.927	0.8715	0.943	+	2.34315		cytoplasm;cytoskeleton		5
High	Q58EU7	Rbp1 protein OS=Mus musculus GN=Rbp1 PE=2 SV=1	Rbp1	0.818	0.8975	0.9085	0.88	0.995	0.9695	0.905	0.964	0.781	0.9475	0.827	0.959	1.036	0.8585	1.029	1.2555	1.1455	0.978	1.041	1.079	1.159	1.06	1.097	1.1395	0.8705	0.8945	0.892	0.9695	1.137	1.0755	0.8255	0.981	1	1.0715	1.163	1.0545	+	3.02671	metabolic process;regulation of biological process;response to stimulus;transport	cytoplasm;cytosol	transporter activity	9
High	A0A024QYR9	Mitochondrial PTENalpha OS=Mus musculus GN=PTEN PE=2 SV=1	Pten	0.956	0.9515	0.954	0.9945	1.0715	1.0015	0.883	0.9385	0.9295	1.09	1.0015	0.9975	0.971	1.0295	0.999	0.9375	0.9485	0.951	0.961	0.966	0.9655	0.98	0.9985	0.988	0.9385	0.972	0.9425	0.952	0.945	0.976	0.96	0.955	0.9225	0.946	0.928	0.9625	+	3.59255	cell communication;cell death;cell organization and biogenesis;cellular component movement;metabolic process;regulation of biological process;response to stimulus	cytoplasm;membrane;mitochondrion;nucleus	catalytic activity;metal ion binding;protein binding	19
High	Q8R310	Transmembrane and coiled-coil domains protein 3 OS=Mus musculus GN=Tmcc3 PE=1 SV=2	Tmcc3	0.86	0.9355	0.94	0.9005	0.937	0.9415	0.9025	0.9105	0.8815	0.8675	0.9385	0.939	0.9345	0.8895	0.9315	0.955	1.031	0.941	0.923	0.954	0.886	0.9715	0.996	0.925	0.9445	0.956	0.8935	0.936	1.036	1.0015	0.9105	0.9345	0.8795	1.085	1.004	1.0495	+	2.85834		membrane		10
High	Q3UC76	Putative uncharacterized protein OS=Mus musculus GN=Eif1a PE=2 SV=1	Eif1a	0.966	0.956	0.97	1.0025	1.0775	1.0595	0.919	0.9785	0.9145	1.1275	1.044	1.027	0.9875	1.072	1.0325	0.928	0.9945	0.957	0.9755	0.9605	0.94	1.041	1.027	0.9725	0.942	0.9805	0.909	0.937	0.9935	1.002	0.945	0.9405	0.9235	1.007	0.9625	1.008	+	3.41621	metabolic process		RNA binding	18
High	Q8BH43	Wiskott-Aldrich syndrome protein family member 2 OS=Mus musculus GN=Wasf2 PE=1 SV=1	Wasf2	0.8995	0.86	0.9235	0.9265	1.007	1.0505	0.845	0.9405	0.8375	1.0425	0.9745	0.968	0.869	0.947	0.9175	1.0405	1.0715	1.0615	0.925	0.9345	0.8585	1.0555	1.0495	1.051	0.892	0.899	0.8445	1.0515	1.163	1.091	0.8405	0.8765	0.936	0.9955	1.159	1.087	+	5.87984	cell organization and biogenesis;cellular component movement;regulation of biological process;response to stimulus;transport	cytoplasm;cytoskeleton;endosome	protein binding	4
High	Q3UJ44	Putative uncharacterized protein OS=Mus musculus GN=Capg PE=2 SV=1	Capg	0.714	0.6995	0.741	0.8085	0.819	0.847	0.693	0.744	0.6275	0.847	0.924	0.847	0.7355	0.7625	0.7695	1.1495	1.404	1.083	0.716	0.7815	0.7435	1.094	1.223	1.2345	0.698	0.718	0.6725	1.3375	1.4635	1.3015	0.6715	0.7335	0.93	1.313	1.6595	1.3695	+	10.1848	cell organization and biogenesis;regulation of biological process	cytoplasm;extracellular;nucleus	protein binding	6
High	P70303	CTP synthase 2 OS=Mus musculus GN=Ctps2 PE=2 SV=1	Ctps2;S100g	0.9485	0.8435	0.9455	1.001	1.007	0.953	0.908	0.957	0.8625	0.9715	0.9345	0.927	0.9705	0.9645	0.947	1.066	1.042	1.0235	0.9175	0.954	0.942	1.027	1.0265	1.026	0.902	0.897	0.945	0.9995	1.0475	1.0275	0.958	0.923	0.868	1.042	0.956	1.0265	+	4.27892	metabolic process	membrane;mitochondrion	catalytic activity;metal ion binding;nucleotide binding	X
High	Q8VD33	Small glutamine-rich tetratricopeptide repeat-containing protein beta OS=Mus musculus GN=Sgtb PE=2 SV=1	Sgtb	0.924	0.9215	0.927	1.0815	0.994	0.972	0.8285	0.9415	0.935	1.074	0.989	0.9535	1.024	1.033	1.099	0.8945	0.882	0.9085	0.9655	0.983	0.9765	0.9495	0.954	0.918	0.9175	0.9765	0.9705	0.944	0.8775	0.9145	1.0105	0.9295	0.8565	0.844	0.801	0.8245	+	4.0302	cell organization and biogenesis;transport		protein binding	13
High	P70452	Syntaxin-4 OS=Mus musculus GN=Stx4 PE=1 SV=1	Stx4a	0.901	0.8495	0.928	0.9305	0.993	0.939	0.8775	0.9075	0.856	0.936	0.908	0.949	1	0.9615	0.9785	1.0325	1.034	0.9795	0.8955	1.0135	0.932	1.004	1.037	1.044	0.915	0.9075	0.972	1.0605	1.108	1.065	0.937	0.9715	0.9095	1.0635	1.042	1.0955	+	6.33981	cell organization and biogenesis;regulation of biological process;response to stimulus;transport	cell surface;cytoplasm;cytosol;endosome;membrane;vacuole	enzyme regulator activity;protein binding	7
High	Q9ER58	Testican-2 OS=Mus musculus GN=Spock2 PE=2 SV=1	Spock2	0.591	0.8455	0.6165	1.0235	0.7395	1.139	0.5585	0.602	0.7825	0.7	1.096	1.1385	0.6695	0.6405	0.672	1.332	0.8925	1.184	0.8585	0.7035	0.797	0.8965	1.038	1.335	0.848	0.8665	0.84	1.465	1.2755	1.1815	0.835	0.6165	0.8405	1.227	1.6345	1.2415	+	4.24642	cell organization and biogenesis;metabolic process;regulation of biological process;response to stimulus	extracellular	metal ion binding;protein binding	10
High	O88428	Bifunctional 3'-phosphoadenosine 5'-phosphosulfate synthase 2 OS=Mus musculus GN=Papss2 PE=1 SV=2	Papss2	0.869	0.92	0.9245	0.8795	0.9485	0.9955	0.891	0.884	0.8675	0.938	1.0075	0.972	0.9365	0.9005	0.9595	1.005	1.0325	0.9935	0.968	0.956	0.952	1.03	1.0545	0.984	0.9155	0.953	0.893	1.0595	1.189	1.0635	0.904	0.9165	1.0105	1.0885	1.192	1.146	+	6.12187	coagulation;metabolic process		catalytic activity;nucleotide binding	19
High	Q8C561	LMBR1 domain-containing protein 2 OS=Mus musculus GN=Lmbrd2 PE=2 SV=1	Lmbrd2	0.96	1.0005	0.9295	1.0255	0.977	1.0755	0.9855	0.9735	1.001	0.941	1.013	1.033	0.9155	0.942	0.9495	0.997	1.0325	1.0375	0.964	0.937	0.967	1.0195	0.981	1.0415	0.977	0.9695	0.981	1.0465	0.996	1.007	1.0035	0.9335	1.026	1.052	1.104	1.03	+	2.28769		membrane		15
High	Q6ZPF4	Formin-like protein 3 OS=Mus musculus GN=Fmnl3 PE=1 SV=2	Fmnl3	0.849	0.929	0.886	0.795	0.8865	1.0035	0.883	0.9385	0.752	0.922	1.011	0.9895	0.9285	0.924	0.8775	0.8815	1.125	0.891	0.9085	0.9765	0.772	1.079	1.2295	0.8375	0.925	0.8535	0.7675	0.9215	1.2615	1.242	0.7945	0.8935	0.9815	1.1145	1.323	1.243	+	2.15652	cell organization and biogenesis;cellular component movement;development;regulation of biological process	cytoplasm;membrane	protein binding	15
High	Q6P069	Sorcin OS=Mus musculus GN=Sri PE=1 SV=1	Sri	0.948	0.955	0.9545	0.966	0.9875	0.9975	0.911	0.9475	0.957	0.982	0.9655	0.962	0.962	1.0035	0.9725	0.9815	0.957	1.0115	0.982	0.9715	0.97	0.973	0.9715	0.9755	0.9875	0.993	0.9565	1.0015	1.0245	0.9955	0.9695	0.962	0.9325	0.979	0.9945	1.021	+	2.35658	metabolic process;regulation of biological process;transport	cytoplasm;cytosol;endoplasmic reticulum;membrane;mitochondrion	catalytic activity;metal ion binding;protein binding	5
High	C9K0Z6	CNTF receptor alpha subunit OS=Mus musculus GN=Cntfr PE=2 SV=1	Cntfr	1.0305	0.977	0.935	0.9965	1.024	0.9985	0.978	1.044	1.041	1.0225	0.943	0.986	1.0145	1.105	0.991	0.888	0.9165	0.959	1.011	0.9885	1.042	0.9595	0.9515	0.933	1.009	1.0305	1.099	0.9795	0.884	0.9065	1.0695	0.97	0.9075	0.926	0.8845	0.8985	+	2.30724	regulation of biological process;response to stimulus	membrane	protein binding;receptor activity;signal transducer activity	4
High	Q499F6	Kcnj10 protein (Fragment) OS=Mus musculus GN=Kcnj10 PE=2 SV=1	Kcnj10	0.973	0.8315	0.9075	1.139	1.088	1.165	0.8385	0.9105	0.7355	0.9495	0.8905	0.89	1.26	1.061	1.026	0.9475	0.92	1.0835	0.895	0.82	0.894	0.9085	0.9685	1.0105	0.8615	0.8395	0.8465	1.0505	1.0015	1.217	0.8605	0.8235	0.9085	0.965	1.029	0.8795	+	4.07622	cell organization and biogenesis;regulation of biological process;response to stimulus;transport	membrane	nucleotide binding;protein binding;transporter activity	1
High	Q64444	Carbonic anhydrase 4 OS=Mus musculus GN=Ca4 PE=1 SV=1	Car4	1.134	1.1095	1.139	0.9435	1.0265	1.03	1.1035	1.111	1.001	1.0555	1.032	1.048	1.0495	1.1035	1.1245	0.8605	0.9365	0.846	1.0465	1.079	0.923	0.9695	0.92	0.8215	1.0915	1.0315	0.9845	0.893	0.9295	0.9875	1.0335	1.062	0.8695	1.0155	0.9585	1.0255	+	3.26642	metabolic process;transport	cell surface;endoplasmic reticulum;Golgi;membrane	catalytic activity;metal ion binding;protein binding	11
High	Q8BFR4	N-acetylglucosamine-6-sulfatase OS=Mus musculus GN=Gns PE=2 SV=1	Gns	0.952	0.8055	0.8995	0.9585	1.0345	0.9535	0.909	0.946	0.795	1.0665	0.959	0.978	0.935	0.9715	0.94	1.1255	1.164	1.079	0.823	0.9625	0.8475	1.071	1.106	1.0795	0.801	0.817	0.861	1.071	1.1705	1.172	0.8505	0.9415	0.812	1.1555	1.0445	1.1715	+	6.56804	metabolic process	vacuole	catalytic activity;metal ion binding	10
High	Q14CH0-2	Isoform 2 of Protein FAM171B OS=Mus musculus GN=Fam171b	Fam171b	1.0525	0.9725	0.9855	1.005	1.0515	0.967	0.998	1.038	1.009	1.093	1.0365	1.0145	0.9385	1.042	1.022	0.9335	0.8655	0.9375	0.9695	0.9585	0.8875	0.955	0.9485	0.917	0.9225	1.0295	0.9795	0.9645	0.9655	0.984	0.9475	0.9885	0.913	0.8975	0.862	0.962	+	2.31206		membrane		2
High	Q920Q6	RNA-binding protein Musashi homolog 2 OS=Mus musculus GN=Msi2 PE=1 SV=1	Msi2	0.932	0.936	0.947	1.0375	1.0505	1.047	0.9475	0.935	0.8975	0.9675	0.969	1.013	0.996	1.0025	0.979	1.0175	1.0005	0.962	0.9605	0.9805	0.9715	1.018	1.0485	0.9655	1.0065	0.965	1.0175	0.9825	0.9785	1.0145	0.987	0.9565	0.9395	1.002	0.9695	1.0215	+	3.56473		cytoplasm	nucleotide binding;RNA binding	11
High	Q6ZQ73	Cullin-associated NEDD8-dissociated protein 2 OS=Mus musculus GN=Cand2 PE=1 SV=2	Cand2	0.88	0.9315	0.9105	0.907	0.947	0.933	0.893	0.9265	0.861	0.954	0.9535	0.9315	0.9035	0.9525	0.87	0.9925	1.0585	0.9385	0.9355	0.9015	0.8985	0.992	0.9985	0.955	0.8475	0.896	0.914	1.0015	1.032	1.023	0.8725	0.897	0.8655	1.0065	0.947	1.0695	+	4.13483	cell organization and biogenesis;metabolic process	nucleus	protein binding	6
High	Q9R1Z7	6-pyruvoyl tetrahydrobiopterin synthase OS=Mus musculus GN=Pts PE=2 SV=2	Pts	0.9045	0.84	0.943	0.925	0.969	0.9315	0.8985	0.8915	0.832	0.897	0.898	0.91	0.9995	1.026	1.027	1.047	1.0485	0.95	0.8965	0.984	0.8925	0.987	1.0335	1.0005	0.841	0.886	0.887	0.936	1.021	1.077	0.845	1.0185	0.8765	1.07	0.9215	1.0345	+	2.65117	metabolic process	cytoplasm;mitochondrion	catalytic activity;metal ion binding;protein binding	9
High	O08807	Peroxiredoxin-4 OS=Mus musculus GN=Prdx4 PE=1 SV=1	Prdx4	0.8805	0.83	0.862	0.9905	1.0575	0.9145	0.8585	0.8945	0.8335	1.078	0.9185	0.9205	0.927	0.9585	0.946	1.0315	1.0325	1.023	0.886	0.9365	0.875	1.024	1.036	1.0305	0.8605	0.8255	0.8545	0.9955	1.025	1.032	0.821	0.8545	0.816	1.0005	0.906	1.0185	+	5.57491	cell organization and biogenesis;cellular homeostasis;metabolic process;regulation of biological process	cytoplasm;cytosol;endoplasmic reticulum;extracellular;mitochondrion;nucleus	antioxidant activity;catalytic activity;protein binding	X
High	Q6PDC0	RUN domain-containing protein 3B OS=Mus musculus GN=Rundc3b PE=2 SV=1	Rundc3b	0.822	0.7835	0.7925	1.011	1.095	1.163	0.891	0.8355	0.693	1.048	1.14	1.2305	0.8345	0.811	0.805	1.175	1.4105	1.0795	0.7285	0.893	0.704	1.22	1.341	1.1535	0.7325	0.741	0.661	1.089	1.2895	1.3085	0.7645	0.846	0.7575	1.49	1.2115	1.4365	+	8.1776				5
High	Q3UXJ3	Putative uncharacterized protein (Fragment) OS=Mus musculus PE=2 SV=1	Hnrnpll;Hnrpll	0.97	0.939	0.9495	0.9815	1.0075	0.98	0.855	0.961	0.891	0.988	1.031	0.949	0.8885	0.928	0.966	0.897	0.872	0.9385	0.8885	0.8695	0.8785	0.947	0.887	0.929	0.836	0.944	0.942	0.9565	0.904	0.9115	0.885	0.877	0.8025	0.854	0.804	0.9275	+	2.32993	metabolic process;regulation of biological process	membrane;nucleus	nucleotide binding;RNA binding	17
High	E9QAQ7	AT-rich interactive domain-containing protein 1A OS=Mus musculus GN=Arid1a PE=1 SV=1	Arid1a	0.906	0.9345	0.942	0.937	0.9335	0.9875	0.8765	0.909	0.915	0.964	0.9575	0.9645	0.982	0.974	0.994	0.951	0.915	0.9295	0.969	0.943	0.966	0.932	0.9625	0.9455	0.9585	0.913	0.9425	0.9185	0.93	0.971	0.907	0.9155	0.9115	0.8675	0.9	0.9505	+	2.57642	cell differentiation;cell organization and biogenesis;metabolic process;regulation of biological process;response to stimulus;transport	nucleus	DNA binding;protein binding	4
High	Q54AH9	Beta-2-globin (Fragment) OS=Mus musculus GN=Hbb-b2 PE=2 SV=1	Hbb-b2	1.6505	3.0395	2.5245	0.3085	0.707	0.4785	1.746	1.908	3.399	0.673	0.5015	0.489	0.4395	0.66	0.456	0.269	0.678	0.3455	0.4685	0.472	0.4175	0.6915	0.4935	0.399	0.368	0.4315	0.262	0.2045	0.495	0.4185	0.268	1.0995	0.4175	0.64	0.395	0.4775	+	6.3961	regulation of biological process;transport		metal ion binding;transporter activity	7
High	P29788	Vitronectin OS=Mus musculus GN=Vtn PE=1 SV=2	Vtn	0.7905	0.6155	0.7705	0.849	0.9375	0.986	0.8705	0.8185	0.662	0.883	0.9555	1.0155	0.773	0.784	0.7705	1.208	1.4105	1.093	0.629	0.8175	0.682	1.2585	1.1825	1.179	0.639	0.6035	0.687	1.2345	1.436	1.2955	0.681	0.795	0.629	1.6645	1.8685	1.55	+	11.1367	cell differentiation;cell organization and biogenesis;regulation of biological process;response to stimulus;transport	cytoplasm;extracellular;organelle lumen	protein binding;receptor activity	11
High	Q3TJ71	UDP-glucose 6-dehydrogenase OS=Mus musculus GN=Ugdh PE=2 SV=1	Ugdh	0.8065	0.7915	0.8245	0.9025	0.892	0.951	0.799	0.832	0.737	0.864	0.934	0.92	0.8685	0.8145	0.8385	1.082	1.1135	1.0635	0.836	0.946	0.835	1.1255	1.189	1.1325	0.7905	0.7525	0.831	1.2175	1.42	1.225	0.784	0.835	1.046	1.1485	1.3345	1.302	+	9.03856	metabolic process	cytosol;nucleus	catalytic activity;nucleotide binding	5
High	Q921T2	Torsin-1A-interacting protein 1 OS=Mus musculus GN=Tor1aip1 PE=1 SV=3	Tor1aip1	0.949	0.8745	0.9	0.911	0.978	0.946	0.935	0.9465	0.9135	0.9355	0.8905	0.9105	0.9235	0.921	0.917	0.9865	1.043	0.943	0.9055	0.9545	0.898	0.995	1.0385	0.954	0.9085	0.8995	0.9085	0.974	1.13	1.094	0.8785	0.91	0.8695	0.998	1.0805	1.135	+	4.37928	cell organization and biogenesis;regulation of biological process	membrane;nucleus	enzyme regulator activity;protein binding	1
High	P30681	High mobility group protein B2 OS=Mus musculus GN=Hmgb2 PE=1 SV=3	Hmgb2	0.877	0.795	0.807	0.901	1.0615	0.9825	0.8275	0.8735	0.7015	1.0575	0.948	0.9385	0.9025	0.9825	0.8745	0.946	1.077	0.874	0.9585	0.9485	0.891	1.0355	1.049	0.864	0.874	0.834	0.7295	0.851	1.0325	0.998	0.7535	0.807	0.784	0.9605	0.948	0.989	+	2.42064	cell organization and biogenesis;cellular component movement;defense response;metabolic process;regulation of biological process;response to stimulus	chromosome;cytoplasm;extracellular;nucleus	DNA binding;protein binding;RNA binding	8
High	Q62422	Osteoclast-stimulating factor 1 OS=Mus musculus GN=Ostf1 PE=1 SV=2	Ostf1	0.9015	0.8505	0.9595	0.9955	0.966	0.9005	0.9235	0.92	0.803	0.9605	0.944	0.9135	0.951	0.9635	0.9515	1.035	1.0545	1.0045	0.8985	0.996	0.891	1.0425	1.076	1.025	0.8255	0.8585	0.906	0.966	1.1205	1.1105	0.91	0.9805	0.921	1.082	0.97	1.1095	+	3.64192		cytoplasm	protein binding	19
High	O35474	EGF-like repeat and discoidin I-like domain-containing protein 3 OS=Mus musculus GN=Edil3 PE=1 SV=2	Edil3	0.9265	0.7855	0.8385	0.965	0.961	0.881	0.886	0.9035	0.743	0.9365	0.879	0.902	0.887	0.8665	0.888	1.028	1.1125	1.0165	0.829	0.9135	0.834	1.026	0.9815	1.0285	0.82	0.8875	0.929	1.0175	1.161	1.0975	0.9415	0.9915	0.8255	1.1825	0.9515	1.1335	+	3.91906	development;regulation of biological process	extracellular	metal ion binding;protein binding	13
High	P07758	Alpha-1-antitrypsin 1-1 OS=Mus musculus GN=Serpina1a PE=1 SV=4	Serpina1a	1.568	1.69	1.977	0.7955	0.835	0.7055	2.016	1.5525	1.6985	0.811	0.681	0.7455	0.741	0.86	0.683	0.825	0.944	0.827	0.701	0.989	0.8675	0.9565	0.811	0.836	0.635	0.674	0.7195	0.707	0.915	0.754	0.68	0.764	0.834	0.7915	0.563	0.74	+	10.434	defense response;metabolic process;regulation of biological process;response to stimulus	endoplasmic reticulum;extracellular;Golgi	enzyme regulator activity;protein binding	12
High	Q540H0	N-acetyltransferase ARD1 homolog (S. cerevisiae), isoform CRA_e OS=Mus musculus GN=Naa10 PE=2 SV=1	Naa10	0.93	0.896	0.9535	0.9535	0.9825	0.9535	0.899	0.9455	0.9135	0.9785	0.928	0.981	0.9575	0.9815	0.9775	0.9195	0.909	0.9385	0.9315	0.9385	0.9115	0.93	0.947	0.9355	0.8875	0.9225	0.93	0.957	0.929	0.9385	0.921	0.9265	0.878	0.926	0.8735	0.9145	+	2.20344	metabolic process	cytoplasm;membrane;nucleus;ribosome	catalytic activity;protein binding	X
High	Q9CXD6	Mitochondrial calcium uniporter regulator 1 OS=Mus musculus GN=Mcur1 PE=1 SV=1	Ccdc90a;Mcur1	0.9755	0.798	0.893	0.8705	0.9935	0.889	0.979	0.9565	0.8215	0.9765	0.9295	0.841	0.9105	0.984	0.9585	0.975	1.1155	0.934	0.8665	0.922	0.858	1.0765	1.025	0.9545	0.827	0.8025	0.9025	0.9415	1.1105	1.1295	0.8575	0.918	0.912	1.14	1.0245	1.1695	+	2.60519	cellular homeostasis;transport	membrane;mitochondrion		13
High	Q9R1E6-3	Isoform 3 of Ectonucleotide pyrophosphatase/phosphodiesterase family member 2 OS=Mus musculus GN=Enpp2	Enpp2	0.767	0.684	0.798	1.0845	1.1145	0.906	0.646	0.6805	0.755	0.9255	1.036	0.944	0.969	0.76	0.83	1.281	1.016	0.8965	0.895	1.166	1.1705	0.9545	1.0575	1.1525	0.7965	0.729	0.9785	0.778	1.0985	1.0385	0.7555	0.8835	0.8425	0.88	0.986	1.18	+	2.27092	cellular component movement;metabolic process;regulation of biological process;response to stimulus	cytoplasm;extracellular;Golgi	catalytic activity;metal ion binding;receptor activity	15
High	O09172	Glutamate--cysteine ligase regulatory subunit OS=Mus musculus GN=Gclm PE=2 SV=1	Gclm	0.9615	0.8555	0.8645	1.004	1.0065	0.98	0.9685	0.995	0.9045	0.955	0.907	0.951	0.9145	0.9755	0.9395	0.999	1.028	1.0365	0.898	0.917	0.951	1.027	1.0045	1.0025	0.862	0.8915	0.9225	0.976	1.0215	0.983	0.931	0.8755	0.871	1.0315	0.9145	0.965	+	3.50433	cell organization and biogenesis;metabolic process;regulation of biological process;response to stimulus		catalytic activity;enzyme regulator activity;protein binding	3
High	Q80UU9	Membrane-associated progesterone receptor component 2 OS=Mus musculus GN=Pgrmc2 PE=1 SV=2	Pgrmc2	0.924	0.9305	0.908	0.922	0.9875	0.956	0.9015	0.9345	0.877	0.9405	0.9485	0.9475	0.9225	0.9345	0.9155	0.985	1.021	0.9475	0.9665	0.899	0.9105	0.999	0.9385	1.0015	0.9715	0.939	0.937	0.999	0.948	0.972	0.936	0.91	0.923	1.0085	1.0345	1.02	+	3.64814		membrane	protein binding	3
High	Q3UY00	Protein S100 OS=Mus musculus GN=S100b PE=2 SV=1	S100b	0.7575	0.731	0.829	0.775	0.8575	0.7665	0.758	0.7755	0.5775	0.902	0.834	0.795	1.0125	0.8725	0.95	1.09	1.351	0.978	0.824	0.9225	0.776	1.219	1.3205	1.0915	0.7895	0.799	0.7285	1.117	1.323	1.4675	0.73	0.927	0.891	1.334	1.115	1.353	+	6.44021	cell differentiation;cellular homeostasis;metabolic process;regulation of biological process;response to stimulus	cytoplasm;extracellular;nucleus	metal ion binding;protein binding	10
High	E9Q7E9	Phosphofurin acidic cluster sorting protein 2 OS=Mus musculus GN=Pacs2 PE=4 SV=1	Pacs2	0.93	0.8885	0.919	1.055	1.0635	0.9685	0.955	0.9315	0.891	0.982	0.967	0.967	1.0445	1.026	0.9665	1.0815	1.0715	1.094	0.926	1.0495	1.01	1.0495	1.08	1.054	0.8965	0.932	0.99	1.0465	1.1085	1.023	0.99	0.96	0.887	1.0795	0.959	1.0455	+	3.67202	cell death;cell organization and biogenesis;transport	endoplasmic reticulum;mitochondrion	protein binding	12
High	Q3TN05	Putative uncharacterized protein OS=Mus musculus GN=Slc7a11 PE=2 SV=1	Slc7a11	0.872	1.0585	0.8605	0.8985	0.9265	0.81	0.926	0.8775	0.9245	0.942	0.959	0.962	0.77	0.99	0.8415	1.108	1.0695	0.9045	0.8305	0.7485	0.8345	1.161	1.006	1.0885	1.0105	0.871	0.9065	1.0575	1.1875	1.0555	0.9025	0.7885	0.8565	1.005	1.094	1.0635	+	3.40106	response to stimulus;transport	cell surface;cytoskeleton;endoplasmic reticulum;membrane	transporter activity	3
High	Q69ZP3-3	Isoform 3 of Probable hydrolase PNKD OS=Mus musculus GN=Pnkd	Pnkd	1.0625	1.02	1.028	0.992	1.026	0.9945	1.0255	1.072	1.0005	0.998	1.0145	0.9835	0.996	1.059	1.047	0.8905	0.941	0.9815	0.9915	0.9755	1.001	0.9605	0.9425	0.915	1.0395	1.0425	1.08	0.97	0.903	0.95	1.054	1.0135	0.9515	0.936	0.9025	0.911	+	4.47034	metabolic process;regulation of biological process	cytoplasm;membrane;mitochondrion;nucleus	catalytic activity;metal ion binding;protein binding	1
High	Q9DCR2	AP-3 complex subunit sigma-1 OS=Mus musculus GN=Ap3s1 PE=1 SV=2	Ap3s1	1.091	1.0065	1.028	1.026	1.1075	1.0385	1.0415	1.0545	0.9325	1.07	1.0485	1.035	1.031	1.1195	1.078	0.9375	0.973	0.9635	0.9985	0.969	0.921	0.991	0.9355	0.944	0.979	0.9895	0.963	0.952	0.915	0.9545	0.93	0.9885	0.9875	0.927	0.8895	0.9305	+	4.06218	cellular component movement;transport	Golgi;membrane	transporter activity	18
High	Q542V3	Serine/arginine-rich-splicing factor 4 OS=Mus musculus GN=Srsf4 PE=2 SV=1	Srsf4	1.0765	1.022	1.0235	0.9245	1.006	1.0015	1.006	1.1345	0.974	1	0.949	0.967	0.924	0.9815	0.948	0.8285	0.912	0.8835	0.8385	0.9005	0.931	0.9285	0.9065	0.8655	1.0885	0.9555	0.923	0.9305	0.9205	0.92	0.907	0.947	0.822	0.9165	0.9325	0.9425	+	2.63669	cell differentiation;metabolic process;regulation of biological process	nucleus	nucleotide binding;RNA binding	4
High	O54752	Naglu OS=Mus musculus GN=Naglu PE=2 SV=1	Naglu	0.9335	0.716	0.855	0.8455	0.993	0.856	0.926	0.9555	0.71	1.001	0.9555	0.8405	0.8615	0.901	0.8405	1.0785	1.3245	1.033	0.7685	0.863	0.766	1.1335	1.052	1.1835	0.7255	0.7365	0.7575	1.0135	1.1	1.153	0.7595	0.832	0.7885	1.2505	1.103	1.0925	+	5.30873	cell organization and biogenesis;metabolic process;response to stimulus		catalytic activity	11
High	Q3UII2	CD82 antigen OS=Mus musculus GN=Cd82 PE=2 SV=1	Cd82	0.769	0.9095	0.835	1.0215	0.8815	0.925	0.7645	0.8015	0.859	0.8395	0.902	1.0325	0.9865	0.918	0.95	1.1045	1.0115	1.1475	0.9765	0.9725	1.083	0.9685	1.0305	1.079	1.095	1.0445	1.051	1.0225	1.102	0.896	0.9975	0.841	0.9175	0.9745	1.096	0.975	+	3.0261	regulation of biological process;response to stimulus	membrane		2
High	O88271	Craniofacial development protein 1 OS=Mus musculus GN=Cfdp1 PE=1 SV=1	Cfdp1	1.0435	0.887	0.942	0.976	1.0995	1.0345	0.9855	1.004	0.907	1.1245	1.0195	1.019	0.9905	1.1035	1.045	0.948	1.016	0.9685	0.959	0.98	0.9475	1.033	0.982	0.9645	0.851	0.9115	0.9145	0.937	0.975	0.9685	0.9075	0.9165	0.7835	0.938	0.731	0.9125	+	2.3505	development;regulation of biological process	chromosome		8
High	O35215	D-dopachrome decarboxylase OS=Mus musculus GN=Ddt PE=1 SV=3	Ddt	0.9655	0.8805	0.9185	1.021	1.0225	1.015	0.941	0.955	0.8785	1.0205	0.9775	0.9915	1.059	1.0685	1.0415	1.096	1.05	1.049	1.017	1.0995	1.0255	1.0425	1.042	1.0305	0.966	1.0115	0.9895	0.9855	0.9925	1.001	0.9525	0.9935	0.9025	1	0.881	0.9755	+	4.32409	metabolic process	cytoplasm	catalytic activity	10
High	A2AEX6	Four and a half LIM domains protein 1 OS=Mus musculus GN=Fhl1 PE=1 SV=1	Fhl1	0.837	0.913	0.8215	0.9775	1.024	1.0385	0.7625	0.879	0.947	0.969	0.9695	1.0445	0.9165	1.04	0.932	0.9905	0.9855	1.023	1.022	0.961	1.01	1.0445	0.994	1.029	0.9815	0.9695	1.005	1.03	0.9425	0.9675	0.985	0.856	1.013	1.0285	1.057	0.9955	+	2.45072	cell differentiation;development;regulation of biological process	cytoplasm;membrane;nucleus	metal ion binding;protein binding	X
High	Q8BI72	CDKN2A-interacting protein OS=Mus musculus GN=Cdkn2aip PE=2 SV=1	Cdkn2aip	0.984	1.006	0.973	1.0435	0.9705	1.0565	0.9145	0.943	0.965	1.078	1.0485	1.178	0.972	1.0105	0.9735	0.9985	0.9995	0.9445	1.0105	1.0205	1.0255	1.019	1.0605	1.0375	1.1135	1.1475	0.9945	1.028	1.036	1.0455	0.986	1.0185	0.843	0.9885	0.9565	1.015	+	2.23463	regulation of biological process;response to stimulus	nucleus	protein binding;RNA binding	8
High	Q9DCC4	Pyrroline-5-carboxylate reductase 3 OS=Mus musculus GN=Pycrl PE=2 SV=2	Pycrl	0.8955	0.893	0.8765	1.1185	1.0335	1.0285	0.828	0.939	0.9445	1.0145	0.97	0.971	0.935	0.9995	1.0035	1.021	0.8895	0.984	0.969	0.986	0.9775	0.9905	0.8965	0.9775	0.8785	0.9245	0.9915	0.968	0.8815	0.9	0.944	0.909	0.8635	0.894	0.8345	0.9465	+	2.26642	metabolic process	cytoplasm;cytosol	catalytic activity;protein binding	15
High	Q3UFK8	FERM domain-containing protein 8 OS=Mus musculus GN=Frmd8 PE=1 SV=2	Frmd8	0.8905	0.879	0.864	1.002	0.9785	0.842	0.8975	0.9365	0.94	0.949	0.775	1.026	0.9345	0.9515	0.946	1.0205	1.0975	1.0605	0.8925	0.93	0.944	1.0215	1.034	1.0565	0.9165	0.9805	0.9275	1.034	1.156	1.047	0.939	0.9595	0.944	1.0585	0.965	1.1305	+	2.69972		cytoskeleton		19
High	Q3UIA2	Rho GTPase-activating protein 17 OS=Mus musculus GN=Arhgap17 PE=2 SV=1	Arhgap17	0.894	0.7815	0.9145	0.926	0.9175	0.8525	0.9265	0.8615	0.7885	0.913	0.8835	0.83	0.9575	0.9	0.934	1.1	1.193	1.0315	0.8455	1.006	0.89	1.1335	1.1435	1.0685	0.811	0.791	0.905	1.018	1.1835	1.164	0.8245	0.982	0.898	1.1325	0.9965	1.1425	+	5.19104	cell organization and biogenesis;regulation of biological process;response to stimulus;transport	cytoplasm;membrane	enzyme regulator activity;protein binding	7
High	Q3TBZ6	Putative uncharacterized protein OS=Mus musculus GN=Necap2 PE=2 SV=1	Necap2	0.9085	0.8065	0.8485	0.859	0.97	0.8815	0.911	0.9215	0.7755	0.939	0.9055	0.906	0.8625	0.936	0.8405	0.9935	1.1875	0.9665	0.804	0.9285	0.8425	1.1175	1.108	0.977	0.8105	0.851	0.816	0.998	1.1565	1.106	0.79	0.896	0.845	1.1435	1.0255	1.0935	+	4.54035	transport	membrane		4
High	Q9CPS6	Histidine triad nucleotide-binding protein 3 OS=Mus musculus GN=Hint3 PE=2 SV=1	Hint3	0.969	0.9725	0.963	1.0435	1.014	1.041	0.981	0.956	0.959	1.017	1.018	1.037	1.0515	1.039	1.036	1.012	0.9805	1.0165	1.0255	1.0505	0.9835	1.0005	1.036	1.019	1.0535	1.028	1.031	1.0175	1.034	1.0435	1.05	1.0395	1.0275	1.0375	1.018	1.023	+	4.81655	metabolic process	cytoplasm;nucleus	catalytic activity;nucleotide binding	10
High	G5E8G5	Prominin 1, isoform CRA_a OS=Mus musculus GN=Prom1 PE=4 SV=1	Prom1	1.2035	1.0835	1.192	1.178	1.278	1.0075	1.3455	1.2315	1.0135	1.1945	1.0755	1.1845	0.9625	0.9535	0.8745	0.856	1.0535	0.8555	0.7805	0.9945	0.8485	0.962	0.944	0.875	0.688	0.744	0.8455	0.7715	0.843	0.877	0.774	0.853	0.6695	0.918	0.6855	0.8935	+	4.93075	cell differentiation;regulation of biological process	cell surface;endoplasmic reticulum;membrane	protein binding	5
High	Q3UA54	Putative uncharacterized protein (Fragment) OS=Mus musculus GN=Ptma PE=2 SV=1	Ptma	0.9565	0.876	1.0075	0.9745	0.9485	1.046	0.9675	0.896	0.85	0.984	0.9925	1.0645	0.957	0.957	0.9925	1.1645	1.33	1.0535	1.0325	1.1275	1.039	1.227	1.207	1.0925	0.8935	0.938	0.966	0.9785	1.1455	1.0895	0.922	0.984	0.7985	1.0925	0.865	1.069	+	2.94032	cell organization and biogenesis	nucleus	protein binding	1
High	Q9EQH2	Endoplasmic reticulum aminopeptidase 1 OS=Mus musculus GN=Erap1 PE=2 SV=2	Erap1	0.9145	0.859	0.905	0.9735	1.0045	0.97	0.904	0.9535	0.864	0.9325	0.9975	0.9625	0.97	0.9775	0.91	1.0815	1.125	0.979	0.9535	0.9635	0.9245	1.046	1.019	1.0035	0.8945	0.8695	0.912	0.9665	1.115	1.075	0.8375	0.946	0.947	1.0855	1.0475	1.056	+	4.30946	metabolic process;regulation of biological process;response to stimulus	cytoplasm;endoplasmic reticulum;extracellular;membrane;organelle lumen	catalytic activity;metal ion binding;protein binding	13
High	Q9CZI5	Putative uncharacterized protein OS=Mus musculus GN=Rps23 PE=2 SV=1	Rps23	0.958	0.929	0.92	0.9185	1.013	0.986	0.866	0.9605	0.9145	1.056	0.9565	0.9535	0.919	1.0005	0.984	0.9185	0.882	0.932	0.9155	0.9195	0.9	0.9115	0.921	0.888	0.9065	0.9035	0.8875	0.904	0.936	0.9485	0.8815	0.872	0.8465	0.915	0.9365	0.9595	+	2.21581	metabolic process	cytoplasm;membrane;ribosome	RNA binding;structural molecule activity	13
High	Q9CQ22	Ragulator complex protein LAMTOR1 OS=Mus musculus GN=Lamtor1 PE=1 SV=1	Lamtor1	0.9435	0.843	0.966	1.0035	0.9765	1.0075	1.003	0.892	0.8305	1	0.947	0.958	1.0015	0.9605	0.991	0.9915	1.142	0.973	0.869	1.0215	0.852	1.0545	1.1305	0.993	0.867	0.884	0.9225	0.9895	1.1725	1.1805	0.874	1.0395	0.8825	1.1795	0.9835	1.1755	+	2.1103	cell growth;cell organization and biogenesis;regulation of biological process;response to stimulus	endosome;Golgi;membrane;vacuole	protein binding;structural molecule activity	7
High	Q8BH79	Anoctamin-10 OS=Mus musculus GN=Ano10 PE=2 SV=1	Ano10	0.932	0.901	0.9135	0.936	1.0415	0.985	0.971	0.9595	0.9525	1.082	0.968	0.966	0.961	0.998	0.9235	0.985	1.085	0.977	0.9565	0.9695	0.9265	1.077	1.0635	0.9765	0.9675	0.948	0.9775	1.0435	1.0795	1.0835	0.905	0.957	0.944	1.0965	1.045	1.107	+	3.55439	transport	membrane	transporter activity	9
High	Q3UTI7	Putative uncharacterized protein OS=Mus musculus GN=Pin1 PE=2 SV=1	Pin1	0.98	0.9865	0.9845	0.9805	1.0485	1.019	0.96	1.0005	0.9525	1.056	1.0115	1.026	1.014	1.06	1.0305	0.906	0.9615	0.9585	0.9695	0.9965	0.976	1.0085	1.0005	0.952	1	1.0215	0.9805	0.941	0.9505	0.984	1.005	0.965	0.9765	0.9555	0.9705	0.9575	+	3.08327	cell differentiation;cell organization and biogenesis;metabolic process;regulation of biological process	cytoplasm;cytosol;mitochondrion;nucleus	catalytic activity;motor activity;protein binding	9
High	Q9EPL9	Peroxisomal acyl-coenzyme A oxidase 3 OS=Mus musculus GN=Acox3 PE=1 SV=2	Acox3	0.9795	0.8535	0.9425	0.875	1.02	0.8935	0.98	0.9925	0.845	1.0045	0.885	0.8575	0.9495	0.9755	0.9235	0.972	1.1005	0.949	0.8555	0.92	0.8575	1.085	1.0765	0.961	0.8435	0.899	0.9225	0.947	1.0775	1.091	0.9145	0.9505	0.892	1.119	1.027	1.154	+	2.27702	metabolic process	membrane;mitochondrion;organelle lumen	catalytic activity;nucleotide binding;protein binding	5
High	Q32MD7	Regulator of G-protein signalling 10 OS=Mus musculus GN=Rgs10 PE=2 SV=1	Rgs10	0.934	0.808	0.9355	0.988	1.0045	1.02	0.905	0.9115	0.8145	1.034	0.9485	0.932	0.943	1.0015	0.9755	1.06	1.153	1.064	0.8595	0.962	0.866	1.094	1.093	1.016	0.841	0.827	0.829	1.018	1.1175	1.123	0.853	0.9275	0.943	1.072	0.992	1.0545	+	5.83265	regulation of biological process;response to stimulus	cytoplasm;cytosol;membrane;nucleus	enzyme regulator activity;protein binding	7
High	Q9QYF1	Retinol dehydrogenase 11 OS=Mus musculus GN=Rdh11 PE=2 SV=2	Rdh11	1.0015	0.8925	0.8825	0.984	0.9985	0.9695	0.961	0.9985	0.8845	1.0275	0.96	0.9865	0.9175	0.9505	0.888	1.065	1.044	1.045	0.89	0.8875	0.8825	1.0375	1.0575	1.0455	0.9335	0.914	0.9275	1.0515	1.1605	1.096	0.917	0.8895	0.9	1.119	1.084	1.155	+	7.54799	metabolic process;regulation of biological process	endoplasmic reticulum;membrane	catalytic activity	12
High	Q545I9	Protein S100 OS=Mus musculus GN=S100a6 PE=2 SV=1	S100a6	0.4855	0.482	0.54	0.583	0.5715	0.6075	0.5045	0.5255	0.439	0.638	0.72	0.6025	0.539	0.53	0.5315	1.2345	1.836	1.0015	0.5515	0.5405	0.513	1.5735	1.2165	1.3915	0.5405	0.501	0.464	1.555	2.3405	1.675	0.467	0.4705	1.01	1.8205	2.271	2.0545	+	9.08789	transport	cytoplasm;cytosol;membrane;nucleus	metal ion binding;protein binding;transporter activity	3
High	B2RRE8	CD2-associated protein OS=Mus musculus GN=Cd2ap PE=2 SV=1	Cd2ap	0.959	0.887	0.9545	0.9805	1.002	0.9985	0.914	0.969	0.8415	1.03	1.009	0.96	0.974	1.049	0.95	1.095	1.168	0.994	0.9885	1.0205	0.9935	1.166	1.0855	1.069	0.9195	0.8845	0.9215	0.979	1.069	1.045	0.864	0.9325	0.9265	1.015	1.056	1.0505	+	4.24142	cell division;cell organization and biogenesis;cellular component movement;metabolic process;regulation of biological process	cytoplasm;cytoskeleton;membrane	protein binding	17
High	Q64471	Glutathione S-transferase theta-1 OS=Mus musculus GN=Gstt1 PE=1 SV=4	Gstt1	0.8675	0.873	0.8285	0.909	0.996	0.9845	0.8105	0.931	0.834	0.981	0.9105	0.8825	0.962	1.022	0.9405	1.1405	1.0425	1.0305	1.026	0.926	1.115	1.021	1.037	1.0375	0.966	0.8915	0.975	0.9365	1.0135	0.9965	0.9275	0.8605	0.867	0.9305	1.028	0.9775	+	3.48092	metabolic process;response to stimulus	cytoplasm;cytosol;nucleus	antioxidant activity;catalytic activity;protein binding	10
High	Q80W54	CAAX prenyl protease 1 homolog OS=Mus musculus GN=Zmpste24 PE=1 SV=2	Zmpste24	0.9095	0.9215	0.9155	0.8965	0.9755	0.9995	0.9315	0.938	0.891	0.987	0.9455	0.9305	0.942	0.9695	0.936	0.966	1.035	0.9355	0.9665	0.961	0.897	0.9725	0.9935	0.9435	0.917	0.8985	0.949	0.967	1.062	1.0945	0.882	0.901	0.97	1.0595	1.0995	1.1345	+	3.91131	cell organization and biogenesis;metabolic process	endoplasmic reticulum;membrane;nucleus	catalytic activity;metal ion binding	4
High	Q9CYN2	Signal peptidase complex subunit 2 OS=Mus musculus GN=Spcs2 PE=1 SV=1	Spcs2	1.0305	0.981	0.98	1.0735	1.0705	1.059	0.992	1.0305	0.933	1.043	1.008	1.0025	1.03	1.044	1.047	1.0215	0.981	0.9905	0.9475	1.0305	0.973	1.005	1.0735	1.018	1.0025	0.948	1.064	1.0895	1.1665	1.105	0.996	1.03	0.919	1.0495	1.094	1.1435	+	2.83301	metabolic process;transport	endoplasmic reticulum;membrane	catalytic activity	7
High	Q9WTX2	Interferon-inducible double-stranded RNA-dependent protein kinase activator A OS=Mus musculus GN=Prkra PE=1 SV=1	Prkra	0.909	0.9275	0.8975	0.891	0.9835	0.952	0.8765	0.948	0.889	0.9365	0.9275	0.948	0.922	0.9455	0.865	0.9075	0.933	0.937	0.9345	0.873	0.8575	0.945	1.023	0.8965	0.926	0.93	0.914	0.95	1.025	1.0545	0.9795	1.001	0.884	0.984	1.047	1.169	+	2.12106	metabolic process;regulation of biological process;response to stimulus	cytoplasm;membrane	protein binding;RNA binding	2
High	P70202	Latexin OS=Mus musculus GN=Lxn PE=1 SV=2	Lxn	0.9345	0.8675	0.9865	0.8955	0.9915	0.8985	0.896	0.927	0.9405	1.0385	0.9205	0.8855	0.961	1.0145	0.997	1.0075	1.051	1.032	0.8945	1.003	0.9025	1.074	1.101	0.992	0.907	0.927	0.898	1.1085	1.1985	1.186	0.889	0.987	0.8765	1.149	1.0815	1.1885	+	5.49521	defense response;regulation of biological process;response to stimulus	cytoplasm	enzyme regulator activity	3
High	P45377	Aldose reductase-related protein 2 OS=Mus musculus GN=Akr1b8 PE=1 SV=2	Akr1b8	0.812	0.5445	0.665	0.8325	0.813	0.7595	1.012	0.734	0.676	0.769	0.857	0.6815	0.905	0.809	0.797	1.1265	1.739	0.971	0.9105	0.973	0.7265	1.615	1.4505	0.866	0.794	0.606	0.7705	1.1035	2.067	1.7055	0.837	0.9635	1.693	1.925	1.7935	1.6065	+	3.67611	metabolic process	cytoplasm	catalytic activity	6
High	Q8C788	Sorting nexin OS=Mus musculus GN=Snx18 PE=2 SV=1	Snx18	0.947	0.8695	0.8655	0.8045	0.9905	0.9265	0.9365	0.924	0.83	0.969	0.9305	0.914	0.9165	1.022	0.897	0.971	1.0535	0.916	0.8865	0.8585	0.8415	1.035	0.9835	0.9565	0.8675	0.877	0.831	0.976	1.0685	1.0455	0.798	0.8765	0.863	1.085	1.0585	1.082	+	3.86144	cell division;cell organization and biogenesis;metabolic process;regulation of biological process;transport	endosome;membrane	catalytic activity;protein binding	13
High	P11152	Lipoprotein lipase OS=Mus musculus GN=Lpl PE=1 SV=3	Lpl	0.9045	0.93	0.8075	0.934	0.9165	0.9205	1.053	1.0015	0.6845	0.835	1.0395	0.9285	0.8185	0.8245	0.7655	0.986	1.0545	0.9735	0.8525	0.922	0.697	1.1035	1.059	0.975	0.883	0.9365	0.9245	1.124	1.213	1.2195	0.805	0.8935	0.8755	1.328	1.005	1.248	+	3.57175	cell organization and biogenesis;metabolic process;regulation of biological process;response to stimulus	cell surface;extracellular;membrane	catalytic activity;protein binding	8
High	P43275	Histone H1.1 OS=Mus musculus GN=Hist1h1a PE=1 SV=2	Hist1h1a	0.948	0.844	0.9565	1.034	1.1765	1.0715	0.901	0.9915	0.844	1.2335	1.0825	0.988	0.9215	0.9445	0.979	0.9855	1.075	1.0335	0.894	0.9565	0.8205	1.031	1.042	0.9985	0.8765	0.8555	0.8185	0.9985	1.0695	1.0765	0.8805	0.9035	0.814	0.961	0.9785	1.0885	+	3.79466	cell organization and biogenesis	chromosome;nucleus	DNA binding;protein binding	13
High	Q05144	Ras-related C3 botulinum toxin substrate 2 OS=Mus musculus GN=Rac2 PE=2 SV=1	Rac2	0.8715	0.923	0.85	1.084	0.9115	0.995	0.942	0.8505	0.855	0.9855	1.042	1.026	0.8275	0.906	0.8325	1.196	1.233	1.107	0.897	0.8495	0.935	1.148	1.138	1.168	0.862	0.894	1.091	1.265	1.2645	1.1925	0.882	0.8025	1.001	1.1785	1.2445	1.1145	+	7.08421	cell organization and biogenesis;metabolic process;regulation of biological process;response to stimulus;transport	cytoplasm;cytosol;membrane	catalytic activity;enzyme regulator activity;nucleotide binding	15
High	Q5DTL5	MKIAA4141 protein (Fragment) OS=Mus musculus GN=Slit2 PE=2 SV=1	Slit2	0.8945	0.717	0.897	0.8725	0.9005	0.807	0.825	0.889	0.8135	0.89	0.7915	0.832	0.897	0.8605	0.9005	0.8885	0.9825	0.88	0.7825	0.8975	0.873	0.9295	1.0085	0.912	0.787	0.734	0.8495	0.903	1.0275	1.0785	0.8555	0.8645	0.8215	0.9995	1.017	1.1025	+	3.17856	cell differentiation;cell growth;cell organization and biogenesis;cellular component movement;development;regulation of biological process;response to stimulus	cell surface;cytoplasm;extracellular;membrane	enzyme regulator activity;metal ion binding;protein binding	5
High	Q545T6	Stathmin OS=Mus musculus GN=Stmn3 PE=2 SV=1	Stmn3	1.0315	0.8865	0.9345	0.983	1.0945	1.0035	0.9365	1.0135	0.904	1.113	0.9925	0.9755	0.9835	1.0445	0.9855	0.91	0.9505	0.9625	0.875	0.8725	0.8575	0.9825	0.9225	0.9295	0.8865	0.924	0.904	0.934	0.8835	0.9445	0.892	0.934	0.868	0.957	0.869	0.963	+	2.26097	cell organization and biogenesis;metabolic process;regulation of biological process	cytoplasm;Golgi	protein binding	2
High	Q5FWH7	Zinc transporter ZIP12 OS=Mus musculus GN=Slc39a12 PE=2 SV=1	Slc39a12	0.914	0.8535	0.919	1.0015	1.0215	0.9185	0.914	0.924	0.8805	1.019	0.9355	0.9135	0.9765	1.0215	0.9405	1.016	1.0205	0.947	0.883	0.969	0.925	1.047	0.9975	0.952	0.892	0.861	0.9055	0.9855	1.0345	1.032	0.9255	0.905	0.8915	1.0805	1.0715	1.049	+	4.22959	cellular homeostasis;regulation of biological process;response to stimulus;transport	membrane	transporter activity	2
High	Q9R1K9	Centrin-2 OS=Mus musculus GN=Cetn2 PE=2 SV=1	Cetn2	0.9675	0.88	0.963	1.034	1.05	1.0095	0.941	1.0085	0.929	1.0355	0.969	0.9055	1.09	1.059	1.097	0.9065	0.9055	1.0075	0.9225	1.0005	0.928	1.0135	0.9855	0.988	0.898	0.9255	0.9115	0.956	0.9415	1.018	0.948	1.015	0.956	0.932	0.88	1.011	+	2.27052	cell division;cell organization and biogenesis;metabolic process;regulation of biological process;response to stimulus	cytoplasm;cytoskeleton;nucleus	metal ion binding;protein binding	X
High	Q3UJS6	Putative uncharacterized protein OS=Mus musculus GN=Cpne3 PE=2 SV=1	Cpne3	0.873	0.808	0.865	0.898	0.9695	0.978	0.813	0.9095	0.847	0.986	0.914	0.886	0.9275	0.966	0.9145	1.06	1.159	1.013	0.8885	0.943	0.8935	1.086	1.0345	1.049	0.881	0.8545	0.9005	1.0525	1.1625	1.1175	0.8625	0.857	0.8955	1.1115	1.0735	1.158	+	7.915	metabolic process;regulation of biological process;response to stimulus	cytoplasm;cytosol;membrane;nucleus	catalytic activity;protein binding;RNA binding	4
High	Q9EQG7	Ectonucleotide pyrophosphatase/phosphodiesterase family member 5 OS=Mus musculus GN=Enpp5 PE=2 SV=3	Enpp5	0.945	0.871	0.928	0.934	1.0205	0.9335	0.9095	0.9635	0.8065	0.9885	0.935	0.9715	0.97	0.961	0.9625	0.9985	1.061	0.9725	0.8895	0.9885	0.8585	1.0155	1.062	0.9665	0.8295	0.836	0.866	0.9755	1.0725	1.071	0.866	0.934	0.8345	1.069	0.917	1.0915	+	2.75903	cell communication;cell organization and biogenesis;metabolic process	extracellular;membrane	catalytic activity;metal ion binding	17
High	Q3TCV9	Putative uncharacterized protein OS=Mus musculus GN=Npepl1 PE=2 SV=1	Npepl1	0.871	0.824	0.9285	0.9375	0.929	0.9345	0.864	0.875	0.8495	0.9325	0.919	0.948	0.971	0.91	0.9705	1.0125	1.0335	0.972	0.9285	1.036	0.9285	0.997	1.1255	1.002	0.869	0.889	0.9005	0.978	1.0685	1.0935	0.875	0.994	0.8725	0.9905	0.8985	1.0785	+	2.90719	metabolic process	cytoplasm;nucleus	catalytic activity;metal ion binding	2
High	Q58EA6	MCG10725, isoform CRA_a OS=Mus musculus GN=Rps25 PE=2 SV=1	Rps25	0.961	0.9285	0.9395	1.0035	1.0655	1.026	0.8785	0.9645	0.967	1.081	0.992	0.992	0.955	1.0365	1.0035	0.966	0.965	0.9655	0.941	0.9295	0.953	1.015	0.987	0.967	0.97	0.937	0.9565	0.9765	0.985	1.015	0.9485	0.91	0.8785	0.9935	0.9875	1.011	+	2.99812	cell organization and biogenesis	cytoplasm;nucleus;ribosome	RNA binding;structural molecule activity	9
High	Q9EQ06	Estradiol 17-beta-dehydrogenase 11 OS=Mus musculus GN=Hsd17b11 PE=2 SV=1	Hsd17b11	0.9085	0.884	0.895	0.8265	0.959	0.9345	0.8925	0.938	0.836	0.9245	0.8425	0.8825	0.9405	0.972	0.915	0.944	1.0305	0.9145	0.898	0.9315	0.856	0.973	1.017	0.9255	0.955	0.8975	0.8965	0.959	1.0425	1.043	0.871	0.936	0.8195	1.0405	1.05	1.074	+	3.15066	metabolic process	cytoplasm;extracellular	catalytic activity	5
High	Q3TWI9	CSC1-like protein 2 OS=Mus musculus GN=Tmem63b PE=1 SV=1	Tmem63b	0.9055	0.885	0.9195	1.15	1.1415	1.084	0.881	0.9085	0.9165	1.2115	1.0225	1.0875	0.9345	1.051	0.9505	1.122	1.101	1.152	0.8625	0.901	0.877	1.07	1.078	1.132	0.888	0.865	0.9625	1.1765	1.0905	1.113	0.9275	0.897	0.875	1.286	1.117	1.1305	+	7.57608	transport	cytoskeleton;membrane	nucleotide binding;transporter activity	17
High	Q9D0I4	Syntaxin-17 OS=Mus musculus GN=Stx17 PE=1 SV=1	Stx17	0.9885	0.993	0.98	0.972	1.071	0.959	0.9255	0.9645	0.944	0.994	1.0005	0.9825	1.0185	1.0305	1.088	0.8725	0.913	0.9655	0.958	0.938	0.9295	0.942	0.9205	0.8635	0.994	1.0595	1.071	0.9325	0.955	0.994	0.937	0.9675	0.992	0.957	0.9185	0.983	+	3.2131	cell organization and biogenesis;metabolic process;transport	cytoplasm;cytosol;endoplasmic reticulum;membrane;mitochondrion	protein binding	4
High	S4R270	Bridging integrator 2 OS=Mus musculus GN=Bin2 PE=1 SV=1	Bin2	0.975	0.859	0.912	0.942	1.014	0.977	0.901	0.968	0.8955	1.112	0.982	0.9155	0.852	1.02	0.914	1.009	1.155	1.0085	0.8525	0.8585	0.8725	1.1	1.0675	0.967	0.8345	0.806	0.846	1.0315	1.193	1.1195	0.86	0.859	0.8835	1.082	1.1045	1.0195	+	4.38995	cell organization and biogenesis;cellular component movement;response to stimulus	cytoplasm	protein binding	15
High	O55060	Thiopurine S-methyltransferase OS=Mus musculus GN=Tpmt PE=1 SV=1	Tpmt	0.9435	0.8165	0.901	0.914	1.0145	0.9525	0.922	0.953	0.812	0.9965	0.9245	0.928	0.9465	0.9825	0.944	0.9815	1.069	0.988	0.9085	0.945	0.893	1.0325	1.0075	0.936	0.8	0.8755	0.849	0.9205	0.975	1.0485	0.876	0.9075	0.9045	1.035	0.918	1.0045	+	2.14488	metabolic process	cytoplasm	catalytic activity	13
High	Q60771	Claudin-11 OS=Mus musculus GN=Cldn11 PE=1 SV=1	Cldn11	0.639	0.7505	0.694	0.859	0.7405	0.759	0.5925	0.7105	0.732	0.71	0.7365	0.815	0.875	0.7895	0.818	1.0795	0.9135	1.135	0.8945	0.885	1.037	0.905	0.948	1.023	1.092	1.146	1.0895	1.1535	1.2145	0.992	1.0755	0.892	0.9585	1.0815	1.184	1.0205	+	6.93614		membrane	protein binding;structural molecule activity	3
High	B2RXM7	MCG113697 OS=Mus musculus GN=1110005A23Rik PE=2 SV=1	Sarnp;Gm6563	1.037	0.936	0.965	1.008	1.0375	1.025	0.9675	0.99	0.9025	1.0945	1.02	1.04	1.002	1.05	1.043	0.961	0.965	0.964	0.972	0.9885	0.9195	0.9915	0.9935	0.977	0.9735	0.9535	0.9505	1.007	0.992	0.9985	0.9155	0.978	0.8235	0.937	0.889	0.9985	+	2.2889	metabolic process;regulation of biological process;transport	nucleus	DNA binding;protein binding;RNA binding	10;19
High	Q99LJ0	CTTNBP2 N-terminal-like protein OS=Mus musculus GN=Cttnbp2nl PE=1 SV=1	Cttnbp2nl	0.896	0.855	0.93	0.8875	1.0095	1.0285	0.8805	0.8935	0.796	1.012	1.0245	0.9895	0.932	0.9765	0.99	1.0125	1.0515	1.0145	0.8995	0.979	0.9005	1.0815	1.0535	1.0395	0.8595	0.909	0.896	1.039	1.079	1.0145	0.8765	0.9455	1.0185	1.0415	1.0335	1.1055	+	4.82591	cell organization and biogenesis;metabolic process;regulation of biological process	cytoplasm;cytoskeleton	catalytic activity;motor activity;protein binding	3
High	G3X9Q2	Guanine nucleotide-binding protein subunit gamma OS=Mus musculus GN=Gng7 PE=3 SV=1	Gng7	1.067	0.9785	1.088	0.8435	0.943	0.9505	1.0345	1.0845	1.071	0.9945	0.886	0.9075	1.022	1.053	1.0215	0.839	0.9125	0.8995	1.0105	1.0215	0.981	0.912	0.9155	0.8635	1.0365	1.0425	0.989	0.909	0.9495	0.922	0.9795	1.1325	0.8315	0.92	0.897	0.9665	+	2.40084	defense response;regulation of biological process;response to stimulus	membrane	signal transducer activity	10
High	Q0P635	Colony stimulating factor 1 receptor OS=Mus musculus GN=Csf1r PE=2 SV=1	Csf1r	0.9525	1.011	0.808	0.952	1.05	0.948	0.9055	0.9375	0.7715	1.0585	0.9365	0.8615	0.768	1.059	0.767	1.1995	1.122	1.226	0.7765	0.77	0.7795	1.064	1.164	1.2315	0.709	0.718	0.758	1.121	1.171	1.108	0.748	0.767	0.846	1.0075	1.232	1.104	+	5.92619	cell differentiation;cell organization and biogenesis;cell proliferation;cellular component movement;defense response;metabolic process;regulation of biological process;response to stimulus	cell surface;membrane	catalytic activity;nucleotide binding;protein binding;receptor activity;signal transducer activity	18
High	Q8C3J5	Dedicator of cytokinesis protein 2 OS=Mus musculus GN=Dock2 PE=1 SV=3	Dock2	0.7995	0.7435	0.8665	0.828	0.93	0.9615	0.793	0.852	0.756	0.9565	0.9425	0.929	0.8455	0.8565	0.8665	0.977	1.1415	0.9835	0.7575	0.86	0.7795	1.085	1.063	0.9755	0.725	0.7665	0.7665	0.972	1.118	1.1445	0.792	0.8665	0.8165	1.0555	1.235	1.0905	+	6.78395	cell organization and biogenesis;cell proliferation;regulation of biological process;response to stimulus;transport	cytoplasm;cytoskeleton;membrane	enzyme regulator activity;protein binding	11
High	Q99JF5	Diphosphomevalonate decarboxylase OS=Mus musculus GN=Mvd PE=1 SV=2	Mvd	0.9455	0.8625	0.947	0.976	1.0555	0.9955	0.97	0.96	0.8365	1.1195	1.045	0.9965	0.905	0.947	0.9385	1.029	1.178	1.013	0.8945	0.925	0.858	1.211	1.1355	1.023	0.855	0.864	0.856	0.963	1.0545	1.1345	0.849	0.9375	0.8035	1.159	0.8895	1.0365	+	3.07967	metabolic process;regulation of biological process	cytosol;organelle lumen	catalytic activity;nucleotide binding;protein binding	8
High	Q00897	Alpha-1-antitrypsin 1-4 OS=Mus musculus GN=Serpina1d PE=2 SV=1	Serpina1d	1.36	1.321	1.198	0.86	1.002	0.824	1.306	1.453	1.1885	1.046	0.733	0.889	1.051	1.029	0.968	0.872	0.909	0.928	0.826	1.186	0.988	1.075	0.996	0.966	0.79	0.702	0.937	0.9855	1.105	0.975	0.922	1.047	0.907	1.048	0.648	0.964	+	3.5092	regulation of biological process;response to stimulus	endoplasmic reticulum;extracellular;Golgi	enzyme regulator activity;protein binding	12
High	B2RRE7	OTU domain-containing protein 4 OS=Mus musculus GN=Otud4 PE=1 SV=1	Otud4	0.989	0.914	1.029	1.019	1.012	0.962	0.9285	0.9955	0.9155	1.0855	1.021	0.9905	1.0155	1.0855	1.0605	0.877	0.9655	0.8965	0.961	0.966	0.937	0.969	0.918	0.91	0.8865	0.95	0.966	0.931	0.9165	0.9655	0.931	0.99	0.889	0.912	0.8325	0.9185	+	2.74475	metabolic process		catalytic activity;RNA binding	8
High	O35114	Lysosome membrane protein 2 OS=Mus musculus GN=Scarb2 PE=1 SV=3	Scarb2	0.835	0.87	0.7965	0.85	0.852	0.9325	0.765	0.8775	0.801	0.8695	0.8955	0.927	0.8135	0.816	0.8315	0.936	0.9645	0.945	0.8805	0.7925	0.8385	0.9575	1.005	0.926	0.9455	0.9025	0.8335	0.941	1.109	1.0525	0.8445	0.7935	0.8845	1.0195	1.0405	1.093	+	5.52501	transport	membrane;organelle lumen;vacuole	protein binding;receptor activity	5
High	Q99L20	Glutathione S-transferase theta 3 OS=Mus musculus GN=Gstt3 PE=2 SV=1	Gstt3	0.838	0.817	0.8995	0.882	0.9395	0.928	0.819	0.8875	0.8175	0.8965	0.866	0.853	1.0305	0.9595	0.963	0.998	1.008	0.956	0.951	1.0145	0.929	0.999	1.0795	1.0175	0.927	0.8605	0.917	0.917	1.123	1.03	0.903	0.9395	0.888	0.9515	1.0145	1.078	+	3.92523	metabolic process	cytoplasm	catalytic activity;protein binding	10
High	E9Q827	cAMP-regulated phosphoprotein 19 OS=Mus musculus GN=Arpp19 PE=4 SV=1	Arpp19	0.8795	0.875	0.9055	1.0275	0.9695	0.9755	0.79	0.854	0.818	1.194	1.0185	0.9935	1.037	1.0935	1.1365	0.853	0.8525	0.8755	0.9025	0.9525	0.8485	0.9435	0.9785	0.9165	0.8505	0.8965	0.8635	0.922	0.949	0.9605	0.8905	0.939	0.8935	0.828	0.7815	0.924	+	5.55454	cell division;cell organization and biogenesis;regulation of biological process;response to stimulus	cytoplasm	enzyme regulator activity;protein binding	9
High	Q99KR3	Beta-lactamase-like protein 2 OS=Mus musculus GN=Lactb2 PE=1 SV=1	Lactb2	0.892	0.925	0.9615	0.965	0.9745	0.992	0.8195	0.9065	0.8295	0.955	1.001	0.9885	0.942	0.932	0.963	1.017	1.0015	1.0025	0.954	0.9425	0.89	0.9975	1.012	0.953	0.925	0.9465	0.852	0.9235	0.9905	1.014	0.913	0.914	0.9465	0.9845	1.0375	0.9995	+	3.99274	metabolic process	mitochondrion	catalytic activity;metal ion binding	1
High	Q920A5	Retinoid-inducible serine carboxypeptidase OS=Mus musculus GN=Scpep1 PE=2 SV=2	Scpep1	0.8915	0.7745	0.8255	0.9295	1	1.0135	0.857	0.889	0.7445	0.9725	0.96	0.982	0.9315	0.976	0.945	1.014	1.0355	0.977	0.873	0.989	0.8965	1.078	1.1335	1.011	0.8535	0.815	0.8165	0.91	1.15	1.1225	0.794	0.867	0.95	1.101	1.063	1.13	+	4.73969	metabolic process;regulation of biological process	cytosol;extracellular	catalytic activity	11
High	D3YUQ5	Gene model 440, (NCBI) OS=Mus musculus GN=Rundc3b PE=4 SV=1	Rundc3b	0.887	0.8645	0.8735	0.9865	1.035	1.0445	0.8725	0.887	0.806	1.012	1.0255	1.053	0.859	0.906	0.8585	1.013	1.0935	1.032	0.8435	0.8455	0.838	1.042	1.039	1.032	0.8005	0.833	0.84	1.009	1.0235	1.032	0.84	0.85	0.8075	1.191	1.0015	1.097	+	9.53604				5
High	Q69ZS8	Kazrin OS=Mus musculus GN=Kazn PE=2 SV=2	Kazn	0.9505	0.865	0.9265	0.973	1.0775	0.988	0.8695	0.95	0.807	1.072	0.991	0.991	1.031	1.075	1.0065	0.913	0.9145	0.9475	0.9045	0.9095	0.87	1	1.0125	0.9185	0.8705	0.9335	0.806	0.957	0.8855	0.9715	0.835	0.903	0.856	0.937	0.8385	0.95	+	3.14443	transport	cytoplasm;cytoskeleton;nucleus	catalytic activity;nucleotide binding;protein binding	4
High	P97352	Protein S100-A13 OS=Mus musculus GN=S100a13 PE=1 SV=1	S100a13	0.912	0.774	0.819	0.8075	0.9915	0.9795	0.838	0.8825	0.772	1.0125	0.892	0.8775	0.854	0.9645	0.8935	1.112	1.241	1.1655	0.8095	0.9185	0.8185	1.232	1.1645	1.1155	0.8645	0.847	0.8255	1.2365	1.2775	1.3295	0.8095	0.8455	0.9425	1.2715	1.2415	1.2865	+	9.68393	regulation of biological process;transport	cytoplasm;cytosol;extracellular;nucleus	metal ion binding;protein binding	3
High	Q8BM06	Putative uncharacterized protein OS=Mus musculus GN=Nell2 PE=2 SV=1	Nell2	0.9265	0.812	0.9375	1.012	1.023	0.9865	0.95	0.9335	0.821	1.026	0.9515	0.9505	0.928	0.9635	0.9615	1.1405	1.1045	1.089	0.8515	0.9385	0.852	1.022	1.0805	1.1125	0.804	0.8835	0.911	1.106	1.127	1.1335	0.9115	0.94	0.8955	1.153	1.03	1.119	+	6.91054	cell organization and biogenesis;cellular homeostasis;regulation of biological process	cytoplasm;extracellular;membrane	metal ion binding;protein binding	15
High	P54103	DnaJ homolog subfamily C member 2 OS=Mus musculus GN=Dnajc2 PE=1 SV=2	Dnajc2	0.9385	0.8935	0.9155	0.9445	0.9895	0.951	0.8525	0.9585	0.933	0.95	0.9375	0.927	0.929	0.9685	0.96	0.9445	0.961	0.983	0.9165	0.948	0.9245	1.0175	0.9705	0.9775	0.911	0.9155	0.8685	0.9645	0.9605	0.966	0.9185	0.923	0.862	0.922	0.9155	0.9675	+	2.13235	cell organization and biogenesis;metabolic process;regulation of biological process	cytoplasm;cytosol;membrane;nucleus	DNA binding;protein binding;RNA binding	5
High	Q80U92	MKIAA0027 protein (Fragment) OS=Mus musculus GN=Mlc1 PE=2 SV=1	Mlc1	0.9305	0.8795	0.894	0.909	0.9415	0.9835	0.9365	0.9545	0.79	0.918	0.938	0.9245	0.9305	0.964	0.911	1.0235	1.0685	1.057	0.9125	0.889	0.847	1.0365	1.102	0.9815	0.911	0.9665	0.859	1.06	1.1815	1.1735	0.882	0.878	1.106	1.155	1.294	1.1785	+	5.14573	cell organization and biogenesis;regulation of biological process;response to stimulus;transport	cytoplasm;endoplasmic reticulum;endosome;membrane;vacuole	protein binding;transporter activity	15
High	Q61474	RNA-binding protein Musashi homolog 1 OS=Mus musculus GN=Msi1 PE=1 SV=1	Msi1	0.9495	0.8075	0.895	0.8935	1.0175	0.8945	0.86	0.9505	0.903	1.0165	0.911	0.9055	0.9135	0.95	0.94	1.0105	0.948	0.976	0.825	0.911	0.924	1.047	0.931	0.945	0.837	0.822	0.86	0.944	0.9785	0.9685	0.8465	0.867	0.7975	0.9965	0.9305	0.974	+	2.132	response to stimulus	cytoplasm;nucleus	nucleotide binding;protein binding;RNA binding	5
High	Q3UQC2	Putative uncharacterized protein OS=Mus musculus GN=Rapgef3 PE=2 SV=1	Rapgef3	0.932	0.869	0.9905	0.906	0.937	0.9575	1.018	0.896	0.77	0.894	0.979	0.906	0.99	0.955	0.97	1.064	1.14	0.947	0.857	1.0115	0.865	1.089	1.146	1.0495	0.9055	0.866	0.9535	1.0895	1.159	1.1415	0.911	1.015	0.968	1.111	1.112	1.183	+	3.86202	cell organization and biogenesis;regulation of biological process;response to stimulus	cytoplasm;cytoskeleton;membrane	nucleotide binding;protein binding	15
High	Q9JMF3	Guanine nucleotide-binding protein G(I)/G(S)/G(O) subunit gamma-13 OS=Mus musculus GN=Gng13 PE=3 SV=1	Gng13	1.0005	0.978	0.9645	0.871	1.0695	0.9315	0.9895	1.0425	0.907	1.0725	0.9645	0.892	1.074	1.122	1.164	0.7975	0.938	0.8605	0.9845	0.967	0.9485	1.003	0.961	0.84	0.9735	1.0075	0.955	0.8525	0.9185	0.979	1.0135	1.07	1.02	0.8765	0.8305	0.865	+	2.67622	regulation of biological process;response to stimulus	membrane	protein binding;signal transducer activity	17
High	E9Q7T7	Protein Chadl OS=Mus musculus GN=Chadl PE=4 SV=1	Chadl	0.9625	0.9145	0.9475	0.8525	0.952	0.9455	0.917	0.954	0.8425	0.944	0.9535	0.8825	0.9	0.9365	0.9285	0.9555	1.101	0.978	0.913	0.925	0.8215	1.0575	0.9885	0.9475	0.8735	0.9015	0.83	1.0105	1.031	1.079	0.863	0.9085	0.9905	1.1485	1.0165	1.1435	+	3.45869	regulation of biological process	extracellular	protein binding	15
High	P12265	Beta-glucuronidase OS=Mus musculus GN=Gusb PE=2 SV=2	Gusb	0.8975	0.916	0.901	1.0205	0.968	1.09	0.901	0.8975	0.8415	0.97	1.133	1.0285	0.9035	0.8565	0.913	1.112	1.2795	1.102	0.946	0.9355	0.919	1.183	1.1145	1.127	0.9285	0.905	0.891	1.117	1.1195	1.148	0.908	0.884	0.997	1.2325	1.225	1.1155	+	7.59196	metabolic process	endoplasmic reticulum;membrane;vacuole	catalytic activity;protein binding	5
High	S4R1S4	Receptor-type tyrosine-protein phosphatase C OS=Mus musculus GN=Ptprc PE=1 SV=1	Ptprc	0.793	0.757	0.7975	0.833	0.9145	1.006	0.7775	0.7905	0.701	0.974	1.052	0.958	0.7635	0.8045	0.7895	1.116	1.3335	1.115	0.8115	0.7455	0.7025	1.1785	1.199	1.093	0.761	0.7525	0.677	1.1885	1.3865	1.3555	0.6695	0.7575	0.8595	1.241	1.352	1.255	+	10.5696	cell differentiation;cell proliferation;cellular homeostasis;defense response;metabolic process;regulation of biological process;response to stimulus;transport	cell surface;membrane	catalytic activity;protein binding	1
High	Q6Q899	Probable ATP-dependent RNA helicase DDX58 OS=Mus musculus GN=Ddx58 PE=1 SV=2	Ddx58	0.9005	0.78	0.929	0.769	0.97	0.8955	0.917	0.8675	0.653	0.927	0.9005	0.834	0.903	0.939	0.9065	1.0465	1.174	0.894	0.838	0.9455	0.793	1.083	1.0665	1.0555	0.8085	0.751	0.7385	0.93	1.6435	1.1325	0.7225	0.879	0.903	1.2	0.9875	1.196	+	2.12371	defense response;metabolic process;regulation of biological process;response to stimulus	cytoplasm;cytoskeleton;cytosol;membrane	catalytic activity;DNA binding;metal ion binding;nucleotide binding;protein binding;RNA binding	4
High	Q9JKD3	Secretory carrier-associated membrane protein 5 OS=Mus musculus GN=Scamp5 PE=2 SV=1	Scamp5	1.0575	0.97	0.945	0.8525	1.0345	0.898	0.9895	1.0615	0.928	1.003	0.9025	0.8805	0.9325	1.06	1.005	0.776	0.8415	0.8575	0.928	0.9255	0.8835	0.941	0.8965	0.819	0.918	0.934	0.9125	0.8645	0.864	0.9025	0.966	0.9645	1.04	0.897	0.8755	0.8785	+	2.14792	regulation of biological process;response to stimulus;transport	endosome;Golgi;membrane		9
High	P56818	Beta-secretase 1 OS=Mus musculus GN=Bace1 PE=1 SV=2	Bace1	0.983	0.823	0.942	0.9125	1.0245	0.9445	0.924	1.0305	0.81	1.012	0.9315	0.9785	0.897	0.9365	0.932	0.99	1.03	0.974	0.823	0.8825	0.84	0.9925	0.9795	0.963	0.8255	0.8185	0.8215	0.9275	0.964	0.9825	0.8615	0.886	0.81	1.075	1.004	1.005	+	3.20465	metabolic process	cell surface;endoplasmic reticulum;endosome;Golgi;membrane	catalytic activity;protein binding	9
High	G3X915	LysM and putative peptidoglycan-binding domain-containing protein 2 OS=Mus musculus GN=Lysmd2 PE=4 SV=1	Lysmd2	0.9105	0.905	0.9635	1.0055	0.973	0.947	0.869	0.8825	0.9365	0.9575	0.948	0.9665	0.9875	0.9595	1.035	0.9535	0.959	0.9655	0.9255	0.9505	0.9505	0.952	0.9475	0.9785	0.902	0.963	1.006	0.987	0.8795	0.937	1.0075	0.9615	0.925	0.8195	0.8675	0.8995	+	2.12137				9
High	A2RSW6	Aminomethyltransferase OS=Mus musculus GN=Amt PE=2 SV=1	Amt	0.9785	0.8505	0.8455	0.8765	1.0505	0.921	0.8715	1.016	0.8115	0.9725	0.917	0.8595	0.9375	0.9855	0.9075	0.9565	1.0935	0.946	0.958	0.891	0.839	1.1045	1.0295	0.9345	0.918	0.9635	0.8305	0.967	1.0535	1.116	0.892	0.888	0.9615	1.123	1.2975	1.093	+	2.33661	metabolic process	mitochondrion	catalytic activity;protein binding	9
High	P97346	Nucleoredoxin OS=Mus musculus GN=Nxn PE=1 SV=1	Nxn	0.8995	0.9065	0.935	1.0495	0.874	0.9185	0.9545	0.889	0.871	0.909	0.906	0.9165	1.0095	0.9545	0.9595	1.096	1.1975	1.045	0.871	0.9755	0.9525	1.1735	1.1235	1.016	0.8195	0.883	0.929	1.037	1.083	1.15	0.8925	0.9235	0.9115	1.201	0.903	1.134	+	3.32272	cell differentiation;cellular homeostasis;development;metabolic process;regulation of biological process;response to stimulus	cytoplasm;cytosol;nucleus	antioxidant activity;catalytic activity;protein binding	11
High	Q8BHG2-3	Isoform 3 of UPF0587 protein C1orf123 homolog OS=Mus musculus	0610037L13Rik	0.847	0.9435	0.8885	0.888	0.948	0.9825	0.8495	0.872	0.8555	0.9455	0.943	1.01	0.9405	0.9285	0.945	0.951	0.9275	0.981	0.9605	0.9255	0.9425	1	1.0075	0.946	0.941	0.943	0.865	0.9275	0.993	0.992	0.899	0.8815	0.9155	0.9885	1.0235	0.9535	+	2.79822				4
High	D3YXH0	Immunoglobulin superfamily member 5 OS=Mus musculus GN=Igsf5 PE=4 SV=1	Igsf5	1.056	0.768	0.8515	1.2935	1.1045	0.909	0.9115	0.9325	0.774	1.395	1.107	1.064	1.1595	1.1565	1.194	0.9305	0.9285	0.801	0.8205	0.8465	0.7425	0.947	0.8965	0.8225	0.76	0.901	0.8665	0.95	0.8275	0.9175	0.8485	0.975	0.7455	0.8375	0.658	0.8585	+	3.17865		membrane	protein binding	16
High	E9Q0H6	Fatty acid-binding protein, brain OS=Mus musculus GN=Fabp7 PE=3 SV=1	Fabp7	0.8895	0.841	0.9785	1.0635	1.203	1.0075	0.814	0.966	0.939	1.159	0.9885	0.9265	0.957	1.2715	0.981	1.0195	1.183	0.9945	0.938	0.9805	0.898	1.174	1.2635	1.0345	0.7925	0.8345	0.852	1.034	1.1805	1.319	0.791	0.871	0.738	1.2635	0.975	1.233	+	2.89696	transport		transporter activity	10
High	Q9Z280	Phospholipase D1 OS=Mus musculus GN=Pld1 PE=2 SV=1	Pld1	0.901	0.992	0.9665	0.91	0.94	0.956	0.905	0.915	0.8165	0.9185	0.98	1.0045	0.901	0.917	0.9705	0.945	0.9745	0.9405	0.9805	0.9355	0.884	0.967	1.01	0.9375	0.9255	0.9445	0.9025	0.9485	1.0325	0.978	0.889	0.9515	0.866	0.9995	1.078	1.05	+	2.23727	cellular component movement;defense response;metabolic process;regulation of biological process;response to stimulus	cytoplasm;endoplasmic reticulum;endosome;Golgi;membrane	catalytic activity	3
High	Q9Z0R9	Fatty acid desaturase 2 OS=Mus musculus GN=Fads2 PE=2 SV=1	Fads2	0.892	0.889	0.943	0.8795	0.993	0.95	0.8465	0.936	0.8085	0.958	0.9865	0.9335	0.897	0.9155	0.866	0.959	0.991	0.866	0.91	0.9295	0.799	0.98	1.034	0.8955	0.918	0.893	0.845	0.94	1.0815	1.123	0.8695	0.945	0.907	1.008	1.101	1.1535	+	2.71679	metabolic process;transport	endoplasmic reticulum;membrane	catalytic activity	19
High	Q9CVF5	Putative uncharacterized protein (Fragment) OS=Mus musculus GN=Nqo2 PE=2 SV=1	Nqo2	0.946	0.893	0.908	0.983	0.9975	1.014	0.913	0.9375	0.848	0.936	0.9745	0.953	0.945	0.9445	0.959	1.024	0.9905	0.987	1.0145	1.0195	0.968	0.9915	1.029	1.017	0.9385	0.9635	0.934	0.935	0.9845	1.023	0.9435	0.9505	0.9675	0.98	0.93	0.984	+	3.52201	metabolic process	cytoplasm	catalytic activity;metal ion binding	13
High	P37172	Activin receptor type-1 OS=Mus musculus GN=Acvr1 PE=2 SV=2	Acvr1	0.9445	0.9255	0.9335	0.978	1.0165	0.968	0.9355	0.983	0.89	1.047	0.9635	0.9765	0.956	0.935	0.9595	0.988	1.022	1.036	0.933	0.9135	0.9175	1.076	0.975	0.968	0.9015	0.9625	0.922	1.007	0.9845	1.024	0.9195	0.883	1.0365	1.037	1.1115	1.0105	+	2.10634	cell differentiation;cellular component movement;defense response;metabolic process;regulation of biological process;response to stimulus	membrane	catalytic activity;metal ion binding;nucleotide binding;protein binding;receptor activity;signal transducer activity	2
High	P22437	Prostaglandin G/H synthase 1 OS=Mus musculus GN=Ptgs1 PE=2 SV=1	Ptgs1	0.974	0.8005	0.968	0.879	1.0315	0.9665	0.944	0.9665	0.8365	1.097	0.932	0.9045	0.981	1.006	0.971	1.024	1.092	1.0425	0.891	0.947	0.86	1.0475	1.02	1.029	0.859	0.8415	0.838	1.0165	1.0795	1.051	0.866	0.9745	0.9335	0.993	1.174	0.996	+	2.28679	cell differentiation;defense response;metabolic process;regulation of biological process;response to stimulus	cytoplasm;endoplasmic reticulum;Golgi;membrane;nucleus	antioxidant activity;catalytic activity;metal ion binding;protein binding	2
High	Q8BYB9	Protein O-glucosyltransferase 1 OS=Mus musculus GN=Poglut1 PE=1 SV=2	Poglut1	0.975	0.8635	0.9425	1.014	1.0155	0.934	0.9395	0.978	0.933	0.985	0.918	0.889	0.992	1.0115	0.966	1.0175	1.005	1.031	0.9035	0.9245	0.9445	1.025	1.0065	1.029	0.8885	0.9025	0.9865	1.034	1.009	1.0105	0.9875	0.9415	0.891	1.048	0.9535	1.014	+	2.19434	metabolic process;regulation of biological process	endoplasmic reticulum;organelle lumen	catalytic activity	16
High	P20352	Tissue factor OS=Mus musculus GN=F3 PE=1 SV=2	F3	0.935	0.824	0.9855	0.894	0.977	0.922	0.935	0.9735	0.9205	0.9365	0.8595	0.887	0.996	0.9645	0.967	1	1.054	0.957	0.873	0.9525	0.9475	1.036	0.989	0.992	0.8825	0.9	0.9415	1.0155	1.0595	1.078	0.9615	1.003	0.8715	1.014	1.0275	1.061	+	2.77875	coagulation;metabolic process;regulation of biological process;response to stimulus	cell surface;cytoplasm;membrane	protein binding;receptor activity;signal transducer activity	3
High	Q8VE30	NAD(P) dependent steroid dehydrogenase-like OS=Mus musculus GN=Nsdhl PE=2 SV=1	Nsdhl	1.0075	0.9705	0.9865	0.9985	1.081	1.047	0.9805	0.9735	0.8445	1.093	1.082	1.027	0.936	0.936	0.948	1.046	1.224	1.038	0.9295	0.9405	0.879	1.198	1.068	1.027	0.877	0.9785	0.8505	0.9885	1.111	1.0975	0.876	0.9435	0.951	1.199	1.0975	1.1465	+	4.05858	metabolic process;regulation of biological process;response to stimulus	endoplasmic reticulum;membrane	catalytic activity	X
High	K3W4S6	Glycogenin-1 OS=Mus musculus GN=Gyg PE=4 SV=1	Gyg	0.9435	0.851	0.9165	0.927	0.9725	0.9255	0.911	0.9185	0.8375	0.972	0.9165	0.925	0.9575	0.973	0.977	0.993	1.034	1.009	0.92	0.9625	0.916	1.034	0.9835	0.966	0.8705	0.894	0.9025	0.98	1.0045	1.0205	0.872	0.9685	0.9305	1.0295	0.9045	0.988	+	2.84771	metabolic process		catalytic activity	3
High	Q78JW9	Ubiquitin domain-containing protein UBFD1 OS=Mus musculus GN=Ubfd1 PE=1 SV=2	Ubfd1	0.992	0.9	0.9625	0.9555	1.087	1.035	0.931	0.974	0.8605	1.067	0.99	0.997	1.0645	1.103	1.079	0.869	0.9615	0.9175	0.9545	1.026	0.875	0.9765	0.9815	0.8775	0.854	0.9595	0.8435	0.884	0.933	0.98	0.8735	0.98	0.905	0.911	0.81	0.943	+	2.22203			protein binding;RNA binding	7
High	Q3UD32	Putative uncharacterized protein OS=Mus musculus GN=Ctss PE=2 SV=1	Ctss	0.6655	0.71	0.6955	0.9225	0.952	1.1605	0.723	0.6815	0.6035	0.967	1.1675	1.071	0.68	0.7775	0.7095	1.451	1.7595	1.3745	0.78	0.7125	0.6625	1.5195	1.4575	1.5	0.805	0.754	0.693	1.478	1.9005	1.6645	0.704	0.7375	1.029	1.547	1.536	1.4885	+	11.2532	cell organization and biogenesis;metabolic process;regulation of biological process;response to stimulus	cell surface;membrane;vacuole	catalytic activity;protein binding	3
High	Q80UP8	Sodium-dependent phosphate transporter 2 OS=Mus musculus GN=Slc20a2 PE=1 SV=2	Slc20a2	1.0115	0.8635	0.933	0.9175	0.9875	0.932	0.9155	0.9625	0.8345	0.9815	1.008	0.944	0.9845	1.035	0.967	0.972	0.977	0.8525	0.907	0.9325	0.8865	1.0455	1.0685	0.9345	0.955	0.959	0.911	0.9775	1.106	1.1165	0.8315	0.9295	0.867	0.999	1.027	1.08	+	2.24442	transport	membrane	transporter activity	8
High	Q8BX02	KN motif and ankyrin repeat domain-containing protein 2 OS=Mus musculus GN=Kank2 PE=1 SV=1	Kank2	0.8635	0.8635	0.908	0.872	0.887	0.967	0.9865	0.882	0.8735	0.848	0.956	0.854	0.907	0.9425	0.9095	1.0295	1.044	0.8825	0.9495	1.056	0.9245	0.9405	1.099	0.96	0.9685	0.822	0.916	0.9435	1.1495	1.0845	0.7865	0.8765	0.9285	1.0545	1.074	1.2205	+	2.34139	cell death;metabolic process;regulation of biological process	cytoplasm;mitochondrion	protein binding	9
High	Q3UDM0	MOB kinase activator 1B OS=Mus musculus GN=Mob1b PE=2 SV=1	Mob1b	0.9015	0.8055	0.9	0.9215	1.0025	0.934	0.898	0.922	0.8265	1.0335	0.944	0.927	0.9385	1.0015	0.969	1.017	1.1875	0.9765	0.853	0.989	0.9065	1.093	1.053	0.996	0.825	0.828	0.8705	0.9915	1.053	1.0545	0.876	0.91	0.919	1.103	0.944	1.063	+	3.35439	regulation of biological process;response to stimulus	cytoplasm;nucleus	enzyme regulator activity;metal ion binding;protein binding	5
High	B2RTL6	Thrombospondin 4 OS=Mus musculus GN=Thbs4 PE=2 SV=1	Thbs4	0.92	0.781	0.968	0.845	0.841	1.0205	0.851	0.939	0.827	0.8935	0.8235	1.0795	0.799	0.7515	0.8195	1.0605	1.254	1.033	0.851	0.9115	0.8315	1.045	1.1235	0.9885	0.7515	0.84	0.8725	1.038	1.0795	1.2035	0.864	0.9335	0.835	1.3715	1.105	1.1005	+	3.96266	cell organization and biogenesis;cellular component movement;regulation of biological process;response to stimulus	endoplasmic reticulum;extracellular	metal ion binding;protein binding	13
High	D3YZZ5	Protein Tmed7 OS=Mus musculus GN=Tmed7 PE=3 SV=1	Tmed7	0.9555	0.914	0.905	0.957	1.013	1.001	0.879	0.982	0.922	1.0645	0.991	1.0145	0.917	0.9935	0.952	0.95	0.9185	0.954	0.9255	0.915	0.9035	0.9565	0.934	0.9455	0.9365	0.902	0.929	0.931	0.9865	0.9735	0.927	0.872	0.883	0.952	1.0115	1.0195	+	3.03827	transport	endoplasmic reticulum;Golgi;membrane		18
High	Q8CIH5	1-phosphatidylinositol 4,5-bisphosphate phosphodiesterase gamma-2 OS=Mus musculus GN=Plcg2 PE=1 SV=1	Plcg2	0.786	0.744	0.8265	0.845	0.9605	0.835	0.769	0.77	0.73	1.018	0.8545	0.933	0.882	0.8785	0.844	1.1155	1.4225	1.1235	0.792	0.911	0.81	1.3	1.29	1.1105	0.795	0.696	0.821	1.139	1.544	1.45	0.7895	0.8825	0.8515	1.36	1.401	1.3335	+	8.27621	cell differentiation;cellular homeostasis;metabolic process;regulation of biological process;response to stimulus;transport	cytosol;membrane	catalytic activity;protein binding;signal transducer activity	8
High	Q91Z25	Arpc1b protein OS=Mus musculus GN=Arpc1b PE=2 SV=1	Arpc1b	0.7465	0.743	0.6285	0.9195	0.8435	0.9275	0.679	0.7615	0.739	0.856	0.967	0.884	0.6555	0.769	0.6625	1.112	1.0115	1.045	0.816	0.6565	0.828	0.9575	0.8625	1.0875	0.7495	0.7455	0.764	1.088	0.997	0.938	0.7865	0.6125	0.899	1.018	1.317	0.908	+	4.17144	cell organization and biogenesis;regulation of biological process	cytoplasm;cytoskeleton	protein binding;structural molecule activity	5
High	Q6P8I4	PEST proteolytic signal-containing nuclear protein OS=Mus musculus GN=Pcnp PE=1 SV=1	Pcnp	0.9905	0.8795	0.952	1.086	1.103	1.0105	0.899	0.9015	0.7815	1.22	1.0985	1.143	1.113	1.161	1.1815	0.9285	0.974	0.8995	0.932	0.9805	0.833	0.977	0.9715	0.992	0.8385	0.92	0.9095	1.022	0.9625	1.0315	0.8535	0.994	0.7785	0.889	0.7215	0.963	+	4.71397	metabolic process	nucleus		16
High	Q8R066	Complement C1q tumor necrosis factor-related protein 4 OS=Mus musculus GN=C1qtnf4 PE=1 SV=1	C1qtnf4	0.91	0.757	0.897	0.8925	1.081	0.901	0.788	0.9525	0.7925	1.0815	0.8835	0.877	0.904	0.962	0.9615	0.966	0.996	0.9905	0.805	0.8515	0.827	0.989	1.0005	0.9905	0.8065	0.8285	0.844	0.9715	1.012	1.039	0.8395	0.915	0.9135	1.0385	0.9705	1.0185	+	2.56121		extracellular	protein binding	2
High	P27641	X-ray repair cross-complementing protein 5 OS=Mus musculus GN=Xrcc5 PE=2 SV=4	Xrcc5	0.797	0.852	0.8745	0.8495	0.835	0.829	0.909	0.874	0.823	0.807	0.866	0.844	0.8585	0.862	0.8905	0.9375	1.014	0.91	0.917	0.971	0.8965	0.982	1.011	0.899	0.999	0.909	0.899	0.907	0.999	1.018	0.891	0.852	0.948	1.139	1.036	1.06	+	4.72844	cell differentiation;cell organization and biogenesis;cell proliferation;metabolic process;regulation of biological process;response to stimulus	chromosome;cytoplasm;membrane;nucleus	catalytic activity;DNA binding;nucleotide binding;protein binding;RNA binding	1
High	A2VCP3	P2X purinoceptor (Fragment) OS=Mus musculus GN=P2rx7 PE=2 SV=1	P2rx7	0.906	0.819	0.885	0.798	0.9605	0.8955	0.894	0.932	0.7675	0.9175	0.89	0.8065	0.9585	0.946	0.9365	0.9275	1.005	0.945	0.926	0.9795	0.8755	0.9835	1.053	0.929	0.903	0.8945	0.856	0.942	1.24	1.0585	0.8665	0.972	0.9435	1.054	1.039	1.1425	+	2.39827	cell communication;cell death;cell organization and biogenesis;cell proliferation;cellular homeostasis;defense response;metabolic process;regulation of biological process;response to stimulus;transport	membrane	nucleotide binding;protein binding;receptor activity;signal transducer activity;transporter activity	5
High	P17439	Glucosylceramidase OS=Mus musculus GN=Gba PE=1 SV=1	Gba	0.958	0.955	0.9715	0.9675	0.9685	0.947	0.8955	0.966	0.916	0.9915	0.946	0.967	0.92	0.9785	0.9685	0.929	0.9545	0.996	0.9145	0.958	0.89	0.98	1.0315	0.954	0.9085	0.9635	0.9295	0.9795	1.0395	1.013	0.9005	0.933	0.9415	1.0365	0.978	1.0525	+	2.43996	cell communication;metabolic process;regulation of biological process;response to stimulus	membrane;organelle lumen;vacuole	catalytic activity;protein binding	3
High	Q3TK92	Ariadne homolog 2 (Drosophila), isoform CRA_a OS=Mus musculus GN=Arih2 PE=2 SV=1	Arih2	0.9585	0.9635	0.9365	0.9885	1.014	1.0305	1.0295	0.953	0.9235	0.972	1.0095	1.0725	0.983	1.006	0.9875	1.081	1.0785	1.056	1.006	0.957	0.9775	1.0445	1.0295	1.077	1.058	1.033	0.991	1.0635	0.998	1.031	0.9685	0.937	1.025	1.0385	1.013	0.994	+	2.33768	cell growth;cell proliferation;metabolic process;regulation of biological process	cytoplasm;nucleus	catalytic activity;metal ion binding;protein binding	9
High	Z4YJW6	Pleckstrin homology domain-containing family M member 2 OS=Mus musculus GN=Plekhm2 PE=4 SV=1	Plekhm2	0.8925	0.946	0.942	0.956	1.0165	1.0615	0.9955	0.8265	0.8975	0.9975	1.0365	1.0495	0.94	1.0235	0.954	1.063	1.1145	1.058	0.991	1.002	0.9475	1.0705	1.1665	1.056	0.9445	0.991	0.985	1.039	1.2335	1.233	0.9585	0.983	1.0305	1.2915	1.079	1.177	+	4.05216	cell organization and biogenesis;regulation of biological process	cytoplasm	protein binding	4
High	P70460	Vasodilator-stimulated phosphoprotein OS=Mus musculus GN=Vasp PE=1 SV=4	Vasp	0.97	0.86	0.911	0.9235	1.0745	0.968	0.8875	0.9115	0.821	1.0785	0.9695	0.966	0.944	1.0705	0.9615	1.036	1.07	0.949	0.9165	0.933	0.875	1.1105	1.0045	0.995	0.892	0.883	0.9015	1.035	0.9905	1.028	0.8545	0.909	0.897	1.0305	0.9555	1.0065	+	2.74404	cell organization and biogenesis;cellular component movement;regulation of biological process;response to stimulus	cytoplasm;cytoskeleton;cytosol;membrane	protein binding	7
High	P61620	Protein transport protein Sec61 subunit alpha isoform 1 OS=Mus musculus GN=Sec61a1 PE=2 SV=2	Sec61a1	0.9645	0.8675	0.8845	0.9125	0.9745	0.9155	0.9	0.98	0.892	0.968	0.9435	0.8935	0.8865	0.9355	0.889	0.9475	0.969	0.9055	0.8585	0.894	0.857	0.9765	0.9525	0.9095	0.8515	0.8325	0.882	0.975	0.954	0.985	0.8505	0.8905	0.833	0.96	0.938	0.995	+	2.72036	cell growth;cell organization and biogenesis;response to stimulus;transport	endoplasmic reticulum;membrane	transporter activity	6
[truncated: 231 more rows]
