# Supplementary material for: Molecular and functional signatures in a novel Alzheimer’s disease mouse model assessed by quantitative proteomics
Source: Mol Neurodegener. 2018 Jan 16;13:2. doi: 10.1186/s13024-017-0234-4 (PMC5771139; doi:10.1186/s13024-017-0234-4)
Supplement: Supplementary file 8 — DEPs in ADLPAPT mice, DEPsAPT. (XLSX 195 kb) [file 13024_2017_234_MOESM8_ESM.xlsx]

## Sheet: APT_timecourse_ANOVA_list
Identifiers				Normalized protein abundances (Ratio to pooled sample)																		Fold-change to wild type			Statistics		GO classification
Protein FDR Confidence	Accession	Description	Gene ID	4WT1	4WT2	4WT3	4APT1	4APT2	4APT3	7WT1	7WT2	7WT3	7APT1	7APT2	7APT3	10WT1	10WT2	10WT3	10APT1	10APT2	10APT3	4Mon APT Fold-Change	7Month APT Fold-Change	10Month APT Fold-Change	ANOVA Significant	-log(p-value)	Biological Process	Cellular Component	Molecular Function
High	Q8BPN8	DmX-like protein 2 OS=Mus musculus GN=Dmxl2 PE=1 SV=3	Dmxl2	1.015	0.9855	1.0185	0.9645	0.9525	0.9255	0.9995	1.0135	1.04	0.9485	0.9645	0.915	0.9705	0.9855	0.9735	0.9685	0.9255	0.9675	0.941537	0.926302	0.976788	+	2.6548		membrane	protein binding
High	P19096	Fatty acid synthase OS=Mus musculus GN=Fasn PE=1 SV=2	Fasn	0.9025	0.881	0.923	0.963	0.9765	0.9925	0.925	0.916	0.9455	0.981	1.0345	0.9965	0.8845	0.892	0.898	1.044	0.977	1.0535	1.08332	1.08093	1.14956	+	4.22446	cell differentiation;metabolic process;response to stimulus	cytoplasm;Golgi;membrane;mitochondrion	catalytic activity;nucleotide binding;protein binding;RNA binding
High	Q8VDD5	Myosin-9 OS=Mus musculus GN=Myh9 PE=1 SV=4	Myh9	0.954	0.8605	0.946	0.971	0.9465	0.8885	0.95	0.986	0.9815	1.0355	1.015	1.028	0.872	0.8675	0.934	1.049	1.005	1.0765	1.01648	1.05518	1.17094	+	2.93696	cell differentiation;cell organization and biogenesis;cellular component movement;metabolic process;regulation of biological process;transport	cytoplasm;cytoskeleton;cytosol;extracellular;membrane;nucleus	catalytic activity;motor activity;nucleotide binding;protein binding;RNA binding;transporter activity
High	Q6ZQ49	MCG142115, isoform CRA_b (Fragment) OS=Mus musculus GN=Atp1a2 PE=2 SV=1	Atp1a2	0.9175	0.895	0.922	0.935	0.9405	0.9305	0.952	0.9705	0.959	0.996	0.9815	0.957	0.9235	0.9315	0.929	0.971	1.008	0.997	1.02615	1.01839	1.06897	+	4.22256	cellular homeostasis;metabolic process;regulation of biological process;response to stimulus;transport	cytoplasm;endosome;membrane	catalytic activity;metal ion binding;nucleotide binding;protein binding;transporter activity
High	P46460	Vesicle-fusing ATPase OS=Mus musculus GN=Nsf PE=1 SV=2	Nsf	1.0195	0.9835	1.014	0.964	0.952	0.9465	0.967	1.017	1.0295	0.939	0.948	0.899	0.9655	1.004	0.9705	0.94	0.869	0.9375	0.94879	0.924506	0.934184	+	2.322	cell organization and biogenesis;metabolic process;regulation of biological process;response to stimulus;transport	cytoplasm;membrane	catalytic activity;metal ion binding;nucleotide binding;protein binding;RNA binding
High	Q80Y52	Heat shock protein 90, alpha (Cytosolic), class A member 1 OS=Mus musculus GN=Hsp90aa1 PE=2 SV=2	Hsp90aa1	0.951	0.933	0.942	1.008	1.0115	1.0075	0.988	1.059	1.054	1.0105	0.997	1.0035	0.913	0.943	0.9545	0.9915	0.8755	0.9425	1.07113	0.970977	0.999644	+	2.31242	cell death;cell organization and biogenesis;cellular component movement;metabolic process;regulation of biological process;response to stimulus;transport	cell surface;cytoplasm;cytosol;membrane;nucleus	catalytic activity;enzyme regulator activity;nucleotide binding;protein binding;RNA binding
High	P26039	Talin-1 OS=Mus musculus GN=Tln1 PE=1 SV=2	Tln1	0.9165	0.8375	0.888	0.9765	0.946	0.89	0.9035	0.9845	0.902	1.078	1.054	1.0115	0.8875	0.8395	0.856	1.0725	1.1035	1.08	1.06453	1.1267	1.26055	+	4.60085	cell organization and biogenesis	cell surface;cytoplasm;cytoskeleton;membrane	protein binding;structural molecule activity
High	Q5SWR1	Putative uncharacterized protein OS=Mus musculus GN=Ap2b1 PE=2 SV=1	Ap2b1	0.9815	0.9955	0.9865	0.9535	0.9715	0.957	0.9635	0.985	1.0065	0.95	0.957	0.9365	0.994	0.9845	0.9905	0.9455	0.963	0.9445	0.972499	0.962267	0.96093	+	2.79204	cell organization and biogenesis;transport	membrane	protein binding;transporter activity
High	G5E829	Calcium-transporting ATPase OS=Mus musculus GN=Atp2b1 PE=1 SV=1	Atp2b1	1.004	1.0195	1.023	0.984	0.979	0.9545	0.953	0.9765	1.022	0.931	0.928	0.918	0.9905	1.0115	1.0055	0.924	0.917	0.9515	0.957656	0.940878	0.928512	+	3.5659	cell communication;cellular homeostasis;metabolic process;response to stimulus;transport	membrane;nucleus	catalytic activity;metal ion binding;nucleotide binding;protein binding;transporter activity
High	Q7TSJ2	Microtubule-associated protein 6 OS=Mus musculus GN=Map6 PE=1 SV=2	Map6;Mtap6	1.009	0.878	0.8715	1.1375	1.0035	1.0095	1.1255	1.1235	1.109	1.0045	0.948	0.893	0.852	0.983	0.942	0.8855	0.8255	0.8315	1.14211	0.847379	0.915556	+	2.92294	cell organization and biogenesis;transport	cytoplasm;cytoskeleton;Golgi	protein binding
High	O88935	Synapsin-1 OS=Mus musculus GN=Syn1 PE=1 SV=2	Syn1	1.043	0.991	1.017	1.014	0.966	0.9435	0.9975	1.036	1.064	0.9595	0.952	0.883	0.9445	0.98	0.9715	0.9145	0.908	0.9275	0.95821	0.902179	0.949586	+	2.57142	metabolic process;regulation of biological process;transport	cytosol;Golgi;membrane	catalytic activity;nucleotide binding;protein binding
High	B1AQX7	SRC kinase-signaling inhibitor 1 OS=Mus musculus GN=Srcin1 PE=1 SV=1	Srcin1	0.998	0.9745	1.0695	1.116	1.019	0.9355	1.009	1.0665	1.0705	0.839	0.9035	0.8415	0.865	0.921	0.9025	0.842	0.7685	0.929	1.00937	0.82136	0.944579	+	2.59831	cell organization and biogenesis;regulation of biological process;transport	cytoplasm;cytoskeleton;membrane	protein binding
High	E9Q616	Protein Ahnak OS=Mus musculus GN=Ahnak PE=1 SV=1	Ahnak	0.8555	0.768	0.8125	0.964	0.9115	0.778	0.856	1.0765	0.89	1.0955	1.0865	1.029	0.894	0.726	0.8315	1.116	1.2175	1.2325	1.08929	1.13764	1.45462	+	3.37324	cell organization and biogenesis;regulation of biological process	cytoplasm;cytoskeleton;cytosol;membrane;nucleus	protein binding;RNA binding;structural molecule activity
High	Q920I9	WD repeat-containing protein 7 OS=Mus musculus GN=Wdr7 PE=1 SV=3	Wdr7	0.982	1.018	0.9875	0.944	0.9895	0.961	0.962	0.9865	1.017	0.9205	0.9375	0.9395	0.979	0.998	0.997	0.937	0.94	0.935	0.96887	0.943349	0.945528	+	2.67981	cell differentiation	cytoplasm	protein binding
High	E9Q3L2	Protein Pi4ka OS=Mus musculus GN=Pi4ka PE=1 SV=1	Pi4ka	1.015	0.989	0.9795	0.9495	0.9685	0.9505	0.967	0.989	1	0.9635	0.9185	0.9315	0.981	0.974	0.983	0.9305	0.952	0.9095	0.961455	0.951793	0.950306	+	2.59687	metabolic process	cytoplasm;membrane	catalytic activity
High	Q01853	Transitional endoplasmic reticulum ATPase OS=Mus musculus GN=Vcp PE=1 SV=4	Vcp	0.931	0.9335	0.914	0.992	0.9815	0.9745	0.9375	0.9755	0.966	0.9885	1.0005	0.9655	0.9395	0.9535	0.955	1.011	1	1.004	1.061	1.02622	1.05864	+	4.00479	cell organization and biogenesis;metabolic process;regulation of biological process;response to stimulus;transport	cytoplasm;cytosol;endoplasmic reticulum;membrane;nucleus;proteasome	catalytic activity;enzyme regulator activity;nucleotide binding;protein binding;RNA binding
High	Q9WV92	Band 4.1-like protein 3 OS=Mus musculus GN=Epb41l3 PE=1 SV=1	Epb4.1l3;Epb41l3	0.997	0.957	0.946	1.101	0.9935	0.986	1.0555	1.109	1.066	0.961	0.9635	0.9175	0.9075	1.0015	1.0025	0.8875	0.8205	0.9195	1.06224	0.87974	0.902456	+	2.60217	cell death;cell organization and biogenesis;regulation of biological process	cytoplasm;cytoskeleton;membrane	protein binding;structural molecule activity
High	Q9CWF2	Tubulin beta-2B chain OS=Mus musculus GN=Tubb2b PE=1 SV=1	Tubb2b	1.0485	0.893	1.0285	1.25	1.167	1.083	1.0325	1.05	1.148	0.941	0.978	0.979	0.8635	0.8585	0.912	1.0875	1.0185	1.114	1.17845	0.897075	1.22248	+	2.91273	cellular component movement;metabolic process	cytoplasm;cytoskeleton;nucleus	catalytic activity;nucleotide binding;structural molecule activity
High	Q9QVP9	Protein-tyrosine kinase 2-beta OS=Mus musculus GN=Ptk2b PE=1 SV=2	Ptk2b	1.002	1.044	1.073	0.925	0.9355	0.9625	0.8885	0.9655	0.9895	0.9595	0.966	0.986	1.0245	1.07	1.04	0.9735	1.002	0.9775	0.905098	1.02391	0.942096	+	2.47295	cell differentiation;cell organization and biogenesis;cell proliferation;cellular component movement;cellular homeostasis;defense response;metabolic process;regulation of biological process;response to stimulus	cytoplasm;cytoskeleton;cytosol;membrane;nucleus	catalytic activity;nucleotide binding;protein binding;receptor activity;signal transducer activity;transporter activity
High	P03995	Glial fibrillary acidic protein OS=Mus musculus GN=Gfap PE=1 SV=4	Gfap	0.625	0.5375	0.6705	0.731	0.8375	0.754	0.6775	0.6615	0.658	1.306	1.2615	1.198	0.584	0.5525	0.584	1.889	1.7215	1.8415	1.26705	1.88558	3.16885	+	10.8177	cell differentiation;cell organization and biogenesis;regulation of biological process;response to stimulus	cytoplasm;cytoskeleton;membrane	catalytic activity;motor activity;protein binding;structural molecule activity
High	A2ALL9	Calcium-transporting ATPase OS=Mus musculus GN=Atp2b3 PE=1 SV=1	Atp2b3	1.004	1.039	0.9825	0.9695	0.996	0.975	0.9145	0.9955	0.9905	0.9645	0.944	0.961	1.0385	1.0425	1.047	0.9525	0.946	0.954	0.971905	0.989312	0.911925	+	2.53323	cellular homeostasis;metabolic process;transport	Golgi;membrane	catalytic activity;metal ion binding;nucleotide binding;protein binding;transporter activity
High	Q3V117	ATP-citrate synthase OS=Mus musculus GN=Acly PE=1 SV=1	Acly	0.906	0.866	0.8825	0.949	0.994	0.996	0.988	0.9435	0.9485	1.0015	1.026	0.9955	0.8775	0.92	0.8965	1.04	0.9355	1.0065	1.10718	1.04965	1.1069	+	3.01295	metabolic process	cytoplasm;membrane;mitochondrion	catalytic activity;metal ion binding;nucleotide binding;protein binding
High	Q64727	Vinculin OS=Mus musculus GN=Vcl PE=1 SV=4	Vcl	0.913	0.874	0.8495	0.9415	0.9865	0.908	0.932	0.988	0.9215	1.0355	1.005	1.0275	0.9285	0.8825	0.9115	1.0615	1.042	1.0815	1.07567	1.07971	1.16988	+	4.3711	cell growth;cell organization and biogenesis;regulation of biological process	cytoplasm;cytoskeleton;membrane	protein binding;structural molecule activity
High	B9EIU1	Glutamyl-prolyl-tRNA synthetase OS=Mus musculus GN=Eprs PE=2 SV=1	Eprs	0.9725	0.9435	0.966	1.008	0.979	1.0005	1.0105	0.994	1.018	1.0365	1.04	1.0145	0.9525	0.984	0.9575	1.025	0.984	1.0395	1.03661	1.02266	1.05339	+	2.6583	metabolic process;regulation of biological process;response to stimulus	cytoplasm;membrane	catalytic activity;nucleotide binding;protein binding;RNA binding
High	B6ZHD0	Erythrocyte protein band 4.1-like 2 OS=Mus musculus GN=Epb4.1l2 PE=2 SV=1	Epb4.1l2;Epb41l2	0.872	0.914	0.8615	0.954	0.918	0.906	0.943	0.9935	0.9685	1.0065	0.991	0.978	0.8985	0.9555	0.9115	0.972	0.9875	0.9685	1.04929	1.02427	1.05876	+	3.12306	cell organization and biogenesis;regulation of biological process	cytoplasm;cytoskeleton;membrane;nucleus	protein binding;structural molecule activity
High	Q8R0Y6	Cytosolic 10-formyltetrahydrofolate dehydrogenase OS=Mus musculus GN=Aldh1l1 PE=1 SV=1	Aldh1l1	0.8915	0.8245	0.8895	0.988	0.9375	0.931	0.929	0.948	0.9435	1.122	1.091	1.054	0.8965	0.932	0.8615	1.0635	1.0355	1.045	1.09633	1.15831	1.16877	+	5.32001	metabolic process	cytoplasm;mitochondrion	catalytic activity;protein binding
High	P17156	Heat shock-related 70 kDa protein 2 OS=Mus musculus GN=Hspa2 PE=1 SV=2	Hspa2	0.9945	0.9105	0.9835	0.976	0.8935	0.91	0.895	0.9725	0.9415	0.975	1.011	0.9545	0.948	0.9565	0.9485	1.049	1.0445	1.096	0.962264	1.04681	1.11795	+	2.32035	cell differentiation;cell organization and biogenesis;metabolic process;regulation of biological process;response to stimulus	cell surface;cytoplasm;cytoskeleton;cytosol;membrane;mitochondrion;nucleus	nucleotide binding;protein binding
High	P40142	Transketolase OS=Mus musculus GN=Tkt PE=1 SV=1	Tkt	0.926	0.876	0.9285	1.046	0.931	0.9705	1.0075	1.0135	0.9705	1.0775	1.107	1.008	0.9365	0.933	0.9005	1.0495	0.991	1.041	1.07947	1.06719	1.11245	+	2.60057	metabolic process;regulation of biological process	membrane;nucleus	catalytic activity;metal ion binding;protein binding
High	Q91XV3	Brain acid soluble protein 1 OS=Mus musculus GN=Basp1 PE=1 SV=3	Basp1	1.0385	1.065	1.01	1.127	1.0055	1.0215	1.0765	1.1335	1.067	0.972	0.929	0.8325	1.04	1.038	0.993	0.886	0.889	0.9245	1.01301	0.834147	0.87903	+	2.98269	cell differentiation;regulation of biological process	cytoplasm;membrane;nucleus	DNA binding;protein binding
High	H3BJZ7	Protein unc-13 homolog A OS=Mus musculus GN=Unc13a PE=1 SV=1	Unc13a	0.987	1.005	1.03	0.986	0.957	0.9565	0.9805	1.0105	1.036	0.925	0.9595	0.9015	0.988	0.9965	0.9645	0.9475	0.965	0.9485	0.959464	0.920383	0.970159	+	2.41316	cell communication;cell differentiation;cell organization and biogenesis;metabolic process;regulation of biological process;response to stimulus;transport	cytoplasm;membrane	metal ion binding;protein binding
High	Q3UDK4	Annexin OS=Mus musculus GN=Anxa6 PE=2 SV=1	Anxa6	0.92	0.8535	0.935	0.9955	0.934	0.9305	0.988	1.0265	1.009	1.0145	0.9645	0.9765	0.934	0.8915	0.931	1.0335	1.0035	1.0665	1.05594	0.97751	1.12588	+	2.83123	cell organization and biogenesis;cellular homeostasis;regulation of biological process;response to stimulus;transport	cytoplasm;membrane;nucleus	metal ion binding;nucleotide binding;protein binding;transporter activity
High	Q3TFD9	Putative uncharacterized protein OS=Mus musculus GN=Vim PE=2 SV=1	Vim	0.6905	0.622	0.73	0.6935	0.792	0.684	0.735	0.7595	0.726	1.3045	1.1845	1.2005	0.7825	0.6255	0.694	1.608	1.9445	1.7065	1.06218	1.66156	2.5019	+	7.81562	cell differentiation;cell organization and biogenesis;metabolic process;regulation of biological process;response to stimulus	cytoplasm;cytoskeleton;cytosol;membrane	protein binding;RNA binding;structural molecule activity
High	Q3TWV0	Putative uncharacterized protein OS=Mus musculus GN=Vim PE=2 SV=1	Vim	0.7145	0.758	0.799	0.7185	0.881	0.8165	0.8245	0.793	0.858	1.1655	1.121	1.0955	0.8665	0.768	0.804	1.33	1.598	1.3675	1.06361	1.36619	1.76153	+	6.1783	cell differentiation;cell organization and biogenesis;metabolic process;regulation of biological process;response to stimulus	cytoplasm;cytoskeleton;cytosol;membrane	protein binding;RNA binding;structural molecule activity
High	Q61768	Kinesin-1 heavy chain OS=Mus musculus GN=Kif5b PE=1 SV=3	Kif5b	0.9435	0.857	0.942	1.0135	0.97	0.9735	0.979	0.9975	0.9685	1.033	1.0435	1.029	0.8765	0.907	0.9025	1.0475	0.9785	1.0505	1.07821	1.0545	1.14538	+	3.46748	cell differentiation;cell organization and biogenesis;cellular component movement;metabolic process;regulation of biological process;transport	cytoplasm;cytoskeleton;cytosol;membrane	catalytic activity;motor activity;nucleotide binding;protein binding
High	Q80UG2	Plexin-A4 OS=Mus musculus GN=Plxna4 PE=1 SV=3	Plxna4	1.0345	1.015	1.029	0.957	0.934	0.9565	0.9695	0.9895	0.9935	0.9345	0.954	0.9105	1.018	1.007	0.9965	0.9575	0.9625	0.9625	0.924963	0.94801	0.953996	+	4.9375	cell organization and biogenesis;cellular component movement;regulation of biological process;response to stimulus	membrane	protein binding;receptor activity;signal transducer activity
High	Q3UL48	Putative uncharacterized protein OS=Mus musculus GN=Ezr PE=2 SV=1	Ezr	0.8995	0.8	0.848	0.983	0.9635	0.9135	0.9075	0.902	0.8645	1.0995	1.1	1.1345	0.867	0.8465	0.866	1.0575	1.1965	1.161	1.12267	1.24682	1.3239	+	5.5906	cell organization and biogenesis;metabolic process;regulation of biological process;response to stimulus;transport	cytoplasm;cytoskeleton;cytosol;endosome;membrane	protein binding;RNA binding
High	Q6ZQ54	MKIAA0756 protein (Fragment) OS=Mus musculus GN=Nfasc PE=2 SV=1	Nfasc	0.899	0.953	0.888	0.92	0.952	0.959	0.9555	0.981	0.9855	0.939	0.9275	0.953	1.0315	1.059	1.0355	0.944	1.028	0.933	1.03321	0.964921	0.929303	+	2.56416	cell organization and biogenesis;cellular component movement;transport	membrane	protein binding
High	B2RY79	Dock9 protein OS=Mus musculus GN=Dock9 PE=2 SV=1	Dock9	0.972	0.922	0.96	0.9915	0.952	0.9365	0.929	0.961	0.9475	1.0085	0.9985	0.985	0.921	0.9395	0.932	1.0535	1.0335	1.0415	1.00911	1.05445	1.12032	+	4.07252	regulation of biological process;response to stimulus	membrane	protein binding
High	E9Q175	Unconventional myosin-VI OS=Mus musculus GN=Myo6 PE=4 SV=1	Myo6	0.901	0.8625	0.8925	0.9765	0.9235	0.9235	0.921	0.955	0.9455	1.0535	1.046	1.007	0.89	0.911	0.8745	1.1655	1.085	1.141	1.06306	1.10101	1.26761	+	6.19719	cell communication;cell differentiation;cell organization and biogenesis;metabolic process;regulation of biological process;response to stimulus;transport	cytoplasm;Golgi;membrane;nucleus	catalytic activity;motor activity;nucleotide binding;protein binding
High	A2AVJ7	Ribosome-binding protein 1 OS=Mus musculus GN=Rrbp1 PE=1 SV=1	Rrbp1	0.878	0.834	0.8635	1.0405	1.09	0.9635	0.8935	0.956	0.9235	1.0255	1.0325	1.107	0.836	0.8345	0.8825	1.0355	1.0415	1.102	1.20132	1.14136	1.2452	+	4.43428	cell differentiation;metabolic process;regulation of biological process;transport	endoplasmic reticulum;membrane;ribosome	protein binding;receptor activity;RNA binding;structural molecule activity
High	Q8BMS1	Trifunctional enzyme subunit alpha, mitochondrial OS=Mus musculus GN=Hadha PE=1 SV=1	Hadha	0.9495	0.8775	0.94	0.975	0.9025	0.8905	0.969	0.9685	0.9465	1.082	1.0855	0.9415	0.924	0.8885	0.9365	1.1005	1.0745	1.1575	1.00036	1.07802	1.21226	+	2.95646	metabolic process;response to stimulus	membrane;mitochondrion;organelle lumen	catalytic activity;nucleotide binding;protein binding
High	E9PWE8	Dihydropyrimidinase-related protein 3 OS=Mus musculus GN=Dpysl3 PE=1 SV=1	Dpysl3	0.9535	1.0135	0.9385	1.0525	1.082	1.048	0.8895	0.946	0.906	0.9425	0.9525	0.9175	0.916	0.921	0.9105	0.924	0.9725	0.917	1.09534	1.0259	1.02402	+	3.86665	cell organization and biogenesis;metabolic process;regulation of biological process;response to stimulus	cytoplasm;cytosol	catalytic activity;protein binding
High	P27773	Protein disulfide-isomerase A3 OS=Mus musculus GN=Pdia3 PE=1 SV=2	Pdia3	0.938	0.8905	0.957	1.0205	0.988	0.9465	0.9815	0.9965	0.9735	1.0225	1.0375	1.006	0.868	0.8565	0.891	1.0545	0.9675	1.0295	1.06085	1.03879	1.1667	+	3.50439	cell communication;cellular homeostasis;metabolic process;regulation of biological process;response to stimulus	cell surface;cytoplasm;endoplasmic reticulum;extracellular;membrane;mitochondrion;nucleus;organelle lumen	catalytic activity;protein binding;RNA binding
High	Q543Y7	Putative uncharacterized protein OS=Mus musculus GN=Pacsin1 PE=2 SV=1	Pacsin1	0.9875	1.0145	0.9395	1.045	0.9815	1.015	0.982	1.07	1.0755	0.891	0.91	0.864	0.9935	1.001	0.9645	0.8685	0.847	0.885	1.034	0.852118	0.878844	+	3.87737	cell organization and biogenesis;regulation of biological process;response to stimulus;transport	cytoplasm;cytosol;endosome;membrane	protein binding
High	Q9QYB8	Beta-adducin OS=Mus musculus GN=Add2 PE=1 SV=4	Add2	1.028	0.99	1.0335	1.012	0.9595	0.974	0.985	1.0305	1.038	0.951	0.943	0.9175	0.9555	1.0045	1.003	0.9375	0.849	0.931	0.965263	0.920747	0.917145	+	2.39558	cell organization and biogenesis;regulation of biological process;transport	cytoplasm;cytoskeleton;membrane	protein binding;structural molecule activity
High	P26041	Moesin OS=Mus musculus GN=Msn PE=1 SV=3	Msn	0.8275	0.736	0.817	0.966	0.942	0.8765	0.8455	0.8935	0.8485	1.1495	1.1195	1.1195	0.809	0.783	0.792	1.208	1.391	1.2205	1.16971	1.30957	1.60214	+	6.49443	cell differentiation;cell organization and biogenesis;cellular component movement;regulation of biological process;response to stimulus	cell surface;cytoplasm;cytoskeleton;membrane;nucleus	protein binding;RNA binding
High	G3X9G4	Dynamin-2 OS=Mus musculus GN=Dnm2 PE=1 SV=1	Dnm2	0.9665	0.8845	0.946	1.0065	0.927	0.935	0.979	1	0.9475	1.0615	1.045	1.001	0.9015	0.923	0.9165	1.052	1.0105	1.0375	1.02556	1.06185	1.13097	+	2.76288	cell organization and biogenesis;metabolic process;regulation of biological process;response to stimulus;transport	cytoplasm;cytoskeleton;cytosol;endosome;Golgi;membrane;nucleus	catalytic activity;nucleotide binding;protein binding
High	P16125	L-lactate dehydrogenase B chain OS=Mus musculus GN=Ldhb PE=1 SV=2	Ldhb	0.93	0.8895	0.9075	1.0545	0.9355	0.977	1.041	1.045	1.022	1.043	1.039	0.9575	0.907	0.9465	0.895	0.935	0.8295	0.906	1.08801	0.97796	0.971621	+	2.45333	metabolic process	cytoplasm;membrane;mitochondrion	catalytic activity;nucleotide binding;protein binding
High	Q3TJ43	Vacuolar protein sorting-associated protein 35 OS=Mus musculus GN=Vps35 PE=2 SV=1	Vps35	0.9255	0.986	0.9445	0.939	1.001	0.986	0.9235	0.944	0.9455	0.9925	1.013	0.9945	0.9795	0.9325	0.9465	1.036	1.026	1.0095	1.02451	1.06648	1.07451	+	2.39291	metabolic process;regulation of biological process;transport	cytoplasm;cytosol;endosome;membrane	protein binding;transporter activity
High	A2A5Y6	Microtubule-associated protein OS=Mus musculus GN=Mapt PE=1 SV=1	Mapt	0.9	0.809	0.8485	1.193	1.213	1.101	0.8975	0.9595	0.9155	1.0035	1.087	1.015	0.7775	0.836	0.786	1.0745	0.99	0.9875	1.37126	1.12011	1.27193	+	5.39993	cell death;cell growth;cell organization and biogenesis;cellular component movement;regulation of biological process;response to stimulus;transport	cytoplasm;cytoskeleton;membrane;nucleus	protein binding
High	Q80U49	Centrosomal protein of 170 kDa protein B OS=Mus musculus GN=Cep170b PE=1 SV=2	AW555464;Cep170b	1.0105	0.9285	0.978	1.042	0.969	0.9465	1.002	1.0505	1.0205	0.942	0.9395	0.868	0.8915	0.9455	0.925	0.8795	0.8235	0.8955	1.01388	0.894728	0.940804	+	2.47656		cytoplasm;cytoskeleton	protein binding
High	Q9CS84	Neurexin-1 OS=Mus musculus GN=Nrxn1 PE=1 SV=3	Nrxn1	0.9545	0.875	0.9505	1.0365	0.9645	0.9325	0.966	0.989	1.002	1.0055	1.009	0.9575	0.88	0.8875	0.855	1.0675	1.0235	1.108	1.05522	1.00507	1.21983	+	3.10649	cell communication;cell organization and biogenesis;regulation of biological process;response to stimulus;transport	cell surface;endoplasmic reticulum;membrane	metal ion binding;protein binding;receptor activity;signal transducer activity
High	E9Q6R7	Protein Utrn OS=Mus musculus GN=Utrn PE=1 SV=1	Utrn	0.9075	0.8405	0.9015	0.9565	0.9225	0.8515	0.923	0.975	0.9215	1.026	1.0055	0.9405	0.8985	0.822	0.8935	0.997	1.0215	1.103	1.03057	1.05409	1.19415	+	2.39498	cell organization and biogenesis;regulation of biological process	cytoplasm;cytoskeleton;membrane	metal ion binding;protein binding
High	Q3U111	Putative uncharacterized protein (Fragment) OS=Mus musculus GN=Rdx PE=2 SV=1	Rdx	0.916	0.8785	0.891	1.011	0.9735	0.967	0.9425	1.0045	0.9535	1.0735	1.04	1.003	0.907	0.936	0.934	1.062	0.984	1.0365	1.09905	1.07447	1.11001	+	3.44213	cell organization and biogenesis;regulation of biological process;response to stimulus	cytoplasm;cytoskeleton;membrane	protein binding;RNA binding
High	P26231	Catenin alpha-1 OS=Mus musculus GN=Ctnna1 PE=1 SV=1	Ctnna1	0.906	0.899	0.904	0.9565	0.945	0.9565	0.9345	0.981	0.911	1.094	1.1195	0.99	0.953	0.9345	0.853	1.1345	1.195	1.229	1.055	1.13338	1.29849	+	4.70087	cell organization and biogenesis;regulation of biological process;response to stimulus	cytoplasm;cytoskeleton;cytosol;Golgi;membrane	protein binding;RNA binding;structural molecule activity
High	Q3UGY8	Brefeldin A-inhibited guanine nucleotide-exchange protein 3 OS=Mus musculus GN=Arfgef3 PE=1 SV=1	D10Bwg1379e;Arfgef3	0.9045	0.843	0.8965	1.0145	0.9785	1.0535	0.8615	0.901	0.895	1.0235	1.03	1.1015	0.8375	0.835	0.856	1.1245	1.055	1.0925	1.15223	1.18721	1.29405	+	5.76459	regulation of biological process	membrane
High	E9PWX1	Dipeptidyl aminopeptidase-like protein 6 OS=Mus musculus GN=Dpp6 PE=4 SV=1	Dpp6	1.0345	1.0035	1.064	0.963	0.922	0.9265	0.98	1.0175	0.9985	0.931	0.958	0.86	0.9905	0.9865	0.95	0.9325	0.873	0.955	0.906351	0.917557	0.943116	+	2.29691	cell organization and biogenesis;metabolic process;regulation of biological process	cell surface;membrane	catalytic activity;protein binding
High	Q3UA81	Elongation factor 1-alpha OS=Mus musculus GN=Eef1a1 PE=2 SV=1	Eef1a1	0.941	0.887	0.915	0.9845	0.9495	0.931	0.9455	0.985	0.9825	1.0445	1.007	0.9955	0.854	0.9095	0.897	1.042	0.9345	1.0045	1.04448	1.046	1.12047	+	2.43498	cell organization and biogenesis;metabolic process;regulation of biological process;response to stimulus	cytoplasm;cytoskeleton;cytosol;membrane;mitochondrion;nucleus	catalytic activity;nucleotide binding;protein binding;RNA binding
High	Q9CPY7	Cytosol aminopeptidase OS=Mus musculus GN=Lap3 PE=1 SV=3	Lap3	0.846	0.874	0.835	0.9215	0.9425	0.979	0.9045	0.9315	0.9025	1.061	1.0545	1.0725	0.9165	0.9285	0.887	1.093	1.0105	1.0355	1.11272	1.16414	1.14898	+	5.82992	metabolic process	cytoplasm;mitochondrion;nucleus	catalytic activity;metal ion binding
High	Q3TW51	Putative uncharacterized protein OS=Mus musculus GN=Snd1 PE=2 SV=1	Snd1	0.9435	0.942	0.9695	0.9805	0.996	0.9865	0.951	0.9565	0.9755	0.9765	1.0045	1.0015	0.9485	0.9565	0.98	0.998	1.017	1.0165	1.03783	1.03451	1.05078	+	2.98179	cell differentiation;metabolic process;regulation of biological process	cytoplasm;membrane;mitochondrion;nucleus	catalytic activity;protein binding;RNA binding
High	Q7TNB5	Glutamate receptor 1 OS=Mus musculus GN=Gria1 PE=2 SV=1	Gria1	1.1005	1.041	1.133	0.898	0.93	0.929	0.9275	0.948	1	0.9075	0.93	0.922	1.015	1.03	1.014	0.989	0.955	1.018	0.841961	0.959659	0.96829	+	4.13145	cell communication;metabolic process;regulation of biological process;response to stimulus;transport	cell surface;cytosol;endoplasmic reticulum;endosome;membrane	protein binding;receptor activity;signal transducer activity;transporter activity
High	Q80X90	Filamin-B OS=Mus musculus GN=Flnb PE=1 SV=3	Flnb	0.871	0.79	0.879	0.923	0.8625	0.823	0.8775	1.001	0.946	1.0535	1.069	0.9875	0.8845	0.815	0.882	1.0095	1.098	1.114	1.02697	1.10108	1.24792	+	3.43354	cell differentiation;cell organization and biogenesis	cytoplasm;cytoskeleton;membrane	protein binding;RNA binding
High	E9PUC5	PH and SEC7 domain-containing protein 3 OS=Mus musculus GN=Psd3 PE=1 SV=1	Psd3	1.0045	1.032	0.948	1.14	1.0715	1.0845	1.0075	1.098	1.1295	0.924	0.9405	1.032	1.016	1.124	1.059	0.822	0.894	0.912	1.10437	0.895363	0.821507	+	2.83774	regulation of biological process;response to stimulus	membrane	protein binding
High	E9Q035	Protein Gm20425 OS=Mus musculus GN=Gm20425 PE=4 SV=1		0.961	1.0055	0.9925	0.873	0.9505	0.9235	0.9065	0.8745	0.8935	1.0315	1.013	1.1065	0.8675	0.861	0.87	1.0635	0.979	1.065	0.928354	1.17816	1.19588	+	4.07216	regulation of biological process;response to stimulus	extracellular;membrane	nucleotide binding
High	Q5DQR4	Syntaxin-binding protein 5-like OS=Mus musculus GN=Stxbp5l PE=2 SV=1	Stxbp5l	1.025	0.999	1.029	0.985	0.9645	0.961	0.9845	1.0055	1.0265	0.942	0.9415	0.932	0.964	0.9895	0.993	0.9525	1.0095	0.966	0.953325	0.933366	0.993721	+	2.5142	regulation of biological process;transport	cytoplasm;membrane	enzyme regulator activity;protein binding
High	Q5SYD0	Unconventional myosin-Id OS=Mus musculus GN=Myo1d PE=1 SV=1	Myo1d	0.88	0.8515	0.8955	0.911	0.825	0.9205	1.024	0.918	0.924	0.9745	1.0135	0.9685	0.9885	0.991	0.9405	1.041	1.052	1.011	1.01123	1.03158	1.06301	+	2.73954	metabolic process;regulation of biological process;transport	cytosol;endoplasmic reticulum;endosome;membrane	catalytic activity;motor activity;nucleotide binding;protein binding
High	P10636-6	Isoform Tau-D of Microtubule-associated protein tau OS=Homo sapiens GN=MAPT		0.5125	0.528	0.475	1.3525	1.8115	1.408	0.4645	0.4865	0.4595	1.1545	1.6085	1.447	0.511	0.5055	0.4345	1.569	1.504	1.2405	3.01683	2.98476	2.97278	+	5.97587
High	O08529	Calpain-2 catalytic subunit OS=Mus musculus GN=Capn2 PE=2 SV=4	Capn2	0.866	0.866	0.863	0.918	0.9765	0.9685	0.93	0.9315	0.9135	1.025	1.0035	1.04	0.8955	0.9115	0.911	1.0325	1.028	1.0005	1.10328	1.10577	1.1262	+	6.31728	metabolic process;regulation of biological process;response to stimulus	chromosome;cytoplasm;cytosol;endoplasmic reticulum;Golgi;membrane;nucleus;vacuole	catalytic activity;metal ion binding;protein binding
High	P47708	Rabphilin-3A OS=Mus musculus GN=Rph3a PE=1 SV=2	Rph3a	1.019	0.9905	1.024	1.0035	0.986	0.979	0.9995	1.028	1.045	0.949	0.9175	0.943	0.967	0.975	0.9965	0.9315	0.907	0.908	0.978573	0.914402	0.934661	+	4.57543	cell organization and biogenesis;regulation of biological process;response to stimulus;transport	cytosol;Golgi;membrane	metal ion binding;protein binding
High	Q8C338	Isocitrate dehydrogenase [NADP] OS=Mus musculus GN=Idh1 PE=2 SV=1	Idh1	0.8965	0.8865	0.889	1.003	1.054	1.0075	0.9305	0.962	0.943	1.076	1.079	1.0585	0.855	0.9245	0.9125	1.058	1.0855	1.0275	1.14689	1.13331	1.17793	+	5.93357	metabolic process;regulation of biological process;response to stimulus	cytoplasm;cytosol;mitochondrion	catalytic activity;metal ion binding;nucleotide binding;protein binding
High	P05063	Fructose-bisphosphate aldolase C OS=Mus musculus GN=Aldoc PE=1 SV=4	Aldoc	0.9425	0.845	0.9355	0.9865	0.9075	0.9375	0.9685	0.9985	0.963	1.0335	1.0515	0.9825	0.8895	0.92	0.896	1.003	0.9745	0.992	1.03985	1.04693	1.09758	+	2.32786	cell death;cell differentiation;cell organization and biogenesis;metabolic process	cytoplasm;mitochondrion	catalytic activity;protein binding
High	Q9Z140	Copine-6 OS=Mus musculus GN=Cpne6 PE=2 SV=1	Cpne6	0.969	1.0105	1.018	0.9045	0.9475	0.966	0.8745	0.9415	0.9425	0.9205	0.9545	0.9695	1.0105	1.041	1.0245	1.036	1.024	1.0705	0.940117	1.03118	1.01772	+	3.2064	cell differentiation;response to stimulus	cytoplasm;endosome;membrane	protein binding
High	Q9Z2Q6	Septin-5 OS=Mus musculus GN=Sept5 PE=1 SV=2	2016-09-05	0.96	0.9645	0.9405	1.067	1.002	0.979	1.0175	1.071	1.055	0.97	0.9855	0.9205	0.9795	0.9935	1.0135	0.9325	0.894	0.924	1.06387	0.914904	0.920978	+	2.86798	cell division;regulation of biological process	cytoplasm;cytoskeleton;membrane	catalytic activity;nucleotide binding;protein binding
High	Q5SUC3	Calnexin, isoform CRA_a OS=Mus musculus GN=Canx PE=2 SV=1	Canx	0.95	0.9175	0.93	0.9935	0.963	0.948	0.9715	0.982	0.9905	1.0325	1.0385	0.9785	0.9225	0.9055	0.9025	1.08	0.998	1.085	1.03825	1.03584	1.1584	+	3.47663	metabolic process;transport	cytoplasm;cytosol;endoplasmic reticulum;membrane;ribosome	metal ion binding;protein binding;RNA binding
High	P35486	Pyruvate dehydrogenase E1 component subunit alpha, somatic form, mitochondrial OS=Mus musculus GN=Pdha1 PE=1 SV=1	Pdha1	0.9875	0.9635	0.982	0.9565	0.935	0.893	0.9895	0.9785	1.002	0.9185	0.9255	0.894	0.951	0.952	0.9775	0.9575	0.9405	0.9635	0.949369	0.921886	0.993404	+	2.74087	metabolic process	mitochondrion;nucleus;organelle lumen	catalytic activity
High	Q8CD76	Kinesin light chain 1 OS=Mus musculus GN=Klc1 PE=1 SV=1	Klc1	0.9075	0.9415	0.896	0.974	1.0585	1.0735	0.9575	0.9645	0.972	0.9645	1.007	1.005	0.962	0.9755	0.963	1.0245	1.0025	0.9725	1.13151	1.02851	1.03413	+	2.32858	cell organization and biogenesis;cellular component movement;metabolic process;transport	cytoplasm;cytoskeleton;cytosol;membrane	catalytic activity;motor activity;protein binding
High	Q8CAA7	Glucose 1,6-bisphosphate synthase OS=Mus musculus GN=Pgm2l1 PE=1 SV=1	Pgm2l1	1.009	1.005	0.929	0.945	0.9825	0.979	0.974	1.0575	1.057	0.953	0.9305	0.929	0.9995	1.06	0.9885	0.8855	0.883	0.8425	0.987598	0.910636	0.856627	+	2.93079	metabolic process	cytosol	catalytic activity;metal ion binding
High	Q8BMF4	Dihydrolipoyllysine-residue acetyltransferase component of pyruvate dehydrogenase complex, mitochondrial OS=Mus musculus GN=Dlat PE=1 SV=2	Dlat	0.9555	0.995	0.9495	0.911	0.965	0.895	0.98	0.965	1.0035	0.906	0.9085	0.916	0.949	0.993	0.9895	0.9795	0.988	0.9765	0.955517	0.926064	1.00426	+	2.30625	metabolic process	mitochondrion;organelle lumen	catalytic activity
High	F8WHW6	Phosphatidylinositol 4-phosphate 5-kinase type-1 gamma OS=Mus musculus GN=Pip5k1c PE=1 SV=1	Pip5k1c	0.9925	0.978	0.962	1.02	0.983	0.9805	0.9725	1.0385	1.0535	0.923	0.908	0.9185	0.967	1.0135	1.005	0.8825	0.9065	0.8945	1.01739	0.89721	0.898844	+	3.80094	cell organization and biogenesis;metabolic process;response to stimulus;transport	cytoplasm;cytosol;membrane	catalytic activity;nucleotide binding;protein binding
High	Q91YT0	NADH dehydrogenase [ubiquinone] flavoprotein 1, mitochondrial OS=Mus musculus GN=Ndufv1 PE=1 SV=1	Ndufv1	0.9225	0.947	0.923	0.933	0.9715	0.9645	0.995	0.9985	1.0095	0.9175	0.9365	0.9535	1.047	1.0315	1.011	0.918	0.9605	0.921	1.02739	0.934898	0.906134	+	4.27506	metabolic process;transport	membrane;mitochondrion	catalytic activity;metal ion binding;nucleotide binding;protein binding
High	Q9Z268	RasGAP-activating-like protein 1 OS=Mus musculus GN=Rasal1 PE=2 SV=2	Rasal1	1.0105	0.9905	0.999	1.01	0.951	0.921	0.9545	1.0185	1.0115	0.914	0.9495	0.8675	1.0095	1.02	1.002	0.8995	0.8875	0.928	0.960667	0.915061	0.895596	+	2.53733	cell differentiation;regulation of biological process;response to stimulus	cytoplasm;cytosol;membrane	enzyme regulator activity;metal ion binding;protein binding
High	P09103	Protein disulfide-isomerase OS=Mus musculus GN=P4hb PE=1 SV=2	P4hb	0.96	0.903	0.9535	1.024	0.975	0.967	0.984	1.0105	0.9795	1.0685	1.0655	1.0225	0.9225	0.913	0.966	1.0735	1.0105	1.081	1.05308	1.06137	1.12975	+	3.1532	cellular homeostasis;metabolic process;regulation of biological process;response to stimulus	endoplasmic reticulum;membrane;organelle lumen	catalytic activity;metal ion binding;protein binding;RNA binding
High	P06837	Neuromodulin OS=Mus musculus GN=Gap43 PE=1 SV=1	Gap43	1.0095	0.994	0.887	1.099	1.0445	0.988	1.2305	1.232	1.073	0.9575	0.9645	0.811	0.9785	1.0175	0.9365	0.814	0.7785	0.8595	1.08338	0.773017	0.836147	+	3.2537	cell differentiation;cell organization and biogenesis;cellular component movement;development;regulation of biological process;response to stimulus	cytoplasm;cytoskeleton;cytosol;membrane;nucleus	enzyme regulator activity;metal ion binding;protein binding
High	Q8K010	5-oxoprolinase OS=Mus musculus GN=Oplah PE=2 SV=1	Oplah	0.9085	0.834	0.9215	1.006	0.918	0.901	0.913	0.964	0.936	1.0425	1.051	0.9675	0.845	0.884	0.9005	1.0565	0.991	1.025	1.06044	1.08816	1.16847	+	2.58325	metabolic process		catalytic activity;nucleotide binding
High	P08003	Protein disulfide-isomerase A4 OS=Mus musculus GN=Pdia4 PE=1 SV=3	Pdia4	0.895	0.8565	0.8955	0.9775	1.0345	0.9635	0.941	0.937	0.9275	1.0395	1.0825	1.055	0.86	0.859	0.892	1.092	1.003	1.136	1.1241	1.13242	1.23746	+	4.58471	cellular homeostasis;metabolic process;regulation of biological process;response to stimulus	cell surface;endoplasmic reticulum;organelle lumen	catalytic activity;metal ion binding;RNA binding
High	Q6GTX3	Apoe protein OS=Mus musculus GN=Apoe PE=2 SV=1	Apoe	0.6425	0.52	0.6665	0.783	0.782	0.713	0.6585	0.6405	0.68	1.2375	1.149	1.1935	0.525	0.5215	0.5875	1.726	1.808	1.726	1.24549	1.80899	3.21909	+	11.3342	cell organization and biogenesis;cellular homeostasis;metabolic process;regulation of biological process;response to stimulus;transport	cell surface;cytoplasm;endoplasmic reticulum;endosome;extracellular;Golgi;membrane;nucleus;vacuole	antioxidant activity;catalytic activity;enzyme regulator activity;metal ion binding;protein binding;transporter activity
High	Q9D1A2	Cytosolic non-specific dipeptidase OS=Mus musculus GN=Cndp2 PE=1 SV=1	Cndp2	0.938	0.9065	0.9635	1.0055	0.955	0.954	0.982	0.9975	0.971	1.0785	1.08	1.045	0.9055	0.927	0.9245	1.078	1.0045	1.038	1.03793	1.08575	1.13185	+	4.24446	metabolic process	cytoplasm;cytosol	catalytic activity;metal ion binding
High	P48036	Annexin A5 OS=Mus musculus GN=Anxa5 PE=1 SV=1	Anxa5	0.7895	0.731	0.7655	0.947	0.906	0.866	0.9425	0.957	0.9	1.1785	1.169	1.113	0.864	0.7945	0.8035	1.3085	1.298	1.252	1.18941	1.23611	1.56722	+	8.76494	cell organization and biogenesis;coagulation;regulation of biological process;response to stimulus;transport	cytoplasm;cytosol;endoplasmic reticulum;membrane;nucleus	catalytic activity;metal ion binding;protein binding;transporter activity
High	Q546G4	Albumin 1 OS=Mus musculus GN=Alb PE=2 SV=1	Alb	1.327	1.6555	1.2725	0.7065	0.86	0.84	0.731	0.7735	0.693	1.12	0.8295	0.9565	0.752	0.711	0.7355	0.715	0.699	0.7865	0.56557	1.32241	1.00091	+	4.41982	cell communication;regulation of biological process;response to stimulus;transport	cytoplasm;endoplasmic reticulum;extracellular;Golgi;nucleus	DNA binding;metal ion binding;protein binding
High	Q3U1N0	Coronin OS=Mus musculus GN=Coro1a PE=2 SV=1	Coro1a	0.9675	1.0005	0.9605	1.013	1.0145	0.9835	0.947	1	1.021	0.913	0.923	0.938	0.987	1.013	0.9955	0.8545	0.898	0.907	1.02817	0.934636	0.887832	+	3.5981	cell organization and biogenesis;cellular component movement;regulation of biological process;response to stimulus;transport	cytoplasm;cytoskeleton;cytosol;endosome;membrane	protein binding;RNA binding
High	Q9JKF1	Ras GTPase-activating-like protein IQGAP1 OS=Mus musculus GN=Iqgap1 PE=1 SV=2	Iqgap1	0.885	0.818	0.853	0.955	0.9345	0.8325	0.8925	0.9585	0.875	1.088	1.0305	1.0225	0.882	0.807	0.8615	1.049	1.0845	1.0915	1.06495	1.15224	1.26446	+	4.22477	cell growth;regulation of biological process;response to stimulus	cytoplasm;cytoskeleton;membrane	enzyme regulator activity;protein binding
High	Q9R1T4	Septin-6 OS=Mus musculus GN=Sept6 PE=1 SV=4	2016-09-06	0.945	1.027	0.9395	1.0305	1.0435	1.0225	1.0395	1.042	1.099	0.967	0.9795	0.9445	1.0245	1.045	1.0155	0.897	0.938	0.8795	1.06354	0.908977	0.879903	+	3.5362	cell division	chromosome;cytoplasm;cytoskeleton	nucleotide binding;protein binding
High	B1AX58	Plastin-3 OS=Mus musculus GN=Pls3 PE=4 SV=1	Pls3	0.9455	0.92	0.9135	0.9675	0.9595	0.9685	0.9505	1.0195	0.9585	1.068	1.0175	1.0365	0.9585	0.9865	0.9625	1.032	0.975	0.9665	1.04192	1.06607	1.0227	+	2.4209		cytoplasm	metal ion binding;protein binding
High	Q3UEE7	Putative uncharacterized protein OS=Mus musculus GN=Apoe PE=2 SV=1	Apoe	0.476	0.512	0.496	0.6535	0.707	1.089	0.5915	0.483	0.639	1.0755	1.085	1.1345	0.543	0.5275	0.628	2.9055	1.806	1.6255	1.65061	1.92296	3.73094	+	3.67647	cell organization and biogenesis;cellular homeostasis;metabolic process;regulation of biological process;response to stimulus;transport	cell surface;cytoplasm;endoplasmic reticulum;endosome;extracellular;Golgi;membrane;nucleus;vacuole	antioxidant activity;catalytic activity;enzyme regulator activity;metal ion binding;protein binding;transporter activity
High	D3Z576	Filamin-C OS=Mus musculus GN=Flnc PE=1 SV=1		0.815	0.742	0.861	0.8525	0.8705	0.7995	0.8555	0.8785	0.8535	1.194	1.144	1.0815	0.773	0.7685	0.6945	1.372	1.413	1.3495	1.04322	1.32155	1.84906	+	8.51584			protein binding
High	Q8VCW8	Acyl-CoA synthetase family member 2, mitochondrial OS=Mus musculus GN=Acsf2 PE=1 SV=1	Acsf2	0.886	0.897	0.8955	0.932	0.916	0.9215	0.876	0.952	0.91	1.0415	1.1135	1.054	0.9845	0.9585	0.956	1.0855	1.0825	1.108	1.03397	1.17202	1.13004	+	6.18279	metabolic process	mitochondrion	catalytic activity;nucleotide binding
High	Q9EQF6	Dihydropyrimidinase-related protein 5 OS=Mus musculus GN=Dpysl5 PE=1 SV=1	Dpysl5	1.0055	0.9595	0.925	1.1585	1.099	1.0385	1.0295	1.029	0.9665	0.9655	0.983	0.8765	0.868	0.9165	0.873	0.9135	0.8815	0.9605	1.14048	0.933884	1.03688	+	2.91622	cell differentiation;cellular component movement;metabolic process	cytoplasm	catalytic activity;protein binding
High	Q62417	Sorbin and SH3 domain-containing protein 1 OS=Mus musculus GN=Sorbs1 PE=1 SV=2	Sorbs1	0.9915	0.875	0.923	0.992	0.9255	0.9135	0.99	1.0435	1	1.0195	1.0205	0.9855	0.8915	0.912	0.9255	1.0475	1.002	1.057	1.01488	0.997363	1.13833	+	2.37734	cell organization and biogenesis;regulation of biological process;response to stimulus;transport	cytoplasm;cytoskeleton;cytosol;membrane;nucleus	protein binding
High	Q99LC3	NADH dehydrogenase [ubiquinone] 1 alpha subcomplex subunit 10, mitochondrial OS=Mus musculus GN=Ndufa10 PE=1 SV=1	Ndufa10	0.9105	0.96	0.972	0.955	0.99	0.994	1.0575	1.014	1.0565	0.955	1.0085	0.9975	1.083	1.0395	1.0565	0.9565	1.005	0.994	1.03395	0.946611	0.929695	+	2.77828	metabolic process;response to stimulus;transport	mitochondrion;organelle lumen	catalytic activity
High	P10649	Glutathione S-transferase Mu 1 OS=Mus musculus GN=Gstm1 PE=1 SV=2	Gstm1	0.9115	0.7925	0.8845	0.975	0.8985	0.9275	0.9015	1.0065	0.9625	1.0805	1.1005	1.0215	0.9495	0.992	0.899	1.0545	0.997	1.038	1.08209	1.11566	1.08766	+	2.65377	metabolic process;response to stimulus	cytoplasm;extracellular	catalytic activity;metal ion binding;protein binding
High	Q9CWS0	N(G),N(G)-dimethylarginine dimethylaminohydrolase 1 OS=Mus musculus GN=Ddah1 PE=1 SV=3	Ddah1	0.8785	0.869	0.874	0.9635	0.9585	0.9085	0.9355	0.935	0.9435	1.062	1.06	1.011	0.88	0.9345	0.857	1.044	1.0185	1.0385	1.07973	1.11336	1.16077	+	5.28077	metabolic process;regulation of biological process	mitochondrion	catalytic activity;metal ion binding
High	Q8C483	Serine--tRNA ligase, cytoplasmic OS=Mus musculus GN=Sars PE=2 SV=1	Sars	0.9355	0.9385	0.937	0.977	0.9995	1.0165	0.9905	0.989	0.9975	1.015	1.0245	0.995	0.9485	0.973	0.9165	1.003	0.94	0.996	1.06475	1.01931	1.03559	+	2.2903	metabolic process	cytoplasm;mitochondrion	catalytic activity;nucleotide binding
High	P37040	NADPH--cytochrome P450 reductase OS=Mus musculus GN=Por PE=1 SV=2	Por	0.975	0.887	0.932	0.998	0.9265	0.924	0.9745	0.998	0.9735	1.0065	0.9805	0.983	0.9055	0.9115	0.9395	1.032	1.0155	1.04	1.01951	1.00815	1.12008	+	2.4698	metabolic process;regulation of biological process;response to stimulus	endoplasmic reticulum;membrane;mitochondrion	catalytic activity;metal ion binding;nucleotide binding;protein binding
High	Q91ZJ5	UTP--glucose-1-phosphate uridylyltransferase OS=Mus musculus GN=Ugp2 PE=2 SV=3	Ugp2	0.9505	0.8705	0.9175	0.9955	0.9645	0.9265	0.921	0.977	0.952	1.0685	1.0255	0.982	0.8625	0.9075	0.852	1.0525	0.956	1.074	1.05404	1.0793	1.17563	+	2.41643	metabolic process	cytoplasm;nucleus	catalytic activity;metal ion binding;nucleotide binding;protein binding
High	P55066	Neurocan core protein OS=Mus musculus GN=Ncan PE=2 SV=1	Ncan	0.898	0.8965	0.872	0.888	0.8945	0.8975	0.8595	0.9265	0.9205	0.9625	0.91	0.988	0.9835	1.0755	1.032	1.0865	1.104	0.995	1.00506	1.0569	1.03057	+	3.52602	cellular component movement;regulation of biological process	extracellular;membrane	metal ion binding;protein binding;structural molecule activity
High	Q9EQ20	Methylmalonate-semialdehyde dehydrogenase [acylating], mitochondrial OS=Mus musculus GN=Aldh6a1 PE=1 SV=1	Aldh6a1	0.9165	0.9085	0.9055	0.9395	0.924	0.9405	0.911	0.9635	0.9105	0.9705	1.012	0.9485	0.989	0.9795	0.9315	1.0165	1.0205	1.0175	1.02692	1.05242	1.05328	+	3.05934	cell differentiation;metabolic process	mitochondrion	catalytic activity;RNA binding
High	P50544	Very long-chain specific acyl-CoA dehydrogenase, mitochondrial OS=Mus musculus GN=Acadvl PE=1 SV=3	Acadvl	0.94	0.902	0.923	0.9815	0.9025	0.9175	0.9165	0.9545	0.9435	1.0015	1.0025	0.983	0.9135	0.9085	0.973	1.002	1.0745	1.0375	1.0132	1.06129	1.11413	+	2.66068	cell differentiation;metabolic process;regulation of biological process	cytoplasm;membrane;mitochondrion;nucleus	catalytic activity;nucleotide binding
High	Q8BYA0	Tubulin-specific chaperone D OS=Mus musculus GN=Tbcd PE=2 SV=1	Tbcd	0.9535	0.9455	0.969	0.9685	0.9315	0.9615	0.954	0.9565	0.9655	1.0085	1.0385	1.0145	0.932	0.9475	0.963	1.028	0.9945	1.0015	0.997734	1.0645	1.06385	+	3.78734	cell organization and biogenesis;metabolic process;regulation of biological process	cytoplasm;membrane	enzyme regulator activity;protein binding
High	P04370-7	Isoform 7 of Myelin basic protein OS=Mus musculus GN=Mbp	Mbp	0.9695	1.305	1.303	1.767	1.627	1.5735	1.189	0.9775	0.983	0.9065	0.81	0.9765	0.664	0.735	0.809	0.5455	0.5	0.58	1.38854	0.855056	0.736187	+	6.10111	cell organization and biogenesis;response to stimulus	cytoplasm;membrane;nucleus	protein binding;structural molecule activity
High	Q6A0D0	MKIAA0106 protein (Fragment) OS=Mus musculus GN=Prdx6 PE=2 SV=1	Prdx6	0.7615	0.702	0.775	0.8555	0.889	0.867	0.8195	0.812	0.82	1.212	1.193	1.1815	0.776	0.8085	0.7285	1.3245	1.244	1.2405	1.16663	1.46298	1.64678	+	9.78713	cell organization and biogenesis;metabolic process;response to stimulus	cytoplasm;cytosol;membrane;mitochondrion;vacuole	antioxidant activity;catalytic activity;protein binding
High	Q61553	Fascin OS=Mus musculus GN=Fscn1 PE=1 SV=4	Fscn1	0.897	0.9605	0.8625	1.08	1.0405	1.033	0.974	1.0105	0.9845	0.959	0.9605	1.015	0.9415	0.946	0.958	0.9415	0.9305	0.92	1.15938	0.98838	0.981198	+	3.23976	cell organization and biogenesis;cellular component movement;regulation of biological process	cytoplasm;cytoskeleton;cytosol;membrane	protein binding;RNA binding
High	Q3TF14	Adenosylhomocysteinase OS=Mus musculus GN=Ahcy PE=2 SV=1	Ahcy;Gm4737	0.9505	0.892	0.9075	0.9965	0.9605	0.9905	0.963	0.9735	0.941	1.0165	1.0195	0.99	0.883	0.945	0.916	0.992	0.949	0.9645	1.07182	1.05161	1.05886	+	2.69421	defense response;metabolic process;response to stimulus;transport	cytoplasm;cytosol;nucleus	catalytic activity;metal ion binding;nucleotide binding;protein binding
High	P56695	Wolframin OS=Mus musculus GN=Wfs1 PE=1 SV=1	Wfs1	1.001	0.9685	0.939	1.002	0.972	0.8675	0.985	1.0905	1.084	1.0055	0.9815	0.9435	0.882	0.9285	0.8975	0.8225	0.8505	0.9	0.976964	0.92752	0.950148	+	2.41221	cellular homeostasis;metabolic process;regulation of biological process;response to stimulus	endoplasmic reticulum;membrane;proteasome	protein binding
High	Q99JI4	26S proteasome non-ATPase regulatory subunit 6 OS=Mus musculus GN=Psmd6 PE=1 SV=1	Psmd6	0.96	0.956	0.963	0.971	0.9675	0.984	0.9635	0.976	0.9805	0.9935	0.9885	0.9925	0.94	0.9615	0.944	0.989	0.969	0.991	1.01511	1.01866	1.03637	+	3.16338	metabolic process	proteasome	protein binding
High	P34914	Bifunctional epoxide hydrolase 2 OS=Mus musculus GN=Ephx2 PE=1 SV=2	Ephx2	0.9205	0.902	0.9535	1.0165	1.025	0.9655	0.933	1.007	0.979	1.1535	1.0935	1.0425	0.897	0.943	0.8835	1.149	0.9925	1.123	1.08321	1.12693	1.19864	+	2.81677	defense response;metabolic process;regulation of biological process;response to stimulus	cytoplasm;cytosol	catalytic activity;metal ion binding;protein binding
High	P13020	Gelsolin OS=Mus musculus GN=Gsn PE=1 SV=3	Gsn	0.8645	0.798	0.867	0.946	0.883	0.859	0.9705	0.903	0.887	1.086	1.0605	1.0415	0.854	0.8435	0.8465	1.211	1.18	1.2315	1.06266	1.15486	1.42394	+	7.15461	cell death;cell organization and biogenesis;metabolic process;regulation of biological process;response to stimulus;transport	cytoplasm;cytoskeleton;cytosol;extracellular;membrane;nucleus	metal ion binding;protein binding
High	Q810U4-2	Isoform 2 of Neuronal cell adhesion molecule OS=Mus musculus GN=Nrcam	Nrcam	0.9125	0.9295	0.9705	0.9455	1.0115	0.9675	0.9635	0.9205	0.9545	1.212	1.201	1.062	0.918	0.961	0.9335	1.408	1.326	1.3045	1.03982	1.22424	1.43591	+	6.29758	cell organization and biogenesis;cellular component movement;regulation of biological process	extracellular;membrane	protein binding
High	P62761	Visinin-like protein 1 OS=Mus musculus GN=Vsnl1 PE=1 SV=2	Vsnl1	0.928	0.9995	0.9315	0.989	0.992	0.9805	1.01	0.9965	1.0465	0.944	0.987	0.921	1.001	0.956	0.987	0.8985	0.871	0.8705	1.03585	0.934163	0.896739	+	3.1032	regulation of biological process	cytosol;membrane	metal ion binding
High	Q99JY0	Trifunctional enzyme subunit beta, mitochondrial OS=Mus musculus GN=Hadhb PE=1 SV=1	Hadhb	0.9465	0.862	0.9375	0.985	0.8905	0.8855	0.9645	0.973	0.9535	1.0475	1.0595	0.953	0.9135	0.881	0.9575	1.0565	1.0755	1.14	1.00546	1.05846	1.18895	+	2.67324	metabolic process	endoplasmic reticulum;membrane;mitochondrion	catalytic activity;nucleotide binding;protein binding;RNA binding
High	P16460	Argininosuccinate synthase OS=Mus musculus GN=Ass1 PE=1 SV=1	Ass1	0.924	0.8515	0.876	0.9455	0.9225	0.9535	1.002	0.9875	0.9445	1.015	1.062	0.928	0.9585	0.92	0.9045	1.0345	1.018	1.0985	1.06411	1.0242	1.13223	+	2.40188	metabolic process;regulation of biological process;response to stimulus	cytoplasm;endoplasmic reticulum;membrane;mitochondrion;nucleus;vacuole	catalytic activity;nucleotide binding;protein binding;RNA binding
High	Q5SSM3	Rho GTPase-activating protein 44 OS=Mus musculus GN=Arhgap44 PE=1 SV=1	Arhgap44	0.989	0.983	1.0465	1.029	1.0005	0.986	1.0445	1.071	1.0745	1.004	1.0215	0.981	0.9825	1.0225	1.0355	0.945	0.9365	0.973	0.999006	0.942476	0.938826	+	2.41229	regulation of biological process;response to stimulus	cytoplasm;endosome	enzyme regulator activity;protein binding
High	Q8R016	Bleomycin hydrolase OS=Mus musculus GN=Blmh PE=1 SV=1	Blmh	0.94	0.958	0.92	1.022	1.01	1.0265	0.964	1	0.982	1.0035	1.0125	1.002	0.97	0.9865	0.964	0.9905	0.9685	0.9755	1.08534	1.02444	1.00479	+	3.81631	metabolic process;response to stimulus	cytoplasm;nucleus	catalytic activity
High	O35350	Calpain-1 catalytic subunit OS=Mus musculus GN=Capn1 PE=1 SV=1	Capn1	0.968	0.916	0.9665	0.945	0.973	0.9515	0.9525	0.9785	0.96	1.004	1.0175	0.9835	0.9255	0.904	0.9565	1.0265	0.996	1.0245	1.00667	1.03943	1.09368	+	2.71104	metabolic process	cytoplasm;cytosol;membrane;mitochondrion;vacuole	catalytic activity;metal ion binding;protein binding
High	P05067	Amyloid beta A4 protein OS=Homo sapiens GN=APP PE=1 SV=3		0.575	0.5595	0.5825	0.9675	1.102	1.143	0.5805	0.581	0.6005	1.1395	1.1475	1.2805	0.5485	0.568	0.6205	1.503	1.483	1.4145	1.871	2.02469	2.53339	+	9.55903
High	Q8CIB5	Fermitin family homolog 2 OS=Mus musculus GN=Fermt2 PE=1 SV=1	Fermt2	0.946	0.9275	0.9445	1.001	0.9655	0.947	0.928	0.999	1.002	1.022	1.031	0.968	0.923	0.947	0.912	1.0255	1.0175	1.0265	1.03389	1.03141	1.10334	+	2.28951	cell organization and biogenesis;regulation of biological process;response to stimulus	cell surface;cytoplasm;cytoskeleton;membrane;nucleus
High	P54071	Isocitrate dehydrogenase [NADP], mitochondrial OS=Mus musculus GN=Idh2 PE=1 SV=3	Idh2	0.9005	0.8915	0.9245	0.916	0.973	0.974	0.911	0.944	0.9315	0.995	1.0745	1.0765	0.964	0.9065	0.992	1.0395	1.154	1.116	1.05393	1.12901	1.15616	+	3.5267	metabolic process	cytosol;membrane;mitochondrion	catalytic activity;metal ion binding;nucleotide binding
High	Q00493	Carboxypeptidase E OS=Mus musculus GN=Cpe PE=1 SV=2	Cpe	0.966	0.9175	0.951	0.967	0.948	0.9425	0.936	0.9685	0.928	0.998	1.0055	0.9355	0.8925	0.9295	0.888	1.0625	1.078	1.054	1.00811	1.0376	1.17878	+	4.20896	cell organization and biogenesis;metabolic process;regulation of biological process;response to stimulus	extracellular;Golgi;membrane	catalytic activity;metal ion binding;protein binding
High	B1GX81	PAK3cb protein OS=Mus musculus GN=Pak3 PE=2 SV=1	Pak3	0.971	0.9565	0.9485	0.9515	1.0015	0.991	1.012	1.0255	1.0335	0.9715	0.9765	0.9745	0.9535	1.01	0.9305	0.945	0.8835	0.909	1.02364	0.951644	0.945923	+	2.42651	cell organization and biogenesis;cellular component movement;development;metabolic process;regulation of biological process;response to stimulus	cytoplasm;endosome	catalytic activity;metal ion binding;nucleotide binding;protein binding
High	Q61361	Brevican core protein OS=Mus musculus GN=Bcan PE=1 SV=2	Bcan	0.995	1.045	0.99	0.993	1.0045	0.9905	0.9615	1.0265	1.013	0.9655	0.996	0.979	1.052	1.087	1.1045	0.9355	0.984	0.946	0.986139	0.97984	0.883459	+	2.94551	regulation of biological process	extracellular	metal ion binding;protein binding;structural molecule activity
High	E9QAU4	Sickle tail protein OS=Mus musculus GN=Etl4 PE=1 SV=1	Etl4	0.9715	0.959	0.937	1.051	1.026	0.972	1.018	1.0455	1.063	0.9495	0.934	0.899	0.9425	0.976	0.9395	0.859	0.9035	0.883	1.0633	0.889973	0.925647	+	4.12174	development	cytoplasm	protein binding
High	P63011	Ras-related protein Rab-3A OS=Mus musculus GN=Rab3a PE=1 SV=1	Rab3a	0.998	1.0455	1.0115	0.9205	0.963	0.9615	0.9175	0.9675	0.9985	0.898	0.9105	0.88	0.9555	1.0145	0.9615	0.948	0.95	0.9005	0.93126	0.932374	0.954631	+	2.3479	cell communication;cell organization and biogenesis;metabolic process;regulation of biological process;response to stimulus;transport	cytosol;endosome;membrane	catalytic activity;enzyme regulator activity;nucleotide binding;protein binding
High	Q3UAG2	6-phosphogluconate dehydrogenase, decarboxylating OS=Mus musculus GN=Pgd PE=2 SV=1	Pgd	0.928	0.8735	0.929	1.039	0.9305	0.9415	0.97	0.9945	0.956	1.053	1.045	1.037	0.8795	0.924	0.8965	0.9935	0.9965	0.963	1.06611	1.07345	1.0937	+	2.94701	metabolic process	cytoplasm;nucleus	catalytic activity;nucleotide binding
High	Q9ESJ4	NCK-interacting protein with SH3 domain OS=Mus musculus GN=Nckipsd PE=2 SV=2	Nckipsd	0.999	0.9605	1.0275	0.9545	0.922	0.908	0.9745	0.983	1.001	0.9235	0.922	0.9025	0.915	0.9235	0.9505	0.94	0.877	0.9045	0.932206	0.928849	0.975798	+	2.68878	regulation of biological process	nucleus	protein binding
High	B2RXW7	Complement component 4B (Childo blood group) OS=Mus musculus GN=C4b PE=2 SV=1	C4b	0.7185	0.62	0.7085	0.7885	0.765	0.8015	0.6895	0.705	0.746	1.1595	1.1515	1.219	0.676	0.614	0.682	1.6515	1.6085	1.5805	1.15046	1.64915	2.45461	+	11.6184	defense response;metabolic process;regulation of biological process;response to stimulus	extracellular	enzyme regulator activity;protein binding
High	P31324	cAMP-dependent protein kinase type II-beta regulatory subunit OS=Mus musculus GN=Prkar2b PE=1 SV=3	Prkar2b	0.9645	0.994	0.9345	1.231	1.052	1.013	1.1315	1.1575	1.095	0.9815	1.017	0.881	0.9415	0.9655	0.921	0.8975	0.826	0.9265	1.1393	0.850916	0.937058	+	2.55407	metabolic process;regulation of biological process;response to stimulus	cytoplasm;membrane	enzyme regulator activity;nucleotide binding;protein binding
High	Q91W86	Vacuolar protein sorting-associated protein 11 homolog OS=Mus musculus GN=Vps11 PE=1 SV=3	Vps11	0.9505	0.905	0.924	1.0115	0.9825	1.0145	0.917	0.948	0.9565	0.972	1.009	1.02	0.9045	0.923	0.923	1.015	1.0285	1.0125	1.08239	1.06362	1.11107	+	4.36679	cell organization and biogenesis;metabolic process;regulation of biological process;transport	endosome;membrane;vacuole	metal ion binding;nucleotide binding;protein binding
High	Q8R071	Inositol-trisphosphate 3-kinase A OS=Mus musculus GN=Itpka PE=2 SV=1	Itpka	1.038	0.9965	0.9975	0.971	0.982	0.954	0.9165	1.011	1.0495	0.929	0.905	0.898	1.074	1.066	1.0945	0.902	0.927	0.9775	0.958773	0.917702	0.867677	+	2.92561	cell organization and biogenesis;metabolic process;regulation of biological process		catalytic activity;nucleotide binding;protein binding
High	Q8BVI4	Dihydropteridine reductase OS=Mus musculus GN=Qdpr PE=1 SV=2	Qdpr;LOC102643271	0.8345	0.8625	0.862	0.9255	0.8855	1.019	1.002	0.977	0.914	1.0735	1.088	1.0305	0.9685	0.9225	0.9065	1.022	0.914	1.0135	1.1059	1.10335	1.05433	+	2.50712	metabolic process;response to stimulus	cytoplasm;cytosol;mitochondrion	catalytic activity;nucleotide binding;protein binding
High	P28661	Septin-4 OS=Mus musculus GN=Sept4 PE=1 SV=1	2016-09-04	0.9335	0.946	0.9135	0.959	0.9055	0.9335	1.002	0.9865	0.9845	0.989	0.987	0.973	0.964	0.953	0.9545	0.958	0.898	0.926	1.00179	0.991927	0.968832	+	2.48523	cell division;cell organization and biogenesis;regulation of biological process	cytoplasm;cytoskeleton;mitochondrion	catalytic activity;nucleotide binding
High	F6RWW8	Myelin basic protein (Fragment) OS=Mus musculus GN=Mbp PE=1 SV=1		0.895	0.879	0.931	1.041	0.831	0.956	1.184	1.012	1.065	0.909	0.984	0.952	1.0185	1.047	1.042	0.8415	0.85	0.852	1.04547	0.872432	0.818504	+	2.41198			structural molecule activity
High	Q9Z0P4	Paralemmin-1 OS=Mus musculus GN=Palm PE=1 SV=1	Palm	1.121	1.0065	1.0775	1.1705	0.9895	0.961	1.051	1.109	1.112	0.926	0.903	0.8485	0.9345	1.0095	0.9765	0.839	0.7925	0.9145	0.973791	0.818307	0.871769	+	2.60301	cell organization and biogenesis;regulation of biological process;response to stimulus;transport	cytoplasm;membrane;nucleus	protein binding
High	Q9Z0U1	Tight junction protein ZO-2 OS=Mus musculus GN=Tjp2 PE=1 SV=2	Tjp2	0.925	0.843	0.8885	0.98	0.891	0.9045	0.9365	0.9685	0.934	1.0125	0.9845	0.9615	0.881	0.8885	0.894	1.0245	1.0105	1.0545	1.0448	1.04209	1.15994	+	3.31259	regulation of biological process;response to stimulus;transport	cell surface;cytoplasm;membrane;nucleus	protein binding
High	B2RXS4	Plexin-B2 OS=Mus musculus GN=Plxnb2 PE=1 SV=1	Plxnb2	0.856	0.8635	0.9	0.907	0.9075	0.889	0.8975	0.8885	0.9185	0.9545	0.996	0.9355	0.8535	0.861	0.86	0.9655	1.0515	1.053	1.03207	1.06711	1.19246	+	4.18072	cell proliferation;development;regulation of biological process;response to stimulus	cell surface;membrane	protein binding;receptor activity;signal transducer activity
High	P12023-2	Isoform APP695 of Amyloid beta A4 protein OS=Mus musculus GN=App	App	0.864	0.8015	0.896	1.0145	1.009	0.996	0.84	0.849	0.88	1.073	0.953	1.0015	0.814	0.8275	0.7585	1.211	1.104	1.0315	1.1788	1.17847	1.39437	+	4.31048	cell death;cell growth;cell organization and biogenesis;cellular component movement;cellular homeostasis;defense response;metabolic process;regulation of biological process;response to stimulus;transport	cell surface;cytoplasm;endoplasmic reticulum;endosome;Golgi;membrane	DNA binding;enzyme regulator activity;metal ion binding;protein binding
High	F8VPU2	FERM, RhoGEF and pleckstrin domain-containing protein 1 OS=Mus musculus GN=Farp1 PE=1 SV=1	Farp1	0.956	0.8905	0.908	1.031	0.9195	0.9165	0.936	1.0155	0.9655	1.0295	1.0005	0.954	0.909	0.918	0.8625	1.086	1.051	1.0675	1.04084	1.02297	1.19149	+	2.52398	cell organization and biogenesis;development;regulation of biological process	cytoplasm;cytoskeleton;cytosol;membrane	protein binding
High	Q549A5	Clusterin OS=Mus musculus GN=Clu PE=2 SV=1	Clu	0.715	0.599	0.7065	0.957	0.963	1.0185	0.7275	0.74	0.7245	1.222	1.192	1.261	0.598	0.609	0.677	1.6195	1.679	1.5695	1.45434	1.67655	2.58386	+	10.8344	cell death;cell organization and biogenesis;cell proliferation;metabolic process;regulation of biological process;response to stimulus;transport	cell surface;cytoplasm;cytosol;endoplasmic reticulum;extracellular;membrane;mitochondrion;nucleus	catalytic activity;protein binding
High	G3UZM4	Cell adhesion molecule 2 (Fragment) OS=Mus musculus GN=Cadm2 PE=4 SV=1		0.9685	1.002	0.9485	1.034	0.9795	0.9845	0.991	1.0405	1.036	0.9175	0.927	0.9375	1.0005	1.0015	1.0705	0.8655	0.898	0.904	1.02706	0.906927	0.868186	+	3.57303		membrane	protein binding
High	Q3TGI6	Putative uncharacterized protein (Fragment) OS=Mus musculus GN=Pitpna PE=2 SV=1	Pitpna	0.966	0.955	0.93	0.9815	1.005	0.9945	0.996	1.0145	1.029	0.977	0.9655	0.945	0.953	0.9735	0.9305	0.919	0.8955	0.9215	1.0456	0.949992	0.957648	+	3.85551	transport	cytoplasm	transporter activity
High	Q3TG75	Ornithine aminotransferase, isoform CRA_b OS=Mus musculus GN=Oat PE=2 SV=1	Oat	0.906	0.871	0.866	0.9725	0.945	0.9355	0.962	0.9605	0.9365	1.06	1.0745	1.0135	0.9115	0.9095	0.8575	1.171	0.9655	1.1365	1.07946	1.10108	1.22195	+	2.90122	cell organization and biogenesis;metabolic process	cytoplasm;mitochondrion;organelle lumen	catalytic activity;protein binding
High	P43406	Integrin alpha-V OS=Mus musculus GN=Itgav PE=1 SV=2	Itgav	0.896	0.9195	0.98	0.9755	0.987	0.9395	0.991	0.9775	1.008	1.025	1.043	1.0505	0.9555	0.9875	0.9815	1.048	1.1105	1.083	1.0381	1.04771	1.10839	+	3.68028	cell differentiation;cell growth;cell organization and biogenesis;cellular component movement;cellular homeostasis;defense response;development;metabolic process;regulation of biological process;response to stimulus;transport	cell surface;membrane;nucleus	metal ion binding;protein binding;transporter activity
High	Q641P0	Actin-related protein 3B OS=Mus musculus GN=Actr3b PE=2 SV=1	Actr3b	1.0395	1.038	1.0145	0.992	1.0335	1.025	0.976	1.03	1.0285	0.985	0.979	0.927	1.039	1.0615	1.0245	0.9825	0.9565	0.956	0.986578	0.95271	0.9264	+	2.32237	cell organization and biogenesis;regulation of biological process	cytoplasm;cytoskeleton	nucleotide binding;protein binding
High	P51150	Ras-related protein Rab-7a OS=Mus musculus GN=Rab7a PE=1 SV=2	Rab7	0.951	0.926	0.931	0.981	0.9535	0.958	0.9445	0.975	0.9495	0.989	0.986	0.9705	0.936	0.923	0.921	1.0325	0.96	1.0245	1.03009	1.02666	1.08525	+	2.3865	cell organization and biogenesis;cellular homeostasis;metabolic process;regulation of biological process;response to stimulus;transport	cytoplasm;cytosol;endosome;Golgi;membrane;vacuole	catalytic activity;nucleotide binding;protein binding
High	E9QN63	Arf-GAP with SH3 domain, ANK repeat and PH domain-containing protein 1 OS=Mus musculus GN=Asap1 PE=1 SV=2		1.022	0.957	0.9685	1.203	1.0565	1.0475	1.0695	1.1345	1.1435	1.0465	1.014	0.9625	0.9465	0.9785	0.985	0.959	0.831	0.9105	1.12197	0.903062	0.928007	+	2.62431	regulation of biological process		enzyme regulator activity;protein binding
High	Q9DCN2	NADH-cytochrome b5 reductase 3 OS=Mus musculus GN=Cyb5r3 PE=1 SV=3	Cyb5r3	0.96	0.9205	0.94	0.9795	0.961	0.933	0.9935	0.997	0.975	1.0535	1.072	0.9955	0.985	0.964	0.984	1.139	1.228	1.1745	1.01879	1.05244	1.20747	+	5.58888	metabolic process	cytoplasm;endoplasmic reticulum;membrane;mitochondrion	catalytic activity;nucleotide binding;protein binding
High	E9Q3X0	Major vault protein OS=Mus musculus GN=Mvp PE=4 SV=1	Mvp	0.845	0.791	0.895	0.889	0.814	0.8255	0.9205	0.882	0.908	1.0865	1.112	1.0435	0.8395	0.86	0.865	1.3775	1.159	1.17	0.999012	1.19609	1.44531	+	4.97052	cell proliferation;metabolic process;regulation of biological process;response to stimulus	cytoplasm;cytoskeleton;membrane;nucleus	protein binding
High	Q08642	Protein-arginine deiminase type-2 OS=Mus musculus GN=Padi2 PE=1 SV=2	Padi2	0.847	0.805	0.857	1.0475	0.911	0.9455	0.8625	0.9815	0.962	1.19	1.059	1.0175	0.985	0.9025	0.8545	1.2375	1.472	1.3465	1.15743	1.16411	1.47921	+	4.34179	cell organization and biogenesis;metabolic process;regulation of biological process;response to stimulus	cytoplasm	catalytic activity;metal ion binding;protein binding
High	E9PZA8	Synaptotagmin-7 OS=Mus musculus GN=Syt7 PE=4 SV=1	Syt7	1.046	0.9935	1.063	1.063	0.958	0.987	1.057	1.1055	1.0775	0.9555	0.9795	0.893	1.0145	0.9895	1.017	0.9225	0.8585	0.9685	0.969541	0.87284	0.910129	+	2.37676	cell organization and biogenesis;transport	membrane;vacuole	metal ion binding;protein binding
High	P56564	Excitatory amino acid transporter 1 OS=Mus musculus GN=Slc1a3 PE=1 SV=2	Slc1a3	0.844	0.964	0.9045	0.9215	0.948	0.985	0.9155	0.9445	0.964	1.048	1.054	1.0155	0.9605	0.9985	0.9665	1.0835	1.0865	1.041	1.05235	1.10393	1.09759	+	3.34761	cell organization and biogenesis;metabolic process;regulation of biological process;response to stimulus;transport	cell surface;membrane	protein binding;transporter activity
High	Q80TL4	Protein KIAA1045 OS=Mus musculus GN=Kiaa1045 PE=2 SV=2	N28178;Phf24	0.95	0.9725	0.869	1.0685	1.038	1.0295	0.882	1.021	0.9735	0.9435	0.8945	0.9275	0.9515	0.9865	0.94	0.8405	0.8925	0.8315	1.12341	0.961411	0.89107	+	2.42653			metal ion binding
High	Q6ZQ33	MKIAA0857 protein (Fragment) OS=Mus musculus GN=Rab11fip5 PE=2 SV=1	Rab11fip5	0.984	0.928	0.947	1.025	1.004	1.0015	0.968	1.0105	1.01	0.9675	0.937	0.9205	0.883	0.932	0.9335	0.8785	0.8755	0.9255	1.05999	0.94529	0.974895	+	3.18495	regulation of biological process;response to stimulus;transport	cytoplasm;endosome;Golgi;membrane;mitochondrion	protein binding
High	Q3TJL8	Putative uncharacterized protein OS=Mus musculus GN=Pdia6 PE=2 SV=1	Pdia6	0.942	0.911	0.923	1.0015	1.0955	1.0575	0.9445	0.976	0.948	1.054	1.0505	1.038	0.939	0.915	0.944	1.0735	0.999	1.0345	1.13635	1.09552	1.11044	+	3.97275	cellular homeostasis;metabolic process;regulation of biological process;response to stimulus	endoplasmic reticulum;membrane;organelle lumen	catalytic activity
High	P54822	Adenylosuccinate lyase OS=Mus musculus GN=Adsl PE=2 SV=2	Adsl	0.9275	0.9485	0.9665	0.9915	0.9815	0.991	0.977	0.982	0.968	1.0545	1.0215	1.026	0.9555	1.014	0.967	0.989	0.9805	1.018	1.04274	1.05979	1.01737	+	2.50797	cell organization and biogenesis;metabolic process;response to stimulus	cytosol;mitochondrion	catalytic activity
High	Q99LC5	Electron transfer flavoprotein subunit alpha, mitochondrial OS=Mus musculus GN=Etfa PE=1 SV=2	Etfa	0.9615	0.951	0.902	0.9255	0.993	0.9875	0.942	0.973	0.9345	1.0795	1.0465	1.0265	0.977	0.9495	1.01	1.103	1.026	1.066	1.03251	1.10633	1.08803	+	2.93245	metabolic process;transport	mitochondrion;organelle lumen	catalytic activity;nucleotide binding;protein binding
High	P42208	Septin-2 OS=Mus musculus GN=Sept2 PE=1 SV=2	2016-09-02	0.9055	0.891	0.93	0.973	0.927	0.9005	0.947	0.962	0.943	1.091	1.0545	0.987	0.8955	0.8945	0.843	1.1185	1.0645	1.115	1.02714	1.09835	1.25256	+	4.74535	cell division;cell organization and biogenesis;regulation of biological process;response to stimulus	cell surface;chromosome;cytoplasm;cytoskeleton;membrane;nucleus	catalytic activity;enzyme regulator activity;nucleotide binding;protein binding;structural molecule activity
High	Q3TJH1	Putative uncharacterized protein OS=Mus musculus GN=Gnai3 PE=2 SV=1	Gnai3	0.9845	0.9875	0.959	0.9765	1.013	1.0175	0.956	0.979	0.9495	1.0385	1.0035	0.989	1.0325	1.0165	0.9825	1.1	1.0415	1.044	1.02593	1.05079	1.0508	+	2.37729	cell division;cell organization and biogenesis;metabolic process;regulation of biological process;response to stimulus	cytoplasm;cytoskeleton;Golgi;membrane	catalytic activity;metal ion binding;nucleotide binding;protein binding;signal transducer activity
High	Q3U6N7	Putative uncharacterized protein OS=Mus musculus GN=Lcp1 PE=2 SV=1	Lcp1	0.8255	0.8155	0.7795	0.9285	0.994	0.907	0.879	0.9075	0.8345	1.352	1.3745	1.2695	0.836	0.8275	0.687	1.3325	1.293	1.153	1.16897	1.52461	1.60753	+	6.58521	cell organization and biogenesis;cellular component movement;regulation of biological process;response to stimulus	cytoplasm;cytoskeleton;cytosol;membrane	metal ion binding;protein binding
High	Q8VEH5	EPM2A-interacting protein 1 OS=Mus musculus GN=Epm2aip1 PE=2 SV=1	Epm2aip1	0.959	0.961	0.974	0.9965	1.006	1.0225	0.965	1.0225	0.995	1.041	1.038	1.016	0.9805	0.998	0.9855	1.0115	0.9895	0.9975	1.04527	1.03772	1.01164	+	2.30722	regulation of biological process;response to stimulus	cytoplasm;endoplasmic reticulum;nucleus	DNA binding;protein binding
High	Q3UM23	Putative uncharacterized protein OS=Mus musculus GN=Rnh1 PE=2 SV=1	Rnh1	0.9065	0.928	0.928	0.949	1.0175	1.037	0.9825	0.9695	0.972	1.026	1.0375	1.097	0.9495	0.978	0.9775	1.0205	1.1475	1.037	1.08724	1.08088	1.10327	+	2.36199	regulation of biological process	cytoplasm	enzyme regulator activity;protein binding
High	Q3TG52	Putative uncharacterized protein OS=Mus musculus GN=Aldh9a1 PE=2 SV=1	Aldh9a1	0.903	0.886	0.8765	0.961	0.9665	0.9725	0.9485	0.969	0.9365	1.014	1.023	1.03	0.933	0.968	0.974	1.0025	1.02	1.023	1.08798	1.07463	1.0593	+	6.14736	metabolic process	cytoplasm;cytosol;mitochondrion	catalytic activity;nucleotide binding;protein binding
High	Q3ULZ3	Phosphoserine aminotransferase OS=Mus musculus GN=Psat1 PE=2 SV=1	Psat1	0.8675	0.863	0.88	0.9705	0.9345	0.972	0.9745	0.9535	0.951	1.0585	1.0785	1.1055	0.9085	0.966	0.9075	1.028	1.026	1.004	1.10209	1.12626	1.09921	+	6.20789	metabolic process	cytoplasm	catalytic activity
High	Q5M8R9	Farnesyl diphosphate synthetase OS=Mus musculus GN=Fdps PE=2 SV=1	Fdps	0.848	0.8285	0.813	1.031	1.104	1.109	0.862	0.8925	0.89	1.1125	1.198	1.129	0.878	0.8685	0.8235	1.1505	0.9855	1.2085	1.30307	1.30062	1.30136	+	4.69662	metabolic process;regulation of biological process	cytoplasm;mitochondrion;organelle lumen	catalytic activity;metal ion binding;RNA binding
High	Q3UUH0	Putative uncharacterized protein OS=Mus musculus GN=Asl PE=2 SV=1	Asl	0.9505	0.8485	0.925	0.955	0.933	0.951	0.947	0.965	0.9275	1.01	1.055	0.9335	0.891	0.889	0.8745	1.076	1.008	1.053	1.04222	1.056	1.18177	+	2.68511	cell organization and biogenesis;metabolic process;response to stimulus	cytoplasm;cytosol;endoplasmic reticulum;membrane;nucleus	catalytic activity
High	P09528	Ferritin heavy chain OS=Mus musculus GN=Fth1 PE=1 SV=2	Fth1	0.8305	0.906	0.826	0.8505	0.849	0.941	0.971	0.9785	1.009	0.9565	0.9925	0.912	1.1305	1.1395	1.092	1.0005	0.9645	0.9445	1.03044	0.967044	0.865407	+	4.62966	cellular homeostasis;metabolic process;regulation of biological process;response to stimulus;transport	extracellular;mitochondrion;nucleus;organelle lumen	catalytic activity;metal ion binding
High	Q07076	Annexin A7 OS=Mus musculus GN=Anxa7 PE=2 SV=2	Anxa7	0.942	0.9375	0.946	0.959	0.9605	0.934	0.9255	0.9925	0.9615	0.94	0.979	0.9245	0.977	0.955	0.9475	1.015	1.043	1.0125	1.00991	0.987498	1.06633	+	2.29423	cell differentiation;cell organization and biogenesis;cell proliferation;cellular homeostasis;metabolic process;regulation of biological process;response to stimulus	cytosol;membrane;nucleus	metal ion binding;protein binding;RNA binding
High	O70443	Guanine nucleotide-binding protein G(z) subunit alpha OS=Mus musculus GN=Gnaz PE=2 SV=4	Gnaz	0.9385	0.9935	0.9685	0.9485	0.9745	0.9675	0.946	0.967	0.9855	0.911	0.9185	0.917	0.998	0.9875	1.0285	0.9085	0.9405	0.925	0.996552	0.947559	0.920372	+	3.07006	metabolic process;regulation of biological process;response to stimulus	cytosol;membrane	catalytic activity;metal ion binding;nucleotide binding;protein binding;signal transducer activity
High	Q921Q7	Ras and Rab interactor 1 OS=Mus musculus GN=Rin1 PE=1 SV=1	Rin1	0.976	0.9365	0.988	0.992	0.944	0.886	0.997	1.0205	1.054	0.9315	0.8905	0.873	0.9145	0.9435	0.904	0.8895	0.92	0.8965	0.972936	0.877421	0.979725	+	2.50908	regulation of biological process;response to stimulus;transport	cytoplasm;cytoskeleton;membrane	enzyme regulator activity;protein binding
High	Q8BIZ1	Ankyrin repeat and sterile alpha motif domain-containing protein 1B OS=Mus musculus GN=Anks1b PE=1 SV=3	Anks1b	1.022	1.095	1.0645	0.952	1.035	1.0165	0.902	0.974	0.9995	0.924	0.935	0.9655	1.0855	1.1085	1.0755	0.918	0.9875	0.923	0.944052	0.982264	0.865117	+	3.02456		cytoplasm;membrane;nucleus	protein binding
High	F7CZ64	Voltage-dependent calcium channel gamma subunit OS=Mus musculus GN=Cacng8 PE=3 SV=2		1.032	1.0515	1.1105	0.908	0.922	0.9155	0.9355	0.935	1.0205	0.8545	0.8875	0.938	0.969	1.0115	1.064	0.8915	0.9425	0.956	0.85958	0.927015	0.916407	+	2.84414	regulation of biological process;transport	membrane	transporter activity
High	G3X9Y1	Synaptotagmin III, isoform CRA_a OS=Mus musculus GN=Syt3 PE=4 SV=1	Syt3	0.998	0.9675	1	0.903	0.922	0.9235	0.912	0.9435	0.9715	0.9245	0.949	0.9255	0.9785	0.9595	1.0125	0.953	0.94	0.962	0.926825	0.990096	0.967633	+	2.31849	cell differentiation;regulation of biological process;response to stimulus;transport	endosome;membrane	metal ion binding;protein binding
High	P55264	Adenosine kinase OS=Mus musculus GN=Adk PE=1 SV=2	Adk	0.8855	0.855	0.871	0.9715	0.963	0.9625	0.935	0.939	0.9265	1.1415	1.112	1.075	0.885	0.92	0.842	1.0885	1.0635	1.0475	1.10932	1.18854	1.20873	+	6.94648	cell proliferation;metabolic process;regulation of biological process	cytoplasm;cytosol;nucleus	catalytic activity;metal ion binding;nucleotide binding;RNA binding
High	A2ALS5-2	Isoform 2 of Rap1 GTPase-activating protein 1 OS=Mus musculus GN=Rap1gap	Rap1gap	0.968	0.959	0.963	1.003	1.0345	1.038	1.0335	1.0375	1.044	0.9925	0.983	0.969	0.931	0.9925	0.96	0.947	0.898	0.9415	1.06419	0.945265	0.96636	+	3.92368	regulation of biological process	cytosol;endosome;Golgi;membrane	enzyme regulator activity;protein binding
High	O70252	Heme oxygenase 2 OS=Mus musculus GN=Hmox2 PE=2 SV=1	Hmox2	0.9185	0.9275	0.958	0.956	0.9525	0.988	0.9695	0.9705	0.981	0.957	1.0015	0.9755	0.9795	0.9715	0.953	1.024	1.0225	1.0265	1.03299	1.00445	1.0582	+	3.19619	metabolic process;response to stimulus	endoplasmic reticulum;membrane	catalytic activity;metal ion binding
High	Q920R0	Alsin OS=Mus musculus GN=Als2 PE=1 SV=3	Als2	0.908	0.844	0.8555	0.9495	0.9185	0.915	0.8365	0.9405	0.875	1.0455	1.001	0.9605	0.8715	0.889	0.897	1.112	1.0135	1	1.06731	1.13386	1.17611	+	3.04973	cell communication;cell death;cell organization and biogenesis;defense response;metabolic process;regulation of biological process;response to stimulus;transport	cytoplasm;cytosol;endosome;membrane;nucleus	enzyme regulator activity;protein binding
High	Q9QUP5	Hyaluronan and proteoglycan link protein 1 OS=Mus musculus GN=Hapln1 PE=2 SV=1	Hapln1	0.8645	0.9195	0.8405	0.8395	0.881	0.8945	0.8505	0.9135	0.9065	0.9325	0.918	1.0345	1.072	1.1585	1.1345	1.1425	1.141	0.9985	0.99638	1.08032	0.975334	+	3.90523		extracellular	protein binding;structural molecule activity
High	Q01065	Calcium/calmodulin-dependent 3',5'-cyclic nucleotide phosphodiesterase 1B OS=Mus musculus GN=Pde1b PE=1 SV=2	Pde1b	0.9425	0.943	0.995	1.0325	0.9715	0.97	1.0115	1.0635	1.0385	0.964	0.979	0.952	0.9275	0.957	0.9605	0.9095	0.891	0.939	1.03246	0.929822	0.962917	+	2.81608	cell differentiation;metabolic process;regulation of biological process;response to stimulus	cytoplasm	catalytic activity;metal ion binding;protein binding
High	Q99PT1	Rho GDP-dissociation inhibitor 1 OS=Mus musculus GN=Arhgdia PE=1 SV=3	Arhgdia	0.9345	0.9285	0.9235	0.997	0.9785	0.988	1.004	1.0275	0.9815	1.0515	1.031	1.031	0.914	0.9915	0.914	1.014	0.936	0.9715	1.06352	1.03336	1.03618	+	2.52448	regulation of biological process;response to stimulus	cytoplasm;cytosol;membrane;nucleus	enzyme regulator activity;protein binding
High	Q9CQA3	Succinate dehydrogenase [ubiquinone] iron-sulfur subunit, mitochondrial OS=Mus musculus GN=Sdhb PE=1 SV=1	Sdhb	1.011	0.9795	1.0005	1.026	0.9535	0.9255	1.0245	1.0395	1.041	0.946	0.9655	0.925	0.992	0.9875	1.029	0.93	0.9455	0.906	0.971247	0.913527	0.924547	+	2.43898	metabolic process;transport	membrane;mitochondrion	catalytic activity;metal ion binding
High	Q5EBQ0	Voltage-dependent anion channel 3 OS=Mus musculus GN=Vdac3 PE=2 SV=1	Vdac3	0.9775	0.983	0.956	0.9645	0.9805	0.98	0.9865	0.9945	0.986	0.9585	0.9605	0.9265	0.995	0.9905	0.9985	1.025	0.998	0.9975	1.00291	0.95905	1.01223	+	2.80417	cell communication;defense response;regulation of biological process;response to stimulus;transport	endoplasmic reticulum;membrane;mitochondrion;nucleus	nucleotide binding;transporter activity
High	Q8BFZ9	Erlin-2 OS=Mus musculus GN=Erlin2 PE=1 SV=1	Erlin2	0.944	0.918	0.93	0.9775	0.983	0.9855	0.973	1.028	0.9595	0.993	1.0055	1.008	0.926	0.9385	1.025	1.0735	1.0955	1.086	1.05516	1.01554	1.12649	+	3.33927	metabolic process;regulation of biological process;response to stimulus	cytoplasm;endoplasmic reticulum;membrane	protein binding
High	Q6NS52-2	Isoform 2 of Diacylglycerol kinase beta OS=Mus musculus GN=Dgkb	Dgkb	1.0405	0.9915	1.1015	0.975	0.91	0.872	1.0775	1.134	1.2345	0.9395	0.9505	0.838	0.963	1.045	1.112	0.942	0.8455	0.9915	0.879847	0.791642	0.890705	+	2.31339	metabolic process;regulation of biological process;response to stimulus	cytoplasm;membrane	catalytic activity;metal ion binding;nucleotide binding
High	Q3TL10	Putative uncharacterized protein OS=Mus musculus GN=Etf1 PE=2 SV=1	Etf1	0.9915	0.953	0.972	1.016	0.9655	0.9565	0.992	1.0115	1.002	1.0335	1.0265	0.9865	0.9455	0.946	0.9365	1.038	1.005	1.0655	1.00737	1.01364	1.09919	+	2.42508	cell organization and biogenesis;metabolic process	cytoplasm	RNA binding
High	E9PYH0	Versican core protein OS=Mus musculus GN=Vcan PE=1 SV=1	Vcan	0.8855	0.9055	0.8565	0.8705	0.8945	0.9085	0.936	0.9315	0.9345	0.9415	0.9425	0.9985	0.995	1.05	1.0995	1.0545	1.024	1.0065	1.00982	1.02873	0.981078	+	4.21546	cell differentiation;cellular component movement;regulation of biological process	cell surface;extracellular;membrane	metal ion binding;protein binding
High	P35700	Peroxiredoxin-1 OS=Mus musculus GN=Prdx1 PE=1 SV=1	Prdx1	0.897	0.8225	0.8625	1.0005	0.891	0.883	0.911	0.9585	0.915	1.0645	1.048	1.0135	0.86	0.8635	0.859	1.067	0.979	1.04	1.07455	1.12264	1.19497	+	3.65914	cell proliferation;defense response;metabolic process;regulation of biological process;response to stimulus	cytoplasm;cytosol;mitochondrion;nucleus;organelle lumen	antioxidant activity;catalytic activity;protein binding;RNA binding
High	Q3UIT9	Proteasome subunit alpha type OS=Mus musculus GN=Psma7 PE=2 SV=1	Psma7	0.94	0.933	0.942	1.0155	0.953	0.9645	0.969	0.995	0.9895	1.014	1.0175	0.963	0.9225	0.932	0.916	1.015	0.9805	1	1.04192	1.01388	1.08121	+	2.53842	metabolic process	cytoplasm;nucleus;proteasome	catalytic activity;protein binding
High	B2RRE3	Camsap1l1 protein OS=Mus musculus GN=Camsap2 PE=2 SV=1	Camsap2	0.9725	0.9985	1.011	0.961	0.9805	0.9665	0.9695	0.983	1.001	0.94	0.931	0.925	0.9755	0.9865	0.9875	0.9005	0.917	0.917	0.975184	0.946673	0.927106	+	4.85456	cell organization and biogenesis;regulation of biological process	cytoplasm;cytoskeleton	protein binding
High	Q6PER3	Microtubule-associated protein RP/EB family member 3 OS=Mus musculus GN=Mapre3 PE=1 SV=1	Mapre3	0.9675	0.9085	0.928	1.059	0.9905	0.974	1.0195	1.0565	1.033	0.9645	0.9835	0.9425	0.923	0.952	0.9285	0.9435	0.9015	0.953	1.07828	0.92972	0.998038	+	2.67337	cell division;cell organization and biogenesis;regulation of biological process	cytoplasm;cytoskeleton	protein binding
High	Q99KC8	von Willebrand factor A domain-containing protein 5A OS=Mus musculus GN=Vwa5a PE=1 SV=2	Vwa5a	0.8865	0.8525	0.876	0.971	0.9455	0.9015	0.9085	0.934	0.917	1.0725	1.0455	1.079	0.908	0.914	0.95	1.1195	1.123	1.085	1.07763	1.15854	1.2004	+	7.03078		nucleus
High	Q0VE82	Copine-7 OS=Mus musculus GN=Cpne7 PE=2 SV=1	Cpne7	1.0275	0.98	1.039	0.9515	0.8955	0.8945	0.941	0.953	0.991	0.929	0.9545	0.9325	0.981	1.0625	1.0535	1.0675	1.222	1.066	0.899885	0.976083	1.08347	+	2.74197	response to stimulus	cytoplasm;membrane;nucleus	protein binding
High	Q9D379	Epoxide hydrolase 1 OS=Mus musculus GN=Ephx1 PE=1 SV=2	Ephx1	0.8815	0.805	0.8545	0.9145	0.9845	0.885	0.9485	0.9565	0.8995	1.0365	1.0445	1.0295	0.934	0.8025	0.9345	1.138	1.215	1.188	1.09563	1.10911	1.32572	+	4.84735	metabolic process;response to stimulus	endoplasmic reticulum;membrane	catalytic activity;protein binding
High	F6WMJ3	Rho guanine nucleotide exchange factor 6 OS=Mus musculus GN=Arhgef6 PE=1 SV=1	Arhgef6	1.0425	1.0795	1.027	0.9145	1.0295	1.0275	0.906	0.96	0.926	1.0025	0.9895	1	1.0815	1.0785	1.058	1.0605	1.0865	1.062	0.943633	1.07163	0.997203	+	3.01023	cell organization and biogenesis;regulation of biological process;response to stimulus		protein binding
High	F8WIV2	Serpin B6 OS=Mus musculus GN=Serpinb6a PE=1 SV=1	Serpinb6a	0.9235	0.875	0.9335	1.0025	0.9225	0.9695	0.9905	1.012	0.9625	1.036	1.0745	1.047	0.9625	0.9635	0.9525	1.054	0.9805	1.11	1.05948	1.06492	1.09241	+	2.53105	regulation of biological process;response to stimulus	cytoplasm	enzyme regulator activity;protein binding
High	Q8C845	EF-hand domain-containing protein D2 OS=Mus musculus GN=Efhd2 PE=1 SV=1	Efhd2	0.9885	0.8615	0.9035	1.1975	1.017	1.0155	1.161	1.1035	1.192	1.0485	0.973	0.8845	0.904	0.9355	0.871	0.9175	0.849	0.897	1.17305	0.840735	0.98266	+	2.76734		membrane	metal ion binding;protein binding
High	Q3UHB8	Coiled-coil domain-containing protein 177 OS=Mus musculus GN=Ccdc177 PE=1 SV=1	Ccdc177	0.9535	0.9815	0.912	0.926	0.94	0.961	0.8675	0.9695	0.916	0.897	0.878	0.8805	1.012	1.0265	0.991	0.8755	0.9185	0.8925	0.992975	0.964584	0.88678	+	2.62369
High	Q6NS52	Diacylglycerol kinase beta OS=Mus musculus GN=Dgkb PE=2 SV=2	Dgkb	1.034	1.1075	0.989	0.965	0.9915	0.976	0.983	1.0735	1.123	0.919	0.9355	1.0105	1.0865	1.161	1.188	0.9325	0.986	0.998	0.936751	0.901085	0.84893	+	2.32689	metabolic process;regulation of biological process;response to stimulus	cytoplasm;membrane	catalytic activity;metal ion binding;nucleotide binding
High	Q8CHP8	Phosphoglycolate phosphatase OS=Mus musculus GN=Pgp PE=1 SV=1	Pgp	0.9825	0.984	0.9895	1.0215	1.011	1.038	1.0125	1.0405	1.0205	1.0205	1.0225	1.002	1.0065	1.038	0.9745	0.978	0.9155	0.9435	1.03873	0.990727	0.939715	+	2.43129	metabolic process;regulation of biological process	cytosol	catalytic activity;metal ion binding
High	Q6P5I3	Alcohol dehydrogenase 5 (Class III), chi polypeptide OS=Mus musculus GN=Adh5 PE=2 SV=2	Adh5	0.839	0.9015	0.89	0.9475	0.986	1.021	0.8315	0.9	0.858	1.008	1.0035	1.135	0.9615	0.957	0.9225	0.969	1.0585	0.9815	1.12317	1.2151	1.05913	+	2.78874	metabolic process;response to stimulus	cytoplasm;mitochondrion;nucleus	catalytic activity;metal ion binding;protein binding
High	Q8R307	Vacuolar protein sorting-associated protein 18 homolog OS=Mus musculus GN=Vps18 PE=1 SV=2	Vps18	0.9325	0.961	0.927	1.028	1.0565	1.083	0.9255	0.9605	0.9385	1.0425	1.0655	1.0335	0.952	0.9795	0.9065	1.1215	1.0885	1.087	1.12303	1.11223	1.16173	+	5.3454	cell organization and biogenesis;metabolic process;regulation of biological process;transport	endosome;membrane;vacuole	catalytic activity;metal ion binding;protein binding
High	Q62351	Transferrin receptor protein 1 OS=Mus musculus GN=Tfrc PE=1 SV=1	Tfrc	1.036	0.9245	1.0215	0.993	1.0235	0.971	0.9095	0.974	0.9515	1.014	1.018	1.0085	0.892	0.905	0.872	1.048	0.991	1.0285	1.00184	1.07249	1.14931	+	2.538	cell communication;cell differentiation;cellular homeostasis;defense response;regulation of biological process;response to stimulus;transport	cell surface;endosome;extracellular;membrane;mitochondrion	protein binding;receptor activity;RNA binding;transporter activity
High	G3X8X7	Vacuolar protein sorting 16 (Yeast) OS=Mus musculus GN=Vps16 PE=1 SV=1	Vps16	0.943	0.9025	0.9135	1.025	0.981	1.009	0.928	0.9825	0.9335	1.0345	1.061	0.997	0.9155	0.9285	0.895	1.1105	1.028	1.068	1.09279	1.08738	1.17068	+	4.07925	cell organization and biogenesis;metabolic process;regulation of biological process;transport	cytoplasm;endosome;membrane;vacuole	protein binding
High	Q8BGT8	Phytanoyl-CoA hydroxylase-interacting protein-like OS=Mus musculus GN=Phyhipl PE=2 SV=1	Phyhipl	0.9355	0.9375	0.9275	1.0115	0.9865	0.989	0.966	1.029	1.015	0.9855	0.9845	1.0155	0.9475	0.985	0.97	0.903	0.9095	0.889	1.0666	0.99186	0.930749	+	4.02026		cytoplasm;mitochondrion	protein binding
High	P70441	Na(+)/H(+) exchange regulatory cofactor NHE-RF1 OS=Mus musculus GN=Slc9a3r1 PE=1 SV=3	Slc9a3r1	0.9075	0.889	0.9385	1.052	0.9845	0.94	0.934	1.016	0.9925	1.0695	1.028	1.027	0.901	0.9135	0.9315	1.0675	1.04	1.143	1.0883	1.06185	1.18372	+	3.02476	cell differentiation;cell organization and biogenesis;cellular homeostasis;regulation of biological process;response to stimulus;transport	cytoplasm;membrane	protein binding;structural molecule activity
High	Q9CY64	Biliverdin reductase A OS=Mus musculus GN=Blvra PE=2 SV=1	Blvra	0.943	0.8735	0.946	1.041	0.948	0.968	1.0765	1.032	1.059	1.0855	1.0985	1.052	0.915	0.936	0.9395	1.057	0.921	1.044	1.07041	1.02163	1.08296	+	2.49295	metabolic process	cytoplasm	catalytic activity;metal ion binding;nucleotide binding
High	Q3TIR0	Putative uncharacterized protein OS=Mus musculus GN=Ctsd PE=2 SV=1	Ctsd	0.835	0.8145	0.803	0.988	1.0525	0.967	0.8735	0.8755	0.8905	1.177	1.1645	1.2135	0.833	0.863	0.89	1.2245	1.241	1.1905	1.2263	1.34685	1.41377	+	9.09051	cell organization and biogenesis;metabolic process	extracellular;membrane;mitochondrion;vacuole	catalytic activity
High	Q8BG39	Synaptic vesicle glycoprotein 2B OS=Mus musculus GN=Sv2b PE=1 SV=1	Sv2b	1.032	0.997	0.9895	0.9545	0.9755	0.9365	0.928	0.9795	1.043	0.9035	0.891	0.9065	0.9935	1.031	1.0115	0.8845	0.9555	0.899	0.949644	0.915438	0.902174	+	2.46019	cell communication;transport	membrane	transporter activity
High	Q8BVQ5	Protein phosphatase methylesterase 1 OS=Mus musculus GN=Ppme1 PE=1 SV=5	Ppme1	0.9795	0.965	0.9495	1.045	1.019	1.059	0.989	1.0545	1.0365	0.9895	1.0035	1.0015	0.9515	0.978	0.954	0.939	0.937	0.942	1.07913	0.97224	0.977285	+	3.93633	metabolic process;transport		catalytic activity;protein binding
High	A2AWI7	Endophilin-B2 OS=Mus musculus GN=Sh3glb2 PE=4 SV=1	Sh3glb2	0.988	0.9965	0.935	0.9825	1.009	1.006	0.9575	1.0295	1.025	0.9265	0.9295	0.912	0.9965	1.019	0.982	0.895	0.9055	0.858	1.02672	0.918991	0.886906	+	3.37039		cytoplasm;nucleus	protein binding
High	P47791	Glutathione reductase, mitochondrial OS=Mus musculus GN=Gsr PE=1 SV=3	Gsr	0.773	0.8895	0.79	0.806	0.9705	0.858	0.9185	0.8155	0.839	1.0345	1.027	1.0195	0.9085	0.936	0.922	1.0535	1.07	1.0475	1.07421	1.19743	1.14621	+	3.53029	cellular homeostasis;metabolic process;regulation of biological process	cytoplasm;cytosol;mitochondrion	antioxidant activity;catalytic activity;nucleotide binding;protein binding
High	Q9JIA1	Leucine-rich glioma-inactivated protein 1 OS=Mus musculus GN=Lgi1 PE=1 SV=1	Lgi1	0.942	1.0115	0.959	0.9185	0.9625	0.948	0.9395	0.9645	0.988	0.889	0.9155	0.88	1.017	1.013	1.022	0.8785	0.9415	0.887	0.97133	0.92825	0.886959	+	3.15565	cell organization and biogenesis;cellular component movement;regulation of biological process	extracellular	protein binding
High	Q9CZW4	Long-chain-fatty-acid--CoA ligase 3 OS=Mus musculus GN=Acsl3 PE=1 SV=2	Acsl3	0.974	0.946	0.9535	1.002	0.9335	0.9725	1.016	0.9895	0.9565	0.9945	1.057	1.0235	0.9635	0.97	1.0065	1.0625	1.151	1.055	1.01201	1.03815	1.11173	+	2.40533	cell organization and biogenesis;metabolic process;regulation of biological process;response to stimulus;transport	endoplasmic reticulum;Golgi;membrane;mitochondrion	catalytic activity;nucleotide binding;protein binding
High	Q3UC89	Putative uncharacterized protein OS=Mus musculus GN=Ctsd PE=2 SV=1	Ctsd	0.751	0.8835	0.7475	0.847	1.2255	1.206	0.808	0.832	0.7825	1.128	1.1475	1.32	0.9555	0.964	0.9715	1.255	1.4015	1.0935	1.37636	1.48421	1.29713	+	2.75974	cell organization and biogenesis;metabolic process	extracellular;membrane;mitochondrion;vacuole	catalytic activity
High	Q5SZA3	Histone cluster 1, H1c OS=Mus musculus GN=Hist1h1c PE=2 SV=1	Hist1h1c	0.8145	0.8045	0.7395	1.087	0.999	0.9595	0.9115	1.0225	0.8615	0.9935	1.0505	1.087	0.947	0.8205	0.976	1.061	1.1525	1.193	1.29129	1.12001	1.24166	+	3.23151	cell organization and biogenesis;metabolic process;regulation of biological process	chromosome;nucleus	DNA binding;protein binding;RNA binding
High	Q56A15	Cytochrome c OS=Mus musculus GN=Cycs PE=2 SV=1	Cycs;Gm10053	0.9355	0.897	0.869	1.0595	0.996	0.984	1.0585	1.0705	1.087	1.0225	0.9825	0.9475	0.984	0.984	0.996	0.953	0.9085	0.9355	1.12512	0.918066	0.943657	+	3.8225	cell death;metabolic process;regulation of biological process;transport	cytosol;mitochondrion;nucleus	metal ion binding
High	G5E895	MCG142264, isoform CRA_b OS=Mus musculus GN=Akr1b10 PE=4 SV=1	Akr1b10	0.923	0.8765	0.9345	0.989	0.9175	0.932	1.003	1.0145	1.0155	1.05	1.0935	0.965	0.9235	0.92	0.9005	1.072	1.031	1.04	1.03822	1.02489	1.14541	+	3.07827	metabolic process	cytosol;mitochondrion	catalytic activity;nucleotide binding
High	Q8C0M9	Isoaspartyl peptidase/L-asparaginase OS=Mus musculus GN=Asrgl1 PE=1 SV=1	Asrgl1	0.8875	0.9135	0.8905	0.9235	0.932	0.9385	0.8865	0.929	0.933	0.994	1.0045	0.987	0.913	0.9415	0.888	0.991	0.972	0.999	1.03808	1.08623	1.08004	+	4.20356	metabolic process	cytoplasm;nucleus	catalytic activity
High	Q61411	GTPase HRas OS=Mus musculus GN=Hras PE=1 SV=2	Hras1;Hras	1.057	1.0445	1.0845	1.0355	0.98	0.98	1.0345	1.0715	1.0545	0.969	0.9645	0.8955	1.0125	1.0285	0.998	0.955	0.9575	0.9595	0.940207	0.895112	0.945048	+	3.50226	cell death;cell organization and biogenesis;cell proliferation;defense response;metabolic process;regulation of biological process;response to stimulus;transport	Golgi;membrane	catalytic activity;nucleotide binding;protein binding;transporter activity
High	P97371	Proteasome activator complex subunit 1 OS=Mus musculus GN=Psme1 PE=2 SV=2	Psme1	0.904	0.865	0.912	0.945	0.9225	0.919	0.9135	0.9415	0.93	1.0665	1.0995	1.08	0.8985	0.875	0.8895	1.1135	1.055	1.117	1.03935	1.16553	1.23376	+	7.34191	regulation of biological process	cytoplasm;proteasome	enzyme regulator activity;protein binding
High	P97300	Neuroplastin OS=Mus musculus GN=Nptn PE=1 SV=3	Nptn	0.928	1.014	0.9315	0.9625	1.0025	0.995	0.9115	0.9545	0.992	0.868	0.884	0.933	1	1.022	1.007	0.8565	0.904	0.904	1.0301	0.939468	0.879663	+	2.43844	cell organization and biogenesis;cellular homeostasis;metabolic process;regulation of biological process;response to stimulus	cell surface;cytosol;membrane	catalytic activity;protein binding;receptor activity;signal transducer activity
High	Q7TME0	Lipid phosphate phosphatase-related protein type 4 OS=Mus musculus GN=Lppr4 PE=2 SV=2	D3Bwg0562e;Lppr4;Plppr4	1.103	0.998	1.118	0.9785	0.92	0.888	0.945	1.0125	1.049	0.9185	0.8915	0.877	0.9645	1.007	1.0025	0.903	0.8435	0.941	0.865642	0.89373	0.903665	+	2.5664	cell organization and biogenesis;metabolic process;regulation of biological process;response to stimulus	membrane	catalytic activity;protein binding
High	S4R1M2	Scaffold attachment factor B1 OS=Mus musculus GN=Safb PE=1 SV=1	Safb	0.9695	0.981	0.946	1.015	1.0235	1.0245	0.925	0.9865	0.9915	0.9675	0.9295	0.927	0.9745	0.958	0.956	0.917	0.9275	0.9355	1.05748	0.972787	0.962437	+	2.7246	metabolic process;regulation of biological process;response to stimulus	nucleus	DNA binding;nucleotide binding;protein binding;RNA binding
High	Q80TL4-2	Isoform 2 of Protein KIAA1045 OS=Mus musculus GN=Kiaa1045	N28178;Phf24	0.977	1.1415	0.9405	1.4165	1.3995	1.455	1.2215	1.2345	1.2155	1.05	1.105	0.9825	1.126	1.169	1.262	0.9405	0.826	1.0075	1.39621	0.854555	0.779871	+	4.66024			metal ion binding
High	Q60770	Syntaxin-binding protein 3 OS=Mus musculus GN=Stxbp3 PE=1 SV=1	Stxbp3a;Stxbp3	0.9055	0.8955	0.8945	0.9875	0.9235	0.94	0.9665	0.977	0.9365	1.0445	1.038	1.0555	0.934	0.9375	0.9515	1.091	1.09	1.0915	1.05769	1.08958	1.15923	+	7.0716	cell organization and biogenesis;regulation of biological process;response to stimulus;transport	cytoplasm;cytosol;membrane	protein binding
High	Q9JKC6	Cell cycle exit and neuronal differentiation protein 1 OS=Mus musculus GN=Cend1 PE=1 SV=1	Cend1	0.9885	0.9425	0.943	0.977	0.9905	0.9455	1.0095	1.0195	1.0285	0.944	0.9	0.8905	0.954	0.945	0.994	0.897	0.9065	0.906	1.01357	0.894358	0.936571	+	3.50549	cell differentiation;cellular component movement;regulation of biological process;response to stimulus	membrane
High	Q3UBP0	Adenylosuccinate synthetase isozyme 1 OS=Mus musculus GN=Adssl1 PE=2 SV=1	Adssl1	0.8075	0.7485	0.832	0.904	0.8175	0.9045	0.9365	0.8935	0.8915	1.173	1.1605	1.063	0.8245	0.816	0.8165	1.1845	1.1075	1.093	1.09966	1.24802	1.3777	+	6.14446	metabolic process;response to stimulus	cytoplasm;membrane	catalytic activity;metal ion binding;nucleotide binding;protein binding
High	Q3TJN6	Putative uncharacterized protein OS=Mus musculus GN=Snx5 PE=2 SV=1	Snx5	0.9545	0.8855	0.9365	1.002	0.9545	0.9185	0.9695	1.002	1.0105	1.033	0.997	0.9785	0.8735	0.884	0.91	1.028	0.957	1.0005	1.03548	1.00889	1.11921	+	2.3815	cell organization and biogenesis;transport	cytoplasm;endosome;membrane	protein binding
High	Q9CQC6	Basic leucine zipper and W2 domain-containing protein 1 OS=Mus musculus GN=Bzw1 PE=1 SV=1	Bzw1	0.9455	0.909	0.9155	1.0165	0.969	0.952	0.9525	0.9985	0.9755	1.0355	1.0005	0.952	0.909	0.8865	0.89	0.97	0.9595	1.0085	1.06047	1.02101	1.09402	+	2.31258	metabolic process;regulation of biological process	cytoplasm;membrane	protein binding;RNA binding
High	P60904	DnaJ homolog subfamily C member 5 OS=Mus musculus GN=Dnajc5 PE=1 SV=1	Dnajc5	0.9705	1.0285	0.9585	1.0025	0.9815	0.988	1.0655	1.053	1.0875	0.987	1.0015	0.961	1.044	1.024	1.0425	0.984	0.9755	1.018	1.0049	0.919994	0.957242	+	2.72662	regulation of biological process	membrane;mitochondrion	protein binding
High	Q3TM70	EH-domain containing 4 OS=Mus musculus GN=Ehd4 PE=2 SV=1	Ehd4	0.9055	0.8475	0.8865	0.994	0.973	0.9085	1.012	0.995	0.9565	1.0365	1.0835	1.0135	0.886	0.8645	0.8875	1.0465	1.0845	1.099	1.08941	1.05736	1.22441	+	4.80376	cell organization and biogenesis;regulation of biological process;response to stimulus;transport	endoplasmic reticulum;endosome;membrane	metal ion binding;nucleotide binding;protein binding
High	Q00612	Glucose-6-phosphate 1-dehydrogenase X OS=Mus musculus GN=G6pdx PE=1 SV=3	G6pdx	0.91	0.8445	0.893	0.973	0.931	0.9455	0.9855	0.959	0.93	1.051	1.0765	1.0635	0.892	0.905	0.935	1.0915	1.097	1.04	1.0763	1.11011	1.18173	+	5.52837	metabolic process;regulation of biological process;response to stimulus	cytoplasm;cytosol;membrane;nucleus	catalytic activity;nucleotide binding;protein binding
High	Q99LR1	Monoacylglycerol lipase ABHD12 OS=Mus musculus GN=Abhd12 PE=1 SV=2	Abhd12	0.944	0.925	0.9685	0.9845	0.9755	0.982	0.9625	0.967	0.9745	1.033	1.056	1.0145	0.9555	0.922	0.9445	1.079	1.066	1.0775	1.03683	1.0687	1.14192	+	6.26086	metabolic process;response to stimulus	membrane;mitochondrion	catalytic activity
High	Q8K295	Lrpap1 protein (Fragment) OS=Mus musculus GN=Lrpap1 PE=2 SV=1	Lrpap1	0.928	0.8755	0.9365	1.0175	0.92	0.9095	0.954	0.976	0.987	1.009	0.995	0.9565	0.8755	0.874	0.8645	1.0205	0.987	1.039	1.03905	1.01491	1.16546	+	2.72663	regulation of biological process	cytoplasm;endoplasmic reticulum;extracellular;membrane;organelle lumen	protein binding
High	G5E8J3	Bromodomain and WD repeat domain containing 2, isoform CRA_a OS=Mus musculus GN=Wdr11 PE=4 SV=1	Wdr11	0.914	0.9545	0.963	0.966	0.999	1.003	0.965	0.9395	0.976	1.01	1.0465	0.991	0.967	0.9775	0.9375	1.0655	1.0365	1.037	1.04821	1.05798	1.08917	+	3.08955		cytoplasm;cytoskeleton;membrane;nucleus	protein binding
High	Q80X81	Acetyl-Coenzyme A acetyltransferase 3 OS=Mus musculus GN=Acat3 PE=2 SV=1	Acat3	0.8885	0.854	0.864	1.0635	0.987	1.058	0.9305	0.9675	0.908	1.004	1.1375	1.06	0.8875	0.897	0.8295	1.118	1.014	1.101	1.1926	1.14095	1.2368	+	3.91835	metabolic process	cytoplasm;cytosol;mitochondrion;nucleus	catalytic activity
High	Q3TXR9	Beta-hexosaminidase OS=Mus musculus GN=Hexb PE=2 SV=1	Hexb	0.685	0.6595	0.757	0.991	0.959	0.922	0.7535	0.792	0.8035	1.231	1.2865	1.2485	0.688	0.708	0.686	1.364	1.3685	1.2185	1.36664	1.60324	1.89769	+	8.84615	cell organization and biogenesis;cellular component movement;cellular homeostasis;metabolic process;regulation of biological process;reproduction;response to stimulus	membrane;vacuole	catalytic activity;protein binding
High	Q497Z6	High mobility group box 1 OS=Mus musculus GN=Hmgb1 PE=2 SV=1	Hmgb1	0.8935	0.8795	0.878	1.0895	0.9735	1.1005	0.975	1.0165	1.009	1.0335	1.048	1.0315	0.9965	0.994	0.9765	0.973	0.9865	0.994	1.19332	1.03749	0.99545	+	3.43005	defense response;metabolic process;regulation of biological process;response to stimulus	cytoplasm;nucleus	DNA binding;enzyme regulator activity;protein binding
High	Q9R0H0-2	Isoform 2 of Peroxisomal acyl-coenzyme A oxidase 1 OS=Mus musculus GN=Acox1	Acox1	0.97	0.9085	0.9855	1.0045	0.9645	0.9585	0.9995	1.004	0.9725	1.0955	1.086	1.0005	0.9005	0.926	0.9255	1.1415	1.0245	1.092	1.02217	1.06922	1.18387	+	2.85794	cell organization and biogenesis;metabolic process;regulation of biological process	cytoplasm;membrane;mitochondrion;nucleus	catalytic activity;nucleotide binding;protein binding
High	Q6ZQ51	MKIAA0770 protein (Fragment) OS=Mus musculus GN=mKIAA0770 PE=4 SV=1	Vps39	0.9535	0.892	0.946	1.0175	1.002	1.0505	0.946	0.9815	0.9475	1.051	1.0605	1.0805	0.899	0.895	0.912	1.113	1.0815	1.067	1.09977	1.11026	1.20528	+	5.94542	cell organization and biogenesis;metabolic process;transport	cytoplasm;endosome;membrane;vacuole	protein binding
High	Q7TMN7	Annexin OS=Mus musculus GN=Anxa4 PE=2 SV=1	Anxa4	0.787	0.75	0.7905	0.8785	1.0215	0.8465	0.854	0.8985	0.809	1.166	1.1345	1.009	0.8775	0.81	0.8265	1.245	1.457	1.2965	1.18002	1.29202	1.59049	+	5.24952	regulation of biological process;response to stimulus	cell surface;cytoplasm;membrane;nucleus	metal ion binding;protein binding
High	Q91ZZ3	Beta-synuclein OS=Mus musculus GN=Sncb PE=1 SV=1	Sncb	1.1425	0.9375	1.011	1.217	0.998	0.9795	1.0985	1.16	1.2315	0.9565	0.9235	0.885	0.8935	1.0175	0.9795	0.8365	0.7495	0.849	1.03348	0.792264	0.842415	+	2.43209	cell communication;cell organization and biogenesis;metabolic process;regulation of biological process	cytoplasm;Golgi;mitochondrion	metal ion binding;protein binding
High	F7DD14	Tyrosine-protein kinase receptor OS=Mus musculus GN=Kit PE=1 SV=1		0.977	0.99	0.9725	0.8985	0.863	0.8945	0.882	0.9135	0.919	0.911	0.9585	0.91	0.964	0.985	1.0065	0.9535	0.926	1.001	0.903555	1.02395	0.974624	+	2.94344	metabolic process		catalytic activity;nucleotide binding;protein binding
High	G3X928	SEC23-interacting protein OS=Mus musculus GN=Sec23ip PE=4 SV=1	Sec23ip	0.989	0.9715	0.982	1.0295	1.0195	1.022	0.9405	1.024	0.961	1.022	0.9955	0.985	0.9285	0.915	0.946	1.014	1.0065	1.0325	1.04367	1.02632	1.09446	+	2.71558	cell organization and biogenesis	endoplasmic reticulum;membrane	metal ion binding;protein binding;RNA binding
High	O89051	Integral membrane protein 2B OS=Mus musculus GN=Itm2b PE=2 SV=1	Itm2b	0.761	0.7975	0.8175	0.9215	1.079	1.194	0.788	0.769	0.8035	0.984	1.1145	1.2255	0.8255	0.8325	0.8695	1.3355	1.2645	1.2065	1.34449	1.40818	1.50603	+	4.50925	regulation of biological process;response to stimulus	endosome;extracellular;Golgi;membrane	nucleotide binding;protein binding
High	P61226	Ras-related protein Rap-2b OS=Mus musculus GN=Rap2b PE=1 SV=1	Rap2b	0.9875	1.0255	1.039	0.921	0.9595	0.947	0.969	1.0015	1.0315	0.9295	0.9585	0.8815	1.03	1.016	1.008	0.951	0.9675	0.9495	0.926442	0.922552	0.939096	+	2.78091	regulation of biological process;response to stimulus;transport	cytosol;endosome;membrane	nucleotide binding;protein binding;transporter activity
High	A8DUK4	Beta-globin OS=Mus musculus GN=Hbbt1 PE=3 SV=1	Beta-s;Hbb-bs;Hbb-bt;Hbb-b1	2.0025	3.4705	2.8165	0.638	0.579	0.5705	0.5015	0.6645	0.4945	0.7155	0.5645	0.5215	0.457	0.4675	0.4205	0.6825	0.467	0.527	0.215634	1.08491	1.24647	+	5.28732	regulation of biological process;transport		antioxidant activity;catalytic activity;metal ion binding;protein binding;transporter activity
High	Q14BI2	Metabotropic glutamate receptor 2 OS=Mus musculus GN=Grm2 PE=1 SV=2	Grm2	1.078	1.005	1.0175	1.1075	1.0495	0.935	0.975	1.0905	1.0825	0.952	0.935	0.8405	0.9775	0.979	0.9865	0.8485	0.8255	0.858	0.997259	0.866423	0.860347	+	2.54851	cell communication;regulation of biological process;response to stimulus;transport	membrane	receptor activity;signal transducer activity
High	B7ZWC0	N-myc downstream regulated gene 1 OS=Mus musculus GN=Ndrg1 PE=2 SV=1	Ndrg1	0.8575	0.9085	0.8835	0.9465	0.9215	1.065	1.0335	0.9425	0.926	1.0505	1.102	1.126	1.009	1.047	1.013	1.045	1.0835	1.088	1.107	1.12974	1.04806	+	2.93543	cell organization and biogenesis;regulation of biological process;response to stimulus	cytoplasm;cytoskeleton;membrane;nucleus	protein binding
High	Q9D7B6	Isobutyryl-CoA dehydrogenase, mitochondrial OS=Mus musculus GN=Acad8 PE=1 SV=2	Acad8	1.0225	1.0165	0.969	1.0185	0.9355	0.95	0.9355	0.9255	0.921	0.963	1.032	1.016	1.046	1.0335	1.1255	1.0225	1.0415	1.011	0.965426	1.08231	0.959438	+	2.29516	metabolic process	mitochondrion	catalytic activity;nucleotide binding
High	Q80YU5	Myelin oligodendrocyte glycoprotein (Fragment) OS=Mus musculus GN=Mog PE=2 SV=1	Mog	0.7715	0.846	0.8405	0.7645	0.824	0.8865	0.93	0.8605	0.9165	0.8695	0.9265	0.9785	1.075	1.0465	1.0685	0.938	0.9765	0.8915	1.00692	1.02494	0.879624	+	3.62888		cell surface;membrane	protein binding
High	O88712	C-terminal-binding protein 1 OS=Mus musculus GN=Ctbp1 PE=1 SV=2	Ctbp1	0.957	0.9625	0.969	0.9205	0.929	0.923	0.9565	0.9725	1.0065	0.918	0.942	0.9365	0.9645	0.9755	0.992	0.9115	0.906	0.917	0.959841	0.952649	0.93264	+	3.895	cell differentiation;metabolic process;regulation of biological process	cytoplasm;nucleus	catalytic activity;nucleotide binding;protein binding
High	Q8VEH3	ADP-ribosylation factor-like protein 8A OS=Mus musculus GN=Arl8a PE=2 SV=1	Arl8a	0.8825	0.8645	0.8835	0.983	1.0245	1.0795	0.91	0.8865	0.906	1.083	1.147	1.1365	0.8755	0.865	0.8835	1.282	1.106	1.1815	1.17354	1.2457	1.36033	+	5.53899	cell division;cell organization and biogenesis;regulation of biological process;response to stimulus;transport	cytoplasm;endosome;membrane;vacuole	catalytic activity;nucleotide binding;protein binding;signal transducer activity
High	I1E4X5	Protein 9030624J02Rik OS=Mus musculus GN=9030624J02Rik PE=4 SV=1	9030624J02Rik	0.9655	0.9565	0.9755	0.986	0.964	0.9595	0.9415	0.982	0.9645	0.9985	0.9985	0.9925	0.9275	0.9755	0.9535	0.9985	1.0295	1.024	1.00414	1.03515	1.06844	+	2.52663	transport	endosome;membrane
High	Q80XK7	Vacuolar protein sorting 33A (Yeast) OS=Mus musculus GN=Vps33a PE=2 SV=1	Vps33a	0.936	0.8965	0.962	0.981	0.9685	0.9775	0.9495	0.9455	0.955	0.998	1.0595	0.974	0.887	0.9045	0.865	1.059	0.971	1.0635	1.04741	1.06368	1.1645	+	2.8557	cell differentiation;cell organization and biogenesis;metabolic process;regulation of biological process;transport	endosome;membrane;vacuole	protein binding
High	P07356	Annexin A2 OS=Mus musculus GN=Anxa2 PE=1 SV=2	Anxa2	0.795	0.7425	0.743	0.9995	0.9795	0.7555	0.842	1.1955	0.91	1.1385	1.1195	1.099	0.984	0.728	0.8785	1.1915	1.504	1.424	1.19908	1.13893	1.59023	+	2.96987	cell organization and biogenesis;regulation of biological process;response to stimulus;transport	cell surface;cytoplasm;cytosol;endosome;extracellular;membrane;nucleus	enzyme regulator activity;metal ion binding;protein binding;RNA binding
High	P29533	Vascular cell adhesion protein 1 OS=Mus musculus GN=Vcam1 PE=1 SV=1	Vcam1	0.945	0.9335	0.952	1.0585	0.974	0.8925	0.8935	0.9445	0.956	1.0835	1.0035	1.012	0.8565	0.855	0.863	1.067	1.121	1.176	1.03339	1.10916	1.30666	+	3.50312	cellular component movement;cellular homeostasis;metabolic process;regulation of biological process;response to stimulus	cell surface;endoplasmic reticulum;endosome;Golgi;membrane	catalytic activity;protein binding
High	S0DHL8	RLTPR OS=Mus musculus GN=Rltpr PE=2 SV=1	Rltpr	1.0415	0.9635	1.0215	0.945	0.961	0.9635	0.9785	1.011	1.0195	0.9025	0.924	0.9165	0.9585	0.983	0.9905	0.8485	0.8335	0.926	0.948125	0.911599	0.889495	+	3.31487	cellular component movement;regulation of biological process;response to stimulus	cytoplasm;membrane	protein binding
High	P51432	1-phosphatidylinositol 4,5-bisphosphate phosphodiesterase beta-3 OS=Mus musculus GN=Plcb3 PE=2 SV=2	Plcb3	0.9515	0.8755	0.9325	0.989	0.9355	0.9515	0.9035	0.997	0.9525	1.0795	1.07	0.9485	0.8885	0.9125	0.8705	1.1435	1.0815	1.1125	1.04222	1.08587	1.2493	+	3.35473	cell communication;metabolic process;regulation of biological process;response to stimulus;transport	cytosol;membrane;nucleus	catalytic activity;metal ion binding;protein binding;signal transducer activity
High	Q9CQW2	ADP-ribosylation factor-like protein 8B OS=Mus musculus GN=Arl8b PE=2 SV=1	Arl8b	0.914	0.887	0.897	1.0295	1.0895	1.138	0.9	0.9535	0.913	1.0925	1.1365	1.046	0.9015	0.9025	0.8105	1.246	1.096	1.1975	1.20719	1.18381	1.3538	+	4.69314	cell division;cell organization and biogenesis;regulation of biological process;response to stimulus;transport	cytoplasm;cytoskeleton;endosome;membrane;vacuole	catalytic activity;nucleotide binding;protein binding;signal transducer activity
High	Q99L13	3-hydroxyisobutyrate dehydrogenase, mitochondrial OS=Mus musculus GN=Hibadh PE=1 SV=1	Hibadh	0.9125	0.9145	0.9185	0.955	1.003	0.997	1.0215	0.9745	1.0355	1.014	1.041	0.963	0.92	0.9355	0.9675	1.064	1.033	1.0585	1.07631	0.995547	1.11778	+	3.3763	metabolic process;transport	mitochondrion	catalytic activity;nucleotide binding
High	Q80TB8	Synaptic vesicle membrane protein VAT-1 homolog-like OS=Mus musculus GN=Vat1l PE=2 SV=2	Vat1l	0.866	0.8445	0.781	1.0615	1.0505	1.046	1.2875	1.145	0.9365	0.9835	1.084	1.0045	0.9115	0.8835	0.833	0.8315	0.8545	0.9505	1.26751	0.911843	1.00323	+	2.28822	metabolic process		catalytic activity;metal ion binding
High	Q9WU79	Proline dehydrogenase 1, mitochondrial OS=Mus musculus GN=Prodh PE=1 SV=2	Prodh	0.9435	0.888	0.9155	0.926	0.887	0.8945	0.9165	0.927	0.9295	0.9875	1.011	0.945	0.931	0.9365	0.9825	1.015	0.964	1.034	0.985621	1.06149	1.05719	+	2.38834	metabolic process	membrane;mitochondrion;organelle lumen	catalytic activity;nucleotide binding
High	Q8C078	Calcium/calmodulin-dependent protein kinase kinase 2 OS=Mus musculus GN=Camkk2 PE=1 SV=2	Camkk2	1.031	0.9885	1.0055	1.119	0.999	1.008	1.0365	1.098	1.092	0.9545	0.971	0.928	0.9385	0.984	0.979	0.899	0.728	0.9115	1.03339	0.884395	0.874892	+	2.46007	metabolic process;regulation of biological process	cytoplasm;nucleus	catalytic activity;metal ion binding;nucleotide binding;protein binding
High	Q3UHJ2	Dystrobrevin OS=Mus musculus GN=Dtna PE=2 SV=1	Dtna	1.0605	0.995	0.989	1.001	1.003	1.006	1.013	1.04	1.1015	1.1385	1.0725	1.119	1.062	0.998	0.956	1.2655	1.151	1.2505	0.988668	1.05563	1.21585	+	3.51639	metabolic process	cytoplasm;membrane	metal ion binding;protein binding
High	Q7TMQ1	Gap junction protein OS=Mus musculus GN=Gja1 PE=2 SV=1	Gja1	0.8815	0.898	0.889	0.902	0.8625	0.892	0.887	0.887	0.8705	0.979	0.9885	0.9125	0.922	0.9295	0.8935	1.0605	1.167	1.022	0.995503	1.08905	1.18379	+	3.79856	cell communication;cell death;cell differentiation;cell organization and biogenesis;cellular component movement;cellular homeostasis;defense response;regulation of biological process;response to stimulus;transport	cytoplasm;cytosol;endoplasmic reticulum;endosome;Golgi;membrane;mitochondrion;vacuole	protein binding;signal transducer activity;transporter activity
High	Q61425	Hydroxyacyl-coenzyme A dehydrogenase, mitochondrial OS=Mus musculus GN=Hadh PE=1 SV=2	Hadh	0.858	0.895	0.854	0.9415	1.0145	0.998	0.914	0.9765	0.931	1.0645	1.0525	1.0825	0.9635	0.9255	0.9645	1.044	1.144	1.1235	1.1331	1.13397	1.1605	+	4.78111	metabolic process;regulation of biological process;response to stimulus	cytoplasm;membrane;mitochondrion;organelle lumen	catalytic activity;nucleotide binding
High	Q8CCT4	Transcription elongation factor A protein-like 5 OS=Mus musculus GN=Tceal5 PE=1 SV=1	Tceal5	0.9645	0.9775	0.98	1.105	1.067	1.084	1.0255	1.0855	1.1575	0.9135	0.958	0.986	0.9635	1.0155	0.9875	0.8405	0.849	0.9195	1.11431	0.874254	0.879488	+	4.0073	metabolic process;regulation of biological process	nucleus	protein binding;RNA binding
High	Q9JLF6	Protein-glutamine gamma-glutamyltransferase K OS=Mus musculus GN=Tgm1 PE=1 SV=2	Tgm1	0.631	0.4915	0.6995	0.6405	0.6665	0.542	0.6855	0.633	0.6945	1.4505	1.1025	1.2365	0.4975	0.5195	0.5675	1.703	2.4625	1.7035	1.01482	1.88251	3.70401	+	5.11871	cell differentiation;metabolic process;regulation of biological process	membrane	catalytic activity;metal ion binding
High	O35639	Annexin A3 OS=Mus musculus GN=Anxa3 PE=1 SV=4	Anxa3	0.8075	0.7235	0.812	1.0145	1.0285	0.883	0.795	0.923	0.8105	1.163	1.146	1.183	0.7585	0.737	0.7835	1.1675	1.18	1.116	1.24883	1.38106	1.51975	+	6.18418	defense response;regulation of biological process;response to stimulus;transport	cytoplasm;membrane	enzyme regulator activity;metal ion binding;protein binding
High	Q99LD8	N(G),N(G)-dimethylarginine dimethylaminohydrolase 2 OS=Mus musculus GN=Ddah2 PE=1 SV=1	Ddah2	0.9115	0.8525	0.877	0.9705	0.9215	0.91	0.917	0.9675	0.923	1.012	0.991	0.956	0.8915	0.878	0.8835	1.0855	1.005	1.039	1.06096	1.05396	1.17961	+	3.86082	metabolic process	cytoplasm;mitochondrion	catalytic activity
High	Q99L04	Dehydrogenase/reductase SDR family member 1 OS=Mus musculus GN=Dhrs1 PE=2 SV=1	Dhrs1	0.739	0.8145	0.7435	0.8105	0.999	0.9425	0.7575	0.788	0.7665	1.0235	0.968	1.1945	0.857	0.8415	0.8545	1.1815	1.4685	1.092	1.19808	1.37803	1.46573	+	3.21636	metabolic process	endoplasmic reticulum;membrane;mitochondrion	catalytic activity
High	Q571D6	MKIAA0281 protein (Fragment) OS=Mus musculus GN=Elmo1 PE=2 SV=1	Elmo1	0.9175	0.834	0.9085	1.006	0.9235	0.938	1.006	1.0255	0.976	1.111	1.109	1.0165	0.8975	0.8845	0.8895	1.108	0.9845	1.0655	1.07801	1.07614	1.18211	+	3.27604	cell death;cell organization and biogenesis;cellular component movement;regulation of biological process;response to stimulus;transport	cytoplasm;membrane	protein binding
High	Q3UDA8	Putative uncharacterized protein OS=Mus musculus GN=Cpt2 PE=2 SV=1	Cpt2	0.9195	0.8255	0.8335	0.9685	0.907	0.8705	0.936	0.956	0.888	1.0165	0.9835	1.003	0.909	0.856	0.9685	1.0195	1.053	1.0635	1.06496	1.08022	1.14725	+	2.78404	metabolic process;transport	membrane;mitochondrion	catalytic activity
High	G5E8G3	MCG9827 OS=Mus musculus GN=Opcml PE=4 SV=1	Opcml	1.0705	1.0715	1.0155	1.082	0.986	0.9665	0.9765	1.0265	0.9945	0.915	0.9175	0.8985	1.031	1.0245	1.0265	0.886	0.857	0.9115	0.961045	0.911093	0.861291	+	3.7545			protein binding
High	D3Z7R4	Synaptotagmin-1 (Fragment) OS=Mus musculus GN=Syt1 PE=1 SV=1		1.1475	1.066	1.057	0.861	0.8225	0.9805	1.032	0.9575	0.962	1.3565	1.286	1.177	1.2085	0.961	1.181	1.5395	1.431	1.228	0.814554	1.29409	1.2531	+	3.24011		membrane	protein binding
High	Q9Z2I8	Succinyl-CoA ligase [GDP-forming] subunit beta, mitochondrial OS=Mus musculus GN=Suclg2 PE=1 SV=3	Suclg2	0.961	0.8635	0.963	1.0025	0.9245	0.9095	0.9555	0.9815	0.9335	1.0635	1.0575	1.0035	0.8725	0.8455	0.9255	1.049	1.067	1.0845	1.01758	1.08849	1.21071	+	3.13707	metabolic process	membrane;mitochondrion;nucleus	catalytic activity;metal ion binding;nucleotide binding;protein binding
High	Q8C729-2	Isoform 2 of Protein FAM126B OS=Mus musculus GN=Fam126b	Fam126b	1.0455	0.953	1.005	1.041	0.9885	0.947	1.0575	1.061	1.0955	0.9915	0.941	0.908	0.9435	0.9865	0.9675	0.9305	0.8695	0.917	0.99101	0.88379	0.937705	+	2.5601
High	Q9R0N5	Synaptotagmin-5 OS=Mus musculus GN=Syt5 PE=1 SV=1	Syt5	0.966	0.8695	0.9405	1.013	0.9715	1.02	0.945	0.987	0.9525	1.0425	0.992	0.9535	0.8745	0.887	0.8865	1.066	1.0385	1.0665	1.08231	1.03588	1.19751	+	3.49303	cell organization and biogenesis;regulation of biological process;transport	cytosol;endosome;membrane	metal ion binding;protein binding
High	P31650	Sodium- and chloride-dependent GABA transporter 3 OS=Mus musculus GN=Slc6a11 PE=1 SV=2	Slc6a11	0.9335	0.9715	0.94	0.975	0.916	0.9595	1.189	1.032	0.9865	0.928	0.9345	0.8995	0.974	0.9925	0.9225	0.8405	0.838	0.8385	1.00193	0.861107	0.871236	+	2.53446	cell communication;response to stimulus;transport	cytoplasm;membrane	transporter activity
High	B2RSY3	Hepatocyte cell adhesion molecule OS=Mus musculus GN=Hepacam PE=2 SV=1	Hepacam	0.9445	0.845	0.925	1.002	0.891	0.882	0.968	1.017	0.955	1.066	1.033	0.947	0.88	0.9085	0.911	1.1685	1.0425	1.1015	1.02229	1.03605	1.22708	+	2.52471	regulation of biological process	cytoplasm;membrane	protein binding
High	Q8K298	Actin-binding protein anillin OS=Mus musculus GN=Anln PE=1 SV=2	Anln	0.8915	0.9095	0.9055	0.9195	0.8415	0.9215	1.097	0.968	0.9685	1.0005	1.087	1.0795	1.002	0.9795	0.934	0.9695	1.0065	0.9675	0.991132	1.04401	1.0096	+	2.28542	cell differentiation;cell division;cell organization and biogenesis;cellular component movement	cytoplasm;cytoskeleton;nucleus	protein binding
High	Q9QUJ7	Long-chain-fatty-acid--CoA ligase 4 OS=Mus musculus GN=Acsl4 PE=2 SV=2	Acsl4	0.943	1.015	0.9765	1.0015	1.0415	1.0475	0.9615	0.979	0.9545	1.008	1.057	1.003	0.991	1.019	0.9595	1.055	1.111	1.11	1.05316	1.05976	1.10322	+	2.76762	cell differentiation;metabolic process;regulation of biological process;response to stimulus;transport	cytoplasm;endoplasmic reticulum;membrane;mitochondrion	catalytic activity;nucleotide binding
High	O88456	Calpain small subunit 1 OS=Mus musculus GN=Capns1 PE=2 SV=1	Capns1	0.886	0.9035	0.9085	0.8985	0.962	0.949	0.987	0.928	0.9635	0.9995	1.0585	1.022	0.946	0.9085	0.918	1.058	1.0595	1.0545	1.04133	1.07	1.14409	+	4.73075	metabolic process	cytoplasm;cytosol;membrane	catalytic activity;metal ion binding;protein binding
High	P47867	Secretogranin-3 OS=Mus musculus GN=Scg3 PE=1 SV=1	Scg3	0.9205	0.881	0.941	1.037	1.0245	0.995	0.938	0.994	0.907	1.0785	1.09	0.9525	0.893	0.8935	0.8885	1.086	1.126	1.077	1.11449	1.09933	1.22953	+	3.53899		extracellular;membrane	RNA binding
High	O70503	Estradiol 17-beta-dehydrogenase 12 OS=Mus musculus GN=Hsd17b12 PE=2 SV=1	Hsd17b12	0.901	0.907	0.8765	0.99	1.0225	1.0275	1.021	0.9975	1.0175	1.013	1.0635	1.0465	0.982	0.9695	1.017	1.059	1.003	1.121	1.13243	1.02866	1.07226	+	3.39959	cell organization and biogenesis;metabolic process;regulation of biological process	endoplasmic reticulum;membrane	catalytic activity;protein binding
High	Q3V0K9	Plastin-1 OS=Mus musculus GN=Pls1 PE=2 SV=1	Pls1	0.8865	0.798	0.8935	0.931	0.877	0.888	0.983	1.0035	0.906	1.1005	1.1645	1.0825	0.9145	0.886	0.974	1.1305	0.975	1.121	1.04577	1.1573	1.16291	+	3.327	cell organization and biogenesis;regulation of biological process;transport	cytoplasm;cytoskeleton	metal ion binding;protein binding
High	Q61282	Aggrecan core protein OS=Mus musculus GN=Acan PE=1 SV=2	Acan	0.936	0.925	0.8995	0.8915	0.892	0.938	0.904	1.023	0.9885	1.011	0.9965	1.0365	1.1085	1.047	1.116	1.0195	1.0965	0.9475	0.985872	1.04407	0.936421	+	2.55004	cell organization and biogenesis;metabolic process;regulation of biological process	extracellular	metal ion binding;protein binding;structural molecule activity
High	Q8BLK3	Limbic system-associated membrane protein OS=Mus musculus GN=Lsamp PE=1 SV=1	Lsamp	1.0305	1.0465	1.019	1.022	0.9505	0.936	0.994	1.039	0.999	0.9515	0.93	0.873	0.973	0.998	1.008	0.9205	0.8475	0.95	0.939438	0.908476	0.912387	+	2.28159	response to stimulus	membrane	protein binding
High	Q2TPA8	Hydroxysteroid dehydrogenase-like protein 2 OS=Mus musculus GN=Hsdl2 PE=1 SV=1	Hsdl2	0.909	0.91	0.915	0.969	0.9735	0.957	0.9875	0.984	0.986	1.019	1.0145	0.9465	0.9215	0.9435	0.9175	0.9885	1.005	1.016	1.06053	1.00761	1.08158	+	3.57397	metabolic process	membrane;mitochondrion	catalytic activity
High	P42227	Signal transducer and activator of transcription 3 OS=Mus musculus GN=Stat3 PE=1 SV=2	Stat3	0.925	0.7945	0.92	0.934	0.973	0.947	0.932	0.93	0.9145	1.123	1.141	1.084	0.8435	0.857	0.83	1.2025	1.171	1.1915	1.08127	1.20583	1.40881	+	6.73549	cell differentiation;cell organization and biogenesis;cell proliferation;defense response;metabolic process;regulation of biological process;reproduction;response to stimulus;transport	cytoplasm;cytosol;membrane;mitochondrion;nucleus	DNA binding;protein binding;signal transducer activity
High	P09055	Integrin beta-1 OS=Mus musculus GN=Itgb1 PE=1 SV=1	Itgb1	0.918	0.8605	0.855	0.958	0.9895	0.9315	0.9435	0.9795	0.931	1.0415	1.1345	1.0415	0.9635	0.8615	0.986	1.0455	1.1355	1.2595	1.09322	1.12737	1.22394	+	2.85147	cell communication;cell differentiation;cell growth;cell organization and biogenesis;cellular component movement;cellular homeostasis;metabolic process;regulation of biological process;response to stimulus;transport	cell surface;cytoplasm;endosome;membrane	metal ion binding;protein binding;receptor activity
High	Q60714	Long-chain fatty acid transport protein 1 OS=Mus musculus GN=Slc27a1 PE=1 SV=1	Slc27a1	0.8965	0.9745	0.965	0.9335	0.9185	0.911	0.9495	0.9815	0.954	1.0205	1.0165	0.97	0.9885	1.034	1.0505	1.0485	0.999	1.049	0.97426	1.04229	1.00765	+	2.68075	metabolic process;regulation of biological process;response to stimulus;transport	cytoplasm;endoplasmic reticulum;membrane;mitochondrion	catalytic activity;nucleotide binding;protein binding;transporter activity
High	P51655	Glypican-4 OS=Mus musculus GN=Gpc4 PE=2 SV=2	Gpc4	1.01	0.8935	1.0095	0.941	0.9095	0.8345	1.0385	1.0905	1.0365	1.042	0.9905	0.9095	0.968	0.9625	1.0315	1.146	1.115	1.1775	0.92173	0.929395	1.16087	+	2.93267	metabolic process	extracellular;membrane;nucleus;organelle lumen	protein binding
High	Q5KU39	Vacuolar protein sorting-associated protein 41 homolog OS=Mus musculus GN=Vps41 PE=2 SV=1	Vps41	0.9	0.879	0.9735	1.03	0.981	1.014	0.9445	0.924	0.964	1.004	1.0825	1.0015	0.866	0.8615	0.874	1.129	1.058	1.1215	1.099	1.0902	1.27177	+	4.50293	cell organization and biogenesis;metabolic process;regulation of biological process;transport	cytoskeleton;cytosol;endosome;Golgi;membrane;vacuole	metal ion binding;protein binding
High	Q9DAW9	Calponin-3 OS=Mus musculus GN=Cnn3 PE=1 SV=1	Cnn3	0.748	0.763	0.791	0.8595	1.0315	0.937	0.844	0.813	0.8325	1.113	1.0385	1.232	0.8035	0.7985	0.8045	1.1135	1.422	1.2465	1.2285	1.35911	1.57158	+	4.36526	cell differentiation;cell organization and biogenesis;regulation of biological process	cytoplasm;cytoskeleton	protein binding
High	P99026	Proteasome subunit beta type-4 OS=Mus musculus GN=Psmb4 PE=1 SV=1	Psmb4	0.9925	0.9395	0.9975	1.0065	0.958	0.9705	1.016	1.003	0.976	1.067	1.059	1.001	0.9645	0.9595	0.9485	1.094	1.0225	1.0925	1.00188	1.04407	1.11715	+	2.44857	metabolic process;regulation of biological process	cytoplasm;cytosol;nucleus;proteasome	catalytic activity
High	A2A7F6	Chloride transport protein 6 OS=Mus musculus GN=Clcn6 PE=4 SV=1	Clcn6	0.872	0.876	0.8935	1.044	1.058	1.0505	0.896	0.9305	0.8945	1.082	1.0435	1.052	0.834	0.8795	0.8555	1.1355	1.0895	1.15	1.19345	1.16777	1.31374	+	8.35497	response to stimulus;transport	endosome;membrane	nucleotide binding;transporter activity
High	P52760	Ribonuclease UK114 OS=Mus musculus GN=Hrsp12 PE=1 SV=3	Hrsp12	0.753	0.746	0.7755	0.8455	0.9375	0.949	0.8335	0.8695	0.8785	1.207	1.1735	1.244	0.818	0.859	0.82	1.3725	1.3815	1.226	1.20114	1.40403	1.59391	+	7.74241	metabolic process;regulation of biological process;response to stimulus	cytosol;mitochondrion;nucleus	catalytic activity;metal ion binding;protein binding;RNA binding
High	Q8CC86	Nicotinate phosphoribosyltransferase OS=Mus musculus GN=Naprt PE=2 SV=1	Naprt1;Naprt	0.9265	0.8615	0.8925	0.9695	0.9715	0.9665	0.8225	0.9535	0.883	1.101	1.088	1.0905	0.851	0.8925	0.902	1.158	1.173	1.1155	1.08469	1.23336	1.30278	+	5.98835	metabolic process;response to stimulus	cytoplasm;cytosol;Golgi;nucleus	catalytic activity
High	P29416	Beta-hexosaminidase subunit alpha OS=Mus musculus GN=Hexa PE=2 SV=2	Hexa	0.831	0.777	0.852	0.9545	0.9415	0.927	0.864	0.898	0.8855	1.1005	1.14	1.0975	0.784	0.7785	0.7	1.228	1.0985	1.13	1.14756	1.26081	1.52773	+	6.84905	cell organization and biogenesis;metabolic process;regulation of biological process;reproduction;response to stimulus	membrane;vacuole	catalytic activity;protein binding
High	Q8BPF4	Putative uncharacterized protein OS=Mus musculus PE=2 SV=1	Hba-a2	2.4215	3.784	3.033	0.625	0.5375	0.529	0.4665	0.6425	0.462	0.6485	0.5235	0.511	0.402	0.4155	0.398	0.5915	0.4175	0.483	0.183092	1.07129	1.22748	+	6.36814	transport	membrane	antioxidant activity;catalytic activity;metal ion binding;protein binding;transporter activity
High	P10605	Cathepsin B OS=Mus musculus GN=Ctsb PE=1 SV=2	Ctsb	0.8535	0.879	0.865	0.905	1.0315	1.042	0.8495	0.867	0.9515	1.06	1.101	1.1175	0.89	0.941	0.9145	1.0475	1.103	1.083	1.14668	1.22882	1.17775	+	4.10603	cell differentiation;metabolic process;regulation of biological process;response to stimulus	cell surface;cytoplasm;extracellular;membrane;mitochondrion;vacuole	catalytic activity;protein binding
High	B2RTB0	MCG17262 OS=Mus musculus GN=Pdap1 PE=2 SV=1	Pdap1	0.995	0.9405	0.9985	1.101	0.989	0.9775	1.0375	1.0705	1.094	0.9595	0.9545	0.906	0.9095	0.966	0.883	0.913	0.8425	0.9245	1.0455	0.8807	0.971543	+	2.54546	regulation of biological process;response to stimulus		protein binding;RNA binding
High	Q3U646	Putative uncharacterized protein OS=Mus musculus GN=Asah1 PE=2 SV=1	Asah1	0.9305	0.8385	0.927	0.9555	0.8845	0.912	1.004	0.99	1.003	1.047	1.0455	0.9705	0.977	0.969	0.968	1.08	0.9955	1.06	1.02077	1.02202	1.07601	+	2.70234	metabolic process;response to stimulus	vacuole	catalytic activity
High	Q543N3	LIM and SH3 protein 1, isoform CRA_b OS=Mus musculus GN=Lasp1 PE=2 SV=1	Lasp1	0.9815	0.899	0.9205	1.2325	1.0695	1.0275	1.0315	1.085	1.181	0.978	0.9385	0.876	0.8705	0.997	0.9235	0.821	0.789	0.9405	1.18868	0.846854	0.91383	+	2.30958	transport	cytoplasm;cytoskeleton	metal ion binding;protein binding;transporter activity
High	Q8C0L9	Glycerophosphocholine phosphodiesterase GPCPD1 OS=Mus musculus GN=Gpcpd1 PE=1 SV=1	Gpcpd1	0.9685	0.915	0.9745	1.0195	1.025	1.039	1.008	1.03	1.046	1.0085	1.017	0.975	0.959	0.9785	0.952	0.956	0.977	0.9755	1.0789	0.972925	1.00658	+	2.89489	cellular homeostasis;metabolic process	cytoplasm;cytosol	catalytic activity
High	Q8BVK3	Putative uncharacterized protein (Fragment) OS=Mus musculus GN=Uap1l1 PE=2 SV=1	Uap1l1	0.908	0.814	0.9105	0.9895	0.891	0.878	0.9445	0.949	0.945	1.103	1.105	1.0015	0.82	0.825	0.861	1.101	0.9495	1.111	1.04786	1.1307	1.26157	+	2.90315	metabolic process	cytosol	catalytic activity
High	Q922Q8	Leucine-rich repeat-containing protein 59 OS=Mus musculus GN=Lrrc59 PE=1 SV=1	Lrrc59	0.9535	0.958	0.9105	1.1185	1.1065	1.0935	0.995	1.066	1.0295	1.0425	1.027	1.1035	0.995	0.9935	1.0475	1.056	1.0215	1.0465	1.17594	1.02669	1.02899	+	3.38333		endoplasmic reticulum;membrane;nucleus	protein binding;RNA binding
High	Q9Z2H2	Regulator of G-protein signaling 6 OS=Mus musculus GN=Rgs6 PE=1 SV=2	Rgs6	1.0275	0.899	0.963	1.262	1.0435	1.033	1.1945	1.1435	1.1475	1.0835	1.0555	0.944	0.924	0.8975	0.8585	0.945	0.8805	0.928	1.15539	0.884522	1.02743	+	2.59048	regulation of biological process;response to stimulus	cytoplasm;cytosol;Golgi;membrane;nucleus	enzyme regulator activity;protein binding;signal transducer activity
High	E9PUA7	Tumor protein D52 OS=Mus musculus GN=Tpd52 PE=4 SV=1	Tpd52	0.9125	0.8935	0.9125	1.029	1.0325	0.984	0.991	0.9865	0.991	1.042	1.1125	1.034	0.8865	0.91	0.9185	1.019	0.907	1.069	1.12029	1.07411	1.10313	+	2.58798	regulation of biological process	cytoplasm;endoplasmic reticulum	metal ion binding;protein binding
High	Q9EPL2	Calsyntenin-1 OS=Mus musculus GN=Clstn1 PE=1 SV=1	Clstn1	0.918	0.8675	0.894	1.0485	1.049	1.096	0.9245	0.951	0.941	0.995	1.0055	1.031	0.8705	0.9115	0.8855	1.0315	1.007	1.0545	1.19183	1.07634	1.15951	+	5.98441	cell communication;cellular homeostasis;regulation of biological process	cell surface;endoplasmic reticulum;extracellular;Golgi;membrane;nucleus	metal ion binding;protein binding
High	Q3TW11	Signal transducer and activator of transcription OS=Mus musculus GN=Stat1 PE=2 SV=1	Stat1	0.882	0.779	0.9135	0.94	0.849	0.812	0.913	0.9215	0.9205	1.0315	1.043	1.032	0.7895	0.7595	0.8025	1.19	0.9445	1.236	1.01029	1.12759	1.43334	+	2.86508	metabolic process;regulation of biological process;response to stimulus	cytoplasm;nucleus	DNA binding;protein binding;signal transducer activity
High	O08528	Hexokinase-2 OS=Mus musculus GN=Hk2 PE=2 SV=1	Hk2	0.8975	0.7	0.758	0.9815	0.9655	0.8285	0.8415	0.9135	0.807	1.196	1.091	1.018	0.717	0.6885	0.7385	1.2055	1.048	1.082	1.17831	1.29001	1.55574	+	3.85141	cell organization and biogenesis;cellular homeostasis;metabolic process;regulation of biological process;response to stimulus;transport	cytosol;membrane;mitochondrion	catalytic activity;nucleotide binding
High	Q9DBG5	Perilipin-3 OS=Mus musculus GN=Plin3 PE=1 SV=1	Plin3	0.9605	0.8045	0.9625	1.0235	0.9235	0.8955	1.025	1.0265	0.9325	1.139	1.1635	1.08	0.902	0.8365	0.916	1.068	1.055	1.077	1.04216	1.13355	1.2055	+	2.84379	transport	cytoplasm;endosome;membrane
High	Q61482	CDE1-binding protein CDEBP OS=Mus musculus GN=Aplp2 PE=4 SV=1	Aplp2	0.9025	0.817	0.8915	1.018	0.9915	1.0355	0.9135	0.948	0.933	1.0085	1.0015	0.9715	0.845	0.8465	0.8605	1.1125	1.0215	1.056	1.16622	1.06692	1.25	+	5.04668	cell organization and biogenesis;cellular homeostasis;metabolic process;regulation of biological process;response to stimulus	membrane;nucleus	DNA binding;enzyme regulator activity;metal ion binding;protein binding
High	P55096	ATP-binding cassette sub-family D member 3 OS=Mus musculus GN=Abcd3 PE=1 SV=2	Abcd3	0.982	0.889	0.9805	1.0035	0.9635	0.9335	0.9745	1.0165	0.9565	1.069	1.045	0.985	0.9015	0.8845	0.959	1.086	1.06	1.1065	1.01718	1.0514	1.18488	+	2.66013	cell organization and biogenesis;metabolic process;response to stimulus;transport	membrane;mitochondrion;organelle lumen	catalytic activity;nucleotide binding;protein binding;transporter activity
High	P52196	Thiosulfate sulfurtransferase OS=Mus musculus GN=Tst PE=1 SV=3	Tst	0.9595	0.94	0.9455	1.0035	0.998	0.973	0.896	0.9415	0.902	1.127	1.0615	1.027	0.9085	0.9265	0.862	1.149	1.157	1.1255	1.04552	1.17375	1.27234	+	5.93495	cell differentiation;metabolic process;transport	membrane;mitochondrion;organelle lumen	catalytic activity;RNA binding
High	P70335	Rho-associated protein kinase 1 OS=Mus musculus GN=Rock1 PE=1 SV=1	Rock1	0.828	0.87	0.8965	0.877	0.933	0.8725	0.9305	0.9035	0.965	0.957	1.024	1.002	0.8605	0.922	0.905	0.951	0.957	1.0315	1.03392	1.06574	1.09377	+	2.39299	cell death;cell organization and biogenesis;cellular component movement;metabolic process;regulation of biological process;response to stimulus;transport	cytoplasm;cytoskeleton;Golgi;membrane	catalytic activity;metal ion binding;motor activity;nucleotide binding;protein binding
High	Q541Z2	Putative uncharacterized protein OS=Mus musculus GN=Fnta PE=2 SV=1	Fnta	0.947	0.951	0.976	0.9525	1.0015	1.0355	1.006	0.9915	0.973	1.0935	1.131	1.042	0.9705	0.98	0.939	1.0855	1.016	1.089	1.04019	1.09965	1.10417	+	2.83694	cell organization and biogenesis;metabolic process;regulation of biological process;response to stimulus	cytoplasm;membrane	catalytic activity;metal ion binding;protein binding
High	P43276	Histone H1.5 OS=Mus musculus GN=Hist1h1b PE=1 SV=2	Hist1h1b	1.0275	0.9325	0.9535	1.2395	1.1115	1.097	0.8635	0.9175	0.8975	1.052	1.001	0.975	0.792	0.746	0.7865	0.906	0.9165	0.9575	1.18346	1.13048	1.19596	+	5.02384	cell organization and biogenesis	chromosome;nucleus	DNA binding;protein binding
High	Q99K70	Ras-related GTP-binding protein C OS=Mus musculus GN=Rragc PE=1 SV=1	Rragc	0.9085	0.8875	0.926	0.9845	0.9555	0.993	0.9335	0.979	0.956	0.998	1.035	0.957	0.899	0.9075	0.8975	1.0865	0.989	1.092	1.07752	1.04236	1.17141	+	3.19441	cell communication;metabolic process;regulation of biological process;response to stimulus	cytoplasm;nucleus;vacuole	catalytic activity;nucleotide binding;protein binding
High	Q3UDZ1	Ras homolog gene family, member G OS=Mus musculus GN=Rhog PE=2 SV=1	Rhog	0.8915	0.9425	0.926	0.949	0.947	0.9925	0.9885	0.9545	0.9535	0.9675	1.0275	1.007	0.981	0.9835	0.9875	1.021	1.0475	1.021	1.04656	1.03642	1.04658	+	2.94384	cell organization and biogenesis;cellular component movement;metabolic process;regulation of biological process;response to stimulus;transport	membrane	catalytic activity;nucleotide binding;protein binding
High	Q8BME2	Putative uncharacterized protein OS=Mus musculus GN=Ndufa12 PE=2 SV=1	Ndufa12	0.946	0.9135	0.9775	0.9885	0.926	0.928	1.037	1.026	1.059	0.942	0.9595	0.9095	1.0015	0.979	0.9985	0.956	0.923	0.971	1.00194	0.900384	0.956697	+	2.643	metabolic process;response to stimulus;transport	membrane;mitochondrion	catalytic activity
High	Q80X50-5	Isoform 5 of Ubiquitin-associated protein 2-like OS=Mus musculus GN=Ubap2l	Ubap2l	1.0525	0.9645	1.0145	1.165	1.0775	1.0605	1.0505	1.1145	1.1165	0.9845	0.9575	0.915	0.945	0.9945	0.962	0.9175	0.8865	0.9585	1.08956	0.870638	0.952094	+	3.3429
High	Q925N0	Sideroflexin-5 OS=Mus musculus GN=Sfxn5 PE=1 SV=2	Sfxn5	0.966	0.9155	0.942	0.997	0.9475	0.957	1.023	1.0025	0.997	1.042	1.064	0.9805	0.9425	0.925	0.8945	1.14	1.095	1.1175	1.02763	1.02117	1.21379	+	4.76714	transport	membrane;mitochondrion	transporter activity
High	Q3U311	Putative uncharacterized protein OS=Mus musculus GN=Aplp1 PE=2 SV=1	Aplp1	0.8875	0.8465	0.913	0.968	0.9655	0.9695	0.8875	0.9185	0.956	0.986	1.024	0.9715	0.871	0.887	0.895	1.033	0.981	1.0405	1.09671	1.07947	1.15134	+	3.92337	cell death;cell organization and biogenesis;metabolic process;regulation of biological process;response to stimulus;transport	cytoplasm;Golgi;membrane	metal ion binding;protein binding
High	P21460	Cystatin-C OS=Mus musculus GN=Cst3 PE=2 SV=2	Cst3	0.7695	0.724	0.824	0.899	0.8755	0.9095	0.8775	0.873	0.901	1.0995	1.117	1.031	0.826	0.799	0.799	1.2455	1.0775	1.072	1.15814	1.22478	1.40058	+	5.28118	cell death;cell organization and biogenesis;defense response;regulation of biological process;response to stimulus	cytoplasm;endoplasmic reticulum;endosome;extracellular;membrane;vacuole	enzyme regulator activity;protein binding
High	Q9D024	Coiled-coil domain-containing protein 47 OS=Mus musculus GN=Ccdc47 PE=2 SV=2	Ccdc47	0.9445	0.955	0.966	1.042	0.996	1.019	0.973	1.017	1.0115	1.033	1.0515	1.013	0.9515	0.929	0.9735	1.047	1.0345	1.079	1.06683	1.03198	1.10739	+	3.5857	cell differentiation;cell organization and biogenesis;metabolic process;regulation of biological process;response to stimulus	endoplasmic reticulum;membrane	metal ion binding;RNA binding
High	Q8CCJ4	APC membrane recruitment protein 2 OS=Mus musculus GN=Amer2 PE=1 SV=2	Amer2;Fam123a	0.9935	0.9375	0.97	1.0445	0.9715	0.9795	0.95	1.022	1.0185	0.932	0.917	0.9245	0.925	0.9745	0.942	0.8765	0.8465	0.911	1.03257	0.927437	0.926975	+	2.45843	regulation of biological process;response to stimulus	membrane	protein binding
High	P70122	Ribosome maturation protein SBDS OS=Mus musculus GN=Sbds PE=1 SV=4	Sbds	0.879	0.898	0.884	0.994	0.9815	1.0085	0.964	1.008	0.955	1.0685	1.0565	1.0095	0.953	0.9575	0.929	1.041	1.0565	1.071	1.12138	1.07089	1.11587	+	5.53571	cell organization and biogenesis;cell proliferation;cellular component movement;metabolic process;regulation of biological process;response to stimulus	cytoplasm;cytoskeleton;nucleus	protein binding;RNA binding
High	G3X9V7	MCG19133, isoform CRA_b OS=Mus musculus GN=A830010M20Rik PE=4 SV=1	A830010M20Rik	0.99	0.9585	0.9025	1.2775	1.097	1.0785	1.04	1.07	1.1255	0.9145	0.882	0.9195	0.953	1.0245	0.9095	0.791	0.901	0.872	1.21115	0.839437	0.888119	+	3.15269
High	Q3TJ95	Putative uncharacterized protein OS=Mus musculus GN=Cltb PE=2 SV=1	Cltb	1.0215	0.995	0.9855	1.056	0.9955	0.956	1.009	1.0605	1.089	0.9335	0.8965	0.9085	0.9795	1.0115	1.038	0.8705	0.9465	0.8775	1.00183	0.867025	0.889568	+	2.97693	transport	cytoplasm;membrane	protein binding;structural molecule activity
High	P32020	Non-specific lipid-transfer protein OS=Mus musculus GN=Scp2 PE=1 SV=3	Scp2	0.9145	0.891	0.8805	1.008	0.912	0.937	0.932	0.9775	0.8895	0.974	0.973	0.965	0.9085	0.938	0.917	1.033	1.1445	1.0275	1.06366	1.04037	1.15976	+	2.56356	cell organization and biogenesis;metabolic process;regulation of biological process;transport	cytoplasm;cytosol;endoplasmic reticulum;membrane;mitochondrion;nucleus;organelle lumen	catalytic activity;protein binding;transporter activity
High	G3X8T9	Serine (Or cysteine) peptidase inhibitor, clade A, member 3N, isoform CRA_a OS=Mus musculus GN=Serpina3n PE=3 SV=1	Serpina3n	0.792	0.7155	0.8515	0.8315	0.7675	0.722	0.7155	0.825	0.8665	1.378	1.1335	1.153	0.662	0.7245	0.6455	1.413	1.4505	1.303	0.983891	1.52243	2.05044	+	6.22135	defense response;regulation of biological process;response to stimulus	extracellular	enzyme regulator activity
High	Q2TBE6	Phosphatidylinositol 4-kinase type 2-alpha OS=Mus musculus GN=Pi4k2a PE=1 SV=1	Pi4k2a	0.9265	0.8795	0.9335	0.939	0.933	0.9325	0.9465	0.898	0.949	0.9575	1.0855	0.932	0.872	0.8585	0.856	1.0445	1.0115	1.106	1.02373	1.06497	1.2225	+	2.64427	metabolic process;transport	endosome;Golgi;membrane;mitochondrion	catalytic activity;nucleotide binding;protein binding
High	Q5SVP3	MCG22048, isoform CRA_c OS=Mus musculus GN=PSME2b PE=2 SV=1	Psme2;Psme2b;Psme2b-ps	0.899	0.8635	0.8905	0.9155	0.9125	0.9135	0.8905	0.9305	0.883	1.0365	1.1055	1.1015	0.868	0.8345	0.916	1.149	1.0115	1.114	1.03336	1.19952	1.25053	+	4.68407	regulation of biological process	cytoplasm;membrane;proteasome	enzyme regulator activity;protein binding
High	O35375	Neuropilin-2 OS=Mus musculus GN=Nrp2 PE=2 SV=2	Nrp2	0.9625	0.953	1.0105	0.9285	0.944	0.9045	0.97	0.997	0.9755	0.9145	0.9395	0.872	0.9375	0.9435	0.937	0.9895	1.0525	1.0115	0.949077	0.926423	1.08357	+	2.77466	cell differentiation;cell growth;cellular component movement;development;regulation of biological process;response to stimulus	membrane	catalytic activity;metal ion binding;protein binding;receptor activity;signal transducer activity
High	Q9Z329	Inositol 1,4,5-trisphosphate receptor type 2 OS=Mus musculus GN=Itpr2 PE=1 SV=4	Itpr2	0.942	0.8625	0.9055	0.9415	0.978	0.9745	0.8745	0.913	0.885	0.996	1.0745	0.9815	0.846	0.874	0.9085	1.018	1.1175	1.053	1.0679	1.142	1.21305	+	3.64107	cellular homeostasis;regulation of biological process;response to stimulus;transport	cytoplasm;endoplasmic reticulum;membrane	metal ion binding;receptor activity;signal transducer activity;transporter activity
High	P55088-3	Isoform 3 of Aquaporin-4 OS=Mus musculus GN=Aqp4	Aqp4	0.764	0.791	0.825	0.847	0.8845	0.807	0.841	0.845	0.8595	1.057	1.113	0.9635	0.8995	0.805	0.782	1.491	1.396	1.457	1.0666	1.231	1.74703	+	8.02165	cell organization and biogenesis;cellular homeostasis;regulation of biological process;response to stimulus;transport	cytoplasm;membrane	transporter activity
High	Q8BMI3	ADP-ribosylation factor-binding protein GGA3 OS=Mus musculus GN=Gga3 PE=2 SV=2	Gga3	0.9465	0.975	0.9905	0.974	1.0025	0.9775	0.9805	0.992	1.0075	0.9195	0.958	0.989	0.936	0.9775	0.9745	0.902	0.8925	0.9195	1.01442	0.961913	0.939751	+	2.32922	regulation of biological process;transport	endosome;Golgi;membrane	protein binding
High	G3X8R8	MCG123888 OS=Mus musculus GN=Mkl2 PE=1 SV=1	Mkl2	1.066	0.9795	1.0565	1.1455	1.0135	0.9805	1.0305	1.123	1.091	0.931	0.9495	0.88	0.892	0.998	0.9315	0.856	0.7495	0.91	1.01209	0.850824	0.891547	+	2.47743	cell differentiation;development;metabolic process;regulation of biological process	cytoplasm;nucleus	protein binding
High	Q9D1D4	Transmembrane emp24 domain-containing protein 10 OS=Mus musculus GN=Tmed10 PE=2 SV=1	Tmed10	0.957	0.923	0.959	1.051	0.9975	0.9835	0.9685	1.0085	0.9845	1.04	1.0345	0.9755	0.9275	0.9	0.937	1.066	1.029	1.0915	1.06798	1.02988	1.15265	+	3.20676	cell organization and biogenesis;regulation of biological process;response to stimulus;transport	endoplasmic reticulum;Golgi;membrane	protein binding
High	Q8BJU0-2	Isoform 2 of Small glutamine-rich tetratricopeptide repeat-containing protein alpha OS=Mus musculus GN=Sgta	Sgta	0.9775	0.9465	0.9455	1.003	0.99	0.9885	0.978	1.0285	1.026	0.9555	0.9295	0.975	0.944	0.971	0.988	0.9	0.878	0.933	1.03903	0.943116	0.933862	+	2.87479	regulation of biological process	cytoplasm;cytosol;membrane	protein binding
High	Q6PE13	Proline-rich transmembrane protein 3 OS=Mus musculus GN=Prrt3 PE=1 SV=1	Prrt3	1.02	0.9815	0.9895	1.042	0.988	0.975	0.9925	1.049	1.036	0.9645	0.9125	0.9705	0.937	0.9945	1.0685	0.873	0.865	0.8925	1.00468	0.925264	0.876833	+	2.42675		membrane
High	Q3UNZ8	Quinone oxidoreductase-like protein 2 OS=Mus musculus PE=1 SV=1	BC026585	0.828	0.7795	0.7985	0.9165	0.9245	0.851	0.865	0.9255	0.85	1.065	1.065	1.0845	0.8205	0.793	0.8445	1.2905	1.4015	1.092	1.11887	1.21738	1.53946	+	4.65939	metabolic process	mitochondrion	catalytic activity;metal ion binding
High	O35887	Calumenin OS=Mus musculus GN=Calu PE=1 SV=1	Calu	0.976	0.912	0.9565	1.044	1.0075	0.952	0.9845	1.008	0.9865	1.071	1.0805	0.999	0.8615	0.927	0.919	1.087	0.988	1.113	1.0559	1.05757	1.17747	+	2.28517	cell organization and biogenesis;regulation of biological process;response to stimulus;transport	endoplasmic reticulum;extracellular;Golgi;membrane;organelle lumen	enzyme regulator activity;metal ion binding;protein binding
High	Q6P9T6	Acyl-Coenzyme A binding domain containing 3 OS=Mus musculus GN=Acbd3 PE=2 SV=1	Acbd3	0.9465	0.9185	0.9355	0.92	0.976	0.938	0.8925	0.918	0.92	0.9895	0.9635	0.9265	0.8925	0.9005	0.8905	0.983	0.97	0.9795	1.01196	1.05457	1.09279	+	2.64352	metabolic process;transport	Golgi;membrane;mitochondrion	protein binding
High	P97772	Metabotropic glutamate receptor 1 OS=Mus musculus GN=Grm1 PE=1 SV=2	Grm1	1.036	0.968	0.9935	0.9085	0.8925	0.876	1.014	1.0025	1.005	0.9595	0.953	0.9095	0.9235	0.9565	0.9525	0.97	0.9515	0.9635	0.893078	0.933973	1.01853	+	3.63926	cellular homeostasis;regulation of biological process;response to stimulus	cytosol;membrane;nucleus	protein binding;receptor activity;signal transducer activity
High	Q4VWZ5	Acyl-CoA-binding protein OS=Mus musculus GN=Dbi PE=1 SV=1	Dbi	0.8795	0.752	0.9255	0.961	0.939	0.9395	0.9875	0.9825	0.9485	1.222	1.1635	1.1195	0.892	0.874	0.9375	1.2005	1.184	1.1985	1.11048	1.20096	1.32532	+	5.59004	cell proliferation;defense response;metabolic process;regulation of biological process;response to stimulus;transport	cytoplasm;endoplasmic reticulum;Golgi;membrane;mitochondrion;nucleus	protein binding
High	O08576	RUN domain-containing protein 3A OS=Mus musculus GN=Rundc3a PE=1 SV=1	Rundc3a	0.9135	0.853	0.9255	0.981	0.985	0.9705	0.909	0.9115	0.9085	1.028	1.0595	1.0125	0.8525	0.842	0.8335	1.0805	0.9465	1.086	1.09082	1.13595	1.23141	+	3.82444	regulation of biological process	cytosol;membrane	enzyme regulator activity;protein binding
High	Q9WTP6	Adenylate kinase 2, mitochondrial OS=Mus musculus GN=Ak2 PE=1 SV=5	Ak2	0.924	0.9105	0.9315	0.965	0.9925	0.9705	0.943	0.978	0.9605	1.053	1.01	1.019	0.917	0.9205	0.99	1.0325	1.0415	1.0935	1.05857	1.06958	1.12025	+	3.61425	metabolic process;response to stimulus	cytosol;membrane;mitochondrion	catalytic activity;nucleotide binding
High	P97742	Carnitine O-palmitoyltransferase 1, liver isoform OS=Mus musculus GN=Cpt1a PE=1 SV=4	Cpt1a	0.891	0.8485	0.883	0.93	0.947	0.871	0.9375	0.913	0.953	0.977	0.9935	0.971	0.917	0.9005	0.893	0.957	1.073	1.092	1.04786	1.04922	1.15182	+	2.79339	cell differentiation;cell organization and biogenesis;metabolic process;regulation of biological process;response to stimulus;transport	membrane;mitochondrion	catalytic activity;protein binding
High	Q3U9U5	Putative uncharacterized protein OS=Mus musculus GN=Bcap31 PE=2 SV=1	Bcap31	0.9025	0.8805	0.8815	1.0005	0.9465	0.9575	0.974	0.9875	0.963	0.993	1.0265	1.003	0.9225	0.892	0.9325	1.035	1.001	1.08	1.09007	1.03351	1.13433	+	4.27965	cell death;cellular homeostasis;regulation of biological process;response to stimulus;transport	endoplasmic reticulum;membrane;mitochondrion	protein binding
High	O55022	Membrane-associated progesterone receptor component 1 OS=Mus musculus GN=Pgrmc1 PE=1 SV=4	Pgrmc1	0.902	0.947	0.894	0.968	0.954	0.946	0.9595	1.013	0.958	0.984	1.016	0.964	0.967	0.9095	0.949	1.047	1.0095	1.014	1.04557	1.01143	1.08671	+	2.47588		endoplasmic reticulum;membrane
High	B2RUK2	Erbb2 interacting protein OS=Mus musculus GN=Erbb2ip PE=2 SV=1	Erbb2ip	0.875	0.838	0.888	0.948	0.884	0.9025	0.933	0.927	0.91	1.085	1.06	0.93	0.844	0.881	0.8625	1.1255	1.028	1.193	1.05133	1.11011	1.29333	+	3.45311	regulation of biological process;response to stimulus;transport	cytoplasm;membrane;nucleus	protein binding
High	Q5PR73	GTP-binding protein Di-Ras2 OS=Mus musculus GN=Diras2 PE=2 SV=1	Diras2	1.0205	1.0065	0.9885	1.0365	0.9935	0.973	1.0465	1.0535	1.0705	0.939	0.921	0.916	0.9465	0.987	0.981	0.8745	0.8505	0.849	0.995855	0.875572	0.88317	+	6.23674	regulation of biological process;response to stimulus;transport	membrane	nucleotide binding
High	Q80VQ0	Aldehyde dehydrogenase family 3 member B1 OS=Mus musculus GN=Aldh3b1 PE=2 SV=1	Aldh3b1	0.938	0.8565	0.9115	0.9205	0.919	0.917	0.9945	0.974	0.96	1.0175	0.989	0.915	1.0685	1.0695	1.002	1.002	1.0425	1.062	1.01866	0.99761	0.989331	+	2.9274	metabolic process;response to stimulus	cytoplasm;cytosol;membrane	catalytic activity
High	P60840	Alpha-endosulfine OS=Mus musculus GN=Ensa PE=1 SV=1	Ensa	1.0565	0.906	0.9455	1.1385	1.0105	1.0105	1.086	1.122	1.1675	0.9575	0.9195	0.9295	0.893	1.0005	0.9505	0.826	0.792	0.882	1.08649	0.831432	0.879044	+	3.20954	cell division;cell organization and biogenesis;regulation of biological process;response to stimulus	cytoplasm	enzyme regulator activity;protein binding
High	Q99J36	THUMP domain-containing protein 1 OS=Mus musculus GN=Thumpd1 PE=1 SV=1	Thumpd1	0.906	0.956	0.9275	0.982	1.0175	1.0515	0.93	0.969	0.9765	1.0115	0.9895	1.011	0.968	0.9785	0.9645	1.014	1.023	0.9945	1.09374	1.04747	1.04139	+	2.65432			RNA binding
High	Q8K1B8	Fermitin family homolog 3 OS=Mus musculus GN=Fermt3 PE=1 SV=1	Fermt3	0.887	0.809	0.827	0.974	0.9445	0.888	0.8345	0.912	0.817	1.064	0.9955	1.01	0.7605	0.7765	0.7795	1.08	1.1365	1.0105	1.11237	1.19739	1.39305	+	4.83522	cell organization and biogenesis;regulation of biological process;response to stimulus	membrane	protein binding
High	B2RW11	Ankyrin repeat domain 34A OS=Mus musculus GN=Ankrd34a PE=2 SV=1	Ankrd34a	1.009	0.9995	0.9935	1.09	0.9945	1.0095	0.9995	1.07	1.054	0.9385	0.9515	0.9195	0.993	1.0185	0.977	0.9035	0.9325	0.9405	1.03065	0.899472	0.929061	+	2.80863			protein binding
High	Q9CXW3	Calcyclin-binding protein OS=Mus musculus GN=Cacybp PE=1 SV=1	Cacybp	0.9605	0.902	0.9465	1.0555	1.0195	1.0045	1.03	1.1035	1.066	1.0565	1.0235	1.0415	0.9005	0.938	0.9415	1.0105	0.8605	0.93	1.0963	0.975621	1.00755	+	2.69749	cell differentiation;regulation of biological process;response to stimulus	cytoplasm;nucleus	protein binding
High	P54754	Ephrin type-B receptor 3 OS=Mus musculus GN=Ephb3 PE=1 SV=2	Ephb3	1.032	1.082	1.039	1.0495	1.0735	1.048	0.983	1.0115	1.0545	0.982	0.96	0.955	1.0435	1.0855	1.027	0.969	0.992	0.984	1.00571	0.950148	0.933143	+	2.80793	cell organization and biogenesis;cellular component movement;development;metabolic process;regulation of biological process;response to stimulus	membrane	catalytic activity;nucleotide binding;protein binding;receptor activity;signal transducer activity
High	Q9CQ62	2,4-dienoyl-CoA reductase, mitochondrial OS=Mus musculus GN=Decr1 PE=1 SV=1	Decr1	0.876	0.8335	0.8315	0.978	0.8665	0.82	0.8615	0.9785	0.933	0.999	0.952	1.011	0.8895	0.8775	0.923	1.07	1.0175	1.0255	1.0486	1.06816	1.15725	+	2.50313	cell organization and biogenesis;metabolic process	cytoplasm;mitochondrion;nucleus	catalytic activity;nucleotide binding
High	P70195	Proteasome subunit beta type-7 OS=Mus musculus GN=Psmb7 PE=1 SV=1	Psmb7	0.9425	0.9515	0.9375	1.0165	0.9545	0.9825	0.9605	0.988	0.9805	1.0125	1.005	1.0045	0.943	0.9615	0.948	0.9895	0.967	1.001	1.04309	1.03175	1.03681	+	2.34195	metabolic process	cytoplasm;cytosol;nucleus;proteasome	catalytic activity
High	Q8R4C2	RUN and FYVE domain-containing protein 2 OS=Mus musculus GN=Rufy2 PE=1 SV=2	Rufy2	0.922	0.8905	0.927	1.04	1.017	1.0395	0.926	0.978	0.9445	1.093	1.106	1.005	0.845	0.9125	0.7975	1.124	1.095	1.0945	1.13032	1.1248	1.29687	+	4.89993	metabolic process	nucleus	metal ion binding
High	P11835	Integrin beta-2 OS=Mus musculus GN=Itgb2 PE=1 SV=2	Itgb2	0.8755	0.7565	0.9065	0.9715	0.967	0.9225	0.8705	0.9225	0.9145	1.1865	1.18	1.1075	0.794	0.784	0.7815	1.1775	1.293	1.219	1.12704	1.2831	1.56368	+	6.50558	cell organization and biogenesis;cell proliferation;cellular component movement;metabolic process;regulation of biological process;response to stimulus;transport	cell surface;membrane	metal ion binding;protein binding;receptor activity;signal transducer activity
High	Q8K1X4	NCK associated protein 1 like OS=Mus musculus GN=Nckap1l PE=2 SV=1	Nckap1l	0.871	0.8065	0.8615	1.057	1.028	0.9575	0.8155	0.93	0.835	1.1015	1.0235	1.089	0.783	0.8365	0.811	1.1215	1.2205	1.0115	1.19831	1.2455	1.37976	+	4.02433	cell organization and biogenesis;cellular component movement;regulation of biological process;response to stimulus	cytosol;membrane	enzyme regulator activity;protein binding
High	P70280	Vesicle-associated membrane protein 7 OS=Mus musculus GN=Vamp7 PE=1 SV=1	Vamp7	0.936	0.9205	0.935	0.988	1.0345	1.068	0.965	0.948	0.9685	0.9845	1.136	1.111	0.959	0.9465	1.006	1.253	1.172	1.1765	1.10711	1.12146	1.23699	+	4.15765	cell organization and biogenesis;cellular component movement;regulation of biological process;transport	cell surface;cytoplasm;endoplasmic reticulum;endosome;Golgi;membrane;vacuole	protein binding
High	P07759	Serine protease inhibitor A3K OS=Mus musculus GN=Serpina3k PE=1 SV=2	Serpina3k	1.594	1.9965	2.1965	0.7805	0.629	0.729	0.773	0.8745	0.65	0.966	0.801	0.7325	0.5435	0.5815	0.7115	0.75	0.439	0.8315	0.369535	1.08792	1.10019	+	5.25426	regulation of biological process;response to stimulus	extracellular	enzyme regulator activity;protein binding
High	Q9D964	Glycine amidinotransferase, mitochondrial OS=Mus musculus GN=Gatm PE=1 SV=1	Gatm	0.8555	0.921	0.8985	0.892	1.002	0.9535	0.9825	0.895	0.9125	0.9865	1.112	1.0135	0.9485	0.9565	0.974	1.13	1.095	1.0395	1.06449	1.11541	1.1339	+	2.65503	metabolic process;response to stimulus	membrane;mitochondrion	catalytic activity
High	Q4VAA2	Protein CDV3 OS=Mus musculus GN=Cdv3 PE=1 SV=2	Cdv3	0.926	0.9025	0.9195	1.0595	1.061	1.047	1.004	1.0155	1.0885	0.9235	0.9265	0.9975	0.925	0.9955	0.983	0.85	0.9225	0.9405	1.15266	0.916184	0.93439	+	3.01825		cytoplasm;membrane;nucleus
High	Q3TIH9	Putative uncharacterized protein OS=Mus musculus PE=2 SV=1	Ube2l3	0.8965	0.9805	0.9655	1.01	1.064	1.067	1.0705	1.046	1.07	1.054	1.0895	1.096	1.0135	1.0315	0.9945	1.0195	1.033	1.089	1.10501	1.01663	1.03356	+	2.64564	cell proliferation;metabolic process;regulation of biological process;response to stimulus	cytoplasm;nucleus	catalytic activity;enzyme regulator activity;nucleotide binding;protein binding;RNA binding
High	Q9CQJ8	NADH dehydrogenase [ubiquinone] 1 beta subcomplex subunit 9 OS=Mus musculus GN=Ndufb9 PE=1 SV=3	Ndufb9	0.894	0.9325	0.9025	0.931	0.9675	0.9615	0.9665	0.971	0.985	0.929	0.926	0.95	1.014	1.0075	0.9915	0.9225	0.9545	0.9055	1.048	0.959795	0.923498	+	3.55829	metabolic process;transport	membrane;mitochondrion	catalytic activity
High	Q8WTY4	Anamorsin OS=Mus musculus GN=Ciapin1 PE=1 SV=1	Ciapin1	0.986	0.9215	0.968	1.0445	0.9705	0.9715	1.047	1.0665	1.0565	1.0205	1.006	0.933	0.926	0.9405	0.897	0.948	0.8955	0.949	1.0386	0.933596	1.01049	+	2.47386	cell death;cell organization and biogenesis;metabolic process;regulation of biological process	cytoplasm;mitochondrion;nucleus	catalytic activity;metal ion binding;protein binding
High	Q9CRA5	Golgi phosphoprotein 3 OS=Mus musculus GN=Golph3 PE=1 SV=1	Golph3	0.928	0.9005	0.951	0.98	0.98	0.947	0.9945	0.963	0.9805	1.042	1.032	1.016	0.9125	0.891	0.905	1.052	0.945	1.0265	1.04587	1.05174	1.1163	+	2.99908	cell organization and biogenesis;cell proliferation;cellular component movement;metabolic process;regulation of biological process;transport	cytosol;endosome;Golgi;membrane;mitochondrion	protein binding
High	O70439	Syntaxin-7 OS=Mus musculus GN=Stx7 PE=1 SV=3	Stx7	0.938	0.916	0.9235	1.035	0.983	1.005	0.944	0.9845	0.967	1.012	1.0115	0.96	0.941	0.9365	0.876	1.068	1.0335	1.077	1.08839	1.03039	1.15435	+	3.77273	cell organization and biogenesis;regulation of biological process;transport	endosome;membrane;vacuole	protein binding
High	Q8BSY0	Aspartyl/asparaginyl beta-hydroxylase OS=Mus musculus GN=Asph PE=2 SV=1	Asph	0.858	0.8225	0.8395	0.928	0.9835	0.944	0.83	0.9015	0.837	1.06	1.0435	0.9895	0.8665	0.8345	0.897	1.1775	1.1455	1.1255	1.13313	1.2042	1.32737	+	6.73534	cellular homeostasis;metabolic process;regulation of biological process;response to stimulus;transport	cytoplasm;cytosol;endoplasmic reticulum;membrane	catalytic activity;metal ion binding;protein binding
High	Q5RJV5	Polypyrimidine tract binding protein 1 OS=Mus musculus GN=Ptbp1 PE=2 SV=1	Ptbp1	0.8695	0.806	0.8735	0.955	0.967	0.9025	0.954	0.9435	0.905	1.126	1.1205	1.099	0.9085	0.8	0.919	1.131	1.0485	1.2185	1.10808	1.19376	1.29324	+	4.40718	metabolic process;regulation of biological process	cytoplasm;membrane;nucleus	catalytic activity;DNA binding;nucleotide binding;protein binding;RNA binding
High	Q00623	Apolipoprotein A-I OS=Mus musculus GN=Apoa1 PE=1 SV=2	Apoa1	1.953	2.341	2.031	0.7035	0.6405	0.6425	0.689	0.7515	0.637	0.8495	0.725	0.6995	0.5625	0.582	0.6475	0.71	0.556	0.717	0.314071	1.09458	1.10658	+	8.57897	cell organization and biogenesis;cell proliferation;cellular component movement;metabolic process;regulation of biological process;response to stimulus;transport	cell surface;cytosol;extracellular;nucleus	enzyme regulator activity;protein binding;transporter activity
High	Q91Z61	GTP-binding protein Di-Ras1 OS=Mus musculus GN=Diras1 PE=2 SV=1	Diras1	0.9755	0.977	0.982	0.966	1.003	1.0095	0.9625	0.988	0.986	0.966	0.952	0.9875	0.9535	0.986	0.965	0.898	0.8805	0.8705	1.01499	0.989443	0.912033	+	4.50076	metabolic process;regulation of biological process;response to stimulus;transport	membrane	catalytic activity;nucleotide binding
High	Q9WUR2	Enoyl-CoA delta isomerase 2, mitochondrial OS=Mus musculus GN=Eci2 PE=1 SV=2	Eci2	0.9535	0.957	0.9545	0.9675	0.963	0.9635	0.9805	0.9865	0.9575	1.0455	1.045	0.953	0.953	0.95	0.986	1.1025	1.073	1.08	1.01012	1.04069	1.12686	+	3.61033	metabolic process	membrane;mitochondrion;organelle lumen	catalytic activity;protein binding
High	Q9DCJ5	NADH dehydrogenase [ubiquinone] 1 alpha subcomplex subunit 8 OS=Mus musculus GN=Ndufa8 PE=1 SV=3	Ndufa8	0.9	0.984	0.8865	0.9635	1.0255	1.0045	0.9845	1.005	1.003	0.9215	0.923	1.0035	1.112	1.07	1.074	0.9025	0.999	0.898	1.08049	0.951713	0.859797	+	2.43456	metabolic process;transport	membrane;mitochondrion	catalytic activity;protein binding
High	H3BL37	Treacle protein OS=Mus musculus GN=Tcof1 PE=1 SV=1	Tcof1	0.929	0.887	0.8805	1.003	0.9685	0.9535	0.926	0.975	0.964	0.961	0.9475	0.9195	0.866	0.884	0.8555	0.906	0.904	0.9515	1.08474	0.987086	1.05987	+	2.82028	metabolic process;transport	cytoplasm;nucleus	protein binding;RNA binding
High	Q3US35	Putative uncharacterized protein OS=Mus musculus GN=Slc1a4 PE=2 SV=1	Slc1a4	0.8955	0.854	0.92	0.9495	0.9465	0.887	0.907	0.934	0.9095	1.1455	1.0935	1.028	0.8755	0.8625	0.8205	1.1085	1.2445	1.105	1.04252	1.18778	1.35157	+	4.68431	transport	cell surface;membrane	transporter activity
High	Q80UL3	Galactokinase 1 OS=Mus musculus GN=Galk1 PE=2 SV=1	Galk1	0.8825	0.909	0.923	0.9565	0.9895	0.9545	0.9135	0.942	0.981	1.0055	1.048	0.9915	0.9615	0.9335	0.956	1	0.981	0.992	1.06852	1.07351	1.04279	+	2.89978	metabolic process	cytoplasm	catalytic activity;nucleotide binding;protein binding
High	Q8C3X2	Coiled-coil domain-containing protein 90B, mitochondrial OS=Mus musculus GN=Ccdc90b PE=2 SV=1	Ccdc90b	0.9215	0.8445	0.8865	0.98	0.939	0.8975	0.898	0.969	0.9285	1.0225	1.023	0.9665	0.863	0.8825	0.894	1.1095	0.9925	1.2075	1.06183	1.07745	1.25384	+	2.66066		membrane;mitochondrion
High	Q8R1F1	Niban-like protein 1 OS=Mus musculus GN=Fam129b PE=2 SV=2	Fam129b	0.9135	0.774	0.8915	0.989	0.946	0.85	0.9735	1.0135	0.9615	1.144	1.0935	1.108	0.8435	0.8015	0.887	1.1545	1.373	1.159	1.07988	1.13464	1.45596	+	3.92837	regulation of biological process	cytoplasm;cytoskeleton;cytosol;membrane;nucleus
High	P35803-8	Isoform 8 of Neuronal membrane glycoprotein M6-b OS=Mus musculus GN=Gpm6b	Gpm6b	1.036	1.046	0.9775	1.0875	0.95	0.9535	0.8955	1.046	0.9765	0.8795	0.835	0.8465	1.049	1.036	1.0135	0.864	0.936	0.8735	0.977611	0.877656	0.862837	+	2.3131	cell organization and biogenesis;regulation of biological process;transport	membrane
High	Q9DAS9	Guanine nucleotide-binding protein G(I)/G(S)/G(O) subunit gamma-12 OS=Mus musculus GN=Gng12 PE=1 SV=3	Gng12	0.924	0.9055	0.9225	1.0145	0.932	0.951	1.0175	1.018	0.979	1.044	1.025	0.971	0.9695	0.9555	0.9575	1.064	1.0215	1.0555	1.05287	1.00846	1.08968	+	2.91597	regulation of biological process;response to stimulus	membrane	protein binding;signal transducer activity
High	Q9R118	Serine protease HTRA1 OS=Mus musculus GN=Htra1 PE=1 SV=2	Htra1	0.7085	0.568	0.674	0.8505	0.784	0.8945	0.752	0.769	0.6885	1.1515	1.21	1.24	0.7425	0.783	0.7615	1.5735	1.57	1.5785	1.29659	1.63001	2.06471	+	10.118	cell differentiation;metabolic process;regulation of biological process	cytoplasm;cytosol;extracellular;membrane	catalytic activity;protein binding
High	A6MDD3	CD109 antigen OS=Mus musculus GN=Cd109 PE=2 SV=1	Cd109	0.9305	0.9525	1.103	0.886	0.8045	0.832	0.883	0.8985	0.883	1.028	0.955	0.886	0.889	0.8775	0.9065	1.1625	1.1735	1.148	0.844776	1.07675	1.3034	+	4.04472	regulation of biological process	cell surface;extracellular;membrane	enzyme regulator activity;protein binding
High	E9QAS7	Protein Inpp5a OS=Mus musculus GN=Inpp5a PE=4 SV=1	Inpp5a	0.9455	0.9335	0.947	0.9825	0.959	0.9515	1.0565	0.9955	1.006	0.9705	0.955	0.9315	0.939	0.9445	0.923	0.9525	0.954	0.936	1.02371	0.934271	1.01283	+	2.90486	metabolic process	membrane	catalytic activity;protein binding
High	Q3ZAQ4	Autophagy 9-like 1 protein OS=Mus musculus GN=Atg9a PE=1 SV=1	Atg9a	0.94	0.854	0.9235	1.035	0.965	1.012	0.8905	0.9675	0.9165	1.034	1.025	0.9885	0.827	0.852	0.8635	1.147	0.9885	1.05	1.10837	1.0984	1.2529	+	3.13192	cell organization and biogenesis;defense response;metabolic process;regulation of biological process;response to stimulus;transport	cytoplasm;endosome;Golgi;membrane;vacuole
High	Q3TYC4	Putative uncharacterized protein OS=Mus musculus GN=Syt11 PE=2 SV=1	Syt11	0.8805	0.8415	0.8725	0.9795	0.9765	1.038	0.8695	0.906	0.885	1.0865	1.056	1.065	0.8	0.826	0.825	1.24	1.035	1.1395	1.15398	1.2056	1.3931	+	4.96021		membrane	metal ion binding;protein binding
High	Q01730	Ras suppressor protein 1 OS=Mus musculus GN=Rsu1 PE=2 SV=3	Rsu1	0.926	0.8185	0.913	1.016	0.9535	0.8945	0.9685	1.0025	0.9545	1.1145	1.116	1.021	0.8675	0.845	0.868	1.139	1.0595	1.161	1.0777	1.11143	1.30188	+	3.96225	regulation of biological process;response to stimulus		protein binding
High	Q9JM96	Cdc42 effector protein 4 OS=Mus musculus GN=Cdc42ep4 PE=1 SV=1	Cdc42ep4	1.048	0.9325	1.011	1.161	1.098	1.094	1.0505	1.125	1.086	0.9415	0.909	0.84	0.878	0.9655	0.877	0.869	0.7745	0.922	1.12084	0.824927	0.943025	+	3.65436	cell organization and biogenesis;regulation of biological process;response to stimulus	cytoplasm;cytoskeleton;membrane	enzyme regulator activity;protein binding;RNA binding
High	Q7TSV4	Phosphoglucomutase-2 OS=Mus musculus GN=Pgm2 PE=1 SV=1	Pgm1	0.8545	0.877	0.8235	0.9415	0.9685	0.9635	0.973	0.9265	0.838	1.024	1.0455	0.9555	0.9195	0.8675	0.7795	0.991	0.9795	1.012	1.12466	1.10502	1.16209	+	2.36968	metabolic process	cytoplasm;cytosol	catalytic activity;metal ion binding
High	Q91V76	Ester hydrolase C11orf54 homolog OS=Mus musculus PE=2 SV=1	4931406C07Rik	0.911	0.841	0.933	1.029	0.92	0.8755	0.92	1.0075	0.9915	1.081	1.134	1.064	0.8785	0.904	0.8955	1.0995	1.09	1.091	1.05196	1.12333	1.22498	+	3.66379	metabolic process	nucleus	catalytic activity;metal ion binding
High	Q60963	Platelet-activating factor acetylhydrolase OS=Mus musculus GN=Pla2g7 PE=2 SV=2	Pla2g7	0.8915	0.7925	0.876	0.9555	0.9275	0.961	0.8915	0.9715	0.911	1.0105	0.9855	1.0205	0.7825	0.7915	0.8885	1.1935	1.0465	1.072	1.11094	1.08742	1.34497	+	3.75255	cell organization and biogenesis;defense response;metabolic process;regulation of biological process;response to stimulus	cytoplasm;extracellular	catalytic activity
High	O08739	AMP deaminase 3 OS=Mus musculus GN=Ampd3 PE=2 SV=2	Ampd3	0.9165	0.7945	0.848	0.973	0.8885	0.868	0.9125	0.9665	0.9265	1.0705	1.052	0.9965	0.8145	0.844	0.83	1.121	1.203	1.164	1.06663	1.11174	1.40165	+	5.30352	metabolic process		catalytic activity;metal ion binding
High	Q8VBX5	Palmitoyl-protein thioesterase OS=Mus musculus GN=Ppt1 PE=2 SV=1	Ppt1	0.8895	0.843	0.8875	0.936	0.867	0.882	0.9675	1.0825	1.013	1.056	1.008	0.9725	0.926	0.995	1.021	1.1365	1.0035	1.091	1.02481	0.991348	1.09823	+	2.75734	cell organization and biogenesis;cellular homeostasis;metabolic process;regulation of biological process;response to stimulus;transport	extracellular;Golgi;membrane;nucleus;vacuole	catalytic activity
High	P97822	Acidic leucine-rich nuclear phosphoprotein 32 family member E OS=Mus musculus GN=Anp32e PE=1 SV=2	Anp32e	0.949	0.977	0.9755	1.092	1.0095	1.0695	0.986	1.042	1.003	1.121	1.121	1.0255	1.036	1.033	0.9935	1.0745	1.0795	1.122	1.09288	1.07803	1.06971	+	2.28111	cell organization and biogenesis;regulation of biological process	cytoplasm;nucleus	enzyme regulator activity;protein binding
High	P01831	Thy-1 membrane glycoprotein OS=Mus musculus GN=Thy1 PE=1 SV=1	Thy1	0.935	0.988	0.9165	0.934	0.953	0.932	0.9105	0.965	0.96	0.8295	0.835	0.8585	0.9965	0.9955	0.993	0.7995	0.897	0.834	0.99278	0.88979	0.847739	+	3.88282	cell organization and biogenesis;metabolic process;regulation of biological process;response to stimulus	cell surface;cytosol;endoplasmic reticulum;membrane	enzyme regulator activity;protein binding
High	Q69ZN1	MKIAA1252 protein (Fragment) OS=Mus musculus GN=Sgpl1 PE=2 SV=1	Sgpl1	0.8615	0.7875	0.8495	0.955	0.9475	0.879	0.8885	0.917	0.896	1.0935	1.09	1.052	0.824	0.792	0.864	1.17	1.2125	1.167	1.11327	1.19767	1.43125	+	7.3925	cell death;cell differentiation;cellular component movement;metabolic process;regulation of biological process;response to stimulus	endoplasmic reticulum;membrane	catalytic activity
High	Q9ESM3	Hyaluronan and proteoglycan link protein 2 OS=Mus musculus GN=Hapln2 PE=1 SV=1	Hapln2	0.7755	0.737	0.7135	0.7095	0.7245	0.721	1.0985	0.8935	0.918	1.028	1.067	1.017	1.234	1.149	0.979	1.178	1.3035	1.003	0.968104	1.06942	1.03644	+	3.58823	cell organization and biogenesis	extracellular	protein binding;structural molecule activity
High	Q0VBD0	Integrin beta OS=Mus musculus GN=Itgb8 PE=2 SV=1	Itgb8	0.964	0.9365	1.0115	1.0405	0.9785	0.923	1.029	1.0715	1.021	1.115	1.121	1.042	0.97	0.9905	0.993	1.153	1.049	1.138	1.0103	1.05014	1.13086	+	2.36103	metabolic process;regulation of biological process;response to stimulus	cell surface;membrane	protein binding;receptor activity
High	Q8K412	Memory-related protein OS=Mus musculus GN=Wdr13 PE=2 SV=1	Wdr13	1.008	0.942	1.0105	1.0395	0.9835	0.9745	1.012	1.0445	1.03	0.937	0.9445	0.892	0.9335	0.965	0.9105	0.922	0.905	0.9485	1.0125	0.898591	0.988074	+	2.53875		cytoplasm;nucleus	protein binding
High	E9Q604	Integrin alpha-M OS=Mus musculus GN=Itgam PE=3 SV=1	Itgam	0.913	0.713	0.875	1.0125	0.9445	0.934	0.831	0.925	0.8895	1.23	1.212	1.129	0.743	0.7365	0.7915	1.096	1.532	1.321	1.15594	1.34984	1.73888	+	3.74359	cell proliferation;cellular component movement;regulation of biological process;response to stimulus	cell surface;membrane;nucleus	metal ion binding;protein binding
High	E9PUL5	Proline-rich transmembrane protein 2 OS=Mus musculus GN=Prrt2 PE=1 SV=1	Prrt2	1.083	0.9455	1.002	1.236	1.0235	1.004	0.999	1.1365	1.0935	0.889	0.866	0.8515	0.8795	1.0015	1.009	0.74	0.7605	0.861	1.07689	0.807216	0.817128	+	2.55607	response to stimulus	membrane
High	O55222	Integrin-linked protein kinase OS=Mus musculus GN=Ilk PE=1 SV=2	Ilk	0.9755	0.8955	0.9495	1.057	0.9825	0.9315	0.944	1.0365	0.9485	1.0695	1.04	1.0075	0.954	0.9115	0.9155	1.0905	1.102	1.074	1.05336	1.06419	1.17458	+	2.47064	cell organization and biogenesis;cellular component movement;metabolic process;regulation of biological process;response to stimulus	cytoplasm;membrane	catalytic activity;nucleotide binding;protein binding;signal transducer activity
High	O88492	Perilipin-4 OS=Mus musculus GN=Plin4 PE=1 SV=2	Plin4	0.876	0.6295	0.797	0.849	0.6715	0.7855	0.9285	0.9415	0.7905	1.1215	1.1495	1.07	0.724	0.82	0.9455	1.151	1.668	1.2305	1.00152	1.25578	1.62663	+	2.79271		cytoplasm;membrane
High	Q8VCC9	Spondin-1 OS=Mus musculus GN=Spon1 PE=2 SV=1	Spon1	0.88	0.827	0.907	0.898	0.968	0.9015	0.8835	0.9295	0.9165	1.008	1.0155	1.0065	0.824	0.8285	0.824	1.0985	1.1665	1.2065	1.05872	1.11009	1.40178	+	6.18903		extracellular	metal ion binding
High	P22599	Alpha-1-antitrypsin 1-2 OS=Mus musculus GN=Serpina1b PE=1 SV=2	Serpina1b	1.519	1.7085	1.934	0.7605	0.684	0.7335	0.81	0.849	0.703	1.0215	0.8285	0.829	0.638	0.653	0.704	0.804	0.546	0.796	0.42197	1.13421	1.07569	+	5.94593	defense response;metabolic process;regulation of biological process;response to stimulus	endoplasmic reticulum;extracellular;Golgi	enzyme regulator activity;protein binding
High	O88986	2-amino-3-ketobutyrate coenzyme A ligase, mitochondrial OS=Mus musculus GN=Gcat PE=1 SV=2	Gcat	0.943	0.967	0.911	1.0145	0.993	1.0335	0.9535	0.9805	0.908	1.1495	1.0845	0.9465	0.9615	0.9455	0.889	1.247	1.087	1.1605	1.07799	1.11911	1.24982	+	2.56222	metabolic process	membrane;mitochondrion;nucleus	catalytic activity
High	Q8K009	Mitochondrial 10-formyltetrahydrofolate dehydrogenase OS=Mus musculus GN=Aldh1l2 PE=1 SV=2	Aldh1l2	0.8175	0.876	0.9275	0.895	1.0055	0.958	0.8585	0.908	0.932	1.126	1.0715	1.0315	0.854	0.866	0.805	1.3055	1.2435	1.249	1.09061	1.19659	1.50416	+	6.26556	metabolic process	cytoplasm;mitochondrion	catalytic activity
High	Q3UWQ9	Putative uncharacterized protein OS=Mus musculus GN=Hmgcs1 PE=2 SV=1	Hmgcs1	0.912	0.9205	0.9115	1.1725	1.1975	1.13	0.95	1.0225	0.9895	1.2295	1.072	1.0815	0.879	0.892	0.926	1.0715	0.988	1.0635	1.27551	1.14213	1.15795	+	4.30947	metabolic process;response to stimulus	cytoplasm;cytosol;membrane;nucleus	catalytic activity;protein binding
High	Q91VZ6	Stromal membrane-associated protein 1 OS=Mus musculus GN=Smap1 PE=1 SV=1	Smap1	0.994	0.994	0.982	1.085	1.0665	1.0265	1.035	1.089	1.138	0.989	0.978	0.9775	0.9385	1.036	1.0035	0.9015	0.882	0.9	1.07003	0.902667	0.901108	+	3.79946	cell organization and biogenesis;regulation of biological process	cytoplasm;membrane	enzyme regulator activity;metal ion binding;protein binding
High	Q8R420	ATP-binding cassette sub-family A member 3 OS=Mus musculus GN=Abca3 PE=2 SV=3	Abca3	0.853	0.7835	0.8255	0.9575	0.971	1.007	0.8645	0.874	0.8295	1.0985	1.129	1.089	0.775	0.7875	0.8105	1.3325	1.0825	1.292	1.19232	1.29147	1.56216	+	5.36824	metabolic process;response to stimulus;transport	membrane	catalytic activity;nucleotide binding;transporter activity
High	Q8CI51	PDZ and LIM domain protein 5 OS=Mus musculus GN=Pdlim5 PE=1 SV=4	Pdlim5	0.8905	0.843	0.8655	1.0425	0.9985	0.941	0.9245	0.9885	0.9165	1.0615	1.038	1.0095	0.8885	0.8885	0.911	1.05	1.0525	1.1145	1.14736	1.09878	1.1968	+	4.33932	cell growth;regulation of biological process	cytoplasm;cytoskeleton;cytosol;membrane	metal ion binding;protein binding
High	A6H663	BCL2-associated athanogene 3 OS=Mus musculus GN=Bag3 PE=2 SV=1	Bag3	0.9465	0.8385	0.9255	0.984	0.9505	0.8575	0.943	0.984	0.944	1.0695	1.035	0.9915	0.832	0.8655	0.8975	1.11	1.1465	1.1295	1.03007	1.07837	1.30482	+	4.08315	cell death;regulation of biological process;response to stimulus	cytoplasm;cytosol;membrane	enzyme regulator activity;nucleotide binding;protein binding
High	Q8BIJ7	RUN and FYVE domain-containing protein 1 OS=Mus musculus GN=Rufy1 PE=1 SV=1	Rufy1	0.9085	0.9105	0.885	1.005	1.017	0.991	0.8955	0.967	0.927	1.049	1.03	1.1485	0.9015	0.949	1.0055	1.0775	1.0305	1.025	1.11428	1.15702	1.09699	+	3.03645	regulation of biological process;transport	cytoplasm;cytosol;endosome;membrane;nucleus	metal ion binding;protein binding;transporter activity
High	Q91VK4	Integral membrane protein 2C OS=Mus musculus GN=Itm2c PE=2 SV=2	Itm2c	0.884	0.766	0.8995	0.989	0.9465	1.027	0.8935	0.8935	0.8765	1.121	1.157	1.0645	0.781	0.778	0.808	1.426	1.1675	1.288	1.16199	1.25493	1.63984	+	5.17865	cell differentiation;regulation of biological process	Golgi;membrane;vacuole	nucleotide binding
High	Q5HZI2	C2 calcium-dependent domain-containing protein 4C OS=Mus musculus GN=C2cd4cC2CD4 family PE=2 SV=1	C2cd4c	0.994	0.9775	0.932	1.159	1.151	1.053	1.0095	1.139	1.0685	1.0105	0.955	0.899	0.917	1.028	0.9325	0.9005	0.929	0.947	1.15826	0.890426	0.9649	+	2.49757	cell organization and biogenesis;regulation of biological process;transport	membrane	metal ion binding;protein binding
High	Q61739-2	Isoform Alpha-6X1A of Integrin alpha-6 OS=Mus musculus GN=Itga6	Itga6	0.922	0.8035	0.918	1.017	0.935	0.855	0.9015	0.947	0.917	1.049	0.994	0.964	0.796	0.7975	0.8495	1.034	1.059	1.0875	1.06185	1.08733	1.30188	+	3.02387	cell communication;cell differentiation;cell organization and biogenesis;cellular component movement;regulation of biological process;response to stimulus	cell surface;membrane	metal ion binding;protein binding
High	Q53YU5	Apoptosis repressor interacting with CARD OS=Mus musculus GN=Nol3 PE=2 SV=1	Nol3	0.916	0.869	0.9505	0.952	0.9865	0.9535	0.987	0.9545	0.9975	1.057	1.0865	1.0065	0.926	0.9405	0.9465	1.159	1.0475	1.164	1.05721	1.07179	1.19819	+	3.75234	cell death;cell differentiation;cell organization and biogenesis;cell proliferation;cellular homeostasis;metabolic process;regulation of biological process;response to stimulus;transport	cytoplasm;cytosol;endoplasmic reticulum;membrane;mitochondrion	enzyme regulator activity;metal ion binding;protein binding
High	E9Q9N7	Immunoglobulin superfamily-containing leucine-rich repeat protein 2 OS=Mus musculus GN=Islr2 PE=4 SV=1	Islr2	1.015	0.9275	1.008	0.9995	0.895	0.9235	1.0195	1.0075	0.9935	1.053	1.0515	0.9685	0.8455	0.8475	0.817	1.061	0.9595	1.142	0.955092	1.01738	1.25996	+	2.44938	development;regulation of biological process	cell surface;membrane	protein binding
High	P01899	H-2 class I histocompatibility antigen, D-B alpha chain OS=Mus musculus GN=H2-D1 PE=1 SV=2	H2-D1	0.65	0.7775	0.815	0.7005	0.885	0.7175	0.802	0.7785	0.779	0.9995	1.1145	1.0015	0.758	0.7695	0.741	1.349	0.8625	1.257	1.02698	1.32041	1.52898	+	2.35475	regulation of biological process;response to stimulus	cell surface;endoplasmic reticulum;Golgi;membrane	protein binding;RNA binding
High	Q80WU9	Ptpn5 protein (Fragment) OS=Mus musculus GN=Ptpn5 PE=2 SV=1	Ptpn5	0.9545	0.867	0.9205	1.028	0.918	0.9235	1.053	1.1105	1.0515	0.947	0.9945	0.9205	0.882	0.8585	0.918	0.909	0.864	0.8865	1.0465	0.890202	1.00038	+	3.0057	metabolic process;regulation of biological process;response to stimulus	cytoplasm;cytosol;endoplasmic reticulum;membrane	catalytic activity;protein binding
High	Q3TWH7	Putative uncharacterized protein OS=Mus musculus GN=Serpine2 PE=2 SV=1	Serpine2	0.907	0.794	0.9145	0.9555	0.916	0.9095	0.9385	0.941	0.9275	1.06	1.01	0.943	0.8585	0.8215	0.8445	1.145	1.0565	1.108	1.06328	1.07339	1.31095	+	4.03717	cell differentiation;cell organization and biogenesis;coagulation;development;regulation of biological process;response to stimulus;transport	cytosol;extracellular;membrane	enzyme regulator activity;protein binding
High	B7ZMW5	cDNA sequence X99384 OS=Mus musculus GN=Pald1 PE=2 SV=1	Pald1	0.938	0.9165	0.9225	0.926	0.9715	0.9715	0.908	0.9535	0.9105	1.006	1.035	0.982	0.905	0.9105	0.9195	1.032	1.079	1.026	1.03313	1.09055	1.14698	+	4.34139		cytoplasm;cytosol;nucleus	catalytic activity
High	E9Q634	Unconventional myosin-Ie OS=Mus musculus GN=Myo1e PE=1 SV=1	Myo1e	0.898	0.758	0.886	0.9345	0.9265	0.8915	0.949	0.9	0.9175	1.1275	1.1895	1.0855	0.835	0.825	0.7935	1.266	1.132	1.254	1.08281	1.22989	1.48849	+	5.6395	cell differentiation;cell organization and biogenesis;metabolic process;regulation of biological process;response to stimulus;transport	cytoplasm;cytoskeleton	catalytic activity;motor activity;nucleotide binding;protein binding
High	Q61599	Rho GDP-dissociation inhibitor 2 OS=Mus musculus GN=Arhgdib PE=1 SV=3	Arhgdib	0.7795	0.8295	0.831	0.9745	1.0325	0.9865	0.8925	0.8825	0.895	1.085	1.165	1.1105	0.8345	0.8515	0.8105	1.0995	1.1995	1.112	1.22684	1.25861	1.36631	+	7.02308	metabolic process;regulation of biological process;response to stimulus	cytoplasm;cytosol;membrane	catalytic activity;enzyme regulator activity;protein binding
High	Q99KW9	T-cell immunomodulatory protein OS=Mus musculus GN=Itfg1 PE=2 SV=2	Itfg1	1.004	0.869	1.0125	1.0495	0.943	0.917	0.999	1.048	0.982	1.1065	1.0895	1.0145	0.899	0.897	0.93	1.2205	1.1625	1.14	1.00832	1.05992	1.29237	+	3.11342		extracellular;membrane	protein binding
High	P01027	Complement C3 OS=Mus musculus GN=C3 PE=1 SV=3	C3	1.063	1.061	1.164	0.922	0.8575	0.857	0.87	0.919	0.8485	1.101	1.0055	0.8835	0.796	0.83	0.818	1.124	1.0615	1.0555	0.801855	1.13365	1.3261	+	3.68228	coagulation;defense response;metabolic process;regulation of biological process;response to stimulus	extracellular	enzyme regulator activity;protein binding
High	Q3UCJ0	Tyrosine-protein phosphatase non-receptor type OS=Mus musculus GN=Ptpn6 PE=2 SV=1	Ptpn6	0.755	0.6645	0.831	0.9115	0.9085	0.9015	0.809	0.7745	0.8175	1.1195	1.137	1.139	0.6855	0.67	0.6575	1.1645	1.254	1.086	1.20929	1.4142	1.74093	+	6.94015	cell differentiation;cell proliferation;defense response;metabolic process;regulation of biological process;response to stimulus	cytoplasm;nucleus	catalytic activity;protein binding;receptor activity;signal transducer activity
High	Q64669	NAD(P)H dehydrogenase [quinone] 1 OS=Mus musculus GN=Nqo1 PE=1 SV=3	Nqo1	0.8045	0.787	0.76	0.8465	0.8645	0.8465	0.817	0.8405	0.7825	0.991	1.0165	0.981	0.88	0.8325	0.8175	0.945	1.152	1.034	1.0876	1.2248	1.23755	+	4.02995	metabolic process;regulation of biological process;response to stimulus	cytoplasm;cytosol	antioxidant activity;catalytic activity;protein binding;RNA binding
High	Q07417	Short-chain specific acyl-CoA dehydrogenase, mitochondrial OS=Mus musculus GN=Acads PE=1 SV=2	Acads	0.9135	0.867	0.925	0.9445	0.938	0.8895	0.9345	0.9395	0.9455	1.0535	0.998	0.9895	0.8905	0.9025	0.898	1.082	1.013	1.049	1.02458	1.07856	1.16834	+	4.25278	cell organization and biogenesis;metabolic process;response to stimulus	membrane;mitochondrion;nucleus;organelle lumen	catalytic activity;nucleotide binding
High	Q9Z1Q5	Chloride intracellular channel protein 1 OS=Mus musculus GN=Clic1 PE=1 SV=3	Clic1	0.8615	0.7915	0.8015	0.9915	0.989	0.9125	0.822	0.8955	0.834	1.1555	1.115	1.421	0.816	0.777	0.9935	1.1835	1.174	1.2185	1.17865	1.4468	1.38256	+	3.72826	metabolic process;regulation of biological process;transport	cytoplasm;membrane;mitochondrion;nucleus	catalytic activity;protein binding;transporter activity
High	P53986	Monocarboxylate transporter 1 OS=Mus musculus GN=Slc16a1 PE=1 SV=1	Slc16a1	0.946	0.9305	0.8865	0.8805	0.9005	0.856	0.996	0.912	0.9125	1.1125	1.043	0.959	0.905	0.842	0.934	1.1505	1.117	1.11	0.954397	1.10424	1.25979	+	3.84351	cell organization and biogenesis;metabolic process;regulation of biological process;response to stimulus;transport	membrane;mitochondrion	protein binding;transporter activity
High	Q99JH7	Calsyntenin-3 OS=Mus musculus GN=Clstn3 PE=1 SV=1	Clstn3	0.904	0.873	0.9415	0.99	0.9785	0.9925	0.95	0.9105	0.9775	1.0225	1.0405	1.076	0.8465	0.885	0.9525	1.045	0.9585	1.0615	1.0892	1.10606	1.14195	+	2.69806	cell communication;cell organization and biogenesis;regulation of biological process	cell surface;endoplasmic reticulum;Golgi;membrane	metal ion binding;protein binding
High	O08797	Protein Serpinb9 OS=Mus musculus GN=Serpinb9 PE=2 SV=1	Serpinb9	0.9385	0.874	0.953	0.9235	0.884	0.857	0.9645	0.969	0.9505	1.0575	1.056	1.035	0.8625	0.8885	0.949	1.0775	0.9865	1.055	0.963479	1.09171	1.15519	+	3.60804	cell death;defense response;regulation of biological process;response to stimulus	cytoplasm;cytosol;membrane;nucleus	enzyme regulator activity;protein binding
High	Q3UIL6-2	Isoform 2 of Pleckstrin homology domain-containing family A member 7 OS=Mus musculus GN=Plekha7	Plekha7	0.937	0.8415	0.955	0.996	0.9425	0.9335	0.9955	1.0175	0.9685	1.038	1.0065	0.943	0.9165	0.902	0.8865	1.0645	1.0405	1.11	1.05067	1.00201	1.18854	+	2.72627	cell organization and biogenesis;metabolic process	cytoplasm;cytoskeleton;nucleus	protein binding
High	Q91V77	Protein S100 OS=Mus musculus GN=S100a1 PE=2 SV=1	S100a1	0.829	0.627	0.9025	1.0815	0.799	0.748	0.97	1.0165	1.017	1.3585	1.351	1.0935	0.623	0.6795	0.7025	1.389	0.9955	1.372	1.11448	1.26619	1.87357	+	2.92668	regulation of biological process	cytoplasm;endoplasmic reticulum;nucleus	metal ion binding;protein binding
High	D3YW52	Alpha-2-macroglobulin OS=Mus musculus GN=Pzp PE=4 SV=1		1.5535	2.3705	1.646	0.834	0.717	0.7065	0.7005	0.8405	0.654	0.906	0.6935	0.771	0.6225	0.692	0.7025	0.79	0.611	0.6895	0.405296	1.07995	1.03644	+	4.25904		extracellular	enzyme regulator activity
High	P51791	H(+)/Cl(-) exchange transporter 3 OS=Mus musculus GN=Clcn3 PE=1 SV=2	Clcn3	0.9525	0.893	0.9295	0.992	0.965	1.016	0.8955	0.9485	0.949	0.9555	0.9665	0.9735	0.911	0.9195	0.9025	1.0045	0.987	1.014	1.07135	1.0367	1.09971	+	2.99695	cell communication;cell organization and biogenesis;cellular homeostasis;regulation of biological process;response to stimulus;transport	endosome;Golgi;membrane	nucleotide binding;protein binding;transporter activity
High	Q99LB2	Dehydrogenase/reductase SDR family member 4 OS=Mus musculus GN=Dhrs4 PE=1 SV=3	Dhrs4	0.936	0.9005	0.837	0.924	0.931	0.8975	0.85	0.949	0.8855	0.98	0.9305	0.9595	0.9405	0.9045	0.93	1.0415	1.0405	1.0115	1.02955	1.0691	1.11477	+	2.66599	cell organization and biogenesis;metabolic process	membrane;mitochondrion;nucleus	catalytic activity;protein binding
High	E9PVA6	ARF GTPase-activating protein GIT2 OS=Mus musculus GN=Git2 PE=1 SV=1	Git2	0.9345	0.89	0.9245	0.9945	1.0145	0.997	0.8695	0.9495	0.9	1.036	1.0345	0.971	0.9015	0.909	0.859	1.047	1.146	1.0565	1.09349	1.11861	1.21727	+	3.95822	regulation of biological process;response to stimulus		enzyme regulator activity;metal ion binding;protein binding
High	P40240	CD9 antigen OS=Mus musculus GN=Cd9 PE=1 SV=2	Cd9	0.72	0.759	0.772	0.879	0.871	0.9065	1.0375	0.9125	0.89	1.113	1.1985	1.096	1.0485	0.978	0.9835	1.31	1.3435	1.338	1.18014	1.19982	1.32608	+	7.35757	cell organization and biogenesis;cellular component movement;metabolic process;regulation of biological process;response to stimulus;transport	cell surface;extracellular;membrane	protein binding
High	Q99MR3	Solute carrier family 12 member 9 OS=Mus musculus GN=Slc12a9 PE=1 SV=2	Slc12a9	0.9875	0.858	0.9365	1.0085	0.9455	0.98	0.951	0.9845	0.929	1.0845	1.0885	0.932	0.8795	0.911	0.864	1.1515	1.1155	1.153	1.05464	1.08396	1.28838	+	3.18823	transport	membrane	transporter activity
High	Q9ES52	Phosphatidylinositol 3,4,5-trisphosphate 5-phosphatase 1 OS=Mus musculus GN=Inpp5d PE=1 SV=2	Inpp5d	0.807	0.7125	0.8085	0.9585	0.9745	0.884	0.7575	0.833	0.7795	1.177	1.1255	1.2245	0.6955	0.6985	0.7375	1.067	1.246	1.085	1.21005	1.48819	1.59418	+	6.05314	cell death;metabolic process;regulation of biological process;response to stimulus	cytoplasm;cytoskeleton;cytosol;membrane	catalytic activity;protein binding
High	P35762	CD81 antigen OS=Mus musculus GN=Cd81 PE=1 SV=2	Cd81	0.9085	0.9755	0.9555	0.9155	0.975	1.0295	1.027	0.954	0.962	1.048	1.0705	1.036	1.0475	1.0295	1.034	1.048	1.0605	1.0805	1.02835	1.07187	1.02507	+	2.32654	metabolic process;regulation of biological process;response to stimulus;transport	membrane	protein binding
High	Q3TCN2	Putative phospholipase B-like 2 OS=Mus musculus GN=Plbd2 PE=1 SV=2	Plbd2	0.8885	0.8615	0.926	0.9875	0.909	0.9565	0.911	0.9095	0.9525	0.9715	1.0425	0.9935	0.846	0.8235	0.8725	1.058	0.9595	1.0585	1.06614	1.08457	1.21007	+	3.15831	metabolic process	organelle lumen;vacuole	catalytic activity
High	O09159	Lysosomal alpha-mannosidase OS=Mus musculus GN=Man2b1 PE=2 SV=4	Man2b1	0.8185	0.7545	0.9165	0.9595	0.9465	0.9005	0.9055	0.85	0.8995	1.15	1.155	1.0155	0.7405	0.768	0.7545	1.2265	1.013	1.181	1.12733	1.25066	1.51149	+	4.12161	metabolic process;response to stimulus	vacuole	catalytic activity;metal ion binding
High	P15327	Bisphosphoglycerate mutase OS=Mus musculus GN=Bpgm PE=2 SV=2	Bpgm	1.026	1.024	1.001	0.9695	0.9475	0.9295	0.9605	0.9975	0.976	1.044	1.002	0.959	0.857	0.9105	0.843	0.9765	0.8975	0.9465	0.932973	1.0242	1.08044	+	3.00684	metabolic process;regulation of biological process	cytosol	catalytic activity
High	Q8R086	Sulfite oxidase, mitochondrial OS=Mus musculus GN=Suox PE=2 SV=2	Suox	0.9985	0.879	0.907	0.9925	0.963	0.8925	0.9395	0.9945	0.962	1.0005	1.029	0.9855	0.9155	0.9035	0.914	1.057	1.0625	1.084	1.0228	1.04109	1.17216	+	2.64546	metabolic process;response to stimulus	cytosol;mitochondrion	catalytic activity;metal ion binding
High	Q61730	Interleukin-1 receptor accessory protein OS=Mus musculus GN=Il1rap PE=1 SV=1	Il1rap	0.9335	0.867	0.981	0.96	0.891	1.026	1.067	0.927	0.9345	1.115	1.1325	0.9805	0.878	0.941	0.9255	1.214	1.113	1.153	1.03433	1.10227	1.26799	+	2.48637	defense response;metabolic process;regulation of biological process;response to stimulus;transport	cytoplasm;extracellular;membrane	protein binding;receptor activity;signal transducer activity
High	Q9D1E6	Tubulin-folding cofactor B OS=Mus musculus GN=Tbcb PE=1 SV=2	Tbcb	0.9145	0.9205	0.8765	0.98	1.003	1.014	0.9395	0.986	0.9775	0.9675	0.9415	0.99	0.921	0.9715	0.9165	0.911	0.8925	0.8985	1.10529	0.998622	0.961908	+	2.99365	cell differentiation;development	cytoplasm;cytoskeleton	protein binding
High	Q60829	Protein phosphatase 1 regulatory subunit 1B OS=Mus musculus GN=Ppp1r1b PE=2 SV=2	Ppp1r1b	0.993	0.903	0.9885	1.3175	1.087	1.0545	1.0495	1.155	1.072	0.9295	0.947	0.9295	0.8545	0.941	0.892	0.795	0.803	0.92	1.19917	0.856402	0.93693	+	2.75073	metabolic process;regulation of biological process;response to stimulus	cytoplasm;nucleus	enzyme regulator activity;protein binding
High	P41233	ATP-binding cassette sub-family A member 1 OS=Mus musculus GN=Abca1 PE=1 SV=4	Abca1	0.942	0.8465	0.9005	0.9645	0.924	0.884	0.895	0.955	0.9285	1.0635	0.995	1.006	0.8475	0.854	0.892	1.2335	1.073	1.0535	1.03105	1.10293	1.29555	+	3.19284	cell organization and biogenesis;metabolic process;regulation of biological process;response to stimulus;transport	cell surface;Golgi;membrane	catalytic activity;nucleotide binding;protein binding;receptor activity;signal transducer activity;transporter activity
High	E0CZ22	Protein Mroh1 OS=Mus musculus GN=Mroh1 PE=4 SV=1	Heatr7a;Mroh1	0.8185	0.7715	0.852	0.8905	0.936	0.96	0.8645	0.802	0.864	1.047	1.218	1.052	0.73	0.798	0.8305	1.2965	1.1305	1.2995	1.14107	1.31081	1.58003	+	5.07732			protein binding
High	Q8C033	Rho guanine nucleotide exchange factor 10 OS=Mus musculus GN=Arhgef10 PE=2 SV=2	Arhgef10	0.884	0.7815	0.8815	0.9205	0.8095	0.941	0.9825	0.9225	0.927	1.117	1.12	1.0735	0.9175	0.8995	0.9145	1.1855	1.1345	1.085	1.04868	1.16896	1.24657	+	4.68187	cell organization and biogenesis;regulation of biological process	cytosol	protein binding
High	Q9DCT8	Cysteine-rich protein 2 OS=Mus musculus GN=Crip2 PE=1 SV=1	Crip2	0.9	0.9035	0.886	1.14	1.07	1.0715	1.053	1.1345	1.083	1.08	1.0805	0.9975	0.933	0.9435	0.915	0.9495	0.904	1.002	1.22012	0.965602	1.02293	+	4.26201	regulation of biological process		metal ion binding;protein binding
High	Q60766	Immunity-related GTPase family M protein 1 OS=Mus musculus GN=Irgm1 PE=1 SV=1	Irgm1	0.8125	0.7995	0.8275	0.852	0.906	0.865	0.8485	0.8625	0.8485	1.067	1.025	1.069	0.8605	0.8165	0.8025	1.3945	1.1525	1.2355	1.07522	1.23501	1.52551	+	5.79604	defense response;metabolic process;response to stimulus	endoplasmic reticulum;endosome;Golgi;membrane;vacuole	catalytic activity;nucleotide binding
High	Q4FJY6	Ifit3 protein OS=Mus musculus GN=Ifit3 PE=2 SV=1	Ifit3	0.605	0.5295	0.75	0.7185	0.751	0.694	0.7295	0.677	0.782	1.019	0.9705	1.4155	0.5905	0.5085	0.583	1.8025	1.0885	1.4015	1.14805	1.55586	2.55202	+	3.26197	defense response;response to stimulus	cytoplasm;mitochondrion	protein binding;RNA binding
High	Q6ZQF2	MKIAA0253 protein (Fragment) OS=Mus musculus GN=Ncstn PE=2 SV=1	Ncstn	0.8725	0.802	0.9105	1.0615	1.057	1.0575	0.917	0.931	0.92	1.1235	1.123	1.0555	0.81	0.789	0.8735	1.204	1.119	1.196	1.22863	1.19292	1.42326	+	6.38917	cell proliferation;metabolic process;regulation of biological process;response to stimulus	endoplasmic reticulum;Golgi;membrane	catalytic activity;protein binding
High	P16390	Potassium voltage-gated channel subfamily A member 3 OS=Mus musculus GN=Kcna3 PE=2 SV=3	Kcna3	0.974	0.892	0.9505	1.0305	0.901	0.9185	1.0425	1.0375	0.981	0.91	0.8835	0.8785	0.858	0.8865	0.9205	0.826	0.838	0.8885	1.01189	0.872917	0.957786	+	2.36187	cell organization and biogenesis;regulation of biological process;transport	membrane	protein binding;transporter activity
High	Q3TH64	Putative uncharacterized protein OS=Mus musculus GN=Cyb5b PE=2 SV=1	Cyb5b	0.9445	0.8795	0.953	0.9205	0.8755	0.866	0.962	0.961	0.9785	0.935	0.944	0.892	0.893	0.8675	0.8855	0.966	0.965	1.035	0.958588	0.955023	1.12094	+	2.37473	metabolic process;regulation of biological process;transport	membrane;mitochondrion	enzyme regulator activity;metal ion binding;transporter activity
High	Q8C6F4	Putative uncharacterized protein OS=Mus musculus GN=Plek PE=2 SV=1	Plek	0.732	0.6045	0.7695	0.953	1.0405	0.947	0.7785	0.7695	0.774	1.4115	1.416	1.285	0.621	0.6015	0.673	1.5225	1.429	1.3305	1.39625	1.7711	2.25903	+	8.09915	cell organization and biogenesis;metabolic process;regulation of biological process;response to stimulus;transport	cytoplasm;membrane	protein binding
High	Q58EU7	Rbp1 protein OS=Mus musculus GN=Rbp1 PE=2 SV=1	Rbp1	0.818	0.8975	0.9085	0.9475	0.827	0.959	1.036	0.8585	1.029	1.06	1.097	1.1395	0.8705	0.8945	0.892	1.0715	1.163	1.0545	1.04173	1.12759	1.23786	+	2.83241	metabolic process;regulation of biological process;response to stimulus;transport	cytoplasm;cytosol	transporter activity
High	Q8BH43	Wiskott-Aldrich syndrome protein family member 2 OS=Mus musculus GN=Wasf2 PE=1 SV=1	Wasf2	0.8995	0.86	0.9235	1.0425	0.9745	0.968	0.869	0.947	0.9175	1.0555	1.0495	1.051	0.892	0.899	0.8445	0.9955	1.159	1.087	1.11256	1.15456	1.22994	+	3.4676	cell organization and biogenesis;cellular component movement;regulation of biological process;response to stimulus;transport	cytoplasm;cytoskeleton;endosome	protein binding
High	Q3UJ44	Putative uncharacterized protein OS=Mus musculus GN=Capg PE=2 SV=1	Capg	0.714	0.6995	0.741	0.847	0.924	0.847	0.7355	0.7625	0.7695	1.094	1.223	1.2345	0.698	0.718	0.6725	1.313	1.6595	1.3695	1.21513	1.56626	2.079	+	6.22641	cell organization and biogenesis;regulation of biological process	cytoplasm;extracellular;nucleus	protein binding
High	Q9DBS1	Transmembrane protein 43 OS=Mus musculus GN=Tmem43 PE=1 SV=1	Tmem43	0.941	0.868	0.912	0.932	0.865	0.892	0.928	0.9585	0.939	0.9875	0.996	0.907	0.8785	0.874	0.876	1.0355	0.9605	1.0285	0.98824	1.023	1.15066	+	2.35055	cell organization and biogenesis	endoplasmic reticulum;Golgi;membrane;nucleus;organelle lumen	protein binding
High	Q8VD33	Small glutamine-rich tetratricopeptide repeat-containing protein beta OS=Mus musculus GN=Sgtb PE=2 SV=1	Sgtb	0.924	0.9215	0.927	1.074	0.989	0.9535	1.024	1.033	1.099	0.9495	0.954	0.918	0.9175	0.9765	0.9705	0.844	0.801	0.8245	1.08801	0.894011	0.862105	+	4.03731	cell organization and biogenesis;transport		protein binding
High	P70452	Syntaxin-4 OS=Mus musculus GN=Stx4 PE=1 SV=1	Stx4a	0.901	0.8495	0.928	0.936	0.908	0.949	1	0.9615	0.9785	1.004	1.037	1.044	0.915	0.9075	0.972	1.0635	1.042	1.0955	1.04275	1.04932	1.14546	+	4.25886	cell organization and biogenesis;regulation of biological process;response to stimulus;transport	cell surface;cytoplasm;cytosol;endosome;membrane;vacuole	enzyme regulator activity;protein binding
High	Q9ER58	Testican-2 OS=Mus musculus GN=Spock2 PE=2 SV=1	Spock2	0.591	0.8455	0.6165	0.7	1.096	1.1385	0.6695	0.6405	0.672	0.8965	1.038	1.335	0.848	0.8665	0.84	1.227	1.6345	1.2415	1.42937	1.6496	1.60619	+	2.57133	cell organization and biogenesis;metabolic process;regulation of biological process;response to stimulus	extracellular	metal ion binding;protein binding
High	O88428	Bifunctional 3'-phosphoadenosine 5'-phosphosulfate synthase 2 OS=Mus musculus GN=Papss2 PE=1 SV=2	Papss2	0.869	0.92	0.9245	0.938	1.0075	0.972	0.9365	0.9005	0.9595	1.03	1.0545	0.984	0.9155	0.953	0.893	1.0885	1.192	1.146	1.07518	1.09726	1.24081	+	4.48092	coagulation;metabolic process		catalytic activity;nucleotide binding
High	Q64444	Carbonic anhydrase 4 OS=Mus musculus GN=Ca4 PE=1 SV=1	Car4	1.134	1.1095	1.139	1.0555	1.032	1.048	1.0495	1.1035	1.1245	0.9695	0.92	0.8215	1.0915	1.0315	0.9845	1.0155	0.9585	1.0255	0.926977	0.827155	0.965245	+	3.09356	metabolic process;transport	cell surface;endoplasmic reticulum;Golgi;membrane	catalytic activity;metal ion binding;protein binding
High	Q8BFR4	N-acetylglucosamine-6-sulfatase OS=Mus musculus GN=Gns PE=2 SV=1	Gns	0.952	0.8055	0.8995	1.0665	0.959	0.978	0.935	0.9715	0.94	1.071	1.106	1.0795	0.801	0.817	0.861	1.1555	1.0445	1.1715	1.13041	1.14404	1.36002	+	4.14808	metabolic process	vacuole	catalytic activity;metal ion binding
High	Q9R1Z7	6-pyruvoyl tetrahydrobiopterin synthase OS=Mus musculus GN=Pts PE=2 SV=2	Pts	0.9045	0.84	0.943	0.897	0.898	0.91	0.9995	1.026	1.027	0.987	1.0335	1.0005	0.841	0.886	0.887	1.07	0.9215	1.0345	1.00651	0.989681	1.15761	+	2.78651	metabolic process	cytoplasm;mitochondrion	catalytic activity;metal ion binding;protein binding
High	O08807	Peroxiredoxin-4 OS=Mus musculus GN=Prdx4 PE=1 SV=1	Prdx4	0.8805	0.83	0.862	1.078	0.9185	0.9205	0.927	0.9585	0.946	1.024	1.036	1.0305	0.8605	0.8255	0.8545	1.0005	0.906	1.0185	1.13392	1.09147	1.15135	+	2.54995	cell organization and biogenesis;cellular homeostasis;metabolic process;regulation of biological process	cytoplasm;cytosol;endoplasmic reticulum;extracellular;mitochondrion;nucleus	antioxidant activity;catalytic activity;protein binding
High	Q6PDC0	RUN domain-containing protein 3B OS=Mus musculus GN=Rundc3b PE=2 SV=1	Rundc3b	0.822	0.7835	0.7925	1.048	1.14	1.2305	0.8345	0.811	0.805	1.22	1.341	1.1535	0.7325	0.741	0.661	1.49	1.2115	1.4365	1.42556	1.51581	1.93863	+	5.84086
High	Q3U5N2	Putative uncharacterized protein OS=Mus musculus GN=Ifit1 PE=2 SV=1	Ifit1	0.8405	0.84	0.844	0.843	0.913	0.903	0.7745	0.845	0.835	1.0235	1.014	1.255	0.818	0.791	0.703	1.379	0.963	1.424	1.05328	1.34141	1.62889	+	2.6103	defense response;regulation of biological process;response to stimulus	cytoplasm	protein binding;RNA binding
High	Q54AH9	Beta-2-globin (Fragment) OS=Mus musculus GN=Hbb-b2 PE=2 SV=1	Hbb-b2	1.6505	3.0395	2.5245	0.673	0.5015	0.489	0.4395	0.66	0.456	0.6915	0.4935	0.399	0.368	0.4315	0.262	0.64	0.395	0.4775	0.230577	1.01832	1.42487	+	4.67455	regulation of biological process;transport		metal ion binding;transporter activity
High	P29788	Vitronectin OS=Mus musculus GN=Vtn PE=1 SV=2	Vtn	0.7905	0.6155	0.7705	0.883	0.9555	1.0155	0.773	0.784	0.7705	1.2585	1.1825	1.179	0.639	0.6035	0.687	1.6645	1.8685	1.55	1.31128	1.55532	2.63436	+	7.53171	cell differentiation;cell organization and biogenesis;regulation of biological process;response to stimulus;transport	cytoplasm;extracellular;organelle lumen	protein binding;receptor activity
High	Q3TJ71	UDP-glucose 6-dehydrogenase OS=Mus musculus GN=Ugdh PE=2 SV=1	Ugdh	0.8065	0.7915	0.8245	0.864	0.934	0.92	0.8685	0.8145	0.8385	1.1255	1.189	1.1325	0.7905	0.7525	0.831	1.1485	1.3345	1.302	1.12198	1.36704	1.59436	+	6.74002	metabolic process	cytosol;nucleus	catalytic activity;nucleotide binding
High	Q921T2	Torsin-1A-interacting protein 1 OS=Mus musculus GN=Tor1aip1 PE=1 SV=3	Tor1aip1	0.949	0.8745	0.9	0.9355	0.8905	0.9105	0.9235	0.921	0.917	0.995	1.0385	0.954	0.9085	0.8995	0.9085	0.998	1.0805	1.135	1.00477	1.08184	1.18296	+	3.15745	cell organization and biogenesis;regulation of biological process	membrane;nucleus	enzyme regulator activity;protein binding
High	Q6NTA4	Ras-related GTP-binding protein B OS=Mus musculus GN=Rragb PE=2 SV=1	Rragb	0.945	0.8795	0.944	0.9715	0.963	0.979	0.958	0.9525	0.97	0.98	1.003	0.9505	0.907	0.9245	0.9285	1.0025	0.996	1.0235	1.05237	1.0184	1.09493	+	2.77346	cell communication;metabolic process;regulation of biological process;response to stimulus	cytoplasm;Golgi;membrane;nucleus;vacuole	catalytic activity;nucleotide binding
High	Q62422	Osteoclast-stimulating factor 1 OS=Mus musculus GN=Ostf1 PE=1 SV=2	Ostf1	0.9015	0.8505	0.9595	0.9605	0.944	0.9135	0.951	0.9635	0.9515	1.0425	1.076	1.025	0.8255	0.8585	0.906	1.082	0.97	1.1095	1.03928	1.09682	1.22066	+	3.09497		cytoplasm	protein binding
High	O35474	EGF-like repeat and discoidin I-like domain-containing protein 3 OS=Mus musculus GN=Edil3 PE=1 SV=2	Edil3	0.9265	0.7855	0.8385	0.9365	0.879	0.902	0.887	0.8665	0.888	1.026	0.9815	1.0285	0.82	0.8875	0.929	1.1825	0.9515	1.1335	1.06548	1.14935	1.23933	+	2.39787	development;regulation of biological process	extracellular	metal ion binding;protein binding
High	P07758	Alpha-1-antitrypsin 1-1 OS=Mus musculus GN=Serpina1a PE=1 SV=4	Serpina1a	1.568	1.69	1.977	0.811	0.681	0.7455	0.741	0.86	0.683	0.9565	0.811	0.836	0.635	0.674	0.7195	0.7915	0.563	0.74	0.427412	1.13989	1.03254	+	6.27409	defense response;metabolic process;regulation of biological process;response to stimulus	endoplasmic reticulum;extracellular;Golgi	enzyme regulator activity;protein binding
High	Q9CXD6	Mitochondrial calcium uniporter regulator 1 OS=Mus musculus GN=Mcur1 PE=1 SV=1	Ccdc90a;Mcur1	0.9755	0.798	0.893	0.9765	0.9295	0.841	0.9105	0.984	0.9585	1.0765	1.025	0.9545	0.827	0.8025	0.9025	1.14	1.0245	1.1695	1.03019	1.07115	1.31675	+	2.38881	cellular homeostasis;transport	membrane;mitochondrion
High	Q9CXR1	Dehydrogenase/reductase SDR family member 7 OS=Mus musculus GN=Dhrs7 PE=2 SV=2	Dhrs7	0.939	0.9195	0.953	0.959	0.9275	0.9255	0.979	0.982	0.952	0.995	1.032	0.915	0.9755	0.943	0.9265	1.066	1.0465	1.1255	1.00018	1.00996	1.13814	+	2.71973	metabolic process	membrane	catalytic activity
High	Q80UU9	Membrane-associated progesterone receptor component 2 OS=Mus musculus GN=Pgrmc2 PE=1 SV=2	Pgrmc2	0.924	0.9305	0.908	0.9405	0.9485	0.9475	0.9225	0.9345	0.9155	0.999	0.9385	1.0015	0.9715	0.939	0.937	1.0085	1.0345	1.02	1.02679	1.06005	1.07568	+	3.69604		membrane	protein binding
High	Q3UY00	Protein S100 OS=Mus musculus GN=S100b PE=2 SV=1	S100b	0.7575	0.731	0.829	0.902	0.834	0.795	1.0125	0.8725	0.95	1.219	1.3205	1.0915	0.7895	0.799	0.7285	1.334	1.115	1.353	1.09213	1.28078	1.64091	+	4.75911	cell differentiation;cellular homeostasis;metabolic process;regulation of biological process;response to stimulus	cytoplasm;extracellular;nucleus	metal ion binding;protein binding
High	E9Q7E9	Phosphofurin acidic cluster sorting protein 2 OS=Mus musculus GN=Pacs2 PE=4 SV=1	Pacs2	0.93	0.8885	0.919	0.982	0.967	0.967	1.0445	1.026	0.9665	1.0495	1.08	1.054	0.8965	0.932	0.99	1.0795	0.959	1.0455	1.06521	1.04824	1.0942	+	2.4653	cell death;cell organization and biogenesis;transport	endoplasmic reticulum;mitochondrion	protein binding
High	Q69ZP3-3	Isoform 3 of Probable hydrolase PNKD OS=Mus musculus GN=Pnkd	Pnkd	1.0625	1.02	1.028	0.998	1.0145	0.9835	0.996	1.059	1.047	0.9605	0.9425	0.915	1.0395	1.0425	1.08	0.936	0.9025	0.911	0.963189	0.908446	0.869545	+	4.4761	metabolic process;regulation of biological process	cytoplasm;membrane;mitochondrion;nucleus	catalytic activity;metal ion binding;protein binding
High	Q9DCR2	AP-3 complex subunit sigma-1 OS=Mus musculus GN=Ap3s1 PE=1 SV=2	Ap3s1	1.091	1.0065	1.028	1.07	1.0485	1.035	1.031	1.1195	1.078	0.991	0.9355	0.944	0.979	0.9895	0.963	0.927	0.8895	0.9305	1.00896	0.889113	0.937063	+	3.63628	cellular component movement;transport	Golgi;membrane	transporter activity
High	O54752	Naglu OS=Mus musculus GN=Naglu PE=2 SV=1	Naglu	0.9335	0.716	0.855	1.001	0.9555	0.8405	0.8615	0.901	0.8405	1.1335	1.052	1.1835	0.7255	0.7365	0.7575	1.2505	1.103	1.0925	1.11679	1.29428	1.5526	+	4.053	cell organization and biogenesis;metabolic process;response to stimulus		catalytic activity
High	O35215	D-dopachrome decarboxylase OS=Mus musculus GN=Ddt PE=1 SV=3	Ddt	0.9655	0.8805	0.9185	1.0205	0.9775	0.9915	1.059	1.0685	1.0415	1.0425	1.042	1.0305	0.966	1.0115	0.9895	1	0.881	0.9755	1.08139	0.98296	0.962757	+	2.45346	metabolic process	cytoplasm	catalytic activity
High	A2AEX6	Four and a half LIM domains protein 1 OS=Mus musculus GN=Fhl1 PE=1 SV=1	Fhl1	0.837	0.913	0.8215	0.969	0.9695	1.0445	0.9165	1.04	0.932	1.0445	0.994	1.029	0.9815	0.9695	1.005	1.0285	1.057	0.9955	1.16002	1.06197	1.04229	+	2.42483	cell differentiation;development;regulation of biological process	cytoplasm;membrane;nucleus	metal ion binding;protein binding
High	Q3UIA2	Rho GTPase-activating protein 17 OS=Mus musculus GN=Arhgap17 PE=2 SV=1	Arhgap17	0.894	0.7815	0.9145	0.913	0.8835	0.83	0.9575	0.9	0.934	1.1335	1.1435	1.0685	0.811	0.791	0.905	1.1325	0.9965	1.1425	1.01409	1.19846	1.30495	+	3.83536	cell organization and biogenesis;regulation of biological process;response to stimulus;transport	cytoplasm;membrane	enzyme regulator activity;protein binding
High	Q3TBZ6	Putative uncharacterized protein OS=Mus musculus GN=Necap2 PE=2 SV=1	Necap2	0.9085	0.8065	0.8485	0.939	0.9055	0.906	0.8625	0.936	0.8405	1.1175	1.108	0.977	0.8105	0.851	0.816	1.1435	1.0255	1.0935	1.07295	1.21353	1.31685	+	3.98624	transport	membrane
High	Q9CPS6	Histidine triad nucleotide-binding protein 3 OS=Mus musculus GN=Hint3 PE=2 SV=1	Hint3	0.969	0.9725	0.963	1.017	1.018	1.037	1.0515	1.039	1.036	1.0005	1.036	1.019	1.0535	1.028	1.031	1.0375	1.018	1.023	1.05767	0.977291	0.989076	+	4.12824	metabolic process	cytoplasm;nucleus	catalytic activity;nucleotide binding
High	G5E8G5	Prominin 1, isoform CRA_a OS=Mus musculus GN=Prom1 PE=4 SV=1	Prom1	1.2035	1.0835	1.192	1.1945	1.0755	1.1845	0.9625	0.9535	0.8745	0.962	0.944	0.875	0.688	0.744	0.8455	0.918	0.6855	0.8935	0.992958	0.996596	1.09638	+	3.86006	cell differentiation;regulation of biological process	cell surface;endoplasmic reticulum;membrane	protein binding
High	Q9EQH2	Endoplasmic reticulum aminopeptidase 1 OS=Mus musculus GN=Erap1 PE=2 SV=2	Erap1	0.9145	0.859	0.905	0.9325	0.9975	0.9625	0.97	0.9775	0.91	1.046	1.019	1.0035	0.8945	0.8695	0.912	1.0855	1.0475	1.056	1.0799	1.07384	1.1917	+	4.52906	metabolic process;regulation of biological process;response to stimulus	cytoplasm;endoplasmic reticulum;extracellular;membrane;organelle lumen	catalytic activity;metal ion binding;protein binding
High	Q8BH79	Anoctamin-10 OS=Mus musculus GN=Ano10 PE=2 SV=1	Ano10	0.932	0.901	0.9135	1.082	0.968	0.966	0.961	0.998	0.9235	1.077	1.0635	0.9765	0.9675	0.948	0.9775	1.0965	1.045	1.107	1.09812	1.08135	1.12288	+	2.3734	transport	membrane	transporter activity
High	Q32MD7	Regulator of G-protein signalling 10 OS=Mus musculus GN=Rgs10 PE=2 SV=1	Rgs10	0.934	0.808	0.9355	1.034	0.9485	0.932	0.943	1.0015	0.9755	1.094	1.093	1.016	0.841	0.827	0.829	1.072	0.992	1.0545	1.08852	1.09692	1.2489	+	3.38137	regulation of biological process;response to stimulus	cytoplasm;cytosol;membrane;nucleus	enzyme regulator activity;protein binding
High	Q9QYF1	Retinol dehydrogenase 11 OS=Mus musculus GN=Rdh11 PE=2 SV=2	Rdh11	1.0015	0.8925	0.8825	1.0275	0.96	0.9865	0.9175	0.9505	0.888	1.0375	1.0575	1.0455	0.9335	0.914	0.9275	1.119	1.084	1.155	1.07113	1.13951	1.21009	+	4.09516	metabolic process;regulation of biological process	endoplasmic reticulum;membrane	catalytic activity
High	Q545I9	Protein S100 OS=Mus musculus GN=S100a6 PE=2 SV=1	S100a6	0.4855	0.482	0.54	0.638	0.72	0.6025	0.539	0.53	0.5315	1.5735	1.2165	1.3915	0.5405	0.501	0.464	1.8205	2.271	2.0545	1.3005	2.61262	4.08236	+	8.1796	transport	cytoplasm;cytosol;membrane;nucleus	metal ion binding;protein binding;transporter activity
High	B2RRE8	CD2-associated protein OS=Mus musculus GN=Cd2ap PE=2 SV=1	Cd2ap	0.959	0.887	0.9545	1.03	1.009	0.96	0.974	1.049	0.95	1.166	1.0855	1.069	0.9195	0.8845	0.9215	1.015	1.056	1.0505	1.07088	1.11689	1.14529	+	3.25367	cell division;cell organization and biogenesis;cellular component movement;metabolic process;regulation of biological process	cytoplasm;cytoskeleton;membrane	protein binding
High	Q64471	Glutathione S-transferase theta-1 OS=Mus musculus GN=Gstt1 PE=1 SV=4	Gstt1	0.8675	0.873	0.8285	0.981	0.9105	0.8825	0.962	1.022	0.9405	1.021	1.037	1.0375	0.966	0.8915	0.975	0.9305	1.028	0.9775	1.0798	1.05847	1.03654	+	2.45906	metabolic process;response to stimulus	cytoplasm;cytosol;nucleus	antioxidant activity;catalytic activity;protein binding
High	Q80W54	CAAX prenyl protease 1 homolog OS=Mus musculus GN=Zmpste24 PE=1 SV=2	Zmpste24	0.9095	0.9215	0.9155	0.987	0.9455	0.9305	0.942	0.9695	0.936	0.9725	0.9935	0.9435	0.917	0.8985	0.949	1.0595	1.0995	1.1345	1.04242	1.02177	1.19135	+	4.78242	cell organization and biogenesis;metabolic process	endoplasmic reticulum;membrane;nucleus	catalytic activity;metal ion binding
High	P70202	Latexin OS=Mus musculus GN=Lxn PE=1 SV=2	Lxn	0.9345	0.8675	0.9865	1.0385	0.9205	0.8855	0.961	1.0145	0.997	1.074	1.101	0.992	0.907	0.927	0.898	1.149	1.0815	1.1885	1.02008	1.06543	1.25146	+	2.80892	defense response;regulation of biological process;response to stimulus	cytoplasm	enzyme regulator activity
High	P45377	Aldose reductase-related protein 2 OS=Mus musculus GN=Akr1b8 PE=1 SV=2	Akr1b8	0.812	0.5445	0.665	0.769	0.857	0.6815	0.905	0.809	0.797	1.615	1.4505	0.866	0.794	0.606	0.7705	1.925	1.7935	1.6065	1.14148	1.56571	2.45335	+	4.17264	metabolic process	cytoplasm	catalytic activity
High	Q8C788	Sorting nexin OS=Mus musculus GN=Snx18 PE=2 SV=1	Snx18	0.947	0.8695	0.8655	0.969	0.9305	0.914	0.9165	1.022	0.897	1.035	0.9835	0.9565	0.8675	0.877	0.831	1.085	1.0585	1.082	1.04903	1.0492	1.25238	+	3.35977	cell division;cell organization and biogenesis;metabolic process;regulation of biological process;transport	endosome;membrane	catalytic activity;protein binding
High	P11152	Lipoprotein lipase OS=Mus musculus GN=Lpl PE=1 SV=3	Lpl	0.9045	0.93	0.8075	0.835	1.0395	0.9285	0.8185	0.8245	0.7655	1.1035	1.059	0.975	0.883	0.9365	0.9245	1.328	1.005	1.248	1.06094	1.30268	1.30503	+	2.55697	cell organization and biogenesis;metabolic process;regulation of biological process;response to stimulus	cell surface;extracellular;membrane	catalytic activity;protein binding
High	Q05144	Ras-related C3 botulinum toxin substrate 2 OS=Mus musculus GN=Rac2 PE=2 SV=1	Rac2	0.8715	0.923	0.85	0.9855	1.042	1.026	0.8275	0.906	0.8325	1.148	1.138	1.168	0.862	0.894	1.091	1.1785	1.2445	1.1145	1.15466	1.34606	1.24254	+	3.91197	cell organization and biogenesis;metabolic process;regulation of biological process;response to stimulus;transport	cytoplasm;cytosol;membrane	catalytic activity;enzyme regulator activity;nucleotide binding
High	Q5DTL5	MKIAA4141 protein (Fragment) OS=Mus musculus GN=Slit2 PE=2 SV=1	Slit2	0.8945	0.717	0.897	0.89	0.7915	0.832	0.897	0.8605	0.9005	0.9295	1.0085	0.912	0.787	0.734	0.8495	0.9995	1.017	1.1025	1.00199	1.07223	1.31576	+	2.45257	cell differentiation;cell growth;cell organization and biogenesis;cellular component movement;development;regulation of biological process;response to stimulus	cell surface;cytoplasm;extracellular;membrane	enzyme regulator activity;metal ion binding;protein binding
High	Q5FWH7	Zinc transporter ZIP12 OS=Mus musculus GN=Slc39a12 PE=2 SV=1	Slc39a12	0.914	0.8535	0.919	1.019	0.9355	0.9135	0.9765	1.0215	0.9405	1.047	0.9975	0.952	0.892	0.861	0.9055	1.0805	1.0715	1.049	1.06756	1.01974	1.20406	+	3.03092	cellular homeostasis;regulation of biological process;response to stimulus;transport	membrane	transporter activity
High	Q3UJS6	Putative uncharacterized protein OS=Mus musculus GN=Cpne3 PE=2 SV=1	Cpne3	0.873	0.808	0.865	0.986	0.914	0.886	0.9275	0.966	0.9145	1.086	1.0345	1.049	0.881	0.8545	0.9005	1.1115	1.0735	1.158	1.09427	1.12874	1.26821	+	5.25046	metabolic process;regulation of biological process;response to stimulus	cytoplasm;cytosol;membrane;nucleus	catalytic activity;protein binding;RNA binding
High	Q9EQ06	Estradiol 17-beta-dehydrogenase 11 OS=Mus musculus GN=Hsd17b11 PE=2 SV=1	Hsd17b11	0.9085	0.884	0.895	0.9245	0.8425	0.8825	0.9405	0.972	0.915	0.973	1.017	0.9255	0.955	0.8975	0.8965	1.0405	1.05	1.074	0.98586	1.03112	1.15115	+	3.53221	metabolic process	cytoplasm;extracellular	catalytic activity
High	Q3TWI9	CSC1-like protein 2 OS=Mus musculus GN=Tmem63b PE=1 SV=1	Tmem63b	0.9055	0.885	0.9195	1.2115	1.0225	1.0875	0.9345	1.051	0.9505	1.07	1.078	1.132	0.888	0.865	0.9625	1.286	1.117	1.1305	1.22565	1.11717	1.30123	+	3.04971	transport	cytoskeleton;membrane	nucleotide binding;transporter activity
High	Q9D0I4	Syntaxin-17 OS=Mus musculus GN=Stx17 PE=1 SV=1	Stx17	0.9885	0.993	0.98	0.994	1.0005	0.9825	1.0185	1.0305	1.088	0.942	0.9205	0.8635	0.994	1.0595	1.071	0.957	0.9185	0.983	1.00523	0.868983	0.914866	+	2.87662	cell organization and biogenesis;metabolic process;transport	cytoplasm;cytosol;endoplasmic reticulum;membrane;mitochondrion	protein binding
High	Q9EPC1	Alpha-parvin OS=Mus musculus GN=Parva PE=1 SV=1	Parva	0.953	0.8725	0.9535	0.9925	0.931	0.8765	0.978	0.9845	0.9265	1.03	1.027	0.9765	0.8805	0.8495	0.8355	1.025	1.027	1.1275	1.00756	1.05002	1.23933	+	2.80021	cell organization and biogenesis;cellular component movement;regulation of biological process;response to stimulus	cytoplasm;cytoskeleton;membrane;nucleus	protein binding
High	Q60771	Claudin-11 OS=Mus musculus GN=Cldn11 PE=1 SV=1	Cldn11	0.639	0.7505	0.694	0.71	0.7365	0.815	0.875	0.7895	0.818	0.905	0.948	1.023	1.092	1.146	1.0895	1.0815	1.184	1.0205	1.08543	1.15851	0.987528	+	5.54303		membrane	protein binding;structural molecule activity
High	Q99LJ0	CTTNBP2 N-terminal-like protein OS=Mus musculus GN=Cttnbp2nl PE=1 SV=1	Cttnbp2nl	0.896	0.855	0.93	1.012	1.0245	0.9895	0.932	0.9765	0.99	1.0815	1.0535	1.0395	0.8595	0.909	0.896	1.0415	1.0335	1.1055	1.12868	1.09522	1.19366	+	4.70757	cell organization and biogenesis;metabolic process;regulation of biological process	cytoplasm;cytoskeleton	catalytic activity;motor activity;protein binding
High	G3X9Q2	Guanine nucleotide-binding protein subunit gamma OS=Mus musculus GN=Gng7 PE=3 SV=1	Gng7	1.067	0.9785	1.088	0.9945	0.886	0.9075	1.022	1.053	1.0215	0.912	0.9155	0.8635	1.0365	1.0425	0.989	0.92	0.897	0.9665	0.88974	0.869046	0.907269	+	2.67878	defense response;regulation of biological process;response to stimulus	membrane	signal transducer activity
High	Q9WV98	Mitochondrial import inner membrane translocase subunit Tim9 OS=Mus musculus GN=Timm9 PE=1 SV=1	Timm9	1.083	1.0325	1.029	1.0915	1.0825	1.092	1.051	1.047	1.0565	1.0235	0.953	0.9245	1.085	1.074	1.0655	0.9925	1.015	1.0385	1.03864	0.919639	0.944643	+	2.87977	cell organization and biogenesis;transport	membrane;mitochondrion	metal ion binding;protein binding;transporter activity
High	Q0P635	Colony stimulating factor 1 receptor OS=Mus musculus GN=Csf1r PE=2 SV=1	Csf1r	0.9525	1.011	0.808	1.0585	0.9365	0.8615	0.768	1.059	0.767	1.064	1.164	1.2315	0.709	0.718	0.758	1.0075	1.232	1.104	1.03067	1.33365	1.53021	+	2.41365	cell differentiation;cell organization and biogenesis;cell proliferation;cellular component movement;defense response;metabolic process;regulation of biological process;response to stimulus	cell surface;membrane	catalytic activity;nucleotide binding;protein binding;receptor activity;signal transducer activity
High	Q8C3J5	Dedicator of cytokinesis protein 2 OS=Mus musculus GN=Dock2 PE=1 SV=3	Dock2	0.7995	0.7435	0.8665	0.9565	0.9425	0.929	0.8455	0.8565	0.8665	1.085	1.063	0.9755	0.725	0.7665	0.7665	1.0555	1.235	1.0905	1.17369	1.21608	1.49734	+	4.9214	cell organization and biogenesis;cell proliferation;regulation of biological process;response to stimulus;transport	cytoplasm;cytoskeleton;membrane	enzyme regulator activity;protein binding
High	B2RRE7	OTU domain-containing protein 4 OS=Mus musculus GN=Otud4 PE=1 SV=1	Otud4	0.989	0.914	1.029	1.0855	1.021	0.9905	1.0155	1.0855	1.0605	0.969	0.918	0.91	0.8865	0.95	0.966	0.912	0.8325	0.9185	1.05628	0.884707	0.950223	+	2.3039	metabolic process		catalytic activity;RNA binding
High	O35114	Lysosome membrane protein 2 OS=Mus musculus GN=Scarb2 PE=1 SV=3	Scarb2	0.835	0.87	0.7965	0.8695	0.8955	0.927	0.8135	0.816	0.8315	0.9575	1.005	0.926	0.9455	0.9025	0.8335	1.0195	1.0405	1.093	1.07615	1.17371	1.17583	+	4.1736	transport	membrane;organelle lumen;vacuole	protein binding;receptor activity
High	Q99L20	Glutathione S-transferase theta 3 OS=Mus musculus GN=Gstt3 PE=2 SV=1	Gstt3	0.838	0.817	0.8995	0.8965	0.866	0.853	1.0305	0.9595	0.963	0.999	1.0795	1.0175	0.927	0.8605	0.917	0.9515	1.0145	1.078	1.02388	1.04843	1.12553	+	3.18902	metabolic process	cytoplasm	catalytic activity;protein binding
High	E9Q827	cAMP-regulated phosphoprotein 19 OS=Mus musculus GN=Arpp19 PE=4 SV=1	Arpp19	0.8795	0.875	0.9055	1.194	1.0185	0.9935	1.037	1.0935	1.1365	0.9435	0.9785	0.9165	0.8505	0.8965	0.8635	0.828	0.7815	0.924	1.20526	0.86884	0.970504	+	3.06491	cell division;cell organization and biogenesis;regulation of biological process;response to stimulus	cytoplasm	enzyme regulator activity;protein binding
High	Q920A5	Retinoid-inducible serine carboxypeptidase OS=Mus musculus GN=Scpep1 PE=2 SV=2	Scpep1	0.8915	0.7745	0.8255	0.9725	0.96	0.982	0.9315	0.976	0.945	1.078	1.1335	1.011	0.8535	0.815	0.8165	1.101	1.063	1.13	1.16978	1.12971	1.32555	+	5.25684	metabolic process;regulation of biological process	cytosol;extracellular	catalytic activity
High	Q9Z0E6	Interferon-induced guanylate-binding protein 2 OS=Mus musculus GN=Gbp2 PE=1 SV=1	Gbp2	0.996	0.8115	0.841	0.9795	0.8925	0.9395	0.9305	1.067	0.888	1.161	1.0135	1.086	0.857	0.8085	0.772	1.323	1.1215	1.2015	1.06154	1.12996	1.49579	+	3.24632	defense response;metabolic process;response to stimulus	cytoplasm;Golgi;membrane	catalytic activity;nucleotide binding
High	D3YUQ5	Gene model 440, (NCBI) OS=Mus musculus GN=Rundc3b PE=4 SV=1	Rundc3b	0.887	0.8645	0.8735	1.012	1.0255	1.053	0.859	0.906	0.8585	1.042	1.039	1.032	0.8005	0.833	0.84	1.191	1.0015	1.097	1.17733	1.18658	1.3299	+	4.81508
High	P97352	Protein S100-A13 OS=Mus musculus GN=S100a13 PE=1 SV=1	S100a13	0.912	0.774	0.819	1.0125	0.892	0.8775	0.854	0.9645	0.8935	1.232	1.1645	1.1155	0.8645	0.847	0.8255	1.2715	1.2415	1.2865	1.11058	1.29499	1.49764	+	5.90139	regulation of biological process;transport	cytoplasm;cytosol;extracellular;nucleus	metal ion binding;protein binding
High	Q8BM06	Putative uncharacterized protein OS=Mus musculus GN=Nell2 PE=2 SV=1	Nell2	0.9265	0.812	0.9375	1.026	0.9515	0.9505	0.928	0.9635	0.9615	1.022	1.0805	1.1125	0.804	0.8835	0.911	1.153	1.03	1.119	1.09417	1.12688	1.27073	+	3.18996	cell organization and biogenesis;cellular homeostasis;regulation of biological process	cytoplasm;extracellular;membrane	metal ion binding;protein binding
High	Q80U92	MKIAA0027 protein (Fragment) OS=Mus musculus GN=Mlc1 PE=2 SV=1	Mlc1	0.9305	0.8795	0.894	0.918	0.938	0.9245	0.9305	0.964	0.911	1.0365	1.102	0.9815	0.911	0.9665	0.859	1.155	1.294	1.1785	1.02829	1.1121	1.3256	+	4.59289	cell organization and biogenesis;regulation of biological process;response to stimulus;transport	cytoplasm;endoplasmic reticulum;endosome;membrane;vacuole	protein binding;transporter activity
High	Q3UQC2	Putative uncharacterized protein OS=Mus musculus GN=Rapgef3 PE=2 SV=1	Rapgef3	0.932	0.869	0.9905	0.894	0.979	0.906	0.99	0.955	0.97	1.089	1.146	1.0495	0.9055	0.866	0.9535	1.111	1.112	1.183	0.995522	1.12676	1.24991	+	3.90839	cell organization and biogenesis;regulation of biological process;response to stimulus	cytoplasm;cytoskeleton;membrane	nucleotide binding;protein binding
High	Q9JMF3	Guanine nucleotide-binding protein G(I)/G(S)/G(O) subunit gamma-13 OS=Mus musculus GN=Gng13 PE=3 SV=1	Gng13	1.0005	0.978	0.9645	1.0725	0.9645	0.892	1.074	1.122	1.164	1.003	0.961	0.84	0.9735	1.0075	0.955	0.8765	0.8305	0.865	0.995243	0.834524	0.876022	+	2.52741	regulation of biological process;response to stimulus	membrane	protein binding;signal transducer activity
High	Q6PHZ8	Kv channel-interacting protein 4 OS=Mus musculus GN=Kcnip4 PE=1 SV=1	Kcnip4	0.999	1.011	1.0285	0.9355	0.95	0.978	0.914	0.931	0.945	0.9255	0.94	0.91	0.9895	0.989	0.965	0.9325	0.9545	0.982	0.942406	0.994803	0.97469	+	3.20926	cell organization and biogenesis;regulation of biological process;response to stimulus;transport	cytoplasm;cytosol;membrane	metal ion binding;transporter activity
High	E9Q7T7	Protein Chadl OS=Mus musculus GN=Chadl PE=4 SV=1	Chadl	0.9625	0.9145	0.9475	0.944	0.9535	0.8825	0.9	0.9365	0.9285	1.0575	0.9885	0.9475	0.8735	0.9015	0.83	1.1485	1.0165	1.1435	0.984245	1.08264	1.27006	+	3.14882	regulation of biological process	extracellular	protein binding
High	P12265	Beta-glucuronidase OS=Mus musculus GN=Gusb PE=2 SV=2	Gusb	0.8975	0.916	0.901	0.97	1.133	1.0285	0.9035	0.8565	0.913	1.183	1.1145	1.127	0.9285	0.905	0.891	1.2325	1.225	1.1155	1.15362	1.28114	1.31143	+	4.99678	metabolic process	endoplasmic reticulum;membrane;vacuole	catalytic activity;protein binding
High	S4R1S4	Receptor-type tyrosine-protein phosphatase C OS=Mus musculus GN=Ptprc PE=1 SV=1	Ptprc	0.793	0.757	0.7975	0.974	1.052	0.958	0.7635	0.8045	0.7895	1.1785	1.199	1.093	0.761	0.7525	0.677	1.241	1.352	1.255	1.27114	1.47211	1.75668	+	7.90387	cell differentiation;cell proliferation;cellular homeostasis;defense response;metabolic process;regulation of biological process;response to stimulus;transport	cell surface;membrane	catalytic activity;protein binding
High	Q6Q899	Probable ATP-dependent RNA helicase DDX58 OS=Mus musculus GN=Ddx58 PE=1 SV=2	Ddx58	0.9005	0.78	0.929	0.927	0.9005	0.834	0.903	0.939	0.9065	1.083	1.0665	1.0555	0.8085	0.751	0.7385	1.2	0.9875	1.196	1.01993	1.16609	1.47237	+	3.74603	defense response;metabolic process;regulation of biological process;response to stimulus	cytoplasm;cytoskeleton;cytosol;membrane	catalytic activity;DNA binding;metal ion binding;nucleotide binding;protein binding;RNA binding
High	Q9CQ75	NADH dehydrogenase [ubiquinone] 1 alpha subcomplex subunit 2 OS=Mus musculus GN=Ndufa2 PE=1 SV=3	Ndufa2	0.917	0.912	0.9435	0.903	0.922	0.922	1.0135	0.956	1.0255	0.877	0.9105	0.948	1.01	0.968	1.0185	0.872	0.9315	0.9055	0.990803	0.913356	0.904055	+	2.70012	metabolic process;transport	membrane;mitochondrion	catalytic activity
High	P56818	Beta-secretase 1 OS=Mus musculus GN=Bace1 PE=1 SV=2	Bace1	0.983	0.823	0.942	1.012	0.9315	0.9785	0.897	0.9365	0.932	0.9925	0.9795	0.963	0.8255	0.8185	0.8215	1.075	1.004	1.005	1.06332	1.06129	1.25086	+	2.87628	metabolic process	cell surface;endoplasmic reticulum;endosome;Golgi;membrane	catalytic activity;protein binding
High	D3YXH0	Immunoglobulin superfamily member 5 OS=Mus musculus GN=Igsf5 PE=4 SV=1		1.056	0.768	0.8515	1.395	1.107	1.064	1.1595	1.1565	1.194	0.947	0.8965	0.8225	0.76	0.901	0.8665	0.8375	0.658	0.8585	1.33283	0.759544	0.931355	+	2.58099		membrane	protein binding
High	Q9Z0R9	Fatty acid desaturase 2 OS=Mus musculus GN=Fads2 PE=2 SV=1	Fads2	0.892	0.889	0.943	0.958	0.9865	0.9335	0.897	0.9155	0.866	0.98	1.034	0.8955	0.918	0.893	0.845	1.008	1.101	1.1535	1.05653	1.08624	1.22835	+	2.65104	metabolic process;transport	endoplasmic reticulum;membrane	catalytic activity
High	Q9CVF5	Putative uncharacterized protein (Fragment) OS=Mus musculus GN=Nqo2 PE=2 SV=1	Nqo2	0.946	0.893	0.908	0.936	0.9745	0.953	0.945	0.9445	0.959	0.9915	1.029	1.017	0.9385	0.9635	0.934	0.98	0.93	0.984	1.04241	1.06635	1.02045	+	2.47362	metabolic process	cytoplasm	catalytic activity;metal ion binding
High	E5CYJ9	Protein unc-79 homolog OS=Mus musculus GN=Unc79 PE=2 SV=1	Unc79	1.0185	1.053	1.0015	1.002	0.995	0.979	0.9615	0.9795	0.9965	0.946	0.9245	0.9515	0.971	0.9955	1.046	0.942	0.9145	0.94	0.968435	0.960681	0.928299	+	2.73461	response to stimulus	membrane	protein binding
High	Q8VE30	NAD(P) dependent steroid dehydrogenase-like OS=Mus musculus GN=Nsdhl PE=2 SV=1	Nsdhl	1.0075	0.9705	0.9865	1.093	1.082	1.027	0.936	0.936	0.948	1.198	1.068	1.027	0.877	0.9785	0.8505	1.199	1.0975	1.1465	1.08011	1.16773	1.27236	+	3.20008	metabolic process;regulation of biological process;response to stimulus	endoplasmic reticulum;membrane	catalytic activity
High	Q78JW9	Ubiquitin domain-containing protein UBFD1 OS=Mus musculus GN=Ubfd1 PE=1 SV=2	Ubfd1	0.992	0.9	0.9625	1.067	0.99	0.997	1.0645	1.103	1.079	0.9765	0.9815	0.8775	0.854	0.9595	0.8435	0.911	0.81	0.943	1.06989	0.873402	1.00263	+	2.36023			protein binding;RNA binding
High	O35075	Down syndrome critical region protein 3 homolog OS=Mus musculus GN=Dscr3 PE=2 SV=1	Dscr3	1.01	0.9855	1.019	1.0065	0.989	0.956	1.0175	1.0185	1.0325	1.0545	1.038	1.012	0.913	0.967	0.9515	1.136	1.0305	1.082	0.979101	1.01173	1.14727	+	2.78782	transport	endosome;nucleus	transporter activity
High	Q3UD32	Putative uncharacterized protein OS=Mus musculus GN=Ctss PE=2 SV=1	Ctss	0.6655	0.71	0.6955	0.967	1.1675	1.071	0.68	0.7775	0.7095	1.5195	1.4575	1.5	0.805	0.754	0.693	1.547	1.536	1.4885	1.5478	2.06599	2.02997	+	9.62069	cell organization and biogenesis;metabolic process;regulation of biological process;response to stimulus	cell surface;membrane;vacuole	catalytic activity;protein binding
High	Q3UDM0	MOB kinase activator 1B OS=Mus musculus GN=Mob1b PE=2 SV=1	Mob1b	0.9015	0.8055	0.9	1.0335	0.944	0.927	0.9385	1.0015	0.969	1.093	1.053	0.996	0.825	0.828	0.8705	1.103	0.944	1.063	1.11412	1.0801	1.23242	+	2.68797	regulation of biological process;response to stimulus	cytoplasm;nucleus	enzyme regulator activity;metal ion binding;protein binding
High	B2RTL6	Thrombospondin 4 OS=Mus musculus GN=Thbs4 PE=2 SV=1	Thbs4	0.92	0.781	0.968	0.8935	0.8235	1.0795	0.799	0.7515	0.8195	1.045	1.1235	0.9885	0.7515	0.84	0.8725	1.3715	1.105	1.1005	1.04777	1.33207	1.4517	+	2.50719	cell organization and biogenesis;cellular component movement;regulation of biological process;response to stimulus	endoplasmic reticulum;extracellular	metal ion binding;protein binding
High	Q8CIH5	1-phosphatidylinositol 4,5-bisphosphate phosphodiesterase gamma-2 OS=Mus musculus GN=Plcg2 PE=1 SV=1	Plcg2	0.786	0.744	0.8265	1.018	0.8545	0.933	0.882	0.8785	0.844	1.3	1.29	1.1105	0.795	0.696	0.821	1.36	1.401	1.3335	1.19054	1.42081	1.77098	+	6.5286	cell differentiation;cellular homeostasis;metabolic process;regulation of biological process;response to stimulus;transport	cytosol;membrane	catalytic activity;protein binding;signal transducer activity
High	Q91Z25	Arpc1b protein OS=Mus musculus GN=Arpc1b PE=2 SV=1	Arpc1b	0.7465	0.743	0.6285	0.856	0.967	0.884	0.6555	0.769	0.6625	0.9575	0.8625	1.0875	0.7495	0.7455	0.764	1.018	1.317	0.908	1.27809	1.39315	1.43559	+	2.40155	cell organization and biogenesis;regulation of biological process	cytoplasm;cytoskeleton	protein binding;structural molecule activity
High	Q6P8I4	PEST proteolytic signal-containing nuclear protein OS=Mus musculus GN=Pcnp PE=1 SV=1	Pcnp	0.9905	0.8795	0.952	1.22	1.0985	1.143	1.113	1.161	1.1815	0.977	0.9715	0.992	0.8385	0.92	0.9095	0.889	0.7215	0.963	1.22661	0.850962	0.96458	+	3.54659	metabolic process	nucleus
High	P27641	X-ray repair cross-complementing protein 5 OS=Mus musculus GN=Xrcc5 PE=2 SV=4	Xrcc5	0.797	0.852	0.8745	0.807	0.866	0.844	0.8585	0.862	0.8905	0.982	1.011	0.899	0.999	0.909	0.899	1.139	1.036	1.06	0.997424	1.10762	1.15248	+	3.71099	cell differentiation;cell organization and biogenesis;cell proliferation;metabolic process;regulation of biological process;response to stimulus	chromosome;cytoplasm;membrane;nucleus	catalytic activity;DNA binding;nucleotide binding;protein binding;RNA binding
High	A2VCP3	P2X purinoceptor (Fragment) OS=Mus musculus GN=P2rx7 PE=2 SV=1	P2rx7	0.906	0.819	0.885	0.9175	0.89	0.8065	0.9585	0.946	0.9365	0.9835	1.053	0.929	0.903	0.8945	0.856	1.054	1.039	1.1425	1.00153	1.04382	1.21933	+	3.10627	cell communication;cell death;cell organization and biogenesis;cell proliferation;cellular homeostasis;defense response;metabolic process;regulation of biological process;response to stimulus;transport	membrane	nucleotide binding;protein binding;receptor activity;signal transducer activity;transporter activity
High	Z4YJW6	Pleckstrin homology domain-containing family M member 2 OS=Mus musculus GN=Plekhm2 PE=4 SV=1	Plekhm2	0.8925	0.946	0.942	0.9975	1.0365	1.0495	0.94	1.0235	0.954	1.0705	1.1665	1.056	0.9445	0.991	0.985	1.2915	1.079	1.177	1.10897	1.12871	1.21469	+	2.90045	cell organization and biogenesis;regulation of biological process	cytoplasm	protein binding
High	P11352	Glutathione peroxidase 1 OS=Mus musculus GN=Gpx1 PE=1 SV=2	Gpx1	0.9335	0.8955	0.952	1.0165	0.929	0.9175	1.0345	1.02	0.966	1.1095	1.0735	1.0975	0.935	0.8725	0.9285	1.1435	1.0775	1.0935	1.02949	1.08608	1.21144	+	4.24512	cell death;cell differentiation;cell proliferation;cellular component movement;cellular homeostasis;metabolic process;regulation of biological process;response to stimulus	cytoplasm;mitochondrion;nucleus	antioxidant activity;catalytic activity;protein binding
High	O88736	3-keto-steroid reductase OS=Mus musculus GN=Hsd17b7 PE=2 SV=1	Hsd17b7	0.953	0.8655	0.929	0.8995	0.943	0.96	0.8945	0.85	0.901	1.014	1.016	0.9985	0.8795	0.897	0.8635	1.052	1.066	1.0655	1.02002	1.14477	1.20587	+	5.02161	metabolic process	endoplasmic reticulum;membrane	catalytic activity;protein binding
High	Q3UFS5	Phospholipid transfer protein OS=Mus musculus GN=Pltp PE=2 SV=1	Pltp	0.8615	0.7685	0.8195	0.8985	0.9605	0.932	0.8425	0.9265	0.8705	1.04	0.966	1.014	0.8145	0.7995	0.867	1.3345	1.1125	1.252	1.13942	1.14416	1.49093	+	4.89668	cell organization and biogenesis;cellular component movement;metabolic process;regulation of biological process;transport	extracellular
High	Q4FJL8	Cd38 protein OS=Mus musculus GN=Cd38 PE=2 SV=1	Cd38	1.0445	1.0355	1.059	0.92	0.9135	0.882	0.8745	0.896	0.8735	1.0185	0.9065	1.0485	0.937	0.9485	1.014	1.075	0.996	0.9705	0.865084	1.12462	1.04897	+	2.45083	cellular homeostasis;metabolic process;regulation of biological process;response to stimulus	cell surface;cytosol;membrane;nucleus	catalytic activity
High	P16045	Galectin-1 OS=Mus musculus GN=Lgals1 PE=1 SV=3	Lgals1	0.824	0.606	0.7685	0.946	0.786	0.666	0.859	0.94	0.897	1.148	1.076	0.9605	0.6635	0.6585	0.7985	1.181	1.0985	1.324	1.09074	1.18119	1.69936	+	3.437	cell death;cell differentiation;cellular homeostasis;regulation of biological process;response to stimulus	cell surface;cytoplasm;extracellular;nucleus	protein binding;RNA binding;signal transducer activity
High	Q9CYL5	Golgi-associated plant pathogenesis-related protein 1 OS=Mus musculus GN=Glipr2 PE=2 SV=3	Glipr2	0.798	0.763	0.7765	0.8045	0.905	0.8075	0.852	0.8905	0.8565	1.1485	1.013	0.999	0.8405	0.855	0.822	1.3345	1.311	1.2455	1.07679	1.21604	1.54558	+	6.99789	regulation of biological process	extracellular;Golgi;membrane	protein binding
High	Q3UHH2	Solute carrier family 22 member 23 OS=Mus musculus GN=Slc22a23 PE=2 SV=1	Slc22a23	0.93	0.941	0.9475	0.9895	0.9605	0.9305	0.9975	0.981	1.028	0.91	0.9325	0.909	0.926	0.9375	0.939	0.871	0.8925	0.9005	1.022	0.915184	0.95058	+	3.8844	transport	membrane	transporter activity
High	Q60866	Phosphotriesterase-related protein OS=Mus musculus GN=Pter PE=2 SV=1	Pter	0.7985	0.834	0.879	0.857	0.8795	0.8585	0.938	0.8915	0.934	1.059	1.1205	1.015	0.8335	0.871	0.8545	1.0715	0.983	1.101	1.03325	1.15596	1.2331	+	4.70456	cell differentiation;metabolic process		catalytic activity;metal ion binding
High	E9PUI5	Formin-binding protein 1-like OS=Mus musculus GN=Fnbp1l PE=1 SV=1	Fnbp1l	0.863	0.903	0.883	1.178	1.046	1.0305	1.064	1.1105	1.0935	0.952	1.0275	0.937	0.943	0.88	0.9475	0.792	0.8585	0.9135	1.22858	0.892442	0.925465	+	3.62092	cell organization and biogenesis;cellular component movement;metabolic process;regulation of biological process;transport	cytoplasm;cytoskeleton;membrane	protein binding
High	Q9CZP7	Hsp90 co-chaperone Cdc37-like 1 OS=Mus musculus GN=Cdc37l1 PE=2 SV=1	Cdc37l1	0.962	0.8715	0.8795	1.042	1.01	0.99	1.0145	1.0545	1.025	0.9865	0.994	1.0255	0.8525	0.941	0.9545	0.931	0.893	0.932	1.12127	0.971558	1.00291	+	2.73759	metabolic process;regulation of biological process	cytoplasm	protein binding
High	P51910	Apolipoprotein D OS=Mus musculus GN=Apod PE=2 SV=1	Apod	0.813	0.6825	0.8235	0.894	0.7895	0.7745	0.891	0.841	0.8325	1.164	1.234	0.9965	0.801	0.7975	0.7895	1.641	1.8725	1.5065	1.05994	1.32365	2.10218	+	6.13793	cell organization and biogenesis;metabolic process;regulation of biological process;response to stimulus;transport	cytoplasm;endoplasmic reticulum;extracellular;ribosome	transporter activity
High	Q3UYI9	Putative uncharacterized protein OS=Mus musculus GN=Lgi4 PE=2 SV=1	Lgi4	0.8985	0.8375	0.849	0.9505	0.7455	0.7885	0.905	0.9825	0.893	1.044	1.0355	0.9005	0.757	0.7565	0.8115	1.029	0.9655	1.056	0.961122	1.07175	1.31204	+	2.44614	cell differentiation;cell proliferation;response to stimulus	extracellular	protein binding
High	E9PV24	Protein Fga OS=Mus musculus GN=Fga PE=4 SV=1	Fga	1.7355	1.7125	1.9565	0.7675	0.7205	0.726	0.7055	0.8055	0.7065	0.8065	0.715	0.7225	0.671	0.6985	0.579	0.733	0.6875	0.7435	0.409659	1.01195	1.1106	+	9.08873	cell organization and biogenesis;coagulation;defense response;metabolic process;regulation of biological process;response to stimulus	cell surface;cytoplasm;endoplasmic reticulum;extracellular	metal ion binding;protein binding;structural molecule activity
High	Q8BYW1	Rho GTPase-activating protein 25 OS=Mus musculus GN=Arhgap25 PE=1 SV=2	Arhgap25	0.787	0.802	0.836	0.929	1.047	0.943	0.933	0.7925	0.886	0.9155	0.982	0.982	0.8085	0.8105	0.8285	1.0895	0.9955	0.9	1.20371	1.10262	1.21961	+	2.28494	regulation of biological process;response to stimulus		enzyme regulator activity
High	Q91WC9	Sn1-specific diacylglycerol lipase beta OS=Mus musculus GN=Daglb PE=1 SV=2	Daglb	0.906	0.7745	0.9445	0.9615	0.887	0.9265	0.9475	0.97	0.9855	0.9405	0.9655	0.888	0.781	0.812	0.814	0.967	1.0465	1.0245	1.05714	0.962453	1.26215	+	2.62299	cell differentiation;cell proliferation;metabolic process	membrane	catalytic activity;metal ion binding
High	Q9DC13	Lysosomal membrane glycoprotein 1, isoform CRA_a OS=Mus musculus GN=Lamp1 PE=2 SV=1	Lamp1	0.843	0.809	0.8305	0.952	1.007	1.0105	0.8625	0.8675	0.8775	1.0435	1.0835	1.073	0.8465	0.8455	0.8795	1.183	1.2525	1.1835	1.19617	1.22723	1.40735	+	8.68172	cell death;regulation of biological process;response to stimulus;transport	cell surface;cytoplasm;endosome;membrane;vacuole	protein binding
High	Q8CBX0	Calcium permeable stress-gated cation channel 1 OS=Mus musculus GN=Tmem63c PE=2 SV=1	Tmem63c	0.99	0.946	0.9195	0.949	1.0385	1.014	1.036	0.952	0.897	1.012	1.028	0.993	0.893	0.9315	0.9105	1.05	1.107	1.132	1.05113	1.0513	1.20256	+	2.4941	transport	membrane	transporter activity
High	F8WGM5	Syntaxin-binding protein 2 (Fragment) OS=Mus musculus GN=Stxbp2 PE=4 SV=1		0.67	0.8455	0.7545	0.998	0.9165	0.9735	0.9385	0.785	0.824	0.951	1.113	0.941	0.91	0.998	0.861	1.073	1.0095	1.1645	1.27225	1.17959	1.17263	+	2.44614	transport
High	Q9QXE0	2-hydroxyacyl-CoA lyase 1 OS=Mus musculus GN=Hacl1 PE=1 SV=2	Hacl1	0.923	0.8535	0.8635	0.917	0.8775	0.878	0.875	0.927	0.8745	1.094	1.0095	0.905	0.9035	0.858	0.9225	1.1515	1.0505	1.2235	1.01231	1.12404	1.27627	+	3.14504	cell organization and biogenesis;metabolic process		catalytic activity;metal ion binding;protein binding
High	Q8VHL0-2	Isoform 2 of Urea transporter 1 OS=Mus musculus GN=Slc14a1	Slc14a1	0.812	0.82	0.8135	0.7985	0.9225	0.903	0.7645	0.7785	0.796	1.1055	1.123	1.034	0.796	0.816	0.8245	1.351	1.373	1.295	1.07299	1.39483	1.6495	+	8.6176	transport	membrane	transporter activity
High	P61315	Galactose-3-O-sulfotransferase 3 OS=Mus musculus GN=Gal3st3 PE=2 SV=1	Gal3st3	0.9665	0.831	0.952	0.955	0.8345	0.889	0.827	1.005	0.939	1.086	0.9795	1.0145	0.8135	0.7805	0.852	1.386	1.1675	1.265	0.974177	1.11151	1.56112	+	3.92	metabolic process	Golgi;membrane	catalytic activity
High	Q3TSZ4	Aldose 1-epimerase OS=Mus musculus GN=Galm PE=2 SV=1	Galm	0.8915	0.805	0.8535	0.809	0.9785	0.8745	0.8845	0.972	0.9755	1.0895	1.2635	1.0595	0.849	0.7625	0.8155	1.189	0.9585	1.2575	1.04392	1.20498	1.40297	+	2.63417	metabolic process	cytoplasm	catalytic activity;protein binding
High	Q8R1B5	Complexin-3 OS=Mus musculus GN=Cplx3 PE=1 SV=1	Cplx3	1.0115	0.8105	0.782	1.469	1.233	1.0585	1.1345	1.291	1.187	0.999	0.88	0.7935	0.773	0.867	0.839	0.785	0.72	0.745	1.44412	0.739792	0.907624	+	3.25645	regulation of biological process;transport	cytosol;membrane;nucleus	protein binding;transporter activity
High	Q3U5F9	Putative uncharacterized protein OS=Mus musculus GN=Cog8 PE=2 SV=1	Cog8	0.94	0.8475	0.943	0.9225	0.845	0.8445	0.8835	0.8885	0.918	1.0315	0.9835	0.9605	0.871	0.914	0.8795	1.121	1.0885	1.015	0.956601	1.10613	1.21017	+	3.44256	transport	Golgi;membrane
High	Q3TGR2	Fibrinogen, B beta polypeptide, isoform CRA_a OS=Mus musculus GN=Fgb PE=2 SV=1	Fgb	1.265	1.993	1.8205	0.777	0.695	0.692	0.763	0.8535	0.715	0.847	0.78	0.763	0.686	0.664	0.644	0.821	0.627	0.768	0.42611	1.02509	1.11133	+	4.32663	cell organization and biogenesis;coagulation;defense response;metabolic process;regulation of biological process;response to stimulus	cell surface;cytoplasm;extracellular	protein binding;structural molecule activity
High	Q9QYE9-2	Isoform 2 of Pleckstrin homology domain-containing family B member 1 OS=Mus musculus GN=Plekhb1	Plekhb1	0.941	0.7815	0.863	0.9205	0.842	0.868	0.9975	0.9785	0.912	1.043	0.9915	1.036	0.9885	1.045	0.9865	1.1045	1.0915	1.18	1.0174	1.06319	1.11788	+	3.66413	development	cytoplasm;membrane	protein binding
High	Q62087	Serum paraoxonase/lactonase 3 OS=Mus musculus GN=Pon3 PE=1 SV=2	Pon3	0.867	0.687	0.864	0.941	0.9385	0.822	1	0.8825	0.8775	1.0395	1.1425	1.0065	0.781	0.6935	0.94	1.021	1.1295	1.2225	1.11725	1.15525	1.39698	+	2.32861	metabolic process;regulation of biological process;response to stimulus	extracellular	catalytic activity;metal ion binding;protein binding
High	Q9CQC8	Maspardin OS=Mus musculus GN=Spg21 PE=1 SV=1	Spg21	0.9395	0.8365	0.8435	0.9705	0.9205	0.9875	0.8925	0.962	0.8185	1.0835	1.0795	0.9605	0.8885	0.8625	0.8265	1.1745	1.013	1.097	1.09887	1.16854	1.2743	+	2.71812	metabolic process	cytoplasm;cytosol	catalytic activity;protein binding
High	A2RS96	Transmembrane emp24 protein transport domain containing 5 OS=Mus musculus GN=Tmed5 PE=2 SV=1	Tmed5	0.888	0.88	1.015	0.9555	0.913	0.898	0.997	1.0165	1.0375	1.1595	1.217	0.907	0.887	0.853	0.875	1.2865	1.1165	1.2615	0.994071	1.0762	1.40134	+	2.59538	cell organization and biogenesis;transport	endoplasmic reticulum;Golgi;membrane
High	O88455	7-dehydrocholesterol reductase OS=Mus musculus GN=Dhcr7 PE=2 SV=1	Dhcr7	0.9495	0.917	0.9015	0.999	0.9805	1.0095	0.936	0.981	0.961	1.011	0.9545	0.9045	0.908	0.8875	0.8485	1.051	1.042	0.9915	1.07984	0.99722	1.1666	+	2.7916	cell differentiation;metabolic process;regulation of biological process	endoplasmic reticulum;membrane	catalytic activity
High	O89017	Legumain OS=Mus musculus GN=Lgmn PE=1 SV=1	Lgmn	0.872	0.7445	0.913	1.072	0.9575	0.866	0.8975	0.956	0.928	1.206	1.1215	1.0195	0.7435	0.7245	0.803	1.1525	1.0515	1.1125	1.14469	1.20331	1.46037	+	3.47639	metabolic process;regulation of biological process;response to stimulus	endosome;vacuole	catalytic activity
High	Q5F1Z8	GM2 ganglioside activator protein OS=Mus musculus GN=Gm2a PE=2 SV=1	Gm2a	0.9605	0.7885	0.886	1.064	0.9265	0.938	0.9715	0.983	0.989	1.111	1.1335	1.0605	0.7965	0.826	0.86	1.176	1.0545	1.2005	1.11139	1.12281	1.38207	+	3.66512	metabolic process;regulation of biological process;response to stimulus;transport	cytoplasm;mitochondrion;vacuole	catalytic activity;enzyme regulator activity;transporter activity
High	Q6P8J2	Diamine acetyltransferase 2 OS=Mus musculus GN=Sat2 PE=1 SV=1	Sat2	0.967	0.851	0.908	0.9715	0.9565	0.929	0.991	1.026	0.866	1.08	1.06	1.032	0.8685	0.9035	0.913	1.139	1.031	1.0485	1.04806	1.10024	1.1987	+	2.42375	metabolic process	cytoplasm	catalytic activity
High	Q3V038	Tetratricopeptide repeat protein 9A OS=Mus musculus GN=Ttc9 PE=2 SV=1	Ttc9	0.988	0.963	0.959	1.039	0.98	1.036	1	1.017	0.9615	0.9645	0.973	0.951	0.993	0.9925	0.995	0.935	0.9005	0.902	1.04983	0.969783	0.91847	+	3.0102	metabolic process	membrane	catalytic activity;protein binding
High	Q9EPB4	Apoptosis-associated speck-like protein containing a CARD OS=Mus musculus GN=Pycard PE=1 SV=1	Pycard	0.694	0.6955	0.696	0.8995	1.0575	1.039	0.6775	0.7115	0.683	1.445	1.4185	1.367	0.713	0.717	0.6225	1.7245	1.5045	1.4245	1.43659	2.04175	2.26724	+	7.91169	cell death;cell organization and biogenesis;defense response;metabolic process;regulation of biological process;response to stimulus;transport	cytoplasm;cytosol;endoplasmic reticulum;extracellular;mitochondrion;nucleus	catalytic activity;enzyme regulator activity;protein binding
High	Q8K3R3	1-phosphatidylinositol 4,5-bisphosphate phosphodiesterase delta-4 OS=Mus musculus GN=Plcd4 PE=1 SV=2	Plcd4	0.938	0.908	0.8115	0.959	0.8995	0.9505	0.804	0.9205	0.8055	1.0155	0.9625	0.9595	0.9565	0.9435	0.9615	1.0465	1.01	1.0335	1.05701	1.16107	1.07985	+	2.56325	metabolic process;regulation of biological process;response to stimulus;transport	cytoplasm;endoplasmic reticulum;membrane;nucleus	catalytic activity;metal ion binding;protein binding;signal transducer activity
High	Q8BM65-4	Isoform 4 of Neuronal tyrosine-phosphorylated phosphoinositide-3-kinase adapter 2 OS=Mus musculus GN=Nyap2		1.046	0.9615	1.018	1.247	1.0285	1.0335	1.0615	1.1155	1.1395	0.9205	0.895	0.833	0.986	0.9335	0.9205	0.7885	0.847	0.8865	1.0937	0.798583	0.888028	+	3.02293
High	Q3U5S6	Syndecan OS=Mus musculus GN=Sdc4 PE=2 SV=1	Sdc4	0.9095	0.879	0.9315	0.981	0.953	0.9805	0.9375	0.9315	0.9485	1.2165	1.159	1.007	0.877	0.9165	0.8635	1.28	1.166	1.24	1.07151	1.20053	1.38728	+	4.73275	cell organization and biogenesis;cellular component movement;metabolic process;regulation of biological process;response to stimulus	cell surface;extracellular;membrane;organelle lumen	protein binding;receptor activity;signal transducer activity
High	Q9CYS6	Uncharacterized protein C2orf72 homolog OS=Mus musculus PE=2 SV=2	2810459M11Rik	0.964	0.806	1.0395	0.964	0.917	0.879	0.864	0.935	0.861	1.099	1.0425	1.008	0.8215	0.909	0.7925	1.2	1.261	1.208	0.982381	1.18402	1.45422	+	3.96192			protein binding
High	Q8K449	ATP-binding cassette sub-family A member 9 OS=Mus musculus GN=Abca9 PE=2 SV=2	Abca9	0.8645	0.7745	0.8835	0.942	0.9665	0.848	0.834	0.979	0.89	1.0565	1.1	1.003	0.8215	0.7745	0.8925	1.1085	0.9995	1.0855	1.09277	1.16889	1.2833	+	2.93453	metabolic process;transport	membrane;mitochondrion	catalytic activity;nucleotide binding;transporter activity
High	Q8CG29	Myosin IF OS=Mus musculus GN=Myo1f PE=1 SV=1	Myo1f	0.853	0.63	0.856	0.901	0.718	0.651	0.931	0.865	0.9	1.106	1.208	1.122	0.701	0.627	0.8605	1.157	0.927	1.2615	0.9705	1.27448	1.52867	+	2.6927	defense response;metabolic process;regulation of biological process;response to stimulus;transport	cytoskeleton	catalytic activity;motor activity;nucleotide binding;protein binding
High	P14106	Complement C1q subcomponent subunit B OS=Mus musculus GN=C1qb PE=1 SV=2	C1qb	0.761	0.7055	0.772	0.713	0.992	1.092	0.775	0.651	0.766	0.863	1.073	1.181	0.7535	0.7505	0.7335	1.694	1.589	0.9935	1.2495	1.42199	1.91128	+	2.32165	defense response;metabolic process;regulation of biological process;response to stimulus	extracellular;membrane	protein binding
High	Q06EZ3	O-acyltransferase OS=Mus musculus GN=Soat1 PE=2 SV=1	Soat1	0.7755	0.8895	0.857	0.888	1.017	1.0075	0.8775	0.853	0.911	1.0375	1.052	1.0215	0.864	0.897	0.904	1.126	1.238	1.117	1.15484	1.17774	1.30619	+	4.42822	cell differentiation;cell organization and biogenesis;metabolic process;regulation of biological process;transport	endoplasmic reticulum;membrane	catalytic activity
High	Q64435	UDP-glucuronosyltransferase 1-6 OS=Mus musculus GN=Ugt1a6 PE=1 SV=1	Ugt1a6a	0.721	0.5785	0.8445	0.708	0.9235	0.7725	0.908	0.8295	0.862	1.2855	1.288	0.9215	0.9005	0.691	0.802	1.754	1.837	1.2235	1.12127	1.34449	2.01149	+	3.31309	metabolic process	endoplasmic reticulum;membrane	catalytic activity;protein binding
High	Q8C5K0	Lysosomal membrane glycoprotein 2, isoform CRA_a OS=Mus musculus GN=Lamp2 PE=2 SV=1	Lamp2	0.727	0.8245	0.7695	0.886	1.0605	1.0845	0.786	0.763	0.7895	0.9635	1.0615	1.173	0.8635	0.8445	0.9005	1.155	1.313	1.1905	1.3059	1.36754	1.40253	+	4.35874	cellular homeostasis;regulation of biological process	endosome;membrane;vacuole	protein binding
High	P29595	NEDD8 OS=Mus musculus GN=Nedd8 PE=1 SV=2	Nedd8	0.9935	0.8975	0.988	1.1035	0.9795	0.968	1.033	1.0785	1.054	0.9585	0.911	0.8985	0.856	0.8885	0.854	0.8465	0.7975	0.8245	1.05974	0.874427	0.949971	+	3.72594	metabolic process;regulation of biological process;response to stimulus	nucleus	protein binding
High	Q91YE3	Egl nine homolog 1 OS=Mus musculus GN=Egln1 PE=2 SV=2	Egln1	0.9925	0.9215	0.9045	0.992	1.0065	0.9935	0.9175	0.94	0.9365	0.9295	0.9	0.899	0.9445	0.9225	0.8875	0.9025	0.901	0.8995	1.06156	0.976557	0.981303	+	2.31461	metabolic process;regulation of biological process;response to stimulus	cytoplasm;cytosol;nucleus	catalytic activity;metal ion binding;protein binding
High	P29699	Alpha-2-HS-glycoprotein OS=Mus musculus GN=Ahsg PE=1 SV=1	Ahsg	1.231	1.1655	1.078	0.759	0.8255	0.8015	0.811	0.768	0.829	0.993	0.952	1.043	0.802	0.7655	0.8195	0.708	0.7315	0.958	0.686718	1.24086	1.0044	+	3.93959	cell organization and biogenesis;defense response;regulation of biological process;response to stimulus	extracellular	enzyme regulator activity
High	P50172	Corticosteroid 11-beta-dehydrogenase isozyme 1 OS=Mus musculus GN=Hsd11b1 PE=1 SV=3	Hsd11b1	1.282	1.3455	1.254	0.9985	0.9485	1.1015	0.8215	0.9555	1.0665	0.9395	0.8715	0.921	0.974	0.9955	0.8815	0.841	0.792	0.741	0.785392	0.960788	0.83269	+	4.30302	metabolic process;regulation of biological process	cytoplasm;endoplasmic reticulum;membrane	catalytic activity;nucleotide binding
High	Q3U0U7	Putative uncharacterized protein OS=Mus musculus GN=Cd180 PE=2 SV=1	Cd180	0.854	0.839	0.813	0.931	1.07	1.152	0.773	0.876	0.7755	1.17	1.2465	0.926	0.8965	0.8795	0.7735	1.194	1.327	1.2805	1.25818	1.37863	1.49108	+	3.53937	cell proliferation;defense response;regulation of biological process;response to stimulus	membrane	protein binding
High	O08842	GDNF family receptor alpha-2 OS=Mus musculus GN=Gfra2 PE=2 SV=2	Gfra2	0.94	1.2295	1.0005	1.234	1.4095	1.476	1.059	0.979	1.038	0.903	0.9155	1.1105	1.216	1.206	1.124	0.731	1.0245	0.8015	1.29953	0.952211	0.721094	+	2.62522	regulation of biological process;response to stimulus	membrane	receptor activity;signal transducer activity
High	G5E920	MCG114640 OS=Mus musculus GN=Gm6104 PE=4 SV=1	LOC670320	0.914	0.9085	0.946	1.175	1.0655	1.1215	1.12	1.0765	1.035	1.0795	1.096	0.963	0.917	0.93	0.83	0.973	0.9865	1.074	1.21438	0.971221	1.13317	+	2.9471
High	Q9WVT6	Carbonic anhydrase 14 OS=Mus musculus GN=Ca14 PE=1 SV=1	Car14	0.9485	0.788	0.9805	0.9755	0.841	0.8355	1.063	0.9775	0.9355	1.0125	1.1045	0.9675	0.8355	0.828	0.8425	1.1145	1.0575	1.1545	0.976077	1.03646	1.32741	+	2.44403	metabolic process;transport	membrane	catalytic activity;metal ion binding
High	Q9JHS3	Ragulator complex protein LAMTOR2 OS=Mus musculus GN=Lamtor2 PE=1 SV=1	Lamtor2	0.926	0.846	0.9595	1.0245	0.9165	0.9465	0.982	0.9985	0.989	1.0575	1.0685	1.039	0.8515	0.862	0.8865	1.157	0.978	1.0785	1.05711	1.06584	1.23596	+	2.6956	cell growth;regulation of biological process;response to stimulus	endosome;membrane;vacuole	protein binding;structural molecule activity
High	Q03963	Interferon-induced, double-stranded RNA-activated protein kinase OS=Mus musculus GN=Eif2ak2 PE=1 SV=2	Eif2ak2	0.887	0.8785	0.965	0.8575	0.969	0.9425	0.9075	0.86	0.8925	1.1655	1.1195	1.122	0.857	0.77	0.857	1.4845	1.198	1.3225	1.0141	1.28083	1.61232	+	4.97315	cell communication;defense response;metabolic process;regulation of biological process;response to stimulus	cytoplasm;membrane;nucleus	catalytic activity;nucleotide binding;protein binding;RNA binding
High	P70271	PDZ and LIM domain protein 4 OS=Mus musculus GN=Pdlim4 PE=1 SV=3	Pdlim4	0.933	0.7605	0.897	0.979	0.8515	0.8305	0.9065	0.979	0.911	1.103	1.003	0.9965	0.7945	0.7525	0.8275	1.134	0.9485	1.103	1.02721	1.10942	1.34155	+	2.33311	cell organization and biogenesis		metal ion binding;protein binding
High	P24638	Lysosomal acid phosphatase OS=Mus musculus GN=Acp2 PE=2 SV=2	Acp2	0.907	0.849	0.861	1.012	0.923	0.933	0.8855	0.934	0.858	1	1.0415	1.047	0.8535	0.8465	0.888	1.1325	1.08	1.16	1.09591	1.1535	1.30313	+	5.25796	cell death;cell organization and biogenesis;metabolic process;response to stimulus	membrane;organelle lumen;vacuole	catalytic activity;protein binding
High	O70200	Allograft inflammatory factor 1 OS=Mus musculus GN=Aif1 PE=1 SV=1	Aif1	0.7975	0.7785	0.7795	1.001	0.985	0.907	0.7195	0.833	0.7125	1.236	1.1655	1.1605	0.761	0.794	0.7215	1.294	1.203	1.2845	1.22819	1.57263	1.6611	+	7.78292	cell communication;cell organization and biogenesis;defense response;regulation of biological process;response to stimulus	cytoplasm;cytoskeleton;cytosol;membrane;nucleus	metal ion binding;protein binding
High	Q8K2I4	Beta-mannosidase OS=Mus musculus GN=Manba PE=2 SV=1	Manba	0.8035	0.8075	1.0375	0.9305	0.944	1.0505	0.9645	0.879	0.909	1.1555	1.2655	1.251	0.922	0.825	1.036	1.166	1.07	1.3115	1.1044	1.33406	1.2747	+	2.61244	metabolic process	vacuole	catalytic activity
High	Q545I6	Cathepsin Z, isoform CRA_b OS=Mus musculus GN=Ctsz PE=2 SV=1	Ctsz	0.7255	0.6145	0.7435	0.9385	0.954	0.8095	0.7795	0.739	0.7975	1.2795	1.3135	1.178	0.647	0.6415	0.7455	1.5025	1.228	1.3705	1.29686	1.62824	2.01622	+	6.37422	metabolic process	endoplasmic reticulum;vacuole	catalytic activity
High	P49710	Hematopoietic lineage cell-specific protein OS=Mus musculus GN=Hcls1 PE=1 SV=2	Hcls1	0.8365	0.6925	0.778	1.1025	0.9915	0.9065	0.7815	0.8715	0.884	1.119	1.17	0.9495	0.664	0.6965	0.7285	1.045	0.936	1.091	1.30061	1.27651	1.47056	+	3.43791	cell differentiation;cell organization and biogenesis;regulation of biological process;response to stimulus	cytoplasm;mitochondrion;nucleus	protein binding
High	Q3TWL2	Type 1 phosphatidylinositol 4,5-bisphosphate 4-phosphatase OS=Mus musculus GN=Tmem55b PE=1 SV=1	Tmem55b	0.7915	1.0085	0.903	0.94	1.173	1.224	0.9405	0.933	1.0255	1.06	1.1485	1.1825	1.0465	1.045	0.9885	1.3325	1.264	1.1985	1.23455	1.16971	1.23214	+	2.41703	metabolic process	endosome;membrane;vacuole	catalytic activity
High	A9CLV6	Axotomy induced glycoprotein 2 OS=Mus musculus GN=Serinc1 PE=2 SV=1	Serinc1	0.97	0.9225	0.828	1.102	1.204	1.3705	0.8565	0.814	0.8585	1.152	0.9805	1.3275	0.936	0.9485	0.9475	1.468	1.4465	1.0895	1.35141	1.36813	1.41384	+	2.5664	metabolic process;transport	endoplasmic reticulum;membrane	transporter activity
High	Q3UW53	Protein Niban OS=Mus musculus GN=Fam129a PE=1 SV=2	Fam129a	0.853	0.825	0.915	0.914	0.8975	0.8825	0.948	1.005	0.8865	1.085	1.157	0.9205	0.9	0.8815	0.8485	1.237	1.013	1.171	1.03895	1.11375	1.30076	+	2.3953	regulation of biological process;response to stimulus	cytoplasm;membrane
High	Q3TVE3	Putative uncharacterized protein OS=Mus musculus GN=S100a16 PE=2 SV=1	S100a16	0.8105	0.8	0.8325	0.8885	0.8985	0.8525	0.855	0.8645	0.869	1.0075	1.115	1.053	0.84	0.8275	0.817	1.071	1.079	1.186	1.08043	1.22677	1.34272	+	6.08019	response to stimulus	cytoplasm;cytosol;membrane;nucleus	metal ion binding;protein binding;RNA binding
High	Q3TXC4	Putative uncharacterized protein OS=Mus musculus GN=Vav1 PE=2 SV=1	Vav1	0.8435	0.721	0.8405	1.0305	0.982	0.872	0.8545	0.8235	0.872	1.4465	1.09	1.1015	0.7165	0.738	0.691	1.605	1.275	1.0635	1.19938	1.42667	1.83803	+	2.80021	cell differentiation;cellular component movement;metabolic process;regulation of biological process;response to stimulus;transport		metal ion binding;protein binding
High	Q3TDH0	Putative uncharacterized protein OS=Mus musculus GN=Fbxo42 PE=2 SV=1	Fbxo42	1.0095	0.924	0.911	1.0095	0.9755	0.992	1.053	1.0345	1.045	0.9745	0.946	0.8855	0.86	0.8965	0.868	0.9525	0.9735	1.03	1.04658	0.89577	1.12631	+	2.85899			protein binding
High	Q3UDU1	Signal transducer and activator of transcription OS=Mus musculus GN=Stat2 PE=2 SV=1	Stat2	0.929	0.913	0.946	0.971	0.9935	0.936	0.8805	0.983	0.9735	1.019	0.9685	1.0445	0.859	0.874	0.7955	1.1365	0.9795	1.2015	1.04035	1.06873	1.31204	+	2.48147	metabolic process;regulation of biological process;response to stimulus	cytoplasm;membrane;nucleus	DNA binding;protein binding;signal transducer activity
High	Q8QZY6	Tetraspanin-14 OS=Mus musculus GN=Tspan14 PE=1 SV=1	Tspan14	0.92	0.9235	0.843	0.9225	0.9765	0.9375	0.855	0.9395	0.949	1.0615	0.941	0.977	0.93	0.9165	0.8855	1.167	1.1765	1.012	1.05583	1.08602	1.22822	+	2.51453	metabolic process;regulation of biological process;response to stimulus	cell surface;membrane	protein binding
High	Q9D3P8	Plasminogen receptor (KT) OS=Mus musculus GN=Plgrkt PE=1 SV=1	5033414D02Rik;Plgrkt	0.994	0.8795	0.976	1.118	1.03	0.9615	0.958	1.026	0.9555	0.9975	1.016	0.8965	0.8385	0.816	0.907	1.081	1.223	1.134	1.09124	0.989964	1.34218	+	2.64201	defense response;regulation of biological process;response to stimulus	membrane;mitochondrion	protein binding
High	Q8BK62	Olfactomedin-like protein 3 OS=Mus musculus GN=Olfml3 PE=2 SV=2	Olfml3	0.7315	0.7285	0.646	0.8635	1.199	1.054	0.5675	0.7285	0.6305	1.1455	1.1705	1.468	0.7315	0.7245	0.643	1.41	1.7565	1.491	1.47982	1.96418	2.21891	+	5.0753	development	extracellular
High	Q9DCD6	Gamma-aminobutyric acid receptor-associated protein OS=Mus musculus GN=Gabarap PE=1 SV=2	Gabarap	0.9485	1.014	0.95	1.047	1.02	1.026	1.039	1.0415	1.07	1.0035	0.996	1.056	0.906	0.816	0.95	1.047	0.994	1.047	1.06197	0.969846	1.15569	+	2.63865	cell communication;cell death;cell organization and biogenesis;metabolic process;regulation of biological process;response to stimulus;transport	cytoplasm;cytoskeleton;cytosol;endoplasmic reticulum;Golgi;membrane;vacuole	protein binding
High	Q924Z4	Ceramide synthase 2 OS=Mus musculus GN=Cers2 PE=1 SV=1	Cers2;Lass2	0.8425	0.856	0.8965	0.985	0.9275	0.9355	1.0015	0.936	0.9315	1.0815	1.092	0.9655	0.9245	0.901	0.894	1.1465	1.067	1.1065	1.0975	1.09411	1.22081	+	3.98537	metabolic process	endoplasmic reticulum;membrane;nucleus	catalytic activity;DNA binding
High	Q8BSE0	Regulator of microtubule dynamics protein 2 OS=Mus musculus GN=Rmdn2 PE=1 SV=1	Fam82a1;Rmdn2	0.8815	0.843	0.859	0.9255	0.9415	0.9645	0.895	0.948	0.935	0.9965	0.977	0.896	0.868	0.873	0.8495	1.133	0.9565	1.037	1.09599	1.03294	1.20691	+	2.44909		cytoplasm;cytoskeleton;membrane;mitochondrion	protein binding
High	O55102	Biogenesis of lysosome-related organelles complex 1 subunit 1 OS=Mus musculus GN=Bloc1s1 PE=1 SV=2	Bloc1s1	0.9685	0.876	0.954	1.0235	0.9715	1.0255	0.96	0.9925	0.979	1.05	1.044	1.0535	0.9025	0.924	0.9135	1.1135	0.99	1.0465	1.07933	1.07368	1.14964	+	2.7644	cell organization and biogenesis;cellular component movement;metabolic process;transport	cytoplasm;cytosol;endosome;mitochondrion;organelle lumen	protein binding
High	Q6W8Q3	Purkinje cell protein 4-like protein 1 OS=Mus musculus GN=Pcp4l1 PE=1 SV=1	Pcp4l1	0.9915	0.8605	0.822	1.13	1.01	1.083	1.119	1.0805	1.033	0.965	0.9675	0.9055	0.8925	0.938	0.8815	0.9275	0.816	0.9065	1.20531	0.877958	0.977139	+	2.7274			protein binding
High	Q8R4S0	Protein phosphatase 1 regulatory subunit 14C OS=Mus musculus GN=Ppp1r14c PE=1 SV=1	Ppp1r14c	1.0395	1.035	0.978	1.0245	1.076	1.0975	0.999	1.03	0.9975	0.9665	0.86	0.895	0.962	1.0355	0.964	0.8175	0.7585	0.8655	1.04767	0.899224	0.824413	+	3.9679	regulation of biological process;response to stimulus	cytoplasm;membrane	enzyme regulator activity
High	P13597	Intercellular adhesion molecule 1 OS=Mus musculus GN=Icam1 PE=1 SV=1	Icam1	0.7565	0.5395	0.7775	0.8055	0.761	0.645	0.8215	0.8155	0.789	1.3575	1.211	1.29	0.5825	0.5335	0.676	1.7035	2.197	1.651	1.06655	1.59048	3.09794	+	5.91518	cell communication;cell organization and biogenesis;cellular component movement;cellular homeostasis;defense response;regulation of biological process;response to stimulus	cell surface;membrane	protein binding
High	A0A068BIT8	Proteasome subunit beta type 8 OS=Mus musculus GN=Psmb8 PE=2 SV=1	Psmb8	0.809	0.795	0.87	0.8915	0.8815	0.858	0.85	0.868	0.8835	0.979	1.026	1.1475	0.837	0.812	0.817	1.0985	1.058	1.1615	1.06346	1.2118	1.3455	+	4.86722	cell differentiation;metabolic process;regulation of biological process	cytoplasm;nucleus;proteasome	catalytic activity
High	Q3TIF1	Putative uncharacterized protein OS=Mus musculus GN=Ctsc PE=2 SV=1	Ctsc	0.8605	0.6795	0.7635	0.9455	0.959	0.736	0.791	0.871	0.7755	1.13	1.1785	1.203	0.6945	0.6005	0.863	1.151	0.994	1.3055	1.1463	1.44062	1.59893	+	3.21413	metabolic process;regulation of biological process;response to stimulus	endoplasmic reticulum;Golgi;membrane;vacuole	catalytic activity;enzyme regulator activity;protein binding
High	Q8BYU6	Torsin-1A-interacting protein 2 OS=Mus musculus GN=Tor1aip2 PE=1 SV=1	Tor1aip2	0.8945	0.908	0.858	0.8435	0.953	0.852	0.875	0.9335	0.972	1.117	1.1595	0.9615	0.93	0.94	0.9045	1.1775	1.13	1.091	0.99549	1.16454	1.22491	+	3.29337	cell organization and biogenesis;regulation of biological process	endoplasmic reticulum;membrane;nucleus	enzyme regulator activity;protein binding
High	P97318	Disabled homolog 1 OS=Mus musculus GN=Dab1 PE=1 SV=2	Dab1	0.999	0.9	0.892	1.052	0.951	0.929	0.862	0.9795	0.8985	1.0405	1.009	1.008	0.876	0.876	0.925	1.162	1.078	1.0825	1.05052	1.11588	1.24113	+	2.74838	cell differentiation;cell organization and biogenesis;cellular component movement;development;regulation of biological process;response to stimulus	cytosol;membrane	protein binding
High	Q9DCU2	Plasmolipin OS=Mus musculus GN=Pllp PE=2 SV=1	Pllp	0.8905	0.9405	0.914	0.85	0.891	0.984	0.9825	0.919	0.9815	0.9505	0.97	0.9275	1.057	1.071	0.997	1.0635	1.054	1.0275	0.992714	0.98786	1.0064	+	2.6617	response to stimulus;transport	membrane	transporter activity
High	P08101	Low affinity immunoglobulin gamma Fc region receptor II OS=Mus musculus GN=Fcgr2 PE=1 SV=2	Fcgr2b	0.903	0.716	0.919	0.9705	1.1225	0.892	0.9235	0.9725	0.9045	1.253	1.2525	1.12	0.7225	0.651	0.7975	1.372	1.569	1.298	1.17612	1.29459	1.95256	+	4.65193	cell organization and biogenesis;defense response;regulation of biological process;response to stimulus;transport	cell surface;cytoplasm;cytoskeleton;endosome;extracellular;membrane	protein binding;signal transducer activity
High	Q9CQZ6	NADH dehydrogenase [ubiquinone] 1 beta subcomplex subunit 3 OS=Mus musculus GN=Ndufb3 PE=1 SV=1	Ndufb3	0.984	0.9075	0.967	1.023	0.938	0.9155	1.0645	1.071	1.0615	0.9475	0.937	0.936	1.0435	1.0195	0.9835	0.953	0.9125	0.955	1.0063	0.882233	0.925817	+	2.63024	metabolic process;transport	membrane;mitochondrion
High	P49768	Presenilin-1 OS=Homo sapiens GN=PSEN1 PE=1 SV=1		0.857	0.642	0.782	1.074	1.1745	1.2095	0.57	0.864	0.579	1.175	1.292	0.895	0.6265	0.6165	0.842	1.192	1.0905	1.494	1.516	1.67014	1.81127	+	2.90052
High	Q9QY06-2	Isoform 2 of Unconventional myosin-IXb OS=Mus musculus GN=Myo9b		0.762	0.833	0.919	0.739	1.1415	0.8875	0.9715	0.748	0.958	1.069	1.2225	1.022	0.7585	0.6925	0.7185	1.259	1.332	1.1925	1.10103	1.23754	1.74395	+	2.9019	regulation of biological process;response to stimulus		catalytic activity;motor activity;nucleotide binding;protein binding
High	Q8K0T2	Cytoplasmic dynein 2 light intermediate chain 1 OS=Mus musculus GN=Dync2li1 PE=1 SV=1	Dync2li1	0.95	0.919	0.921	0.9555	1.11	1.1335	0.917	0.9855	0.878	1.188	1.079	1.07	0.9985	1.028	1.043	1.286	1.139	1.136	1.14659	1.20014	1.16012	+	2.71564	cell organization and biogenesis;development;metabolic process	cytoplasm;cytoskeleton	catalytic activity;motor activity;protein binding
High	G3X9Q3	Histocompatibility (Minor) HA-1, isoform CRA_a OS=Mus musculus GN=Hmha1 PE=1 SV=1	Hmha1	0.973	0.762	0.832	0.994	0.8885	0.819	0.875	0.977	0.82	1.175	1.068	1.125	0.7545	0.757	0.8295	1.223	1.096	1.051	1.0524	1.26048	1.43956	+	3.17435	regulation of biological process;response to stimulus	membrane	enzyme regulator activity;metal ion binding
High	F8WH69	Neutrophil cytosol factor 1 OS=Mus musculus GN=Ncf1 PE=4 SV=1	Ncf1	0.927	0.7185	0.702	0.968	0.8435	0.831	0.707	0.91	0.707	1.07	1.135	1.0095	0.7005	0.6895	0.722	1.029	1.026	1.22	1.12567	1.38318	1.55066	+	3.07584	cell death;cell organization and biogenesis;cell proliferation;defense response;metabolic process;regulation of biological process;response to stimulus;transport	cytoplasm;cytosol;endoplasmic reticulum;Golgi;membrane	catalytic activity;protein binding
High	O08746	Matrilin-2 OS=Mus musculus GN=Matn2 PE=2 SV=2	Matn2	0.967	0.8375	1.015	1.028	0.9595	1.009	0.98	0.905	0.854	1.0275	1.099	1.0725	0.9115	0.884	0.9115	1.1655	1.0305	1.137	1.06278	1.16794	1.23125	+	2.41863	cell organization and biogenesis;cellular component movement;response to stimulus	extracellular	metal ion binding;protein binding
High	Q8C165	Probable carboxypeptidase PM20D1 OS=Mus musculus GN=Pm20d1 PE=2 SV=1	Pm20d1	0.9115	0.842	0.944	1.0165	0.9365	0.8365	0.945	0.9345	0.97	1.014	0.988	0.9825	0.8525	0.9225	0.917	1.088	1.0955	1.1035	1.03411	1.04738	1.22103	+	2.75069	metabolic process;regulation of biological process	extracellular	catalytic activity;metal ion binding
High	Q4FK79	Signal sequence receptor, gamma, isoform CRA_a OS=Mus musculus GN=Ssr3 PE=2 SV=1	Ssr3	0.904	0.8865	0.894	0.984	0.985	0.947	0.9065	0.9595	0.964	0.987	1.0175	1.011	0.873	0.879	0.9615	0.9835	0.9755	1.014	1.08624	1.06555	1.09563	+	2.78634	cell organization and biogenesis;transport	endoplasmic reticulum;membrane
High	Q9CXX9	CUE domain-containing protein 2 OS=Mus musculus GN=Cuedc2 PE=2 SV=1	Cuedc2	1.011	0.9125	0.957	1.134	1.108	1.037	1.0525	1.085	1.1025	0.963	0.887	0.8515	0.859	0.9575	0.843	0.875	0.754	0.806	1.13834	0.833796	0.915586	+	3.9029	regulation of biological process	cytoplasm;membrane;nucleus	protein binding
High	E4W7Y4	CCP6 OS=Mus musculus GN=Agbl4 PE=2 SV=1	Agbl4	0.9695	0.927	1.02	1	1.0175	0.967	1.023	1.0655	1.071	0.9135	0.932	0.9015	0.933	0.9685	0.9515	0.8695	0.8475	0.982	1.02332	0.869441	0.946022	+	2.29828	metabolic process	cytoplasm;cytoskeleton;cytosol;Golgi	catalytic activity;metal ion binding;protein binding
High	P97298	Pigment epithelium-derived factor OS=Mus musculus GN=Serpinf1 PE=1 SV=2	Serpinf1	0.9845	0.832	0.993	1.027	0.992	0.928	0.977	0.984	0.9975	1.1785	1.063	0.9935	0.8575	0.888	0.8365	1.179	1.2395	1.17	1.04894	1.09346	1.38981	+	3.48721	cellular homeostasis;regulation of biological process;response to stimulus	extracellular	enzyme regulator activity
High	Q64336	T-box brain protein 1 OS=Mus musculus GN=Tbr1 PE=1 SV=2	Tbr1	1.022	0.965	0.853	1.258	1.1165	1.1225	0.887	1.0415	1.031	0.9385	0.9255	0.98	0.945	0.962	0.91	0.884	0.761	0.8555	1.23134	0.960973	0.887646	+	2.77871	cell differentiation;metabolic process;regulation of biological process;response to stimulus	nucleus	DNA binding
High	Q8BGZ6	Alpha-galactosidase A OS=Mus musculus GN=Gla PE=1 SV=1	Gla	0.8555	0.8765	0.865	0.896	0.9635	1	0.9305	0.8985	0.905	0.995	1.05	1.0305	0.898	0.8665	0.911	0.9745	1.0595	1.083	1.10108	1.12491	1.16502	+	3.58189	metabolic process;regulation of biological process	cytoplasm;extracellular;Golgi;vacuole	catalytic activity;protein binding
High	E9PYG5	Gamma-parvin OS=Mus musculus GN=Parvg PE=4 SV=1	Parvg	0.8275	0.8055	0.9015	0.89	0.908	0.9065	0.861	0.8215	0.85	0.989	1.2215	1.011	0.77	0.786	0.7815	1.1	1.0565	1.141	1.06707	1.27206	1.4107	+	4.03347	cell organization and biogenesis	cytoplasm;cytoskeleton;membrane	protein binding
High	Q61160	FAS-associated death domain protein OS=Mus musculus GN=Fadd PE=1 SV=1	Fadd	0.803	0.9165	0.89	0.8365	1.1725	1.1955	0.9865	0.8935	0.9505	1.0955	1.2565	1.258	1.017	1.018	0.99	1.168	1.308	1.2365	1.22801	1.27539	1.22727	+	2.3552	cell death;cell differentiation;cell organization and biogenesis;defense response;metabolic process;regulation of biological process;response to stimulus	cytoplasm;cytosol;membrane	protein binding
High	Q8BTJ4	Bis(5'-adenosyl)-triphosphatase enpp4 OS=Mus musculus GN=Enpp4 PE=1 SV=1	Enpp4	0.859	0.8655	0.882	0.936	0.9285	1.043	0.937	0.882	0.9125	1.0185	1.116	1.0685	0.988	0.906	0.92	1.166	1.0975	1.1845	1.11548	1.17262	1.2253	+	4.41266	coagulation;metabolic process;regulation of biological process	membrane	catalytic activity;metal ion binding
High	P28230	Gap junction beta-1 protein OS=Mus musculus GN=Gjb1 PE=1 SV=3	Gjb1	0.805	0.7765	0.921	0.813	0.847	0.818	0.982	0.826	0.9695	0.913	1.0005	1.0545	0.841	0.8955	0.909	1.088	1.086	1.0605	0.99021	1.06859	1.22264	+	2.89133	cell communication;cell organization and biogenesis;transport	cytoplasm;endoplasmic reticulum;membrane	protein binding;transporter activity
High	Q64339	Ubiquitin-like protein ISG15 OS=Mus musculus GN=Isg15 PE=1 SV=4	Isg15	0.8705	0.7565	0.8805	0.869	0.797	0.759	0.8215	0.874	0.869	1.075	0.945	1.0625	0.7335	0.6315	0.701	1.3975	0.921	1.171	0.967099	1.20199	1.68901	+	2.5769	defense response;metabolic process;regulation of biological process;response to stimulus	cytoplasm;extracellular	protein binding
High	Q3UKC8	Guanine nucleotide-binding protein subunit gamma OS=Mus musculus GN=Gng5 PE=2 SV=1	Gng5;Gm15776;LOC100048410;LOC102641276	0.805	0.799	0.791	0.8605	0.8275	0.849	0.8415	0.9135	0.9015	0.968	1.0075	0.891	0.975	0.9115	0.8615	1.1155	1.057	1.123	1.05929	1.07905	1.19924	+	4.70658	regulation of biological process;response to stimulus	membrane;mitochondrion	protein binding;signal transducer activity
High	Q8BLY1	SPARC-related modular calcium-binding protein 1 OS=Mus musculus GN=Smoc1 PE=2 SV=2	Smoc1	0.7355	0.663	0.843	0.8045	0.78	0.771	0.862	0.7905	0.901	0.9995	1.067	0.9435	0.692	0.693	0.7035	1.4565	1.484	1.367	1.05086	1.17877	2.06249	+	7.74041	cell differentiation;cell organization and biogenesis;development;regulation of biological process;response to stimulus	extracellular	metal ion binding;protein binding
High	Q0VBU9	Phosphatidate phosphatase PPAPDC1A OS=Mus musculus GN=Ppapdc1a PE=2 SV=1	Ppapdc1a;Plpp4	0.8825	0.8395	0.9235	0.8625	0.947	0.8585	0.851	0.891	0.891	1.0225	0.967	0.953	0.7505	0.7355	0.762	1.164	1.715	1.1285	1.00851	1.11755	1.7827	+	2.39355	metabolic process;regulation of biological process;response to stimulus	membrane	catalytic activity
High	Q99J78-2	Isoform 2 of Differentially expressed in FDCP 8 OS=Mus musculus GN=Def8	Def8	0.851	0.886	0.885	0.9695	0.91	0.893	0.9235	0.8955	0.9085	1.0105	1.087	0.974	0.861	0.843	0.8655	1.0545	0.955	1.027	1.0574	1.12612	1.18175	+	3.34957	regulation of biological process;response to stimulus		metal ion binding
High	P13634	Carbonic anhydrase 1 OS=Mus musculus GN=Ca1 PE=2 SV=4	Car1	1.5495	2.051	1.934	0.8345	0.74	0.722	0.743	0.835	0.744	0.8725	0.807	0.8025	0.681	0.645	0.763	0.8335	0.723	0.796	0.414943	1.06891	1.12614	+	6.46002	metabolic process	cytoplasm	catalytic activity;metal ion binding
High	Q9JK92	Heat shock protein beta-8 OS=Mus musculus GN=Hspb8 PE=1 SV=1	Hspb8	0.9475	0.7785	0.9315	0.914	0.88	0.7445	0.898	0.9185	0.9195	1.0935	1.1335	0.893	0.8725	0.825	0.878	1.266	1.155	1.154	0.955221	1.14035	1.38808	+	2.91602		cytoplasm;Golgi;nucleus	protein binding
High	Q62288	Testican-1 OS=Mus musculus GN=Spock1 PE=2 SV=2	Spock1	0.9295	0.806	0.9435	1.026	0.887	0.884	0.94	0.965	0.947	1.0715	1.095	1.079	0.877	0.889	0.8605	1.3345	1.086	1.225	1.04405	1.13797	1.38797	+	3.42212	cell differentiation;cellular component movement;regulation of biological process;response to stimulus	cytoplasm;extracellular	enzyme regulator activity;metal ion binding;protein binding
High	Q3UND0	Src kinase-associated phosphoprotein 2 OS=Mus musculus GN=Skap2 PE=1 SV=2	Skap2	0.737	0.7935	0.79	0.9515	1.0095	0.9375	0.8395	0.732	0.818	1.359	1.234	1.096	0.909	0.766	0.684	1.587	1.473	1.2595	1.24908	1.54384	1.83107	+	4.91637	regulation of biological process;response to stimulus	cytoplasm;membrane	protein binding
High	Q99MQ5	Collagen alpha-1(XXV) chain OS=Mus musculus GN=Col25a1 PE=2 SV=2	Col25a1	0.4975	0.5305	0.676	0.558	0.6125	0.578	0.691	0.492	0.6995	0.6455	0.8695	0.876	0.5345	0.595	0.579	2.56	2.0825	1.6925	1.02612	1.27012	3.70793	+	5.59393	cell organization and biogenesis	extracellular;membrane
High	O08677-2	Isoform LMW of Kininogen-1 OS=Mus musculus GN=Kng1	Kng1	1.412	1.374	1.069	0.79	0.7545	0.74	0.963	0.887	0.86	1.036	0.932	0.908	0.683	0.6905	0.7185	0.777	0.6455	0.988	0.592607	1.06125	1.15225	+	3.38742	cellular homeostasis;coagulation;defense response;regulation of biological process;response to stimulus	cytosol;extracellular	enzyme regulator activity;protein binding
High	Q9Z1R9	MCG124046 OS=Mus musculus GN=Prss1 PE=2 SV=1	Prss1	0.9655	0.9285	1.01	0.8075	0.839	0.876	0.9025	0.8105	0.8595	0.9405	0.97	0.9175	0.9455	0.9355	0.9035	0.9995	0.932	0.99	0.868629	1.09932	1.0492	+	2.72281	metabolic process		catalytic activity
High	Q9DC37	Major facilitator superfamily domain-containing protein 1 OS=Mus musculus GN=Mfsd1 PE=1 SV=1	Mfsd1	0.758	0.7695	0.722	0.856	0.917	0.8625	0.7905	0.845	0.799	0.999	0.933	0.98	0.823	0.851	0.8735	1.081	0.99	0.9815	1.17159	1.19614	1.19823	+	5.14254	transport	membrane
High	G5E8C4	MCG142017, isoform CRA_a OS=Mus musculus GN=Tmtc3 PE=4 SV=1	Tmtc3	0.8895	0.905	0.923	1.0325	1.069	0.994	0.9755	0.9135	0.9545	1.016	1.112	0.9625	0.905	0.873	0.8735	1.048	1.143	1.119	1.1391	1.08686	1.24835	+	3.53462	cell differentiation;regulation of biological process	membrane	protein binding
High	P52624	Uridine phosphorylase 1 OS=Mus musculus GN=Upp1 PE=1 SV=2	Upp1	0.9315	0.954	0.888	0.885	0.991	0.896	0.803	0.8465	0.779	1.053	1.033	1.071	0.9335	0.923	0.954	1.009	0.937	1.144	0.999459	1.29998	1.09945	+	2.77246	cell communication;metabolic process;response to stimulus	cytoplasm	catalytic activity
High	A2APM2	CD44 antigen OS=Mus musculus GN=Cd44 PE=1 SV=1	Cd44	0.7625	0.537	0.777	0.8105	0.761	0.5535	0.7595	0.7645	0.8115	1.2995	1.0455	0.9825	0.5835	0.5715	0.66	1.666	2.624	1.631	1.02336	1.42475	3.26226	+	3.6936	cell organization and biogenesis;cellular component movement;metabolic process;regulation of biological process;response to stimulus	cell surface;cytoplasm;Golgi;membrane;nucleus	catalytic activity;protein binding;receptor activity;signal transducer activity
High	Q8VD00	Transmembrane protein 97 OS=Mus musculus GN=Tmem97 PE=2 SV=1	Tmem97	0.9205	0.8605	0.8415	1.0315	1.0855	1.1085	0.9235	0.9655	0.952	1.029	1.0835	1.0095	0.901	0.8625	0.8665	1.042	0.941	0.978	1.22993	1.09891	1.12586	+	4.09776		endoplasmic reticulum;membrane;nucleus;vacuole
High	A2ARS0	Ankyrin repeat domain-containing protein 63 OS=Mus musculus GN=Ankrd63 PE=3 SV=1	Ankrd63	1.032	0.939	1.0405	1.046	0.8875	0.897	1.0285	1.109	1.022	0.778	0.8965	0.776	0.934	0.975	0.8725	0.708	0.701	0.901	0.939897	0.775597	0.830487	+	2.34969			protein binding
High	P50543	Protein S100-A11 OS=Mus musculus GN=S100a11 PE=1 SV=1	S100a11	0.88	0.76	0.937	1.009	0.918	0.884	0.925	1.1015	0.971	1.1695	1.15	1.225	1.071	0.848	0.9	1.532	1.724	1.7415	1.0908	1.18249	1.77279	+	5.85797	regulation of biological process	cytoplasm;nucleus	metal ion binding;protein binding
High	Q91WE4	UPF0729 protein C18orf32 homolog OS=Mus musculus PE=2 SV=1	BC031181;LOC102641497	0.8505	0.895	0.811	0.9725	0.993	0.9955	0.9795	0.981	0.988	0.926	0.953	0.9275	0.9155	0.929	0.865	0.9255	0.8935	0.975	1.15822	0.95184	1.03119	+	3.07357	regulation of biological process;response to stimulus		signal transducer activity
High	Q9Z0S9	Prenylated Rab acceptor protein 1 OS=Mus musculus GN=Rabac1 PE=1 SV=1	Rabac1	0.9125	0.8265	0.948	0.958	0.9845	1	0.957	0.9955	0.9445	1.049	1.044	1.049	0.8555	0.863	0.887	1.0345	0.945	1.0065	1.09509	1.08457	1.14604	+	3.3437		cytoplasm;Golgi;membrane	protein binding
High	Q67BT3	Solute carrier family 13 member 5 OS=Mus musculus GN=Slc13a5 PE=2 SV=1	Slc13a5	0.9875	1.07	0.962	1.171	1.013	1.0175	1.2485	1.2495	1.166	0.872	0.932	0.856	1.061	1.112	1.097	0.7995	0.8655	0.756	1.06027	0.725983	0.740367	+	4.83631	transport	membrane	transporter activity
High	Q3UPT7	Putative uncharacterized protein OS=Mus musculus GN=E130309D14Rik PE=2 SV=1	E130309D14Rik;Ccdc92b	0.8855	0.7125	0.763	1.009	0.9055	0.994	0.781	0.882	0.8695	0.8815	0.982	0.997	0.744	0.7345	0.801	1.0155	0.926	0.962	1.23189	1.12952	1.27374	+	2.7207
High	P16951	Cyclic AMP-dependent transcription factor ATF-2 OS=Mus musculus GN=Atf2 PE=1 SV=2	Atf2;LOC100047997;LOC102641666	0.998	1.029	0.986	1.027	1.043	1.032	0.868	0.999	0.893	0.911	0.894	0.832	0.948	0.984	0.931	0.855	0.93	0.911	1.02954	0.955435	0.94167	+	2.58656	cell differentiation;cell organization and biogenesis;metabolic process;regulation of biological process;response to stimulus	cytoplasm;membrane;mitochondrion;nucleus	catalytic activity;DNA binding;metal ion binding;protein binding
High	Q9D8Y7	Tumor necrosis factor alpha-induced protein 8-like protein 2 OS=Mus musculus GN=Tnfaip8l2 PE=1 SV=1	Tnfaip8l2	0.673	0.609	0.726	0.838	1.028	1.006	0.734	0.777	0.767	1.109	1.007	1.1175	0.5345	0.6225	0.6635	1.175	1.548	0.998	1.43028	1.41945	2.04394	+	3.40801	defense response;regulation of biological process;response to stimulus	cytoplasm	protein binding
High	Q8BWH0	Putative sodium-coupled neutral amino acid transporter 7 OS=Mus musculus GN=Slc38a7 PE=1 SV=1	Slc38a7	0.762	0.862	0.88	0.884	0.959	0.928	0.8285	0.768	0.8945	0.938	0.9715	0.958	0.8595	0.8775	0.922	0.995	0.957	1.048	1.10663	1.15114	1.12824	+	2.38815	transport	membrane	transporter activity
High	Q8VEL0-2	Isoform 2 of Motile sperm domain-containing protein 1 OS=Mus musculus GN=Mospd1	Mospd1	0.801	0.8455	0.8345	0.944	0.913	0.9025	0.8345	0.896	0.8275	0.979	0.9125	0.9655	0.8545	0.809	0.8975	0.912	0.92	0.9365	1.11225	1.11689	1.08102	+	2.75124	regulation of biological process	cytoplasm;membrane;nucleus
High	Q3UER8	Putative uncharacterized protein OS=Mus musculus GN=Fgg PE=2 SV=1	Fgg	1.8915	2.432	2.174	0.7875	0.704	0.703	0.817	0.817	0.713	0.9075	0.795	0.808	0.631	0.66	0.688	0.896	0.654	0.793	0.337745	1.06966	1.18393	+	7.38884	cell organization and biogenesis;coagulation;defense response;metabolic process;regulation of biological process;response to stimulus;transport	cell surface;cytoplasm;extracellular	metal ion binding;protein binding;structural molecule activity
High	F7BWT7	Tetraspanin-15 OS=Mus musculus GN=Tspan15 PE=2 SV=2	Tspan15	0.8065	0.842	0.895	0.723	0.814	0.8785	0.98	0.828	0.897	1.0655	1.117	0.9535	0.9395	0.9445	0.9495	1.1205	1.224	1.262	0.949676	1.15933	1.27281	+	4.0113	metabolic process;regulation of biological process;response to stimulus	cell surface;membrane	protein binding
High	Q9DBG9	Tax1-binding protein 3 OS=Mus musculus GN=Tax1bp3 PE=1 SV=1	Tax1bp3	0.9705	0.934	0.853	0.9505	0.96	0.9045	0.869	0.975	0.961	1.182	1.0145	1.1205	0.888	0.9005	0.957	1.2645	1.091	1.1925	1.02085	1.18253	1.2923	+	3.22451	regulation of biological process;response to stimulus	cytoplasm;membrane;nucleus	protein binding
High	Q99MZ7	Peroxisomal trans-2-enoyl-CoA reductase OS=Mus musculus GN=Pecr PE=1 SV=1	Pecr	0.857	0.86	0.952	0.91	0.871	0.9215	0.9385	0.841	0.94	0.926	1.0115	0.948	0.927	0.9495	0.889	1.055	1.0505	1.0865	1.01255	1.06104	1.15422	+	2.70158	metabolic process	membrane;mitochondrion	catalytic activity;protein binding
High	Q8VE96	Solute carrier family 35 member F6 OS=Mus musculus GN=Slc35f6 PE=2 SV=1	4930471M23Rik;Slc35f6	0.858	0.8405	0.753	0.904	0.9435	0.915	0.7685	0.841	0.827	1.015	0.978	0.9865	0.7745	0.871	0.8335	1.162	1.0115	1.1255	1.12686	1.22286	1.33078	+	4.42646	regulation of biological process;transport	membrane;mitochondrion;vacuole	transporter activity
High	O54965	E3 ubiquitin-protein ligase RNF13 OS=Mus musculus GN=Rnf13 PE=1 SV=2	Rnf13	0.801	0.708	0.815	0.981	0.8575	0.8805	0.8595	0.847	0.864	0.997	1.063	1.1125	0.78	0.773	0.875	1.132	0.946	1.1965	1.16997	1.2342	1.34864	+	3.20424	metabolic process	cytoplasm;cytosol;endosome;membrane;nucleus;vacuole	catalytic activity;metal ion binding;protein binding
High	P07091	Protein S100-A4 OS=Mus musculus GN=S100a4 PE=1 SV=1	S100a4	0.696	0.668	0.7055	0.815	0.776	0.702	0.6915	0.841	0.7365	1.256	0.971	1.062	0.638	0.677	0.448	1.549	1.822	1.314	1.108	1.44954	2.6574	+	4.87209	regulation of biological process	nucleus	metal ion binding;protein binding;RNA binding
High	P00375	Dihydrofolate reductase OS=Mus musculus GN=Dhfr PE=1 SV=3	Dhfr	0.9	0.87	0.861	0.952	0.9405	0.9595	0.943	0.906	0.9175	1.044	1.0155	1.0505	0.8615	0.9105	0.915	1.08	0.9905	1.054	1.084	1.12416	1.16282	+	4.85212	cell organization and biogenesis;metabolic process;regulation of biological process;response to stimulus	cytosol	catalytic activity;nucleotide binding;RNA binding
High	Q91XE8	Transmembrane protein 205 OS=Mus musculus GN=Tmem205 PE=2 SV=1	Tmem205	0.937	0.8265	0.847	0.897	0.935	0.918	0.9715	0.9665	0.8535	0.97	1.014	0.9595	0.862	0.844	0.889	1.064	1.142	1.1455	1.05344	1.05445	1.29152	+	3.84666		membrane
High	P25785	Metalloproteinase inhibitor 2 OS=Mus musculus GN=Timp2 PE=1 SV=2	Timp2	0.87	0.821	0.8515	1.07	0.9245	0.911	0.9565	0.9825	0.8835	0.9965	1.019	0.944	0.8075	0.8685	0.853	1.134	1.011	1.0525	1.14277	1.04854	1.26433	+	2.70092	regulation of biological process;response to stimulus	cell surface;extracellular	enzyme regulator activity;metal ion binding;protein binding
High	O35089	Protein cornichon homolog 2 OS=Mus musculus GN=Cnih2 PE=1 SV=2	Cnih2	1.2825	1.037	1.285	0.957	0.897	0.9085	0.9855	1.038	1.036	0.994	0.9235	0.932	1.018	0.9795	1.0005	1.0565	0.9685	1.0365	0.766403	0.931361	1.02118	+	2.45135	cell communication;regulation of biological process;response to stimulus	endoplasmic reticulum;membrane
High	Q8K003	Translation machinery-associated protein 7 OS=Mus musculus GN=Tma7 PE=2 SV=1	Tma7-ps;Tma7	0.969	0.849	0.94	1.182	1.102	1.0005	1.068	1.191	1.133	1.054	1.021	0.943	0.885	0.913	0.845	0.947	0.813	0.99	1.1909	0.889741	1.04048	+	2.45517
High	P60041	Somatostatin OS=Mus musculus GN=Sst PE=2 SV=1	Sst	1.132	0.95	0.857	1.392	1.202	1.106	1.0325	1.186	1.0205	0.9145	0.8885	0.851	1.004	1.014	1.0525	0.8835	0.845	0.9005	1.25893	0.819389	0.856212	+	2.34178	cell communication;regulation of biological process;response to stimulus	extracellular	protein binding
High	Q8K273	Membrane magnesium transporter 1 OS=Mus musculus GN=Mmgt1 PE=2 SV=1	Mmgt1	0.857	0.908	0.853	0.9015	0.9365	0.911	0.808	0.886	0.812	0.9275	0.898	0.997	0.8845	0.906	0.853	1.0365	0.945	1.081	1.05004	1.1263	1.1585	+	2.47653	transport	cytoplasm;endoplasmic reticulum;endosome;Golgi;membrane	transporter activity
High	P20934	Protein EVI2A OS=Mus musculus GN=Evi2a PE=1 SV=2	Evi2a	0.812	0.9665	0.847	1.014	0.9805	1.1275	1.0485	1.0295	1.0955	1.037	1.0205	1.18	1.107	1.1425	1.1505	1.1195	1.0695	1.0625	1.18911	1.02017	0.956324	+	2.34407		membrane
High	P19973	Lymphocyte-specific protein 1 OS=Mus musculus GN=Lsp1 PE=1 SV=2	Lsp1	0.9245	0.6735	1.0345	0.9915	0.799	0.743	0.9885	0.9565	0.931	0.9935	1.0405	0.9545	0.679	0.691	0.7015	1.14	1.199	1.161	0.962393	1.03912	1.6896	+	2.89212	cell death;cell organization and biogenesis;defense response;regulation of biological process;response to stimulus	membrane	protein binding;signal transducer activity
High	Q8BT06	Putative uncharacterized protein OS=Mus musculus GN=Cd63 PE=2 SV=1	Cd63	0.808	0.7805	0.8485	0.8	0.8805	0.7815	0.8345	0.786	0.813	1.227	1.113	1.07	0.818	0.7155	0.8135	1.673	1.521	1.4115	1.01026	1.40127	1.96229	+	6.9678	cell differentiation;cellular component movement;regulation of biological process;response to stimulus;transport	cell surface;cytoplasm;endosome;extracellular;membrane;organelle lumen;vacuole	protein binding
High	Q3TM31	Putative uncharacterized protein OS=Mus musculus GN=Tlr3 PE=2 SV=1	Tlr3	0.829	0.845	0.8795	0.839	0.97	0.911	0.9565	0.812	0.9555	1.167	1.1175	1.088	0.938	0.911	0.9035	1.389	1.325	1.34	1.0652	1.23807	1.47284	+	6.60754	defense response;metabolic process;regulation of biological process;response to stimulus	cell surface;cytoplasm;endoplasmic reticulum;endosome;membrane	protein binding;receptor activity;RNA binding;signal transducer activity
High	Q9Z239	Phospholemman OS=Mus musculus GN=Fxyd1 PE=1 SV=1	Fxyd1	0.813	0.713	0.7635	0.8405	0.9215	0.796	0.8965	0.8145	0.7765	1.317	1.151	1.083	0.786	0.763	0.8205	1.471	1.631	1.3525	1.11727	1.42754	1.87993	+	5.91036	cellular homeostasis;regulation of biological process;transport	cytosol;membrane	protein binding;transporter activity
High	Q3UKG7	Transcription factor EB OS=Mus musculus GN=Tfeb PE=1 SV=1	Tfeb	0.879	0.828	0.8645	0.996	1.0965	1.1575	1.0115	0.92	1.028	0.996	0.848	0.88	0.799	0.8375	0.864	0.9	0.774	0.871	1.26385	0.920426	1.0178	+	2.73825	cell organization and biogenesis;metabolic process;regulation of biological process;response to stimulus	cytoplasm;nucleus	DNA binding;protein binding
High	Q78XF5	Oligosaccharyltransferase complex subunit OSTC OS=Mus musculus GN=Ostc PE=2 SV=1	Ostc	0.637	1.0035	0.639	0.684	1.121	1.1395	0.62	0.691	0.639	1.1345	0.997	1.307	1.02	1.0175	1.005	1.4515	1.24	1.209	1.29173	1.76333	1.282	+	2.4858		membrane
High	P31996	Macrosialin OS=Mus musculus GN=Cd68 PE=2 SV=1	Cd68	0.718	0.6715	0.5905	0.8835	0.896	0.843	0.56	0.731	0.599	1.403	1.153	1.142	0.725	0.717	0.7465	1.549	1.514	1.2905	1.32449	1.95661	1.98926	+	6.19346	response to stimulus	endosome;membrane;vacuole
High	Q9D658	Protein tyrosine phosphatase type IVA 3 OS=Mus musculus GN=Ptp4a3 PE=1 SV=1	Ptp4a3	0.9745	1.0755	0.945	1.1765	1.124	1.1365	1.0755	1.0545	1.114	1.0405	1.0685	1.006	1.026	1.005	1.041	0.95	0.9985	0.9655	1.14758	0.960234	0.948568	+	2.91359	cellular component movement;metabolic process;regulation of biological process;response to stimulus	cytoplasm;endosome;membrane;nucleus	catalytic activity
High	Q99N91	39S ribosomal protein L34, mitochondrial OS=Mus musculus GN=Mrpl34 PE=2 SV=1	Mrpl34	0.9735	1.005	0.9655	0.989	0.9865	0.97	0.956	0.9775	1.0125	0.863	0.9085	0.846	0.9835	0.9695	0.923	0.9175	0.918	0.916	1.00051	0.888493	0.956711	+	3.37792	metabolic process	mitochondrion;ribosome	structural molecule activity
High	Q8C0E3-2	Isoform 2 of Tripartite motif-containing protein 47 OS=Mus musculus GN=Trim47	Trim47	1.014	0.6525	0.837	0.822	1.03	0.787	0.888	0.868	0.996	0.973	1.247	1.061	0.7765	0.5985	0.673	1.082	1.4825	1.386	1.05412	1.19222	1.92896	+	2.55985		cytoplasm;nucleus	metal ion binding;protein binding
High	D3Z1D7	Protein Gprin2 OS=Mus musculus GN=Gprin2 PE=4 SV=1	Gprin2	1.052	0.7585	0.806	1.168	1.0085	0.896	1.2265	1.1395	1.1775	0.9155	0.831	0.814	0.745	0.865	0.9205	0.823	0.7375	0.8355	1.17428	0.722591	0.946848	+	2.40153
High	P08905	Lysozyme C-2 OS=Mus musculus GN=Lyz2 PE=1 SV=2	Lyz2	0.755	0.825	0.659	0.846	1.039	0.982	0.624	0.725	0.652	1.212	1.339	1.303	0.898	0.856	0.8565	1.465	1.676	1.335	1.28048	1.92604	1.71461	+	5.99117	defense response;metabolic process;response to stimulus	cytoplasm;extracellular;organelle lumen	catalytic activity;protein binding
High	P43407	Syndecan-2 OS=Mus musculus GN=Sdc2 PE=1 SV=1	Sdc2	0.86	0.828	0.836	0.964	0.943	0.947	0.98	1.006	0.981	0.925	0.948	0.931	0.873	0.905	0.832	0.876	0.841	0.909	1.13074	0.945062	1.00613	+	4.45088	cell differentiation;cell organization and biogenesis;cellular component movement;metabolic process;regulation of biological process;response to stimulus	cell surface;membrane;organelle lumen	protein binding
High	P60603	Reactive oxygen species modulator 1 OS=Mus musculus GN=Romo1 PE=2 SV=1	Romo1	1.048	0.983	1.016	0.9385	0.854	0.873	0.877	0.9405	0.894	0.9235	0.831	0.741	0.802	0.855	0.8295	0.8795	0.854	0.824	0.874795	0.920339	1.02855	+	2.37407	defense response;regulation of biological process;response to stimulus	membrane;mitochondrion
High	Q3ULW9	Putative uncharacterized protein OS=Mus musculus GN=9530068E07Rik PE=2 SV=1	9530068E07Rik	0.8485	0.892	0.856	0.986	1.0255	1.0495	0.858	0.863	0.928	1.0055	1.014	0.959	0.8915	0.892	0.93	0.9845	1.03	1.044	1.17889	1.12439	1.12714	+	4.32225		membrane
