# Supplementary material for: Molecular and functional signatures in a novel Alzheimer’s disease mouse model assessed by quantitative proteomics
Source: Mol Neurodegener. 2018 Jan 16;13:2. doi: 10.1186/s13024-017-0234-4 (PMC5771139; doi:10.1186/s13024-017-0234-4)
Supplement: Supplementary file 10 — IPA analysis results in ADLPAPT mice. (XLSX 53 kb) [file 13024_2017_234_MOESM10_ESM.xlsx]

## Sheet: Downstream functions
Diseases and Bio Functions	Predictive activation score versus wild type (Z-score)			-log(P value)
	4Mon_APT	7Mon_APT	10Mon_APT			Yellow : Immune responses selected in Figure 6a Orange : Neurological functions selected in Figure 6a
cell movement	4.26257	3.76303	3.29105	19.3634
organization of cytoplasm	2.41078	1.53962	1.46548	17.838
migration of cells	4.40718	4.1386	3.34127	17.6473
cell movement of leukocytes	3.13923	3.90355	3.0921	15.682
organization of cytoskeleton	2.41078	1.53962	1.46548	15.2997
migration of blood cells	3.28203	4.11538	3.07505	15.0312
microtubule dynamics	2.55194	1.33821	1.26235	14.6343
leukocyte migration	3.38177	4.04376	2.99948	14.5904
cell movement of phagocytes	2.87262	3.85557	2.93746	13.8608
organismal death	-9.43745	-7.43491	-8.49768	13.7237
morbidity or mortality	-9.38717	-7.40217	-8.46215	13.6264
formation of cellular protrusions	1.95495	1.02402	1.02402	12.1851
cell movement of myeloid cells	2.84866	3.0441	2.12161	12.0832
engulfment of cells	1.82736	2.7682	3.20378	11.962
cell spreading	1.86099	2.71118	1.86099	11.557
phagocytosis	1.05673	2.31913	2.78324	11.383
Cytosis	-0.78596	-0.2998	-1.29047	11.3642
phagocytosis of cells	1.06168	2.32533	2.78991	10.8595
aggregation of cells	2.73087	3.23441	3.05314	10.4603
cellular infiltration	0.511305	1.19947	0.478774	10.3351
response of phagocytes	0.785601	2.03113	2.54067	10.2866
immune response of phagocytes	0.225304	1.50406	2.02718	10.2482
cell movement of neutrophils	2.74309	2.23397	1.58599	10.1633
development of vasculature	2.13309	2.19476	2.34895	10.1616
immune response of leukocytes	1.2334	1.42024	1.92328	9.62503
long-term potentiation	-0.24434	-1.89396	-0.994167	9.25193
immune response of cells	1.97997	2.18633	2.48468	9.22523
gliosis of cerebral cortex	0.519875	1.35168	0.519875	9.0799
response of antigen presenting cells	1.51586	1.84665	2.36765	9.07347
cell movement of granulocytes	2.53493	1.77137	1.14256	8.99294
engulfment of blood cells	0.888522	2.37953	2.91204	8.965
Movement Disorders	-2.61086	-1.74057	-3.046	8.93171
angiogenesis	2.26391	2.09317	2.24839	8.87889
behavior	3.66381	1.58873	2.88406	8.87592
inflammatory response	2.57351	2.7244	2.06596	8.74899
engulfment of leukocytes	0.680785	2.21804	2.76706	8.74148
concentration of lipid	-0.834087	-2.67124	-1.78581	8.69119
engulfment of phagocytes	0.504665	2.09237	2.60271	8.6464
aggregation of blood platelets	1.9022	3.04468	2.83484	8.62872
shape change of blood cells	1.75292	2.29228	1.75292	8.62305
adhesion of phagocytes	1.06459	1.80732	1.80732	8.599
migration of phagocytes	2.21015	2.84892	2.0824	8.58708
astrocytosis	-0.937038	-0.680835	-1.36404	8.55907
gliosis of hippocampus	1	1.70588	1	8.50715
vasculogenesis	1.22135	1.02205	1.13076	8.43462
amyloidosis	-1.73916	-2.16877	-2.7416	8.36418
immune response of antigen presenting cells	1.01021	1.34611	1.87515	8.33113
long-term potentiation of synapse	-0.825145	-2.57939	-1.47487	8.22212
activation of neuroglia	1.50047	0.803066	-0.436755	8.2212
cell movement of antigen presenting cells	0.249464	2.47682	1.72843	8.17293
response of myeloid cells	0.232484	1.91185	2.45165	8.16828
synthesis of reactive oxygen species	1.37903	1.58378	1.68616	8.15121
proliferation of cells	2.16848	2.72407	2.61122	8.04746
metabolism of reactive oxygen species	1.37903	1.58378	1.68616	8.0246
phagocytosis of phagocytes	0.0834043	1.75149	2.28766	8.01967
endocytosis	2.32696	1.80986	1.80986	7.93376
homing of blood cells	2.59782	3.28292	3.28292	7.87708
synaptic transmission	1.61615	1.61615	1.61615	7.82446
phagocytosis of blood cells	0.295768	1.89275	2.4631	7.8104
activation of myeloid cells	1.92574	1.8629	0.857382	7.79926
quantity of cells	3.3988	0.311681	0.0434752	7.74209
engulfment of myeloid cells	0.440851	2.10894	2.64511	7.7053
aggregation of blood cells	2.04602	3.17143	2.96472	7.70005
amyloid load of hippocampus	-1.98248	-1.06749	-1.98248	7.67904
formation of plasma membrane projections	2.34996	0.0166664	0.349995	7.59663
learning	1.13039	0.221258	1.13039	7.55772
neurological signs	0.375969	-1.63597	-1.63597	7.54295
accumulation of lipid	-1.6581	-1.11467	-1.11467	7.49932
engulfment of antigen presenting cells	0.692808	2.0298	2.57676	7.48346
astrocytosis of hippocampus	0.5547	1.38675	0.5547	7.47022
homing of leukocytes	2.81806	3.15612	3.15612	7.44813
function of cardiovascular system	1.07601	1.67657	1.52643	7.436
function of blood cells	1.06749	1.06749	1.06749	7.42818
phagocytosis of myeloid cells	0.266417	1.9618	2.50674	7.42131
activation of cells	1.09096	2.07856	0.288318	7.42047
migration of mononuclear leukocytes	2.98322	3.6785	3.23153	7.39942
necrosis	1.55308	0.853337	0.903498	7.39765
activation of blood cells	1.59958	1.71745	0.8788	7.37827
Neurodegeneration	-3.43902	-1.18416	-1.64387	7.33631
neurotransmission	1.61615	1.61615	1.61615	7.33631
shape change of leukocytes	1.62221	1.62221	1.62221	7.33053
chemotaxis of phagocytes	2.84873	3.23384	3.23384	7.32895
neuronal cell death	0.83313	1.46453	1.71709	7.32769
degranulation of phagocytes	0.750228	2.20698	1.76995	7.23895
homing of cells	1.77477	3.17996	2.87075	7.23589
response of macrophages	0.769454	2.1751	2.75014	7.17943
cell movement of mononuclear leukocytes	2.63946	3.3582	2.86815	7.15238
adhesion of tumor cell lines	2.20825	2.96	2.96	7.0881
adhesion of blood cells	1.59258	2.31843	1.56755	7.06183
breast cancer	-1.98052	-1.98052	-1.98052	6.97817
engulfment by macrophages	0.790981	1.68402	2.25812	6.9184
outgrowth of neurites	0.32182	1.19256	0.415954	6.89517
activation of phagocytes	1.96166	1.89966	0.907764	6.89164
activation of leukocytes	1.33514	1.73751	0.871932	6.86583
phagocytosis of antigen presenting cells	0.250956	1.6666	2.24573	6.85477
occlusion of artery	1.14886	1.35411	1.00225	6.85155
adhesion of neutrophils	0.774346	1.13922	1.13922	6.82011
cell movement of macrophages	0.302061	1.9936	1.14783	6.78179
cellular infiltration of cells	0.489386	1.17929	0.46179	6.76953
cell movement of lymphatic system cells	2.6361	3.35644	2.89336	6.74747
activation of antigen presenting cells	1.57852	0.964649	-0.126671	6.73687
migration of antigen presenting cells	0.14598	1.60578	1.11918	6.66858
degeneration of nervous system	-3.0335	-1.64355	-2.10687	6.62861
cellular infiltration by leukocytes	0.576936	1.27079	0.549182	6.6243
chemotaxis of myeloid cells	3.43923	3.07721	3.07721	6.5799
synaptic depression	1.56743	-1.94062	-0.597115	6.56564
function of leukocytes	1.06749	1.06749	1.06749	6.56116
activation of macrophages	1.35718	0.7191	-0.415255	6.5479
phagocytosis by macrophages	0.526071	1.45835	2.05767	6.50869
cellular infiltration by macrophages	-0.440534	1.46845	0.587378	6.49848
transport of molecule	2.07182	2.28771	2.37075	6.49134
adhesion of immune cells	1.58574	2.04001	1.71935	6.46481
inflammation of organ	-2.78445	-3.64352	-4.72884	6.45778
development of neurons	3.74071	0.804834	1.51594	6.4377
formation of lysosome	-0.83054	-1.98052	-0.83054	6.42897
chemotaxis of leukocytes	3.15231	3.50788	3.50788	6.41279
invasion of cells	2.15822	2.15822	2.15822	6.41279
migration of lymphatic system cells	2.86757	3.56972	3.11834	6.34882
activation of microglia	1.20414	0.43787	-0.924392	6.31005
immune response of macrophages	0.19809	1.63029	2.21619	6.27668
chemotaxis of neutrophils	3.16315	2.77974	2.77974	6.26224
cell movement of lymphocytes	2.40826	3.14297	2.67066	6.25602
quantity of carbohydrate	2.24811	0.64095	0.64095	6.15952
cell spreading of blood cells	1.88591	1.88591	1.88591	6.12898
chemotaxis	2.37348	3.21738	3.21738	6.11276
Lymphocyte migration	2.74691	3.45816	3.00092	6.08164
chemotaxis of cells	2.37348	3.21738	3.21738	6.0262
ruffling	0.779844	2.17956	0.979804	6.02546
binding of connective tissue cells	1.38738	1.38738	1.38738	6.00338
neuritogenesis	3.01705	0.446744	0.813932	5.9394
generation of cells	4.75348	2.65985	2.52631	5.93395
binding of cells	3.51343	2.83308	2.83308	5.89524
plasticity of synapse	1.30546	-0.830747	-0.830747	5.8793
cell movement of connective tissue cells	2.80623	2.38947	2.38947	5.83153
quantity of neurons	2.86415	0.182438	0.405141	5.8313
adhesion of myeloid cells	0.803736	1.16362	1.16362	5.71145
dysplasia of cerebral cortex	-2	-2	-2	5.67078
inflammation of absolute anatomical region	-2.02848	-2.91183	-4.19503	5.61617
synthesis of lipid	1.39249	1.83567	1.29177	5.61171
transmigration of cells	1.6273	2.64893	2.64893	5.5321
migration of dendritic cells	-0.0218166	1.28718	1.28718	5.47167
fatty acid metabolism	0.863073	2.32902	1.83459	5.43983
cell spreading of leukocytes	1.37199	1.37199	1.37199	5.42756
inflammation of body cavity	-3.41559	-3.89259	-4.15278	5.42686
inflammation of lung	-1.64639	-1.23479	-1.23479	5.42526
growth of neurites	0.669705	1.51397	0.760977	5.39988
formation of plasma membrane	3.56845	1.84871	1.33279	5.38504
binding of fibroblasts	1.04567	1.04567	1.04567	5.38371
efflux of phospholipid	1.09831	2.16725	2.16725	5.38371
cancer	-0.676228	-0.825763	-1.07337	5.36309
quantity of protein in blood	-2.07793	-1.15772	-1.15772	5.358
motor function	-0.747409	-2.90659	-2.90659	5.35572
shape change of phagocytes	1.91485	1.91485	1.91485	5.28635
mammary tumor	-1.95145	-1.34612	-1.34612	5.28171
size of body	4.54643	3.32902	3.12945	5.26064
allergy	1.96116	2.54951	2.54951	5.2423
cell movement of tumor cell lines	1.63989	1.73707	2.58738	5.23423
metabolism of carbohydrate	1.20576	-0.0388955	-0.505641	5.15456
cell movement of fibroblasts	2.72022	2.23155	2.23155	5.151
degranulation of mast cells	0.72734	2.29151	1.82226	5.15092
cell spreading of neutrophils	1.34164	1.34164	1.34164	5.14693
insulin-dependent diabetes mellitus	1.34616	0.658758	0.658758	5.13783
production of reactive oxygen species	1.04504	1.4158	1.4158	5.12929
binding of leukocytes	2.40011	2.4763	2.4763	5.12038
atherosclerosis	1.34928	1.19322	1.19322	5.11247
neurodegeneration of central nervous system	-2.35182	-0.766685	-1.44603	5.10128
quantity of ganglioside	-1.5066	-1.5066	-1.5066	5.06918
shape change of connective tissue cells	0.917914	1.56585	0.917914	5.02955
degeneration of cells	-2.18786	-1.50228	-2.27927	5.00425
cell death of tumor cell lines	0.532382	1.34904	1.34904	4.99333
cell movement of dendritic cells	-0.362592	1.67512	1.67512	4.9922
release of cholesterol	0.864923	1.97697	1.97697	4.98525
glucose metabolism disorder	-2.17131	-1.88672	-1.57051	4.98398
transmigration of blood cells	2.00658	2.46436	2.46436	4.9674
quantity of cellular protrusions	1.10864	0.596962	0.596962	4.95595
degeneration of central nervous system	-2.55285	-0.989881	-1.63346	4.92393
cellular homeostasis	1.43177	1.89898	1.66858	4.90436
cell proliferation of T lymphocytes	2.93961	3.52842	2.77138	4.86815
T cell migration	2.39507	2.86612	2.39507	4.84099
recruitment of blood cells	3.22006	2.11796	2.11796	4.84028
cerebrovascular dysfunction	-0.933257	-0.725866	-1.55543	4.82764
recruitment of phagocytes	3.40266	1.93672	1.93672	4.82468
proliferation of mononuclear leukocytes	1.68305	3.10886	2.06326	4.78671
shape change of fibroblast cell lines	1.68199	2.25868	1.68199	4.77172
accumulation of phagocytes	2.01747	1.19381	0.370155	4.6804
morphogenesis of neurons	2.36059	0.827738	1.28759	4.6683
brain atrophy	-2.21321	-1.1717	-2.21321	4.63911
cell spreading of phagocytes	1.67126	1.67126	1.67126	4.63911
degeneration of brain	-2.32712	-0.858391	-1.5438	4.63632
metabolism of membrane lipid derivative	2.07205	0.907043	1.40633	4.62329
assembly of intercellular junctions	3.28571	2.14286	1.57143	4.61359
proliferation of lymphocytes	1.51502	2.96964	1.90292	4.57903
binding of bone marrow cell lines	2.42536	2.42536	2.42536	4.57477
neurodegeneration of brain	-2.16684	-1.06165	-1.76495	4.57253
coagulation of blood	0	-1	-1	4.54966
conditioning	0.46442	-1.0555	-1.0555	4.53982
generation of reactive oxygen species	1.5563	1.39503	1.5563	4.53696
proliferation of lymphatic system cells	1.70759	2.91962	2.04781	4.53355
recruitment of leukocytes	3.10504	1.99028	1.99028	4.52316
orientation of cells	0.822981	1.86254	1.34276	4.52028
cellular degradation	-2.50719	-1.41678	-1.8841	4.5116
survival of organism	1.81204	2.043	1.91927	4.49776
quantity of amyloid fibrils	1.622	1.27443	0.579284	4.47686
accumulation of blood cells	1.3021	0.698929	-0.159428	4.46769
accumulation of cells	1.09594	0.521778	-0.390996	4.42731
quantity of glycosphingolipid	-1.62578	-1.62578	-1.62578	4.42208
secretion of molecule	1.15217	1.6539	1.2776	4.40366
quantity of neurites	1.6636	1.6636	1.6636	4.35928
degeneration of neurons	-2.38047	-1.27659	-1.74968	4.34005
proliferation of immune cells	2.1545	3.03607	2.21862	4.33493
branching of neurons	2.46721	0.210616	0.661935	4.30743
sprouting	2.59009	0.461799	0.461799	4.30687
hearing loss	-3.83798	-3.36802	-3.36802	4.30537
transmigration of leukocytes	2.29643	2.29643	2.29643	4.29772
dystrophy	-1.11765	-2.17647	-2.17647	4.28388
formation of amyloid fibrils	0.546119	0.546119	1.8311	4.26239
mobilization of Ca2+	0.912141	1.20627	0.765078	4.1997
branching of cells	2.5081	0.40634	0.40634	4.18757
quantity of Cajal-Retzius neurons	1.98248	1.98248	1.98248	4.16698
flux of inorganic cation	0.457569	1.39559	0.983773	4.16325
growth of lesion	1.97448	1.62194	1.98724	4.15302
accumulation of glycosaminoglycan	-1.54033	-1.54033	-2.16479	4.09195
morphogenesis of neurites	2.36059	0.827738	1.28759	4.08494
neuroendocrine tumor	1.57085	0.729861	0.729861	4.05602
apoptosis of leukocytes	1.32807	0.946539	0.278867	3.99168
cytolysis	1.45317	1.12662	1.12662	3.98627
permeability of vascular system	1.06134	0.454859	-0.303239	3.97793
Organ Degeneration	-2.68304	-1.43633	-2.27176	3.97674
endocrine gland tumor	1.23462	0.304502	0.304502	3.95739
tumorigenesis of tissue	-1.38215	-0.617558	-1.20571	3.94892
migration of fibroblasts	1.99765	1.43756	1.43756	3.94714
migration of tumor cell lines	2.22091	1.6247	2.66808	3.94714
release of Ca2+	0.392664	1.40237	1.40237	3.94714
angiogenesis of lesion	1.68981	1.22895	1.22895	3.93401
shape change of neurites	1.90073	0.827738	1.28759	3.88936
formation of lamellipodia	1.40556	1.40556	1.40556	3.88686
accumulation of myeloid cells	1.28539	0.510001	-0.265385	3.88416
growth of tumor	1.97448	1.62194	1.98724	3.88007
catabolism of carbohydrate	1.96865	1.15404	0.0678844	3.85994
quantity of reactive oxygen species	-1.91335	-1.41421	-1.41421	3.81509
migration of connective tissue cells	2.19331	1.65397	1.65397	3.8122
quantity of bilirubin	-0.377964	-1.13389	-1.13389	3.78137
flux of Ca2+	0.678003	1.63656	1.21573	3.78047
activation of T lymphocytes	0.217932	1.27457	0.640589	3.77719
transport of phospholipid	1.09831	2.16725	2.16725	3.7487
branching of neurites	2.18932	0.614268	1.08678	3.7445
development of gap junctions	2.79478	1.47959	1.47959	3.73226
angiogenesis of tumor	1.49974	1.49974	1.49974	3.73007
damage of brain	-0.0932505	1.21226	0.466252	3.73007
disorder of lipid metabolism	-2.23316	-2.73513	-2.73513	3.73007
cell death of immune cells	2.3136	1.98097	1.64835	3.71177
cell movement of T lymphocytes	2.26504	2.78017	2.26504	3.70703
cell spreading of fibroblast cell lines	1.15079	1.80839	1.15079	3.70662
blood clot	0.447214	1.34164	1.34164	3.6928
eosinophilia	2	2	2	3.68843
recruitment of antigen presenting cells	2.96	1.83238	1.83238	3.68843
quantity of monosaccharide	2.09996	1.60354	1.60354	3.64738
accumulation of polysaccharide	-1.76837	-1.76837	-2.36445	3.63797
accumulation of hyaluronic acid	-1.28474	-1.28474	-1.95503	3.63744
phagocytosis of fibroblast cell lines	-0.152499	0.762493	1.98248	3.63744
shape change of dermal cells	1.1717	1.1717	1.1717	3.63744
recruitment of macrophages	2.97044	1.78227	1.78227	3.61239
apoptosis of blood cells	1.32807	0.946539	0.278867	3.56455
binding of professional phagocytic cells	2.15789	1.31579	1.31579	3.56375
accumulation of leukocytes	1.70014	1.05666	0.140934	3.56191
binding of tumor cell lines	1.1717	0.390567	0.390567	3.53297
long term depression	1.28861	-2.74904	-1.2027	3.52739
polarization of cells	0.240285	1.39365	0.816968	3.52595
cell death of myeloid cells	2.24192	2.64057	2.64057	3.5153
response of lymphatic system cells	-0.42785	-1.05018	-0.350059	3.5153
fusion of cells	1.78224	1.78224	1.78224	3.50093
antibody response	1.40573	2.95006	2.95006	3.48363
quantity of connective tissue	-0.185897	-1.13397	-1.13397	3.48085
infection by RNA virus	-0.834497	-1.42355	-1.42355	3.47642
quantity of lymphocytes	2.39117	2.92116	2.1632	3.47031
binding of neutrophils	1.43208	0.390567	0.390567	3.46544
cell death of blood cells	2.3136	1.98097	1.64835	3.46455
developmental process of synapse	2.79478	1.47959	1.47959	3.44555
Infarction	-1.25275	-0.536895	-0.536895	3.44332
cell movement of melanoma cell lines	1.52753	-0.218218	1.30931	3.43051
lysosomal storage disease	-2.20723	-2.20723	-2.20723	3.43051
concentration of D-glucose	1.95362	1.4492	1.4492	3.42969
angiogenesis of malignant tumor	1.06749	1.06749	1.06749	3.42894
social transmission of food preference	-0.218218	-1.96396	-1.96396	3.42894
uptake of cholesterol ester	-1	0	0	3.42894
contractility of cardiac muscle	1.2675	2.35393	1.81071	3.40634
skin lesion	-1.04236	-1.56391	-1.56391	3.38508
concentration of fatty acid	-1.25773	-1.99283	-1.51416	3.37982
mobilization of cells	-0.222757	1.19479	-1.19479	3.36443

## Sheet: Upstream regulators
Upstream Regulators	Predictive activation score versus wild type (Z-score)			-log(P value)
	4Mon_APT	7Mon_APT	10Mon_APT
TP53	3.01094	2.5808	3.44107	19.1728
PPARA	3.26038	2.39821	1.85368	13.9828
TCF7L2	4.43877	4.76757	3.78118	11.1392
PML	-1.64072	-2.0923	-2.0923	9.75268
NFE2L2	2.93457	2.72341	2.40666	6.37608
KLF15	2.21058	2.97726	2.97726	5.5502
PPARG	1.60751	1.60751	1.60751	5.31848
STAT6	-0.774616	-1.81904	-1.81904	4.16145
PPARD	-0.0373457	-1.08302	-1.68056	4.10719
STAT1	1.99578	3.09151	3.09151	3.26179
HOXA3	1.21854	0.174078	0.870388	2.93456
AHR	-1.49103	-1.3434	-1.93391	2.86106
Esrra	-1.12858	-1.12858	-0.307794	2.69389
TRIM24	-2.54329	-3.11268	-3.11268	2.63888
GATA1	1.45521	1.45521	2.42536	2.6183
IRF5	1.4771	2.21565	2.21565	2.34155
HTT	0	0.816497	1.63299	2.31875
CEBPA	1.96116	1.37281	1.37281	2.31792
GFI1	-1.63299	-1.63299	-1.63299	2.30384
ARNT	2.2188	2.2188	2.2188	2.27527
JUN	0.298275	1.49137	1.49137	2.24605
IRF7	1.72301	2.60755	2.60755	2.22361
SREBF1	1.96396	1.96396	1.96396	2.22191
MED13	-1	-1	-1	2.14683
PPARGC1B	1.06749	0.152499	0.152499	2.0092

## Sheet: Canonical pathways
Enriched Canonical pathways	-log(P value) in 4, 7, 10-month-old APT mice
Leukocyte Extravasation Signaling	6.52833
Autophagy	6.18304
Phagosome maturation	4.66611
Clathrin-mediated Endocytosis Signaling	4.53307
Caveolar-mediated Endocytosis Signaling	4.23737
Virus Entry via Endocytic Pathways	4.08495
Amyloid Processing	3.98642
Huntington's Disease Signaling	3.61411
PI3K Signaling in B Lymphocytes	3.47267
Ephrin B Signaling	3.39832
Synaptic Long Term Potentiation	3.22969
LPS/IL-1 Mediated Inhibition of RXR Function	3.12663
Granulocyte Adhesion and Diapedesis	3.09624
Ephrin Receptor Signaling	3.04394
GPCR-Mediated Nutrient Sensing in Enteroendocrine Cells	2.90511
Regulation of Actin-based Motility by Rho	2.86489
CREB Signaling in Neurons	2.78379
IL-8 Signaling	2.56927
Role of PKR in Interferon Induction and Antiviral Response	2.46516
Agrin Interactions at Neuromuscular Junction	2.44375
GPCR-Mediated Integration of Enteroendocrine Signaling Exemplified by an L Cell	2.32402
Interferon Signaling	2.21912
Fc gamma Receptor-mediated Phagocytosis in Macrophages and Monocytes	2.12418
Synaptic Long Term Depression	2.09487
Reelin Signaling in Neurons	2.06333
Tumoricidal Function of Hepatic Natural Killer Cells	2.04574
