# Supplementary material for: Molecular and functional signatures in a novel Alzheimer’s disease mouse model assessed by quantitative proteomics
Source: Mol Neurodegener. 2018 Jan 16;13:2. doi: 10.1186/s13024-017-0234-4 (PMC5771139; doi:10.1186/s13024-017-0234-4)
Supplement: Supplementary file 11 — Exclusive DEPsAPT. (XLSX 31 kb) [file 13024_2017_234_MOESM11_ESM.xlsx]

## Sheet: Sheet1
Identifiers			Ratio to age-matched wild type									Student's T-test significance
Accession	Gene symbol	Description	4APP/PS1	4Tau	4APT	7APP/PS1	7Tau	7APT	10APP/PS1	10Tau	10APT	4APP/PS1_T-test significance	4Tau_T-test significance	4APT_T-test significance	7APP/PS1_T-test significance	7Tau_T-test significance	7APT_T-test significance	10APP/PS1_T-test significance	10Tau_T-test significance	10APT_T-test significance	-log(p-value)
P03995	Gfap	Glial fibrillary acidic protein OS	1.24686	1.00436	1.26705	1.9662	0.933901	1.88558	2.7896	1.29962	3.16885			+							1.49049
A2A5Y6	Mapt	Microtubule-associated protein OS	1.02072	1.12962	1.37126	0.855546	1.17421	1.12011	1.00834	1.34278	1.27193			+							2.72602
Q80XI3-4	Eif4g3	Isoform 4 of Eukaryotic translation initiation factor 4 gamma 3 OS	1.23909	1.09194	1.4226	1.05891	0.998272	0.943849	1.00887	0.903584	0.880887			+							2.70008
Q80TL4-2	Kiaa1045	Isoform 2 of Protein KIAA1045 OS	1.11115	0.843576	1.39621	0.804848	0.824595	0.854555	0.857183	0.851279	0.779871			+						+	2.49294
Q3UWQ9	Hmgcs1	Putative uncharacterized protein OS	1.20918	0.990707	1.27551	1.09605	0.948515	1.14213	1.17149	1.02392	1.15795			+							3.64835
Q545I9	S100a6	Protein S100 OS	1.16882	0.974461	1.3005	2.5442	1.00281	2.61262	3.7001	1.29359	4.08236			+							1.72605
S4R1S4	Ptprc	Receptor-type tyrosine-protein phosphatase C OS	1.17295	0.96656	1.27114	1.51198	0.958431	1.47211	1.79434	1.04383	1.75668			+							2.58435
P10648	Gsta2	Glutathione S-transferase A2 OS	1.2006	0.995714	1.4102	1.20471	1.23453	1.294	1.20916	0.981293	1.29307			+			+			+	1.88128
F8WGM5	Stxbp2	Syntaxin-binding protein 2 (Fragment) OS	1.20617	0.953304	1.27225	1.14877	1.11796	1.17959	1.27212	0.91766	1.17263			+							1.66975
P70169	Doc2b	Double C2-like domain-containing protein beta OS	0.845901	0.949343	0.79737	0.894458	0.957547	0.856132	1.03068	1.03324	0.92606			+							1.61274
Q3U0U7	Cd180	Putative uncharacterized protein OS	1.09038	0.989824	1.25818	1.35595	0.994226	1.37863	1.59698	0.975485	1.49108			+							1.51873
O08842	Gfra2	GDNF family receptor alpha-2 OS	1.20647	0.981861	1.29953	0.976593	1.03657	0.952211	0.74436	0.920897	0.721094			+							1.30158
P49710	Hcls1	Hematopoietic lineage cell-specific protein OS	1.21175	1.01149	1.30061	1.31041	0.863421	1.27651	1.7056	1.07492	1.47056			+							1.51552
P21614	Gc	Vitamin D-binding protein OS	0.804615	0.974825	0.743497	1.07262	1.18892	1.18942	1.24618	1.06643	1.12215			+							2.77184
Q3UKG7	Tfeb	Transcription factor EB OS	1.07933	1.03403	1.26385	0.957594	0.86991	0.920426	1.11938	0.960008	1.0178			+							1.98948
P08905	Lyz2	Lysozyme C-2 OS	1.23627	0.971416	1.28048	2.26037	1.27261	1.92604	1.72247	0.943114	1.71461			+							1.31112
P10518	Alad	Delta-aminolevulinic acid dehydratase OS	1.05033	0.761403	0.886914	0.812554	0.816423	0.75738	0.869592	0.816542	0.939917						+				2.98364
O88492	Plin4	Perilipin-4 OS	1.10315	1.04495	1.00152	1.19188	0.925578	1.25578	1.4286	0.986142	1.62663						+				1.87374
Q91V77	S100a1	Protein S100 OS	1.08077	0.963748	1.11448	1.22157	0.821375	1.26619	1.95636	1.18454	1.87357						+				1.4035
O09159	Man2b1	Lysosomal alpha-mannosidase OS	1.10002	0.970275	1.12733	1.22599	0.931638	1.25066	1.52276	1.11533	1.51149						+				1.97602
Q3UY00	S100b	Protein S100 OS	1.03517	0.910895	1.09213	1.206	0.889771	1.28078	1.68645	1.0997	1.64091						+				1.57113
D3Z7R4	Syt1	Synaptotagmin-1 (Fragment) OS	0.910258	1.16435	0.814554	1.23649	1.18296	1.29409	1.15744	1.01298	1.2531						+			+	2.13488
Q91VT3	Abcd3	ATP-binding cassette, sub-family D (ALD), member 3 OS	1.26343	0.707554	0.306208	0.812082	0.928021	0.370694	1.07963	1.10575	0.456438						+			+	2.72594
Q8K2I4	Manba	Beta-mannosidase OS	1.0438	1.0068	1.1044	1.21926	1.0683	1.33406	1.24344	1.04132	1.2747						+			+	2.70251
P26039	Tln1	Talin-1 OS	1.07021	1.00776	1.06453	1.13351	0.985663	1.1267	1.21119	1.00619	1.26055									+	3.73063
B9EKP5	Flna	Filamin, alpha OS	0.961417	1.1517	0.863031	1.02843	1.13034	1.11979	1.24609	1.11272	1.65049									+	1.46801
E9Q175	Myo6	Unconventional myosin-VI OS	1.04443	0.989458	1.06306	1.09268	0.961368	1.10101	1.23136	1.01233	1.26761									+	3.10248
P26231	Ctnna1	Catenin alpha-1 OS	1.04393	0.961425	1.055	1.06368	1.00407	1.13338	1.21638	0.994527	1.29849									+	2.56349
Q3UGY8	Arfgef3	Brefeldin A-inhibited guanine nucleotide-exchange protein 3 OS	1.14467	0.990545	1.15223	1.23236	0.962559	1.18721	1.24679	1.01364	1.29405									+	3.51823
Q9JKF1	Iqgap1	Ras GTPase-activating-like protein IQGAP1 OS	1.08177	1.03345	1.06495	1.13811	1.09611	1.15224	1.19624	1.02823	1.26446									+	3.00969
P04370-7	Mbp	Isoform 7 of Myelin basic protein OS	1.43857	0.968414	1.38854	0.911415	0.948722	0.855056	0.875679	0.866848	0.736187									+	1.81334
Q08642	Padi2	Protein-arginine deiminase type-2 OS	1.16859	0.940215	1.15743	1.15663	1.01123	1.16411	1.18326	1.01058	1.47921									+	2.31144
P42208	Sept2	Septin-2 OS	1.01705	0.968091	1.02714	1.07416	0.975105	1.09835	1.23111	1.05982	1.25256									+	3.07613
Q3UC89	Ctsd	Putative uncharacterized protein OS	1.26511	1.01175	1.37636	1.42518	1.14799	1.48421	1.22864	0.96368	1.29713									+	1.48892
P84086	Cplx2	Complexin-2 OS	0.999482	0.904261	1.05279	0.864709	0.937964	0.859429	0.880032	0.915117	0.782053									+	3.22368
Q3UMB9	Kiaa1033	WASH complex subunit 7 OS	1.01138	1.0121	1.01048	1.03925	0.956447	1.08642	1.21865	1.04891	1.25937									+	1.52091
P60766-1	Cdc42	Isoform 1 of Cell division control protein 42 homolog OS	1.16487	0.940508	1.15695	1.11318	1.26327	1.09245	0.812674	0.899809	0.743142									+	1.50859
P52825	Cpt2	Carnitine O-palmitoyltransferase 2, mitochondrial OS	1.05161	0.963293	1.1163	0.959772	0.945284	1.03021	1.23316	1.11695	1.37947									+	2.46578
Q5KU39	Vps41	Vacuolar protein sorting-associated protein 41 homolog OS	1.06903	0.976022	1.099	1.08897	0.934157	1.0902	1.24063	1.03652	1.27177									+	3.30477
A2A7F6	Clcn6	Chloride transport protein 6 OS	1.19307	0.976528	1.19345	1.18651	0.955164	1.16777	1.22596	1.01051	1.31374									+	3.55164
P52196	Tst	Thiosulfate sulfurtransferase OS	1.01213	0.960984	1.04552	1.18233	0.999087	1.17375	1.231	1.00074	1.27234									+	3.47627
P60202	Plp1	Myelin proteolipid protein OS	1.20881	0.976234	1.12644	1.25373	1.24755	1.11973	0.815998	0.849575	0.777048									+	1.38168
Q8R4C2	Rufy2	RUN and FYVE domain-containing protein 2 OS	1.11498	0.989962	1.13032	1.09865	0.943128	1.1248	1.23307	1.01292	1.29687									+	2.72169
Q8BSY0	Asph	Aspartyl/asparaginyl beta-hydroxylase OS	1.12044	1.00774	1.13313	1.20732	1.01285	1.2042	1.20862	1.01135	1.32737									+	3.56333
Q8C3X2	Ccdc90b	Coiled-coil domain-containing protein 90B, mitochondrial OS	1.03129	1.00094	1.06183	1.07602	0.95761	1.07745	1.23887	1.00189	1.25384									+	1.62587
A6MDD3	Cd109	CD109 antigen OS	0.835566	0.933523	0.844776	1.06361	0.981985	1.07675	1.2413	1.02862	1.3034									+	4.75635
Q3ZAQ4	Atg9a	Autophagy 9-like 1 protein OS	1.11812	1.03165	1.10837	1.12074	0.916562	1.0984	1.20354	1.02458	1.2529									+	1.97362
Q3U944	Lman1	Putative uncharacterized protein OS	0.988591	1.01068	1.00869	0.99422	0.921455	1.0051	1.20571	1.0462	1.25974									+	2.32167
A6H663	Bag3	BCL2-associated athanogene 3 OS	1.00867	0.955359	1.03007	1.07367	0.952978	1.07837	1.22736	1.09615	1.30482									+	3.58341
Q99KW9	Itfg1	T-cell immunomodulatory protein OS	1.03656	1.01282	1.00832	1.03153	0.922252	1.05992	1.19901	1.05613	1.29237									+	3.27034
Q99MR3	Slc12a9	Solute carrier family 12 member 9 OS	1.03289	1.0106	1.05464	1.05306	0.940478	1.08396	1.20964	1.00904	1.28838									+	3.79754
Q571M3	Lrrc1	MKIAA4018 protein (Fragment) OS	1.0399	1.00668	0.993133	1.06435	0.965271	1.08699	1.2305	1.07645	1.31238									+	1.42643
P56391	Cox6b1	Cytochrome c oxidase subunit 6B1 OS	1.1751	1.0037	1.09825	1.11105	1.11742	1.03534	0.818334	0.901338	0.791882									+	1.35523
Q61730	Il1rap	Interleukin-1 receptor accessory protein OS	0.950386	0.999281	1.03433	1.0502	0.934779	1.10227	1.20022	1.03698	1.26799									+	2.66255
P41233	Abca1	ATP-binding cassette sub-family A member 1 OS	1.07717	1.01673	1.03105	1.14558	0.932877	1.10293	1.20976	1.05495	1.29555									+	1.91625
Q8C788	Snx18	Sorting nexin OS	1.01473	1.00317	1.04903	1.03703	0.912185	1.0492	1.19977	0.985246	1.25238									+	3.729
Q3TWI9	Tmem63b	CSC1-like protein 2 OS	1.24557	0.998524	1.22565	1.14952	0.899353	1.11717	1.24471	0.994108	1.30123									+	1.9388
D3YUQ5	Rundc3b	Gene model 440, (NCBI) OS	1.168	0.977333	1.17733	1.1963	0.963217	1.18658	1.23893	1.0097	1.3299									+	2.07998
Q8R0N6	Adhfe1	Hydroxyacid-oxoacid transhydrogenase, mitochondrial OS	0.970714	0.944682	0.946395	1.02714	0.945208	1.05647	1.23677	1.08493	1.28854									+	2.26377
Q80U92	Mlc1	MKIAA0027 protein (Fragment) OS	1.04808	0.991494	1.02829	1.12244	0.944038	1.1121	1.24794	1.04732	1.3256									+	2.3029
Q9DBL2-2	Gdap2	Isoform 2 of Ganglioside-induced differentiation-associated protein 2 OS	1.05929	1.02937	1.04281	1.05023	0.939347	1.07543	1.21176	1.02383	1.26345									+	2.25622
E9Q7T7	Chadl	Protein Chadl OS	0.973624	0.960701	0.984245	1.09747	0.961844	1.08264	1.19789	1.06027	1.27006									+	2.09192
P12265	Gusb	Beta-glucuronidase OS	1.13409	0.972555	1.15362	1.30696	1.0477	1.28114	1.24225	1.02367	1.31143									+	2.70172
P56818	Bace1	Beta-secretase 1 OS	1.04858	1.006	1.06332	1.08263	0.920448	1.06129	1.16569	1.03731	1.25086									+	3.02486
A2RSW6	Amt	Aminomethyltransferase OS	1.06487	1.00916	1.02786	1.05847	0.949656	1.08408	1.15653	1.01088	1.29554									+	1.63277
Q8VE30	Nsdhl	NAD(P) dependent steroid dehydrogenase-like OS	1.05465	0.944004	1.08011	1.17305	0.974823	1.16773	1.18145	1.02384	1.27236									+	2.13628
Q8CDV7	Entpd1	Ectonucleoside triphosphate diphosphohydrolase 1 OS	0.936968	0.96805	0.953291	1.38519	1.1825	1.26346	1.24425	1.05985	1.2594									+	2.60155
Q91WC9	Daglb	Sn1-specific diacylglycerol lipase beta OS	1.03676	1.01543	1.05714	0.943679	0.869445	0.962453	1.20752	1.05879	1.26215									+	2.89682
Q9QXE0	Hacl1	2-hydroxyacyl-CoA lyase 1 OS	1.04242	1.03466	1.01231	1.11339	1.01644	1.12404	1.14922	1.02999	1.27627									+	1.99957
Q99JT9	Adi1	1,2-dihydroxy-3-keto-5-methylthiopentene dioxygenase OS	1.07167	0.987926	1.1334	1.04123	0.962674	1.05022	1.21557	1.12914	1.30139									+	2.20899
Q3UGT9	Parvb	Parvin, beta OS	1.03162	0.987458	1.0129	1.04175	0.946475	1.08245	1.18993	1.03727	1.27399									+	2.58184
Q9CQC8	Spg21	Maspardin OS	1.08379	1.00344	1.09887	1.18631	0.991582	1.16854	1.21125	1.02987	1.2743									+	2.03608
Q64314	Cd34	Hematopoietic progenitor cell antigen CD34 OS	1.02278	0.954923	1.02832	1.14576	1.07043	1.06893	0.847766	0.85817	0.724296									+	1.75856
Q7TPM9	Mtmr10	Myotubularin-related protein 10 OS	0.968023	0.994138	1.01457	1.00489	0.996685	1.06002	1.17543	1.10038	1.30077									+	2.02106
Q9D1G3	Hhatl	Protein-cysteine N-palmitoyltransferase HHAT-like protein OS	0.981745	0.977558	0.897337	0.951227	0.906998	0.970161	1.19736	1.09781	1.33282									+	1.92121
Q06EZ3	Soat1	O-acyltransferase OS	1.11856	0.916931	1.15484	1.15105	1.01495	1.17774	1.23189	0.9803	1.30619									+	2.57888
Q9WVT6	Ca14	Carbonic anhydrase 14 OS	1.00221	0.94516	0.976077	1.0714	0.90961	1.03646	1.22047	1.07123	1.32741									+	3.1838
A2AJ88	Pnpla7	Patatin-like phospholipase domain-containing protein 7 OS	0.927348	1.00515	0.958271	1.03577	1.03164	1.17688	1.23002	1.12932	1.29182									+	1.98746
P10404	-	MLV-related proviral Env polyprotein OS	0.974149	0.994979	1.00893	1.08945	0.922466	1.23468	1.08433	0.987223	1.45358									+	1.45725
A9CLV6	Serinc1	Axotomy induced glycoprotein 2 OS	1.2812	0.970594	1.35141	1.54429	1.06327	1.36813	1.19527	0.970162	1.41384									+	1.47499
Q3UW53	Fam129a	Protein Niban OS	1.03162	1.04917	1.03895	1.13471	1.01955	1.11375	1.24506	1.01141	1.30076									+	1.74466
Q8BKE6	Cyp20a1	Cytochrome P450 20A1 OS	1.01754	0.995117	0.994936	0.96245	0.915053	0.994993	1.19596	1.07276	1.2695									+	2.71818
Q9D3P8	Plgrkt	Plasminogen receptor (KT) OS	1.0465	0.983681	1.09124	1.02841	0.881272	0.989964	1.20964	1.15147	1.34218									+	2.37998
Q8BXC0	Ptgis	Prostacyclin synthase OS	1.00352	1.11219	0.963425	0.990482	0.990975	1.00591	1.1575	1.10132	1.27954									+	1.38045
Q3UGF1	Wdr19	WD repeat-containing protein 19 OS	1.00134	0.998828	1.0077	0.934402	0.931487	0.959832	1.13957	1.05637	1.2592									+	2.59683
Q6P9J9	Ano6	Anoctamin-6 OS	1.01896	1.05356	1.03203	1.04615	0.957735	1.04362	1.17457	1.00293	1.27478									+	3.25446
Q3TK27	Gnl3	Putative uncharacterized protein OS	0.950454	1.02852	0.979861	1.0119	0.899822	1.04654	1.18666	1.11191	1.26967									+	1.59942
Q91V01	Lpcat3	Lysophospholipid acyltransferase 5 OS	1.04053	1.02757	1.01296	1.14065	0.929675	1.15283	1.22211	1.04067	1.31668									+	1.96281
Q8C8U0-3	Ppfibp1	Isoform 3 of Liprin-beta-1 OS	1.02981	0.985649	1.04453	0.853949	0.859334	0.934399	1.19495	1.12286	1.33538									+	1.88211
Q99KR8	Fuca2	Plasma alpha-L-fucosidase OS	0.942136	0.996394	0.961195	0.999004	0.9039	1.01676	1.22246	1.06652	1.2628									+	1.59201
P34884	Mif	Macrophage migration inhibitory factor OS	1.21852	0.991415	1.16517	1.19442	1.20554	1.10428	0.870286	0.916601	0.794711									+	1.72154
B2RRI1	Adam17	Adam17 protein OS	0.91608	0.931781	0.982494	1.06744	1.00931	1.11911	1.23194	1.11478	1.37126									+	2.75812
A2AAY5	Sh3pxd2b	SH3 and PX domain-containing protein 2B OS	1.00416	0.954291	1.0318	1.16426	0.971548	1.13448	1.24344	1.02457	1.33632									+	2.01507
Q8BGD8	Coa6	Cytochrome c oxidase assembly factor 6 homolog OS	1.22011	0.979558	1.18088	1.26072	1.28369	1.20371	0.810799	0.839325	0.769029									+	1.56265
Q9D1R1	Tmem126b	Complex I assembly factor TMEM126B, mitochondrial OS	1.0295	1.04685	0.923805	0.846588	0.775663	0.917513	1.14067	1.1755	1.45085									+	1.69284
F7BWT7	Tspan15	Tetraspanin-15 OS	0.91842	0.952624	0.949676	1.11146	1.00111	1.15933	1.21722	0.97759	1.27281									+	2.43198
Q9DBG9	Tax1bp3	Tax1-binding protein 3 OS	1.02321	1.02031	1.02085	1.2287	1.0303	1.18253	1.19632	1.01184	1.2923									+	2.09377
Q4KWH5	Plch1	1-phosphatidylinositol 4,5-bisphosphate phosphodiesterase eta-1 OS	0.960305	1.08302	0.956498	0.98615	0.894109	1.0007	1.22606	1.04075	1.30064									+	1.5777
Q91XE8	Tmem205	Transmembrane protein 205 OS	1.03601	1.00441	1.05344	1.04281	0.989253	1.05445	1.22081	0.97264	1.29152									+	2.97991
P25785	Timp2	Metalloproteinase inhibitor 2 OS	1.17837	1.02026	1.14277	1.06767	0.928787	1.04854	1.17833	1.10953	1.26433									+	2.274
O88592	Sod3	Superoxide dismutase [Cu-Zn] OS	1.05721	1.02712	1.09857	1.01834	0.900629	0.995634	1.24632	1.04105	1.31184									+	1.73396
O88708	Orc4	Origin recognition complex subunit 4 OS	0.953073	0.916041	0.940782	0.977329	0.925663	1.02498	1.23472	1.02583	1.2876									+	1.53347
P70410	Gnl2	Testicular antigen (Fragment) OS	1.00805	1.04398	0.975505	1.09281	0.894329	1.10321	1.11923	1.0002	1.284									+	2.49142
O35601	Fyb	FYN-binding protein OS	0.996593	0.971039	1.07098	1.20708	0.930537	0.99326	1.12064	1.03705	1.28307									+	1.3036
Q8R4H9	Slc30a5	Zinc transporter 5 OS	0.985553	0.982927	0.96848	0.926452	0.878486	0.980103	1.18066	1.00374	1.28593									+	2.5104
