# Supplementary material for: Molecular and functional signatures in a novel Alzheimer’s disease mouse model assessed by quantitative proteomics
Source: Mol Neurodegener. 2018 Jan 16;13:2. doi: 10.1186/s13024-017-0234-4 (PMC5771139; doi:10.1186/s13024-017-0234-4)
Supplement: Supplementary file 12 — GO analysis of commonly significant proteins in human and ADLPAPT. (XLSX 13 kb) [file 13024_2017_234_MOESM12_ESM.xlsx]

## Sheet: Sheet1
Diseases or Functions Annotation	p-Value	Molecules	# Molecules
Grade 3 astrocytoma	4.99e-06	CLU,GFAP,PKM	3
Fatty acid metabolism	6.13e-06	APOE,APP,ASAH1,CLU,COTL1,PKM,PSAP,PTGR2,SNTB1	9
Benign thyroid nodule	7.07e-06	ANXA5,APP,CAPN2,PSMA3	4
Synaptic transmission of nervous tissue	1.36e-05	APOE,APP,DTNA	3
Progressive motor neuropathy	1.56e-05	ANXA5,APOE,APP,CAPN2,DBI,EZR,GFAP,LAMP1,MAOB,PSAP,RPL5	11
Amyotrophic lateral sclerosis	1.84e-05	ANXA5,APP,CAPN2,DBI,EZR,GFAP,PSAP	7
Adenoma	1.91e-05	ANXA5,APOE,CLU,DTNA,HIST1H1C,PKM,PSAT1,RUVBL1,SORD,UGP2	10
Alzheimer disease	4.73e-05	ALDH1L1,APOE,APP,CAPN1,CLU,CYP46A1,VPS26A,GFAP,MACROD1,MAOB,PSAP	11
Synthesis of fatty acid	5.05e-05	APOE,APP,ASAH1,CLU,COTL1,PKM	6
Autoimmune pancreatitis	5.21e-05	CAPG,COTL1,PKM	3
Accumulation of sphingolipid	7.6e-05	ALDH1L1,ASAH1,PSAP	3
Infection of embryonic cell lines	8.06e-05	HNRNPH1,NUDT3,PSMA1,PSMA3,PSMA5,PSMA7,RPL5	7
Infection of epithelial cell lines	8.21e-05	HNRNPH1,NUDT3,PSMA1,PSMA3,PSMA5,PSMA7,RPL5	7
Infection of kidney cell lines	9.19e-05	HNRNPH1,NUDT3,PSMA1,PSMA3,PSMA5,PSMA7,RPL5	7
Cell movement of tumor cell lines	0.000126	APP,CAPN1,CAPN2,CAPNS1,CLU,CPNE3,EZR,FABP7,GFAP,GJA1,PKM,RUVBL1,TMPO	13
Benign neoplasia	0.000163	ANXA5,APOE,CLU,DTNA,HIST1H1C,PKM,PSAT1,RPL19,RPS25,RUVBL1,SORD,UGP2	12
Metabolism of membrane lipid derivative	0.000177	APOE,APP,ASAH1,CYP46A1,DBI,PSAP	6
Accumulation of lipid	0.000195	ALDH1L1,ASAH1,FABP7,PSAP	4
Familial amyloidosis	0.000222	APOE,APP,CLU	3
Cell movement	0.000249	APOE,APP,CAPN1,CAPN2,CAPNS1,CLU,CPNE3,EZR,FABP7,FHL1,GFAP,GJA1,PKM,PRKAA1,RUVBL1,TMPO	16
Cell viability of hepatoma cell lines	0.00028	CLU,PKM,PRKAA1	3
Familial cardiomyopathy	0.00028	DTNA,FHL1,SNTA1,TMPO	4
Low grade astrocytoma	0.000301	FABP7,GFAP,PKM	3
Transport of molecule	0.000307	APOE,APP,ASAH1,CLU,CPNE3,EZR,FHL1,GJA1,PKM,PSAP,SNTB1,VPS18	12
Synthesis of nitric oxide	0.000314	APP,CLU,PRKAA1,SNTA1	4
Infection of cells	0.00037	APOE,CYP46A1,HNRNPH1,NUDT3,PRKAA1,PSMA1,PSMA3,PSMA5,PSMA7,RPL5,SAMHD1	11
Concentration of cholesterol	0.000372	APOE,APP,PRKAA1	3
Migration of tumor cell lines	0.000412	APP,CAPN2,CAPNS1,CLU,CPNE3,EZR,FABP7,GJA1,PKM,RUVBL1,TMPO	11
Colorectal adenoma	0.00047	CLU,PSAT1,RUVBL1,SORD,UGP2	5
Quantity of glycosphingolipid	0.000481	APOE,ASAH1,PSAP	3
Synthesis of amine	0.000481	APP,ASAH1,DBI	3
Familial cardiovascular disease	0.000484	APOE,APP,DTNA,FHL1,SNTA1,TMPO	6
Enzymopathy	0.000526	APP,ASAH1,DTNA,PEPD,PSAP,PSAT1	6
Viral Infection	0.000546	APOE,CLU,CYP46A1,HIST1H1C,HNRNPH1,NUDT3,PDXK,PRKAA1,PSMA1,PSMA3,PSMA5,PSMA7,RPL5,SAMHD1,TKT,VPS18	16
Dysmyelination	0.000575	BCAP31,GFAP,PSAP	3
Severe acute respiratory syndrome	0.000659	CLU,HIST1H1C,PDXK,TKT	4
Secretion of molecule	0.000677	APOE,APP,ASAH1,EZR,PKM	5
Migration of cells	0.000686	APOE,APP,CAPN2,CAPNS1,CLU,CPNE3,EZR,FABP7,FHL1,GJA1,PKM,PRKAA1,RUVBL1,TMPO	14
Disorder of basal ganglia	0.000692	APOE,APP,CLU,DTNA,GFAP,GJA1,LAMP1,MAOB,PKM,SAMHD1	10
Cell death of tumor cell lines	0.000719	ALDH1L1,ANXA5,APOE,APP,ASAH1,BCAP31,CAMK2G,CAPN2,CAPNS1,CLU,EZR,FABP7,HNRNPH1,LAMP1,PKM,PRKAA1	16
Transport of lipid	0.000742	APOE,CLU,PSAP,SNTB1	4
Movement Disorders	0.000775	APOE,APP,ASAH1,BCAP31,CLU,DTNA,GFAP,GJA1,LAMP1,MAOB,PKM	11
Neuromuscular disease	0.00078	APOE,APP,CLU,DARS,DTNA,GFAP,GJA1,LAMP1,MAOB,PKM,RPL5	11
Interaction of tumor cell lines	0.000831	ANXA5,APOE,APP,EZR,GFAP,PKM,PRKAA1	7
Invasion of tumor	0.000882	APOE,CLU,EZR	3
Autosomal dominant disease	0.000915	APOE,APP,CLU,DTNA,FHL1,GJA1,PKM,RPS25,SAMHD1,SNTA1,TMPO	11
Muscle contraction	0.000931	DTNA,GJA1,SNTA1,SNTB1	4
Synthesis of lipid	0.000937	APOE,APP,ASAH1,CLU,COTL1,DBI,PKM	7
